# Supplementary material for: Effect of Environmental Temperatures on Proteome Composition of Salmonella enterica Serovar Typhimurium
Source: Mol Cell Proteomics. 2022 Jul 2;21(8):100265. doi: 10.1016/j.mcpro.2022.100265 (PMC9396072; doi:10.1016/j.mcpro.2022.100265)
Supplement: Suppl. Table 7 [file mmc13.xlsx]

## Sheet: 37°C LB 1
Protein Group	Protein ID	Accession	-10lgP	Coverage (%)	Coverage (%) WT37WC-1	Area WT37WC-1	#Peptides	#Unique	#Spec WT37WC-1	PTM	PTM	Avg. Mass	Description
1	421086	A0A0F6BAJ3|A0A0F6BAJ3_SALT1	460.11	95	95	1460000000	57	57	635	Carbamidomethylation	Oxidation (M)	57286	60 kDa chaperonin OS=Salmonella typhimurium (strain 14028s / SGSC 2262) OX=588858 GN=groEL PE=3 SV=1
3	421085	A0A0F6B2U2|A0A0F6B2U2_SALT1	448.54	96	96	526000000	50	29	404	Oxidation (M)		51612	Flagellin OS=Salmonella typhimurium (strain 14028s / SGSC 2262) OX=588858 GN=fliC PE=3 SV=1
8	421088	A0A0F6B7V7|A0A0F6B7V7_SALT1	423.51	95	95	397000000	52	52	166	Carbamidomethylation	Oxidation (M)	59648	Phosphoenolpyruvate carboxykinase (ATP) OS=Salmonella typhimurium (strain 14028s / SGSC 2262) OX=588858 GN=pckA PE=3 SV=1
2	421089	A0A0F6B9X6|A0A0F6B9X6_SALT1	394.03	94	94	2430000000	37	37	557	Carbamidomethylation	Oxidation (M)	43284	Elongation factor Tu OS=Salmonella typhimurium (strain 14028s / SGSC 2262) OX=588858 GN=tuf_2 PE=3 SV=1
4	421125	A0A0F6B5G4|A0A0F6B5G4_SALT1	394.01	67	67	4190000	30	9	307	Oxidation (M)		52536	Flagellin OS=Salmonella typhimurium (strain 14028s / SGSC 2262) OX=588858 GN=fljB PE=3 SV=1
21	421101	A0A0F6AZD0|A0A0F6AZD0_SALT1	393.5	82	82	171000000	46	46	109	Carbamidomethylation	Oxidation (M)	61173	30S ribosomal protein S1 OS=Salmonella typhimurium (strain 14028s / SGSC 2262) OX=588858 GN=rpsA PE=3 SV=1
18	421098	A0A0F6AWC9|A0A0F6AWC9_SALT1	390.89	78	78	115000000	46	45	120	Carbamidomethylation	Oxidation (M)	69258	Chaperone protein DnaK OS=Salmonella typhimurium (strain 14028s / SGSC 2262) OX=588858 GN=dnaK PE=2 SV=1
6	421093	A0A0F6B937|A0A0F6B937_SALT1	389.97	90	90	436000000	45	45	162	Carbamidomethylation	Oxidation (M)	55113	ATP synthase subunit alpha OS=Salmonella typhimurium (strain 14028s / SGSC 2262) OX=588858 GN=atpA PE=3 SV=1
13	421097	A0A0F6B238|A0A0F6B238_SALT1	385.83	83	83	184000000	45	45	122	Carbamidomethylation	Oxidation (M)	61292	Oligopeptide transport protein OS=Salmonella typhimurium (strain 14028s / SGSC 2262) OX=588858 GN=oppA PE=4 SV=1
5	421123	A0A0F6B7F0|A0A0F6B7F0_SALT1	383.01	95	95	740000000	28	28	211	Carbamidomethylation	Oxidation (M)	32476	Malate dehydrogenase OS=Salmonella typhimurium (strain 14028s / SGSC 2262) OX=588858 GN=mdh PE=3 SV=1
17	421095	A0A0F6B7P3|A0A0F6B7P3_SALT1	382.41	66	66	140000000	41	41	114	Carbamidomethylation	Oxidation (M)	77599	Elongation factor G OS=Salmonella typhimurium (strain 14028s / SGSC 2262) OX=588858 GN=fusA PE=3 SV=1
11	421087	A0A0F6B935|A0A0F6B935_SALT1	376.11	93	93	172000000	39	39	132	Carbamidomethylation	Oxidation (M)	50283	ATP synthase subunit beta OS=Salmonella typhimurium (strain 14028s / SGSC 2262) OX=588858 GN=atpD PE=3 SV=1
7	421122	A0A0F6AX21|A0A0F6AX21_SALT1	371.54	89	89	538000000	32	32	172	Carbamidomethylation	Oxidation (M)	30358	Elongation factor Ts OS=Salmonella typhimurium (strain 14028s / SGSC 2262) OX=588858 GN=tsf PE=3 SV=1
12	421126	A0A0F6B6G9|A0A0F6B6G9_SALT1	369.35	87	87	235000000	28	28	123	Carbamidomethylation	Oxidation (M)	41132	Phosphoglycerate kinase OS=Salmonella typhimurium (strain 14028s / SGSC 2262) OX=588858 GN=pgk PE=3 SV=1
30	421091	A0A0F6B623|A0A0F6B623_SALT1	359.52	81	81	153000000	30	30	86	Carbamidomethylation	Oxidation (M)	45599	Enolase OS=Salmonella typhimurium (strain 14028s / SGSC 2262) OX=588858 GN=eno PE=3 SV=1
9	421148	A0A0F6AYG2|A0A0F6AYG2_SALT1	357.49	82	82	327000000	29	29	150	Carbamidomethylation	Oxidation (M)	34088	Glutamate and aspartate transporter subunit OS=Salmonella typhimurium (strain 14028s / SGSC 2262) OX=588858 GN=gltI PE=4 SV=1
26	421139	A0A0F6B0L7|A0A0F6B0L7_SALT1	355.11	80	80	222000000	27	27	103	Carbamidomethylation	Oxidation (M)	35587	Glyceraldehyde-3-phosphate dehydrogenase OS=Salmonella typhimurium (strain 14028s / SGSC 2262) OX=588858 GN=gapA PE=3 SV=1
15	421124	A0A0F6B3Q1|A0A0F6B3Q1_SALT1	352.9	82	82	174000000	34	34	118	Oxidation (M)		35814	Galactose transport protein OS=Salmonella typhimurium (strain 14028s / SGSC 2262) OX=588858 GN=mglB PE=4 SV=1
27	421103	A0A0F6B076|A0A0F6B076_SALT1	352.74	72	72	119000000	33	33	102	Carbamidomethylation	Oxidation (M)	45832	Isocitrate dehydrogenase [NADP] OS=Salmonella typhimurium (strain 14028s / SGSC 2262) OX=588858 GN=icdA PE=4 SV=1
36	421102	A0A0F6BA72|A0A0F6BA72_SALT1	349.82	68	68	56300000	33	33	77	Oxidation (M)		52295	Maltodextrin-binding protein OS=Salmonella typhimurium (strain 14028s / SGSC 2262) OX=588858 GN=malE PE=3 SV=1
65	421168	A0A0F6B4H6|A0A0F6B4H6_SALT1	344.61	84	84	85300000	27	27	49	Oxidation (M)		34536	Cysteine synthase OS=Salmonella typhimurium (strain 14028s / SGSC 2262) OX=588858 GN=cysK PE=3 SV=1
16	421104	A0A0F6AXS5|A0A0F6AXS5_SALT1	340.1	77	77	132000000	36	36	109	Oxidation (M)		48067	Trigger factor OS=Salmonella typhimurium (strain 14028s / SGSC 2262) OX=588858 GN=tig PE=3 SV=1
22	421112	A0A0F6AWV0|A0A0F6AWV0_SALT1	335.02	65	65	120000000	29	29	101	Carbamidomethylation	Oxidation (M)	50640	Dihydrolipoyl dehydrogenase OS=Salmonella typhimurium (strain 14028s / SGSC 2262) OX=588858 GN=lpdA PE=3 SV=1
20	421231	A0A0F6AYN9|A0A0F6AYN9_SALT1	333.01	91	91	204000000	20	20	114	Carbamidomethylation	Oxidation (M)	29775	Succinate--CoA ligase [ADP-forming] subunit alpha OS=Salmonella typhimurium (strain 14028s / SGSC 2262) OX=588858 GN=sucD PE=3 SV=1
47	421267	D0ZV90|PHOP_SALT1	328.44	88	88	112000000	20	20	64	Oxidation (M)		25633	Virulence transcriptional regulatory protein PhoP OS=Salmonella typhimurium (strain 14028s / SGSC 2262) OX=588858 GN=phoP PE=1 SV=1
49	421092	A0A0F6B7L1|A0A0F6B7L1_SALT1	322.02	94	94	102000000	30	30	64	Carbamidomethylation	Oxidation (M)	36512	DNA-directed RNA polymerase subunit alpha OS=Salmonella typhimurium (strain 14028s / SGSC 2262) OX=588858 GN=rpoA PE=3 SV=1
64	421096	A0A0F6AWC3|A0A0F6AWC3_SALT1	320.79	80	80	59300000	24	22	53	Carbamidomethylation		35171	Transaldolase OS=Salmonella typhimurium (strain 14028s / SGSC 2262) OX=588858 GN=talB PE=3 SV=1
31	421251	A0A0F6AYY7|A0A0F6AYY7_SALT1	319.02	71	71	206000000	23	23	89	Oxidation (M)		27262	Glutamine ABC transporter periplasmic protein OS=Salmonella typhimurium (strain 14028s / SGSC 2262) OX=588858 GN=glnH PE=3 SV=1
41	421637	A0A0F6B7N1|A0A0F6B7N1_SALT1	315.92	67	67	204000000	15	15	78	Oxidation (M)		12226	50S ribosomal protein L22 OS=Salmonella typhimurium (strain 14028s / SGSC 2262) OX=588858 GN=rplV PE=3 SV=1
52	421170	A0A0F6B4C5|A0A0F6B4C5_SALT1	315.82	70	70	57700000	22	22	73	Carbamidomethylation	Oxidation (M)	42373	3-oxoacyl-(Acyl carrier protein) synthase I OS=Salmonella typhimurium (strain 14028s / SGSC 2262) OX=588858 GN=fabB PE=3 SV=1
71	421147	A0A0F6B267|A0A0F6B267_SALT1	315.23	88	88	54600000	23	23	54	Carbamidomethylation	Oxidation (M)	30795	2-dehydro-3-deoxyphosphooctonate aldolase OS=Salmonella typhimurium (strain 14028s / SGSC 2262) OX=588858 GN=kdsA PE=3 SV=1
48	421220	A0A0F6B7Q0|A0A0F6B7Q0_SALT1	310.74	67	67	94900000	24	24	70	Oxidation (M)		28945	Peptidyl-prolyl cis-trans isomerase OS=Salmonella typhimurium (strain 14028s / SGSC 2262) OX=588858 GN=fkpA PE=3 SV=1
73	421223	A0A0F6B9R1|A0A0F6B9R1_SALT1	308.15	76	76	68700000	18	18	52	Carbamidomethylation	Oxidation (M)	26917	Triosephosphate isomerase OS=Salmonella typhimurium (strain 14028s / SGSC 2262) OX=588858 GN=tpiA PE=3 SV=1
38	421248	A0A0F6B7M4|A0A0F6B7M4_SALT1	306.76	84	84	146000000	21	21	76	Carbamidomethylation	Oxidation (M)	20318	50S ribosomal protein L5 OS=Salmonella typhimurium (strain 14028s / SGSC 2262) OX=588858 GN=rplE PE=3 SV=1
58	421551	A0A0F6AWY4|A0A0F6AWY4_SALT1	306.59	81	81	147000000	16	16	58	Carbamidomethylation	Oxidation (M)	17516	RNA polymerase-binding transcription factor DksA OS=Salmonella typhimurium (strain 14028s / SGSC 2262) OX=588858 GN=dksA PE=3 SV=1
53	421106	A0A0F6AYN4|A0A0F6AYN4_SALT1	306.41	69	69	37800000	26	26	57	Carbamidomethylation	Oxidation (M)	64462	Succinate dehydrogenase flavoprotein subunit OS=Salmonella typhimurium (strain 14028s / SGSC 2262) OX=588858 GN=sdhA PE=3 SV=1
25	421274	A0A0F6AXM4|A0A0F6AXM4_SALT1	306.31	80	80	215000000	17	17	109	Carbamidomethylation	Oxidation (M)	22317	Putative thiol-alkyl hydroperoxide reductase OS=Salmonella typhimurium (strain 14028s / SGSC 2262) OX=588858 GN=STM14_0476 PE=4 SV=1
45	421246	A0A0F6B7N5|A0A0F6B7N5_SALT1	305.92	88	88	135000000	24	24	73	Oxidation (M)		22087	50S ribosomal protein L4 OS=Salmonella typhimurium (strain 14028s / SGSC 2262) OX=588858 GN=rplD PE=3 SV=1
63	421191	A0A0F6B955|A0A0F6B955_SALT1	304.79	75	75	70700000	23	23	54	Oxidation (M)		30963	D-ribose transporter subunit RbsB OS=Salmonella typhimurium (strain 14028s / SGSC 2262) OX=588858 GN=rbsB PE=4 SV=1
97	421204	A0A0F6B6K9|A0A0F6B6K9_SALT1	304.3	69	69	40800000	21	21	42	Carbamidomethylation	Oxidation (M)	36927	L-asparaginase II OS=Salmonella typhimurium (strain 14028s / SGSC 2262) OX=588858 GN=ansB PE=3 SV=1
32	421685	A0A0F6B860|A0A0F6B860_SALT1	303.99	90	90	222000000	10	10	95	Carbamidomethylation	Oxidation (M)	16080	Universal stress protein OS=Salmonella typhimurium (strain 14028s / SGSC 2262) OX=588858 GN=uspA PE=3 SV=1
128	421252	A0A0F6B498|A0A0F6B498_SALT1	303.01	77	77	43300000	20	20	35	Carbamidomethylation	Oxidation (M)	28379	Histidine transport protein OS=Salmonella typhimurium (strain 14028s / SGSC 2262) OX=588858 GN=hisJ PE=3 SV=1
72	421090	D0ZV21|SIPC_SALT1	302.79	72	72	41000000	22	22	52	Oxidation (M)		42983	Cell invasion protein SipC OS=Salmonella typhimurium (strain 14028s / SGSC 2262) OX=588858 GN=sipC PE=3 SV=1
82	421143	A0A0F6AWS5|A0A0F6AWS5_SALT1	301.72	75	75	44600000	23	23	48			40324	Cell division protein FtsZ OS=Salmonella typhimurium (strain 14028s / SGSC 2262) OX=588858 GN=ftsZ PE=3 SV=1
29	421222	A0A0F6AX20|A0A0F6AX20_SALT1	299.26	83	83	170000000	20	20	87	Carbamidomethylation	Oxidation (M)	26759	30S ribosomal protein S2 OS=Salmonella typhimurium (strain 14028s / SGSC 2262) OX=588858 GN=rpsB PE=3 SV=1
60	421107	A0A0F6AYN8|A0A0F6AYN8_SALT1	299.26	69	69	72900000	29	29	59	Carbamidomethylation	Oxidation (M)	41481	Succinate--CoA ligase [ADP-forming] subunit beta OS=Salmonella typhimurium (strain 14028s / SGSC 2262) OX=588858 GN=sucC PE=3 SV=1
50	421423	A0A0F6B9N3|A0A0F6B9N3_SALT1	297.98	92	92	147000000	19	19	68	Oxidation (M)		23079	Superoxide dismutase OS=Salmonella typhimurium (strain 14028s / SGSC 2262) OX=588858 GN=sodA PE=3 SV=1
33	421287	A0A0F6B7M1|A0A0F6B7M1_SALT1	297.47	88	88	289000000	19	19	82	Carbamidomethylation	Oxidation (M)	18860	50S ribosomal protein L6 OS=Salmonella typhimurium (strain 14028s / SGSC 2262) OX=588858 GN=rplF PE=3 SV=1
51	421186	A0A0F6B9Y1|A0A0F6B9Y1_SALT1	296.32	74	74	171000000	17	17	65	Oxidation (M)		24729	50S ribosomal protein L1 OS=Salmonella typhimurium (strain 14028s / SGSC 2262) OX=588858 GN=rplA PE=3 SV=1
91	421264	A0A0F6B6G8|A0A0F6B6G8_SALT1	295.57	63	63	67100000	20	20	43	Carbamidomethylation	Oxidation (M)	39156	Fructose-bisphosphate aldolase OS=Salmonella typhimurium (strain 14028s / SGSC 2262) OX=588858 GN=fba PE=3 SV=1
85	421173	A0A0F6AX36|A0A0F6AX36_SALT1	293.65	68	68	24500000	22	22	47	Carbamidomethylation	Oxidation (M)	35344	Acetyl-coenzyme A carboxylase carboxyl transferase subunit alpha OS=Salmonella typhimurium (strain 14028s / SGSC 2262) OX=588858 GN=accA PE=3 SV=1
44	421360	A0A0F6AY97|A0A0F6AY97_SALT1	292.42	90	90	224000000	16	16	65	Carbamidomethylation	Oxidation (M)	20747	Alkyl hydroperoxide reductase C OS=Salmonella typhimurium (strain 14028s / SGSC 2262) OX=588858 GN=ahpC PE=3 SV=1
101	421160	A0A0F6BBB4|A0A0F6BBB4_SALT1	292.06	60	60	27200000	18	18	44	Carbamidomethylation	Oxidation (M)	44244	Phosphopentomutase OS=Salmonella typhimurium (strain 14028s / SGSC 2262) OX=588858 GN=deoB PE=3 SV=1
84	421215	A0A0F6B7N0|A0A0F6B7N0_SALT1	291.98	71	71	96300000	19	19	48	Oxidation (M)		25983	30S ribosomal protein S3 OS=Salmonella typhimurium (strain 14028s / SGSC 2262) OX=588858 GN=rpsC PE=3 SV=1
122	421136	A0A0F6B3D0|A0A0F6B3D0_SALT1	291.2	61	61	15800000	21	21	35	Carbamidomethylation		51395	6-phosphogluconate dehydrogenase decarboxylating OS=Salmonella typhimurium (strain 14028s / SGSC 2262) OX=588858 GN=gnd PE=3 SV=1
62	421424	A0A0F6AX15|A0A0F6AX15_SALT1	290.62	83	83	169000000	19	19	60	Carbamidomethylation		15094	UPF0325 protein YaeH OS=Salmonella typhimurium (strain 14028s / SGSC 2262) OX=588858 GN=yaeH PE=3 SV=1
105	421224	A0A0F6B5L8|A0A0F6B5L8_SALT1	289.58	61	61	49200000	15	15	42	Carbamidomethylation	Oxidation (M)	36153	Glycine betaine transporter periplasmic subunit OS=Salmonella typhimurium (strain 14028s / SGSC 2262) OX=588858 GN=proX PE=4 SV=1
59	421621	D0ZXQ1|OMPD_SALT1	287.11	70	70	45300000	13	13	68	Oxidation (M)		39680	Outer membrane porin protein OmpD OS=Salmonella typhimurium (strain 14028s / SGSC 2262) OX=588858 GN=ompD PE=1 SV=1
76	421270	A0A0F6B2B9|A0A0F6B2B9_SALT1	286.93	65	65	39200000	19	19	47	Carbamidomethylation	Oxidation (M)	29500	Site-determining protein OS=Salmonella typhimurium (strain 14028s / SGSC 2262) OX=588858 GN=minD PE=3 SV=1
102	421324	A0A0F6AZ63|A0A0F6AZ63_SALT1	285.56	76	76	41800000	17	17	38	Carbamidomethylation	Oxidation (M)	26997	Arginine transport system OS=Salmonella typhimurium (strain 14028s / SGSC 2262) OX=588858 GN=artI PE=3 SV=1
40	421293	A0A0F6B7P4|A0A0F6B7P4_SALT1	285.32	82	82	253000000	19	19	85	Oxidation (M)		17590	30S ribosomal protein S7 OS=Salmonella typhimurium (strain 14028s / SGSC 2262) OX=588858 GN=rpsG PE=3 SV=1
161	421243	A0A0F6B060|A0A0F6B060_SALT1	285.21	53	53	32400000	20	20	33	Oxidation (M)		39021	Putrescine-binding periplasmic protein OS=Salmonella typhimurium (strain 14028s / SGSC 2262) OX=588858 GN=potD PE=3 SV=1
104	421206	A0A0F6B7N6|A0A0F6B7N6_SALT1	283.67	73	73	148000000	16	16	41	Carbamidomethylation		22248	50S ribosomal protein L3 OS=Salmonella typhimurium (strain 14028s / SGSC 2262) OX=588858 GN=rplC PE=3 SV=1
66	421199	A0A0F6AYS1|A0A0F6AYS1_SALT1	282.62	80	80	76200000	19	19	53	Oxidation (M)		28493	2 3-bisphosphoglycerate-dependent phosphoglycerate mutase OS=Salmonella typhimurium (strain 14028s / SGSC 2262) OX=588858 GN=gpmA PE=3 SV=1
24	421265	A0A0F6B7L9|A0A0F6B7L9_SALT1	281.86	84	84	241000000	14	14	101	Oxidation (M)		17603	30S ribosomal protein S5 OS=Salmonella typhimurium (strain 14028s / SGSC 2262) OX=588858 GN=rpsE PE=3 SV=1
67	421233	A0A0F6B4J4|A0A0F6B4J4_SALT1	281.7	83	83	76900000	20	20	56	Carbamidomethylation	Oxidation (M)	27870	Short chain dehydrogenase OS=Salmonella typhimurium (strain 14028s / SGSC 2262) OX=588858 GN=ucpA PE=4 SV=1
99	421151	A0A0F6B936|A0A0F6B936_SALT1	281.19	79	79	35800000	21	21	44	Carbamidomethylation	Oxidation (M)	31555	ATP synthase gamma chain OS=Salmonella typhimurium (strain 14028s / SGSC 2262) OX=588858 GN=atpG PE=3 SV=1
77	421157	A0A0F6B4X3|A0A0F6B4X3_SALT1	281.17	58	58	40500000	23	23	56	Carbamidomethylation	Oxidation (M)	45455	Serine hydroxymethyltransferase OS=Salmonella typhimurium (strain 14028s / SGSC 2262) OX=588858 GN=glyA PE=3 SV=1
95	421133	A0A0F6BAI8|A0A0F6BAI8_SALT1	281.07	61	61	24100000	25	25	42	Carbamidomethylation	Oxidation (M)	52286	Aspartate ammonia-lyase OS=Salmonella typhimurium (strain 14028s / SGSC 2262) OX=588858 GN=aspA PE=3 SV=1
124	421187	A0A0F6AYT2|A0A0F6AYT2_SALT1	280.34	79	79	22100000	18	18	35			27548	Molybdate transporter periplasmic protein OS=Salmonella typhimurium (strain 14028s / SGSC 2262) OX=588858 GN=modA PE=4 SV=1
89	421259	A0A0F6B7L2|A0A0F6B7L2_SALT1	279.68	67	67	118000000	17	17	41	Oxidation (M)		23485	30S ribosomal protein S4 OS=Salmonella typhimurium (strain 14028s / SGSC 2262) OX=588858 GN=rpsD PE=3 SV=1
113	421166	A0A0F6AYT6|A0A0F6AYT6_SALT1	278.56	94	94	32400000	16	16	36	Carbamidomethylation	Oxidation (M)	36337	6-phosphogluconolactonase OS=Salmonella typhimurium (strain 14028s / SGSC 2262) OX=588858 GN=ybhE PE=3 SV=1
93	421094	A0A0F6AWM7|A0A0F6AWM7_SALT1	278.49	76	76	22800000	26	26	47	Oxidation (M)		47251	Chaperone SurA OS=Salmonella typhimurium (strain 14028s / SGSC 2262) OX=588858 GN=surA PE=1 SV=1
37	421421	A0A0F6BAQ8|A0A0F6BAQ8_SALT1	278.32	89	89	232000000	13	13	79	Oxidation (M)		15173	30S ribosomal protein S6 OS=Salmonella typhimurium (strain 14028s / SGSC 2262) OX=588858 GN=rpsF PE=3 SV=1
155	421710	A0A0F6B8P2|A0A0F6B8P2_SALT1	278.22	99	99	54300000	15	15	33	Oxidation (M)		10237	DNA-directed RNA polymerase subunit omega OS=Salmonella typhimurium (strain 14028s / SGSC 2262) OX=588858 GN=rpoZ PE=3 SV=1
23	421348	A0A0F6BAR1|A0A0F6BAR1_SALT1	277.1	87	87	355000000	20	20	101	Oxidation (M)		15784	50S ribosomal protein L9 OS=Salmonella typhimurium (strain 14028s / SGSC 2262) OX=588858 GN=rplI PE=3 SV=1
127	421100	A0A0F6B8B4|A0A0F6B8B4_SALT1	276.52	59	59	29600000	22	22	33	Carbamidomethylation	Oxidation (M)	60220	Dipeptide transport protein OS=Salmonella typhimurium (strain 14028s / SGSC 2262) OX=588858 GN=dppA PE=4 SV=1
79	421412	A0A0F6B578|A0A0F6B578_SALT1	276.43	87	87	110000000	14	13	50	Oxidation (M)		14344	Autonomous glycyl radical cofactor OS=Salmonella typhimurium (strain 14028s / SGSC 2262) OX=588858 GN=yfiD PE=3 SV=1
98	421196	A0A0F6B176|A0A0F6B176_SALT1	275.34	63	63	38600000	18	18	38	Oxidation (M)		33915	Putative periplasmic protein OS=Salmonella typhimurium (strain 14028s / SGSC 2262) OX=588858 GN=ydgH PE=4 SV=1
14	421550	A0A0F6B244|HNS_SALT1	273.67	69	69	294000000	12	12	112	Carbamidomethylation	Oxidation (M)	15543	DNA-binding protein H-NS OS=Salmonella typhimurium (strain 14028s / SGSC 2262) OX=588858 GN=hns PE=1 SV=1
174	421164	A0A0F6B9Q7|A0A0F6B9Q7_SALT1	272.83	67	67	38500000	18	18	30	Carbamidomethylation	Oxidation (M)	36760	Putative sugar transport protein OS=Salmonella typhimurium (strain 14028s / SGSC 2262) OX=588858 GN=yneA PE=4 SV=1
39	421572	A0A0F6AYA3|A0A0F6AYA3_SALT1	271.98	92	92	121000000	12	12	75	Oxidation (M)		15901	Putative universal stress protein OS=Salmonella typhimurium (strain 14028s / SGSC 2262) OX=588858 GN=ybdQ PE=4 SV=1
145	421298	A0A0F6B4P1|A0A0F6B4P1_SALT1	271.76	80	80	19600000	18	18	32	Carbamidomethylation	Oxidation (M)	26908	Phosphoribosylaminoimidazole-succinocarboxamide synthase OS=Salmonella typhimurium (strain 14028s / SGSC 2262) OX=588858 GN=purC PE=3 SV=1
56	421486	A0A0F6B4I2|A0A0F6B4I2_SALT1	271.24	68	68	153000000	11	11	58	Oxidation (M)		18247	Glucose-specific PTS system component OS=Salmonella typhimurium (strain 14028s / SGSC 2262) OX=588858 GN=crr PE=4 SV=1
68	421408	A0A0F6B5B6|A0A0F6B5B6_SALT1	270.7	63	63	89100000	15	15	53	Oxidation (M)		21841	Protein GrpE OS=Salmonella typhimurium (strain 14028s / SGSC 2262) OX=588858 GN=grpE PE=3 SV=1
120	421116	A0A0F6B5V2|A0A0F6B5V2_SALT1	270.38	51	51	15500000	26	26	40	Oxidation (M)		62451	Translocation machinery component OS=Salmonella typhimurium (strain 14028s / SGSC 2262) OX=588858 GN=sipB PE=4 SV=1
121	421138	A0A0F6AX13|A0A0F6AX13_SALT1	270.2	52	52	32000000	19	19	44	Oxidation (M)		49315	Periplasmic serine endoprotease DegP-like OS=Salmonella typhimurium (strain 14028s / SGSC 2262) OX=588858 GN=htrA PE=3 SV=1
167	421477	A0A0F6B1W1|A0A0F6B1W1_SALT1	270.18	99	99	146000000	12	12	25	Carbamidomethylation		18026	Thiol peroxidase OS=Salmonella typhimurium (strain 14028s / SGSC 2262) OX=588858 GN=tpx PE=3 SV=1
166	421504	A0A0F6B7S1|A0A0F6B7S1_SALT1	269.17	74	74	36000000	10	10	30	Oxidation (M)		20332	Peptidyl-prolyl cis-trans isomerase OS=Salmonella typhimurium (strain 14028s / SGSC 2262) OX=588858 GN=ppiA PE=3 SV=1
107	421163	A0A0F6B9Q8|A0A0F6B9Q8_SALT1	268.97	92	92	26300000	18	18	38	Carbamidomethylation	Oxidation (M)	31743	3-hydroxy-5-phosphonooxypentane-2 4-dione thiolase OS=Salmonella typhimurium (strain 14028s / SGSC 2262) OX=588858 GN=yneB PE=3 SV=1
147	421150	A0A0F6B6Q2|A0A0F6B6Q2_SALT1	268.96	61	61	12400000	18	18	27	Carbamidomethylation	Oxidation (M)	54008	Putative D-mannonate oxidoreductase OS=Salmonella typhimurium (strain 14028s / SGSC 2262) OX=588858 GN=STM14_3796 PE=3 SV=1
142	421582	A0A0F6B4V7|A0A0F6B4V7_SALT1	268.46	88	88	39700000	10	10	32	Carbamidomethylation	Oxidation (M)	13821	Iron-sulfur cluster assembly scaffold protein IscU OS=Salmonella typhimurium (strain 14028s / SGSC 2262) OX=588858 GN=nifU PE=3 SV=1
132	421113	A0A0F6AXW7|A0A0F6AXW7_SALT1	268.29	59	59	17300000	32	32	42			72409	Chaperone protein HtpG OS=Salmonella typhimurium (strain 14028s / SGSC 2262) OX=588858 GN=htpG PE=3 SV=1
111	421225	A0A0F6AXW9|A0A0F6AXW9_SALT1	267.91	55	55	56100000	13	13	35	Oxidation (M)		23488	Adenylate kinase OS=Salmonella typhimurium (strain 14028s / SGSC 2262) OX=588858 GN=adk PE=3 SV=1
80	421305	A0A0F6AX23|A0A0F6AX23_SALT1	267.64	68	68	84900000	15	15	61	Oxidation (M)		20556	Ribosome-recycling factor OS=Salmonella typhimurium (strain 14028s / SGSC 2262) OX=588858 GN=frr PE=3 SV=1
164	421561	A0A0F6AX29|A0A0F6AX29_SALT1	267.42	68	68	58200000	14	14	33	Oxidation (M)		17906	Periplasmic chaperone OS=Salmonella typhimurium (strain 14028s / SGSC 2262) OX=588858 GN=hlpA PE=3 SV=1
160	421180	A0A0F6B5I6|A0A0F6B5I6_SALT1	267.33	80	80	27200000	20	20	35	Carbamidomethylation	Oxidation (M)	35480	Tricarboxylic transport OS=Salmonella typhimurium (strain 14028s / SGSC 2262) OX=588858 GN=STM14_3361 PE=4 SV=1
108	421158	A0A0F6B3D9|A0A0F6B3D9_SALT1	266.91	64	64	21200000	24	24	42	Carbamidomethylation		48104	CDP-6-deoxy-D-xylo-4-hexulose-3-dehydrase OS=Salmonella typhimurium (strain 14028s / SGSC 2262) OX=588858 GN=rfbH PE=3 SV=1
119	421153	A0A0F6AYQ1|A0A0F6AYQ1_SALT1	266.49	58	58	33200000	17	17	38	Oxidation (M)		46149	Tol-Pal system protein TolB OS=Salmonella typhimurium (strain 14028s / SGSC 2262) OX=588858 GN=tolB PE=3 SV=1
114	421329	A0A0F6BBE4|A0A0F6BBE4_SALT1	266.24	66	66	27800000	18	18	41	Carbamidomethylation	Oxidation (M)	27291	Two-component response regulator OS=Salmonella typhimurium (strain 14028s / SGSC 2262) OX=588858 GN=arcA PE=4 SV=1
277	421810	A0A0F6B2P9|A0A0F6B2P9_SALT1	266.11	87	87	28100000	10	10	18	Oxidation (M)		14125	Chemotaxis regulatory protein CheY OS=Salmonella typhimurium (strain 14028s / SGSC 2262) OX=588858 GN=cheY PE=4 SV=1
156	421349	A0A0F6B784|A0A0F6B784_SALT1	265.99	96	96	41200000	16	16	36	Carbamidomethylation	Oxidation (M)	17656	Transcription elongation factor GreA OS=Salmonella typhimurium (strain 14028s / SGSC 2262) OX=588858 GN=greA PE=3 SV=1
175	421211	A0A0F6BBB2|A0A0F6BBB2_SALT1	265.68	70	70	18300000	15	15	24	Carbamidomethylation	Oxidation (M)	28369	Deoxyribose-phosphate aldolase OS=Salmonella typhimurium (strain 14028s / SGSC 2262) OX=588858 GN=deoC PE=3 SV=1
136	421312	A0A0F6AXR1|A0A0F6AXR1_SALT1	265.31	85	85	58400000	15	15	33	Oxidation (M)		18319	UPF0234 protein YajQ OS=Salmonella typhimurium (strain 14028s / SGSC 2262) OX=588858 GN=yajQ PE=3 SV=1
54	421192	A0A0F6B7N3|A0A0F6B7N3_SALT1	264.62	63	63	66200000	22	22	63	Carbamidomethylation	Oxidation (M)	29820	50S ribosomal protein L2 OS=Salmonella typhimurium (strain 14028s / SGSC 2262) OX=588858 GN=rplB PE=3 SV=1
35	421413	A0A0F6B1T1|A0A0F6B1T1_SALT1	264.32	94	94	186000000	16	16	75	Carbamidomethylation	Oxidation (M)	15714	Putative universal stress protein OS=Salmonella typhimurium (strain 14028s / SGSC 2262) OX=588858 GN=ynaF PE=4 SV=1
151	421185	A0A0F6B926|A0A0F6B926_SALT1	264.3	63	63	15100000	19	19	30			36817	Phosphate-binding protein PstS OS=Salmonella typhimurium (strain 14028s / SGSC 2262) OX=588858 GN=pstS PE=3 SV=1
144	421172	A0A0F6B2D7|A0A0F6B2D7_SALT1	262.42	70	70	22900000	19	19	29	Oxidation (M)		34988	Mannose-specific enzyme IIAB OS=Salmonella typhimurium (strain 14028s / SGSC 2262) OX=588858 GN=manX PE=4 SV=1
133	421177	A0A0F6B2T6|A0A0F6B2T6_SALT1	261.48	75	75	23800000	23	23	39			28805	Cystine transporter subunit OS=Salmonella typhimurium (strain 14028s / SGSC 2262) OX=588858 GN=fliY PE=3 SV=1
150	421127	A0A0F6B416|A0A0F6B416_SALT1	259.79	75	75	19700000	21	21	33	Carbamidomethylation	Oxidation (M)	40425	Glycerophosphodiester phosphodiesterase OS=Salmonella typhimurium (strain 14028s / SGSC 2262) OX=588858 GN=glpQ PE=4 SV=1
109	421156	A0A0F6B6E9|A0A0F6B6E9_SALT1	259.73	50	50	70900000	15	15	37	Carbamidomethylation	Oxidation (M)	40217	Aminomethyltransferase OS=Salmonella typhimurium (strain 14028s / SGSC 2262) OX=588858 GN=gcvT PE=3 SV=1
106	421288	A0A0F6B031|A0A0F6B031_SALT1	258.48	67	67	42900000	13	13	38	Oxidation (M)		25545	3-ketoacyl-(Acyl-carrier-protein) reductase OS=Salmonella typhimurium (strain 14028s / SGSC 2262) OX=588858 GN=fabG PE=4 SV=1
34	421487	A0A0F6B4T8|A0A0F6B4T8_SALT1	258.4	92	92	171000000	10	10	79	Carbamidomethylation	Oxidation (M)	15522	Nucleoside diphosphate kinase OS=Salmonella typhimurium (strain 14028s / SGSC 2262) OX=588858 GN=ndk PE=3 SV=1
137	421390	A0A0F6AZN3|A0A0F6AZN3_SALT1	258.29	60	60	34900000	22	22	34	Carbamidomethylation		37515	Outer membrane protein A OS=Salmonella typhimurium (strain 14028s / SGSC 2262) OX=588858 GN=ompA PE=1 SV=1
87	421237	A0A0F6B1Y3|A0A0F6B1Y3_SALT1	258.05	56	56	53200000	13	13	44	Oxidation (M)		27761	Enoyl-[acyl-carrier-protein] reductase [NADH] OS=Salmonella typhimurium (strain 14028s / SGSC 2262) OX=588858 GN=fabI PE=3 SV=1
192	421165	A0A0F6B7D9|A0A0F6B7D9_SALT1	257.79	49	49	16400000	17	17	29			47326	Periplasmic serine endoprotease DegP-like OS=Salmonella typhimurium (strain 14028s / SGSC 2262) OX=588858 GN=degQ PE=3 SV=1
227	421568	A0A0F6B0G2|A0A0F6B0G2_SALT1	257.67	61	61	31800000	9	9	18			17551	Putative molecular chaperone OS=Salmonella typhimurium (strain 14028s / SGSC 2262) OX=588858 GN=STM14_1509 PE=3 SV=1
153	421145	A0A0F6B5V1|A0A0F6B5V1_SALT1	257.32	77	77	33000000	18	18	36	Carbamidomethylation		37112	Translocation machinery component OS=Salmonella typhimurium (strain 14028s / SGSC 2262) OX=588858 GN=sipD PE=4 SV=1
171	421253	A0A0F6B278|A0A0F6B278_SALT1	257.05	56	56	23800000	15	15	25	Carbamidomethylation	Oxidation (M)	34216	Ribose-phosphate pyrophosphokinase OS=Salmonella typhimurium (strain 14028s / SGSC 2262) OX=588858 GN=prsA PE=3 SV=1
207	421201	A0A0F6AXX7|A0A0F6AXX7_SALT1	256.17	55	55	18100000	21	21	34	Carbamidomethylation	Oxidation (M)	60439	Bifunctional UDP-sugar hydrolase/5'-nucleotidase periplasmic OS=Salmonella typhimurium (strain 14028s / SGSC 2262) OX=588858 GN=ushA PE=3 SV=1
163	421155	A0A0F6B295|A0A0F6B295_SALT1	255.39	51	51	9590000	20	20	32	Carbamidomethylation	Oxidation (M)	48038	Glutamate dehydrogenase OS=Salmonella typhimurium (strain 14028s / SGSC 2262) OX=588858 GN=STM14_2170 PE=3 SV=1
57	421491	A0A0F6B7M5|A0A0F6B7M5_SALT1	254.51	71	71	155000000	13	13	58			11316	50S ribosomal protein L24 OS=Salmonella typhimurium (strain 14028s / SGSC 2262) OX=588858 GN=rplX PE=3 SV=1
183	421118	A0A0F6AYN6|A0A0F6AYN6_SALT1	254.51	37	37	11200000	21	21	31	Carbamidomethylation	Oxidation (M)	104824	Alpha-ketoglutarate decarboxylase OS=Salmonella typhimurium (strain 14028s / SGSC 2262) OX=588858 GN=kgd PE=4 SV=1
86	421728	A0A0F6B3V1|A0A0F6B3V1_SALT1	253.27	82	82	146000000	8	8	46	Oxidation (M)		10541	50S ribosomal protein L25 OS=Salmonella typhimurium (strain 14028s / SGSC 2262) OX=588858 GN=rplY PE=3 SV=1
78	421362	A0A0F6B4P5|A0A0F6B4P5_SALT1	253.14	90	90	66300000	16	16	46	Carbamidomethylation	Oxidation (M)	17609	Thioredoxin-dependent thiol peroxidase OS=Salmonella typhimurium (strain 14028s / SGSC 2262) OX=588858 GN=bcp PE=4 SV=1
110	421238	A0A0F6B7V9|A0A0F6B7V9_SALT1	252.85	79	79	25700000	16	16	41	Carbamidomethylation	Oxidation (M)	27354	Osmolarity response regulator OS=Salmonella typhimurium (strain 14028s / SGSC 2262) OX=588858 GN=ompR PE=4 SV=1
115	421109	A0A0F6AWV4|A0A0F6AWV4_SALT1	252.37	50	50	13100000	31	31	39	Carbamidomethylation		93529	Aconitate hydratase B OS=Salmonella typhimurium (strain 14028s / SGSC 2262) OX=588858 GN=acnB PE=3 SV=1
168	421105	A0A0F6B2U4|A0A0F6B2U4_SALT1	252.14	72	72	6270000	22	22	30			49835	Flagellar hook-associated protein 2 OS=Salmonella typhimurium (strain 14028s / SGSC 2262) OX=588858 GN=fliD PE=3 SV=1
138	421167	A0A0F6B8K7|A0A0F6B8K7_SALT1	251.77	68	68	17200000	20	20	36	Carbamidomethylation		34849	ADP-L-glycero-D-manno-heptose-6-epimerase OS=Salmonella typhimurium (strain 14028s / SGSC 2262) OX=588858 GN=rfaD PE=3 SV=1
42	421502	A0A0F6B7M2|A0A0F6B7M2_SALT1	251.63	80	80	166000000	14	14	80	Carbamidomethylation	Oxidation (M)	14127	30S ribosomal protein S8 OS=Salmonella typhimurium (strain 14028s / SGSC 2262) OX=588858 GN=rpsH PE=3 SV=1
152	421108	A0A0F6B5V0|A0A0F6B5V0_SALT1	251.26	57	57	14400000	28	28	36	Carbamidomethylation		73968	Secreted effector protein OS=Salmonella typhimurium (strain 14028s / SGSC 2262) OX=588858 GN=sipA PE=4 SV=1
126	421342	A0A0F6BBA5|A0A0F6BBA5_SALT1	251.13	60	60	58700000	12	12	31	Oxidation (M)		21449	Periplasmic protein OS=Salmonella typhimurium (strain 14028s / SGSC 2262) OX=588858 GN=osmY PE=4 SV=1
134	421218	A0A0F6AYN5|A0A0F6AYN5_SALT1	251.08	77	77	27100000	19	19	37	Carbamidomethylation	Oxidation (M)	26864	Succinate dehydrogenase iron-sulfur subunit OS=Salmonella typhimurium (strain 14028s / SGSC 2262) OX=588858 GN=sdhB PE=3 SV=1
162	421140	A0A0F6B9S4|A0A0F6B9S4_SALT1	250.18	52	52	15600000	21	21	31	Carbamidomethylation	Oxidation (M)	49668	ATP-dependent protease ATPase subunit HslU OS=Salmonella typhimurium (strain 14028s / SGSC 2262) OX=588858 GN=hslU PE=2 SV=1
100	421114	A0A0F6B592|A0A0F6B592_SALT1	249.88	45	45	10700000	29	29	40	Carbamidomethylation	Oxidation (M)	95437	Chaperone protein ClpB OS=Salmonella typhimurium (strain 14028s / SGSC 2262) OX=588858 GN=clpB PE=3 SV=1
81	421352	A0A0F6B7R5|A0A0F6B7R5_SALT1	249.2	80	80	44900000	18	18	51	Carbamidomethylation	Oxidation (M)	23656	cAMP-regulatory protein OS=Salmonella typhimurium (strain 14028s / SGSC 2262) OX=588858 GN=crp PE=4 SV=1
154	421456	A0A0F6B3Z7|A0A0F6B3Z7_SALT1	249.15	72	72	17800000	15	15	32	Oxidation (M)		41239	Outer membrane porin protein C OS=Salmonella typhimurium (strain 14028s / SGSC 2262) OX=588858 GN=ompC PE=3 SV=1
265	421358	A0A0F6B1X1|A0A0F6B1X1_SALT1	248.55	63	63	13600000	14	14	21			25524	Phage shock protein PspA OS=Salmonella typhimurium (strain 14028s / SGSC 2262) OX=588858 GN=pspA PE=4 SV=1
94	421515	A0A0F6B7L4|A0A0F6B7L4_SALT1	247.76	70	70	145000000	12	12	49	Carbamidomethylation	Oxidation (M)	13161	30S ribosomal protein S13 OS=Salmonella typhimurium (strain 14028s / SGSC 2262) OX=588858 GN=rpsM PE=3 SV=1
184	421307	A0A0F6AY64|A0A0F6AY64_SALT1	247.21	69	69	19500000	17	17	30	Carbamidomethylation	Oxidation (M)	23955	Dihydropteridine reductase OS=Salmonella typhimurium (strain 14028s / SGSC 2262) OX=588858 GN=nfnB PE=4 SV=1
230	421520	A0A0F6B0S2|A0A0F6B0S2_SALT1	246.14	63	63	30600000	12	12	23	Carbamidomethylation	Oxidation (M)	20594	Translation initiation factor IF-3 OS=Salmonella typhimurium (strain 14028s / SGSC 2262) OX=588858 GN=infC PE=3 SV=1
19	421771	A0A0F6B9Y3|A0A0F6B9Y3_SALT1	245.68	78	78	98400000	11	11	115	Oxidation (M)		12299	50S ribosomal protein L7/L12 OS=Salmonella typhimurium (strain 14028s / SGSC 2262) OX=588858 GN=rplL PE=3 SV=1
129	421361	A0A0F6B9X9|A0A0F6B9X9_SALT1	244.79	76	76	40100000	12	12	37	Oxidation (M)		20546	Transcription termination/antitermination protein NusG OS=Salmonella typhimurium (strain 14028s / SGSC 2262) OX=588858 GN=nusG PE=3 SV=1
74	421692	A0A0F6B980|A0A0F6B980_SALT1	243.85	83	83	136000000	11	11	50	Carbamidomethylation	Oxidation (M)	11807	Thioredoxin OS=Salmonella typhimurium (strain 14028s / SGSC 2262) OX=588858 GN=trxA PE=3 SV=1
90	421921	A0A0F6BA04|A0A0F6BA04_SALT1	242.91	77	77	421000000	7	7	42			9521	Transcriptional regulator HU subunit alpha OS=Salmonella typhimurium (strain 14028s / SGSC 2262) OX=588858 GN=hupA PE=3 SV=1
178	421184	A0A0F6AX16|A0A0F6AX16_SALT1	242.81	67	67	17100000	17	17	27	Carbamidomethylation		29878	2 3 4 5-tetrahydropyridine-2 6-dicarboxylate N-succinyltransferase OS=Salmonella typhimurium (strain 14028s / SGSC 2262) OX=588858 GN=dapD PE=3 SV=1
28	421367	A0A0F6B5K2|A0A0F6B5K2_SALT1	242.72	72	72	128000000	11	11	86	Oxidation (M)		15488	DNA-binding protein OS=Salmonella typhimurium (strain 14028s / SGSC 2262) OX=588858 GN=stpA PE=3 SV=1
10	421632	A0A0F6BAJ2|A0A0F6BAJ2_SALT1	242.71	49	49	934000000	12	12	126	Oxidation (M)		16864	10 kDa chaperonin OS=Salmonella typhimurium (strain 14028s / SGSC 2262) OX=588858 GN=groES PE=3 SV=1
103	421366	A0A0F6B938|A0A0F6B938_SALT1	241.68	86	86	68300000	11	11	42	Carbamidomethylation	Oxidation (M)	19412	ATP synthase subunit delta OS=Salmonella typhimurium (strain 14028s / SGSC 2262) OX=588858 GN=atpH PE=3 SV=1
131	421713	A0A0F6B9S9|A0A0F6B9S9_SALT1	241.16	93	93	178000000	7	7	37	Carbamidomethylation		7719	50S ribosomal protein L31 OS=Salmonella typhimurium (strain 14028s / SGSC 2262) OX=588858 GN=rpmE PE=3 SV=1
172	421261	A0A0F6B4Q3|A0A0F6B4Q3_SALT1	240.98	88	88	23200000	13	13	27	Oxidation (M)		22533	Uracil phosphoribosyltransferase OS=Salmonella typhimurium (strain 14028s / SGSC 2262) OX=588858 GN=upp PE=3 SV=1
245	421195	A0A0F6AZA0|A0A0F6AZA0_SALT1	240.91	72	72	13200000	13	13	20	Carbamidomethylation	Oxidation (M)	34684	Thioredoxin reductase OS=Salmonella typhimurium (strain 14028s / SGSC 2262) OX=588858 GN=trxB PE=3 SV=1
169	421560	A0A0F6B7D2|A0A0F6B7D2_SALT1	239.51	67	67	22200000	12	12	28	Oxidation (M)		24249	Stringent starvation protein A OS=Salmonella typhimurium (strain 14028s / SGSC 2262) OX=588858 GN=sspA PE=3 SV=1
157	421796	A0A0F6AXP1|A0A0F6AXP1_SALT1	239.45	79	79	48500000	7	7	30	Oxidation (M)		16008	6 7-dimethyl-8-ribityllumazine synthase OS=Salmonella typhimurium (strain 14028s / SGSC 2262) OX=588858 GN=ribH PE=3 SV=1
194	421373	A0A0F6B9Y2|A0A0F6B9Y2_SALT1	239.43	64	64	43700000	12	12	22	Carbamidomethylation		17801	50S ribosomal protein L10 OS=Salmonella typhimurium (strain 14028s / SGSC 2262) OX=588858 GN=rplJ PE=3 SV=1
75	421519	A0A0F6B7D6|A0A0F6B7D6_SALT1	239.36	68	68	225000000	10	10	46	Oxidation (M)		16019	50S ribosomal protein L13 OS=Salmonella typhimurium (strain 14028s / SGSC 2262) OX=588858 GN=rplM PE=3 SV=1
70	421454	A0A0F6B7L7|A0A0F6B7L7_SALT1	239.19	68	68	120000000	14	14	53	Oxidation (M)		14966	50S ribosomal protein L15 OS=Salmonella typhimurium (strain 14028s / SGSC 2262) OX=588858 GN=rplO PE=3 SV=1
149	421197	A0A0F6B0P2|A0A0F6B0P2_SALT1	238.65	80	80	13100000	14	14	29	Carbamidomethylation	Oxidation (M)	30484	NH(3)-dependent NAD(+) synthetase OS=Salmonella typhimurium (strain 14028s / SGSC 2262) OX=588858 GN=nadE PE=3 SV=1
186	421357	A0A0F6B797|A0A0F6B797_SALT1	238.11	63	63	19900000	11	11	25			24005	Putative transport protein OS=Salmonella typhimurium (strain 14028s / SGSC 2262) OX=588858 GN=yrbC PE=4 SV=1
118	421494	A0A0F6B123|A0A0F6B123_SALT1	237.71	91	91	121000000	13	13	38	Carbamidomethylation		21336	Superoxide dismutase OS=Salmonella typhimurium (strain 14028s / SGSC 2262) OX=588858 GN=sodB PE=3 SV=1
208	421111	A0A0F6B162|A0A0F6B162_SALT1	237.65	63	63	9470000	19	19	26	Carbamidomethylation	Oxidation (M)	60259	Fumarate hydratase class I OS=Salmonella typhimurium (strain 14028s / SGSC 2262) OX=588858 GN=fumA PE=3 SV=1
170	421144	A0A0F6B282|A0A0F6B282_SALT1	237.44	65	65	9210000	18	18	29	Carbamidomethylation	Oxidation (M)	39630	Ribosome-binding ATPase YchF OS=Salmonella typhimurium (strain 14028s / SGSC 2262) OX=588858 GN=ychF PE=3 SV=1
262	422276	A0A0F6AZF0|A0A0F6AZF0_SALT1	236.89	39	39	14600000	8	8	19			40048	Outer membrane protein F OS=Salmonella typhimurium (strain 14028s / SGSC 2262) OX=588858 GN=ompF PE=3 SV=1
209	421190	A0A0F6B9E9|A0A0F6B9E9_SALT1	235.73	60	60	10500000	15	15	23	Carbamidomethylation	Oxidation (M)	41004	3-ketoacyl-CoA thiolase OS=Salmonella typhimurium (strain 14028s / SGSC 2262) OX=588858 GN=fadA PE=3 SV=1
46	421448	A0A0F6B7N7|A0A0F6B7N7_SALT1	235.65	62	62	267000000	11	11	71	Oxidation (M)		11767	30S ribosomal protein S10 OS=Salmonella typhimurium (strain 14028s / SGSC 2262) OX=588858 GN=rpsJ PE=3 SV=1
220	421567	A0A0F6BAA1|A0A0F6BAA1_SALT1	234.71	46	46	26100000	11	11	21			23861	Single-stranded DNA-binding protein OS=Salmonella typhimurium (strain 14028s / SGSC 2262) OX=588858 GN=ssb PE=3 SV=1
135	421099	A0A0F6B2P0|A0A0F6B2P0_SALT1	233.15	51	51	10500000	23	23	35	Carbamidomethylation		64276	Arginine--tRNA ligase OS=Salmonella typhimurium (strain 14028s / SGSC 2262) OX=588858 GN=argS PE=3 SV=1
256	421176	A0A0F6AXY7|A0A0F6AXY7_SALT1	232.92	64	64	9050000	12	12	22	Carbamidomethylation		31814	Putative thioredoxin protein OS=Salmonella typhimurium (strain 14028s / SGSC 2262) OX=588858 GN=ybbN PE=4 SV=1
201	421321	A0A0F6B143|A0A0F6B143_SALT1	231.76	71	71	13700000	13	13	24	Carbamidomethylation		22443	Glutathionine S-transferase OS=Salmonella typhimurium (strain 14028s / SGSC 2262) OX=588858 GN=gst PE=4 SV=1
177	421377	A0A0F6B5M7|A0A0F6B5M7_SALT1	231.21	71	71	39200000	11	11	32	Carbamidomethylation	Oxidation (M)	19308	S-ribosylhomocysteine lyase OS=Salmonella typhimurium (strain 14028s / SGSC 2262) OX=588858 GN=luxS PE=3 SV=1
215	421592	A0A0F6B9G2|A0A0F6B9G2_SALT1	231.03	57	57	44500000	10	10	22	Oxidation (M)		22911	Thiol:disulfide interchange protein OS=Salmonella typhimurium (strain 14028s / SGSC 2262) OX=588858 GN=dsbA PE=3 SV=1
197	422087	A0A0F6B4I0|A0A0F6B4I0_SALT1	230.92	82	82	81000000	6	6	21	Oxidation (M)		9119	Phosphohistidinoprotein-hexose phosphotransferase component of PTS system (Hpr) OS=Salmonella typhimurium (strain 14028s / SGSC 2262) OX=588858 GN=ptsH PE=4 SV=1
234	421271	A0A0F6B012|A0A0F6B012_SALT1	230.72	60	60	7230000	14	14	23	Oxidation (M)		42210	Flagellar hook protein FlgE OS=Salmonella typhimurium (strain 14028s / SGSC 2262) OX=588858 GN=flgE PE=3 SV=1
193	421391	A0A0F6B030|A0A0F6B030_SALT1	230.62	63	63	19800000	11	11	24	Carbamidomethylation		32405	Malonyl CoA-acyl carrier protein transacylase OS=Salmonella typhimurium (strain 14028s / SGSC 2262) OX=588858 GN=fabD PE=3 SV=1
43	421641	A0A0F6BAY1|A0A0F6BAY1_SALT1	230.51	86	86	202000000	9	9	69	Carbamidomethylation	Oxidation (M)	13576	Putative translation initiation inhibitor OS=Salmonella typhimurium (strain 14028s / SGSC 2262) OX=588858 GN=yjgF PE=4 SV=1
293	421353	A0A0F6AYH8|A0A0F6AYH8_SALT1	229.05	70	70	11100000	12	12	17	Carbamidomethylation	Oxidation (M)	29632	Glucosamine-6-phosphate deaminase OS=Salmonella typhimurium (strain 14028s / SGSC 2262) OX=588858 GN=nagB PE=3 SV=1
327	421774	A0A0F6AYA7|A0A0F6AYA7_SALT1	228.3	98	98	7270000	8	8	13	Carbamidomethylation	Oxidation (M)	14994	Regulator of nucleoside diphosphate kinase OS=Salmonella typhimurium (strain 14028s / SGSC 2262) OX=588858 GN=rnk PE=3 SV=1
268	421492	A0A0F6B3Z2|A0A0F6B3Z2_SALT1	227.77	76	76	18200000	10	10	21	Carbamidomethylation		18218	Ecotin OS=Salmonella typhimurium (strain 14028s / SGSC 2262) OX=588858 GN=eco PE=3 SV=1
176	421498	A0A0F6B6G1|A0A0F6B6G1_SALT1	227.07	59	59	32400000	12	12	34	Carbamidomethylation	Oxidation (M)	22895	Ribose-5-phosphate isomerase A OS=Salmonella typhimurium (strain 14028s / SGSC 2262) OX=588858 GN=rpiA PE=3 SV=1
231	421257	A0A0F6AYN7|A0A0F6AYN7_SALT1	226.96	42	42	11000000	14	14	24			43857	Dihydrolipoyllysine-residue succinyltransferase component of 2-oxoglutarate dehydrogenase complex OS=Salmonella typhimurium (strain 14028s / SGSC 2262) OX=588858 GN=sucB PE=3 SV=1
190	421387	A0A0F6AZA5|A0A0F6AZA5_SALT1	226.5	72	72	16000000	10	10	24	Oxidation (M)		22612	Outer-membrane lipoprotein carrier protein OS=Salmonella typhimurium (strain 14028s / SGSC 2262) OX=588858 GN=lolA PE=3 SV=1
280	421209	A0A0F6AWJ3|A0A0F6AWJ3_SALT1	226.07	53	53	10500000	12	12	16	Carbamidomethylation		41651	Carbamoyl-phosphate synthase small chain OS=Salmonella typhimurium (strain 14028s / SGSC 2262) OX=588858 GN=carA PE=3 SV=1
188	421241	A0A0F6B033|A0A0F6B033_SALT1	226.05	54	54	14300000	12	12	23	Carbamidomethylation	Oxidation (M)	42953	3-oxoacyl-[acyl-carrier-protein] synthase 2 OS=Salmonella typhimurium (strain 14028s / SGSC 2262) OX=588858 GN=fabF PE=3 SV=1
233	421137	A0A0F6B981|A0A0F6B981_SALT1	225.22	50	50	6880000	16	16	21			46993	Transcription termination factor Rho OS=Salmonella typhimurium (strain 14028s / SGSC 2262) OX=588858 GN=rho PE=3 SV=1
214	421814	A0A0F6B125|A0A0F6B125_SALT1	224.95	62	62	58300000	7	7	21	Carbamidomethylation	Oxidation (M)	12908	Glutaredoxin OS=Salmonella typhimurium (strain 14028s / SGSC 2262) OX=588858 GN=ydhD PE=3 SV=1
216	421308	A0A0F6BA76|A0A0F6BA76_SALT1	224.68	52	52	12200000	12	12	23			31823	Maltose regulon periplasmic protein OS=Salmonella typhimurium (strain 14028s / SGSC 2262) OX=588858 GN=malM PE=4 SV=1
390	421616	A0A0F6B919|A0A0F6B919_SALT1	224.62	76	76	9830000	8	8	11			20163	Putative oxidoreductase OS=Salmonella typhimurium (strain 14028s / SGSC 2262) OX=588858 GN=yieF PE=4 SV=1
232	421319	A0A0F6AZB6|A0A0F6AZB6_SALT1	224.55	55	55	6520000	12	12	22	Carbamidomethylation		30251	Pyruvate formate-lyase-activating enzyme OS=Salmonella typhimurium (strain 14028s / SGSC 2262) OX=588858 GN=pflA PE=3 SV=1
159	422089	A0A0F6B2E5|A0A0F6B2E5_SALT1	223.93	78	78	206000000	6	6	26			7402	Cold shock-like protein CspC OS=Salmonella typhimurium (strain 14028s / SGSC 2262) OX=588858 GN=cspC PE=4 SV=1
255	421200	A0A0F6AZT8|A0A0F6AZT8_SALT1	223.67	48	48	8610000	15	15	19	Carbamidomethylation		45559	Glucose-1-phosphatase/inositol phosphatase OS=Salmonella typhimurium (strain 14028s / SGSC 2262) OX=588858 GN=agp PE=4 SV=1
69	421878	A0A0F6AXT0|A0A0F6AXT0_SALT1	223.66	73	73	220000000	10	10	53			9240	Transcriptional regulator HU subunit beta OS=Salmonella typhimurium (strain 14028s / SGSC 2262) OX=588858 GN=hupB PE=3 SV=1
212	421573	A0A0F6B0L9|A0A0F6B0L9_SALT1	223.13	78	78	23300000	8	8	22	Carbamidomethylation	Oxidation (M)	16682	Peptide methionine sulfoxide reductase MsrB OS=Salmonella typhimurium (strain 14028s / SGSC 2262) OX=588858 GN=yeaA PE=3 SV=1
263	421449	A0A0F6BA94|A0A0F6BA94_SALT1	222.88	54	54	38600000	9	9	21	Oxidation (M)		26315	Class B acid phosphatase OS=Salmonella typhimurium (strain 14028s / SGSC 2262) OX=588858 GN=aphA PE=3 SV=1
236	421531	A0A0F6B4Y0|A0A0F6B4Y0_SALT1	222.29	81	81	21300000	10	10	20	Carbamidomethylation	Oxidation (M)	12425	Nitrogen regulatory protein P-II 1 OS=Salmonella typhimurium (strain 14028s / SGSC 2262) OX=588858 GN=glnB PE=3 SV=1
252	421417	A0A0F6B6D5|A0A0F6B6D5_SALT1	222.03	59	59	16100000	11	11	21	Carbamidomethylation	Oxidation (M)	25836	Thiol:disulfide interchange protein OS=Salmonella typhimurium (strain 14028s / SGSC 2262) OX=588858 GN=dsbC PE=3 SV=1
158	421509	A0A0F6BAT4|A0A0F6BAT4_SALT1	221.75	84	84	60300000	11	11	29	Carbamidomethylation		19677	Inorganic pyrophosphatase OS=Salmonella typhimurium (strain 14028s / SGSC 2262) OX=588858 GN=ppa PE=3 SV=1
249	421198	A0A0F6B7G6|A0A0F6B7G6_SALT1	221.74	48	48	12800000	15	15	21	Carbamidomethylation	Oxidation (M)	36952	Rod shape-determining protein OS=Salmonella typhimurium (strain 14028s / SGSC 2262) OX=588858 GN=mreB PE=4 SV=1
181	421128	A0A0F6B4J3|A0A0F6B4J3_SALT1	221.73	56	56	11200000	14	14	24			37583	Thiosulfate transporter subunit OS=Salmonella typhimurium (strain 14028s / SGSC 2262) OX=588858 GN=cysP PE=4 SV=1
198	421117	A0A0F6B766|A0A0F6B766_SALT1	221.59	38	38	8040000	20	20	28	Oxidation (M)		77039	Polyribonucleotide nucleotidyltransferase OS=Salmonella typhimurium (strain 14028s / SGSC 2262) OX=588858 GN=pnp PE=3 SV=1
250	421472	A0A0F6B7B4|A0A0F6B7B4_SALT1	221.48	50	50	24800000	8	8	20	Carbamidomethylation	Oxidation (M)	22903	Glyoxalase OS=Salmonella typhimurium (strain 14028s / SGSC 2262) OX=588858 GN=yhbL PE=3 SV=1
117	421694	A0A0F6B7H4|A0A0F6B7H4_SALT1	221.32	86	86	53800000	8	8	35	Carbamidomethylation	Oxidation (M)	16687	Biotin carboxyl carrier protein of acetyl-CoA carboxylase OS=Salmonella typhimurium (strain 14028s / SGSC 2262) OX=588858 GN=accB PE=4 SV=1
140	422042	A0A0F6B5A9|A0A0F6B5A9_SALT1	221.11	66	66	127000000	8	8	34			9235	30S ribosomal protein S16 OS=Salmonella typhimurium (strain 14028s / SGSC 2262) OX=588858 GN=rpsP PE=3 SV=1
217	421450	A0A0F6B262|A0A0F6B262_SALT1	220.83	82	82	9500000	10	10	22	Oxidation (M)		23860	Transcriptional regulator NarL OS=Salmonella typhimurium (strain 14028s / SGSC 2262) OX=588858 GN=narL PE=4 SV=1
116	421943	A0A0F6B7L8|A0A0F6B7L8_SALT1	219.76	78	78	114000000	8	8	40	Oxidation (M)		6514	50S ribosomal protein L30 OS=Salmonella typhimurium (strain 14028s / SGSC 2262) OX=588858 GN=rpmD PE=3 SV=1
179	421543	A0A0F6B6L5|A0A0F6B6L5_SALT1	219.66	97	97	26300000	10	10	28	Carbamidomethylation	Oxidation (M)	10899	Probable Fe(2+)-trafficking protein OS=Salmonella typhimurium (strain 14028s / SGSC 2262) OX=588858 GN=yggX PE=3 SV=1
141	421409	A0A0F6BAY2|A0A0F6BAY2_SALT1	219.57	86	86	36500000	14	14	38	Carbamidomethylation		17087	Aspartate carbamoyltransferase regulatory chain OS=Salmonella typhimurium (strain 14028s / SGSC 2262) OX=588858 GN=pyrI PE=3 SV=1
180	421232	A0A0F6B499|A0A0F6B499_SALT1	218.94	68	68	16100000	16	16	28	Carbamidomethylation		28200	Lysine/arginine/ornithine transport protein OS=Salmonella typhimurium (strain 14028s / SGSC 2262) OX=588858 GN=argT PE=3 SV=1
237	421335	A0A0F6B5V3|A0A0F6B5V3_SALT1	218.72	75	75	11200000	10	10	21	Carbamidomethylation	Oxidation (M)	19221	Secretion chaperone OS=Salmonella typhimurium (strain 14028s / SGSC 2262) OX=588858 GN=sicA PE=4 SV=1
210	421174	A0A0F6B6J8|A0A0F6B6J8_SALT1	218.56	77	77	6710000	17	17	23	Carbamidomethylation		35433	Glutathione synthetase OS=Salmonella typhimurium (strain 14028s / SGSC 2262) OX=588858 GN=gshB PE=3 SV=1
219	421346	A0A0F6B1B5|A0A0F6B1B5_SALT1	218.49	63	63	12400000	10	10	21	Carbamidomethylation		27646	3-hydroxy acid dehydrogenase OS=Salmonella typhimurium (strain 14028s / SGSC 2262) OX=588858 GN=ydfG PE=3 SV=1
125	421565	A0A0F6B5A6|A0A0F6B5A6_SALT1	217.63	63	63	111000000	10	10	33			13130	50S ribosomal protein L19 OS=Salmonella typhimurium (strain 14028s / SGSC 2262) OX=588858 GN=rplS PE=3 SV=1
221	421369	A0A0F6B0M6|A0A0F6B0M6_SALT1	217.59	64	64	13700000	12	12	23	Carbamidomethylation		20128	Uncharacterized protein OS=Salmonella typhimurium (strain 14028s / SGSC 2262) OX=588858 GN=ydjA PE=4 SV=1
218	421826	A0A0F6AZK4|A0A0F6AZK4_SALT1	216.64	41	41	18700000	7	7	23	Oxidation (M)		18370	Superoxide dismutase [Cu-Zn] OS=Salmonella typhimurium (strain 14028s / SGSC 2262) OX=588858 GN=sodC_1 PE=3 SV=1
196	421825	A0A0F6B9S0|A0A0F6B9S0_SALT1	216.29	89	89	41200000	8	8	23	Oxidation (M)		9312	Cell division protein ZapB OS=Salmonella typhimurium (strain 14028s / SGSC 2262) OX=588858 GN=yiiU PE=3 SV=1
223	421354	A0A0F6B9D5|A0A0F6B9D5_SALT1	216.21	65	65	8380000	11	11	21	Carbamidomethylation	Oxidation (M)	27139	Uridine phosphorylase OS=Salmonella typhimurium (strain 14028s / SGSC 2262) OX=588858 GN=udp PE=3 SV=1
264	421714	A0A0F6B464|A0A0F6B464_SALT1	215.79	66	66	17300000	8	8	19	Carbamidomethylation	Oxidation (M)	18602	NADH dehydrogenase subunit E OS=Salmonella typhimurium (strain 14028s / SGSC 2262) OX=588858 GN=nuoE PE=4 SV=1
228	421134	A0A0F6B5N3|A0A0F6B5N3_SALT1	215.6	39	39	6100000	22	22	23	Carbamidomethylation		95899	Alanine--tRNA ligase OS=Salmonella typhimurium (strain 14028s / SGSC 2262) OX=588858 GN=alaS PE=3 SV=1
146	421816	A0A0F6B7N2|A0A0F6B7N2_SALT1	215.33	71	71	66300000	10	10	34	Oxidation (M)		10416	30S ribosomal protein S19 OS=Salmonella typhimurium (strain 14028s / SGSC 2262) OX=588858 GN=rpsS PE=3 SV=1
185	421605	A0A0F6B596|A0A0F6B596_SALT1	215.25	71	71	77400000	7	7	28	Oxidation (M)		12652	Translation inhibitor protein RaiA OS=Salmonella typhimurium (strain 14028s / SGSC 2262) OX=588858 GN=yfiA PE=4 SV=1
123	421665	A0A0F6B7M6|A0A0F6B7M6_SALT1	215	59	59	61200000	9	9	44	Carbamidomethylation	Oxidation (M)	13568	50S ribosomal protein L14 OS=Salmonella typhimurium (strain 14028s / SGSC 2262) OX=588858 GN=rplN PE=3 SV=1
307	421410	A0A0F6AZC9|A0A0F6AZC9_SALT1	214.81	71	71	5790000	10	10	13			24783	Cytidylate kinase OS=Salmonella typhimurium (strain 14028s / SGSC 2262) OX=588858 GN=cmk PE=3 SV=1
373	421202	A0A0F6AX45|A0A0F6AX45_SALT1	214.79	35	35	2330000	12	12	12	Carbamidomethylation		63540	Proline--tRNA ligase OS=Salmonella typhimurium (strain 14028s / SGSC 2262) OX=588858 GN=proS PE=3 SV=1
275	421940	A0A0F6B5U1|A0A0F6B5U1_SALT1	214.36	89	89	39800000	6	6	15			8857	Needle complex major subunit OS=Salmonella typhimurium (strain 14028s / SGSC 2262) OX=588858 GN=prgI PE=4 SV=1
205	421416	A0A0F6AZN0|A0A0F6AZN0_SALT1	214.11	51	51	20800000	10	10	24	Oxidation (M)		19047	3-hydroxydecanoyl-[acyl-carrier-protein] dehydratase OS=Salmonella typhimurium (strain 14028s / SGSC 2262) OX=588858 GN=fabA PE=3 SV=1
189	421690	A0A0F6B7Q2|A0A0F6B7Q2_SALT1	212.81	69	69	37700000	8	8	24	Oxidation (M)		20788	Peptidyl-prolyl cis-trans isomerase OS=Salmonella typhimurium (strain 14028s / SGSC 2262) OX=588858 GN=slyD PE=3 SV=1
92	421663	A0A0F6B7L0|A0A0F6B7L0_SALT1	212.65	54	54	110000000	9	9	44	Oxidation (M)		14395	50S ribosomal protein L17 OS=Salmonella typhimurium (strain 14028s / SGSC 2262) OX=588858 GN=rplQ PE=3 SV=1
165	421129	A0A0F6B772|A0A0F6B772_SALT1	211.7	53	53	11100000	19	19	29	Carbamidomethylation		55426	Transcription termination/antitermination protein NusA OS=Salmonella typhimurium (strain 14028s / SGSC 2262) OX=588858 GN=nusA PE=3 SV=1
289	421193	A0A0F6AW65|A0A0F6AW65_SALT1	210.7	62	62	7670000	16	16	23	Carbamidomethylation	Oxidation (M)	36880	Plasmid partition protein B OS=Salmonella typhimurium (strain 14028s / SGSC 2262) OX=588858 GN=parB PE=3 SV=1
225	421394	A0A0F6B2K8|A0A0F6B2K8_SALT1	209.94	76	76	18300000	10	10	23	Carbamidomethylation	Oxidation (M)	22187	Keto-hydroxyglutarate-aldolase/keto-deoxy-phosphogluconate aldolase OS=Salmonella typhimurium (strain 14028s / SGSC 2262) OX=588858 GN=eda PE=4 SV=1
302	421227	A0A0F6AXC2|A0A0F6AXC2_SALT1	209.88	39	39	7730000	13	13	15	Carbamidomethylation		52437	Aminoacyl-histidine dipeptidase OS=Salmonella typhimurium (strain 14028s / SGSC 2262) OX=588858 GN=pepD PE=4 SV=1
340	421213	A0A0F6B4V8|A0A0F6B4V8_SALT1	209.33	31	31	3660000	9	9	12	Carbamidomethylation		45092	Cysteine desulfurase IscS OS=Salmonella typhimurium (strain 14028s / SGSC 2262) OX=588858 GN=nifS PE=3 SV=1
266	421303	A0A0F6B088|A0A0F6B088_SALT1	209.04	42	42	5640000	12	12	19	Carbamidomethylation	Oxidation (M)	39937	Uncharacterized protein OS=Salmonella typhimurium (strain 14028s / SGSC 2262) OX=588858 GN=STM14_1428 PE=4 SV=1
206	421420	A0A0F6B9N7|A0A0F6B9N7_SALT1	208.98	49	49	9260000	10	10	21			26274	DNA-binding transcriptional regulator CpxR OS=Salmonella typhimurium (strain 14028s / SGSC 2262) OX=588858 GN=cpxR PE=4 SV=1
235	421131	A0A0F6AZ15|A0A0F6AZ15_SALT1	208.98	43	43	7960000	14	14	19			56538	Putative ABC transporter periplasmic binding protein OS=Salmonella typhimurium (strain 14028s / SGSC 2262) OX=588858 GN=yliB PE=4 SV=1
83	421671	A0A0F6B790|A0A0F6B790_SALT1	208.86	73	73	116000000	8	8	45	Oxidation (M)		11578	50S ribosomal protein L21 OS=Salmonella typhimurium (strain 14028s / SGSC 2262) OX=588858 GN=rplU PE=3 SV=1
246	421210	A0A0F6B2A3|A0A0F6B2A3_SALT1	208.12	46	46	4920000	11	11	19	Carbamidomethylation	Oxidation (M)	38804	Alanine racemase OS=Salmonella typhimurium (strain 14028s / SGSC 2262) OX=588858 GN=dadX PE=3 SV=1
272	421381	A0A0F6BAK8|A0A0F6BAK8_SALT1	207.79	54	54	10200000	8	8	18	Carbamidomethylation		27175	Succinate dehydrogenase iron-sulfur subunit OS=Salmonella typhimurium (strain 14028s / SGSC 2262) OX=588858 GN=frdB PE=3 SV=1
226	421130	A0A0F6B9R7|A0A0F6B9R7_SALT1	207.71	39	39	6250000	17	17	23	Carbamidomethylation		56052	Glycerol kinase OS=Salmonella typhimurium (strain 14028s / SGSC 2262) OX=588858 GN=glpK PE=3 SV=1
320	421516	A0A0F6AXB7|A0A0F6AXB7_SALT1	207.56	62	62	10400000	11	11	14	Carbamidomethylation	Oxidation (M)	20896	Phosphoheptose isomerase OS=Salmonella typhimurium (strain 14028s / SGSC 2262) OX=588858 GN=gmhA PE=3 SV=1
55	421635	A0A0F6B7L3|A0A0F6B7L3_SALT1	207.22	71	71	124000000	8	8	59	Carbamidomethylation	Oxidation (M)	13831	30S ribosomal protein S11 OS=Salmonella typhimurium (strain 14028s / SGSC 2262) OX=588858 GN=rpsK PE=3 SV=1
267	421234	A0A0F6AW60|A0A0F6AW60_SALT1	207.12	53	53	6500000	13	13	20			41480	Alpha-helical coiled coil protein OS=Salmonella typhimurium (strain 14028s / SGSC 2262) OX=588858 GN=tlpA PE=4 SV=1
247	421141	A0A0F6AYI1|A0A0F6AYI1_SALT1	206.93	48	48	15400000	17	17	23	Carbamidomethylation		63538	Glutamine--tRNA ligase OS=Salmonella typhimurium (strain 14028s / SGSC 2262) OX=588858 GN=glnS PE=3 SV=1
308	421596	A0A0F6BBD3|A0A0F6BBD3_SALT1	206.65	69	69	8570000	12	12	17	Carbamidomethylation		17203	Protein CreA OS=Salmonella typhimurium (strain 14028s / SGSC 2262) OX=588858 GN=creA PE=4 SV=1
199	421110	A0A0F6B771|A0A0F6B771_SALT1	206.44	39	39	6470000	22	22	28	Carbamidomethylation	Oxidation (M)	97402	Translation initiation factor IF-2 OS=Salmonella typhimurium (strain 14028s / SGSC 2262) OX=588858 GN=infB PE=3 SV=1
244	421175	A0A0F6B8K6|A0A0F6B8K6_SALT1	206.34	56	56	12700000	16	16	23	Carbamidomethylation	Oxidation (M)	43031	2-amino-3-ketobutyrate coenzyme A ligase OS=Salmonella typhimurium (strain 14028s / SGSC 2262) OX=588858 GN=kbl PE=3 SV=1
257	421686	A0A0F6AZP2|A0A0F6AZP2_SALT1	206.1	78	78	10400000	8	8	17	Carbamidomethylation	Oxidation (M)	14908	Putative cytoplasmic protein OS=Salmonella typhimurium (strain 14028s / SGSC 2262) OX=588858 GN=STM14_1223 PE=4 SV=1
281	421344	A0A0F6B1I0|A0A0F6B1I0_SALT1	205.85	57	57	6860000	12	12	16	Carbamidomethylation		35541	Alcohol dehydrogenase OS=Salmonella typhimurium (strain 14028s / SGSC 2262) OX=588858 GN=adhP PE=3 SV=1
258	421427	A0A0F6AWW6|A0A0F6AWW6_SALT1	205.82	71	71	5680000	11	11	17	Carbamidomethylation		20068	Hypoxanthine phosphoribosyltransferase OS=Salmonella typhimurium (strain 14028s / SGSC 2262) OX=588858 GN=hpt PE=3 SV=1
296	421285	A0A0F6AZZ8|A0A0F6AZZ8_SALT1	205.39	80	80	8340000	12	12	17	Carbamidomethylation		24463	Glutaredoxin 2 OS=Salmonella typhimurium (strain 14028s / SGSC 2262) OX=588858 GN=grxB PE=4 SV=1
318	421406	A0A0F6AWW1|A0A0F6AWW1_SALT1	205.38	60	60	6160000	9	9	14	Carbamidomethylation		30415	S-adenosylmethionine decarboxylase proenzyme OS=Salmonella typhimurium (strain 14028s / SGSC 2262) OX=588858 GN=speD PE=3 SV=1
278	421203	A0A0F6B164|A0A0F6B164_SALT1	205.14	36	36	4030000	12	12	15	Carbamidomethylation		50303	Fumarate hydratase class II OS=Salmonella typhimurium (strain 14028s / SGSC 2262) OX=588858 GN=fumC PE=3 SV=1
241	421414	A0A0F6B7X0|A0A0F6B7X0_SALT1	205.05	49	49	19100000	7	7	19	Carbamidomethylation	Oxidation (M)	20938	Fe/S biogenesis protein NfuA OS=Salmonella typhimurium (strain 14028s / SGSC 2262) OX=588858 GN=yhgI PE=3 SV=1
239	421479	A0A0F6B7U1|A0A0F6B7U1_SALT1	204.5	80	80	12800000	10	10	19			19470	Shikimate kinase 1 OS=Salmonella typhimurium (strain 14028s / SGSC 2262) OX=588858 GN=aroK PE=3 SV=1
315	421586	A0A0F6B2Q3|A0A0F6B2Q3_SALT1	204.25	73	73	17900000	7	7	16	Oxidation (M)		18049	Purine-binding chemotaxis protein OS=Salmonella typhimurium (strain 14028s / SGSC 2262) OX=588858 GN=cheW PE=4 SV=1
191	421467	A0A0F6B7M0|A0A0F6B7M0_SALT1	204.06	72	72	83700000	8	8	23			12770	50S ribosomal protein L18 OS=Salmonella typhimurium (strain 14028s / SGSC 2262) OX=588858 GN=rplR PE=3 SV=1
388	421313	A0A0F6B210|A0A0F6B210_SALT1	203.52	51	51	4580000	9	9	12	Carbamidomethylation		28073	Short chain dehydrogenase OS=Salmonella typhimurium (strain 14028s / SGSC 2262) OX=588858 GN=yciK PE=4 SV=1
386	421447	A0A0F6AZU0|A0A0F6AZU0_SALT1	203.2	51	51	5890000	7	7	12			20868	NAD(P)H dehydrogenase (quinone) OS=Salmonella typhimurium (strain 14028s / SGSC 2262) OX=588858 GN=wraB PE=3 SV=1
333	421822	A0A0F6AXC3|A0A0F6AXC3_SALT1	203.05	53	53	9530000	6	6	15	Carbamidomethylation		16970	Xanthine phosphoribosyltransferase OS=Salmonella typhimurium (strain 14028s / SGSC 2262) OX=588858 GN=gpt PE=3 SV=1
229	421115	A0A0F6BAS0|A0A0F6BAS0_SALT1	202.87	36	36	5240000	17	17	21			70517	Bifunctional 2' 3'-cyclic nucleotide 2'-phosphodiesterase/3'-nucleotidase periplasmic protein OS=Salmonella typhimurium (strain 14028s / SGSC 2262) OX=588858 GN=cpdB PE=3 SV=1
274	422762	A0A0F6B1H7|A0A0F6B1H7_SALT1	202.77	57	57	35400000	5	5	17			5369	30S ribosomal subunit S22 OS=Salmonella typhimurium (strain 14028s / SGSC 2262) OX=588858 GN=rpsV PE=4 SV=1
202	421705	A0A0F6AZH5|A0A0F6AZH5_SALT1	202.53	59	59	8910000	10	10	24	Oxidation (M)		11307	Uncharacterized protein OS=Salmonella typhimurium (strain 14028s / SGSC 2262) OX=588858 GN=STM14_1155 PE=4 SV=1
304	421418	A0A0F6B7K2|A0A0F6B7K2_SALT1	202.13	62	62	12000000	7	7	15	Carbamidomethylation		19282	Peptide deformylase OS=Salmonella typhimurium (strain 14028s / SGSC 2262) OX=588858 GN=def PE=3 SV=1
148	422096	A0A0F6B027|A0A0F6B027_SALT1	201.2	54	54	61800000	4	4	30			6446	50S ribosomal protein L32 OS=Salmonella typhimurium (strain 14028s / SGSC 2262) OX=588858 GN=rpmF PE=3 SV=1
282	421152	A0A0F6AWV9|A0A0F6AWV9_SALT1	200.1	52	52	11200000	12	12	17	Carbamidomethylation	Oxidation (M)	35065	4-hydroxythreonine-4-phosphate dehydrogenase 2 OS=Salmonella typhimurium (strain 14028s / SGSC 2262) OX=588858 GN=pdxA_2 PE=3 SV=1
285	421829	A0A0F6B8J8|A0A0F6B8J8_SALT1	199.66	77	77	39500000	5	5	15	Carbamidomethylation		9136	Glutaredoxin OS=Salmonella typhimurium (strain 14028s / SGSC 2262) OX=588858 GN=grxC PE=3 SV=1
377	421460	A0A0F6BAL8|A0A0F6BAL8_SALT1	199.63	48	48	4740000	9	9	12			27408	Putative arginine-binding periplasmic protein OS=Salmonella typhimurium (strain 14028s / SGSC 2262) OX=588858 GN=STM14_5232 PE=3 SV=1
253	421880	A0A0F6B768|A0A0F6B768_SALT1	199.25	61	61	86500000	6	6	21			10198	30S ribosomal protein S15 OS=Salmonella typhimurium (strain 14028s / SGSC 2262) OX=588858 GN=rpsO PE=3 SV=1
139	421603	A0A0F6AY21|A0A0F6AY21_SALT1	198.36	87	87	92800000	8	8	34	Carbamidomethylation	Oxidation (M)	18140	Peptidyl-prolyl cis-trans isomerase OS=Salmonella typhimurium (strain 14028s / SGSC 2262) OX=588858 GN=ppiB PE=3 SV=1
319	421452	A0A0F6AWR8|A0A0F6AWR8_SALT1	197.79	34	34	3550000	10	10	12	Carbamidomethylation		46998	UDP-N-acetylmuramoylalanine--D-glutamate ligase OS=Salmonella typhimurium (strain 14028s / SGSC 2262) OX=588858 GN=murD PE=3 SV=1
254	421890	A0A0F6B2B1|A0A0F6B2B1_SALT1	197.71	82	82	26900000	7	7	19	Oxidation (M)		6483	Putative cytoplasmic protein OS=Salmonella typhimurium (strain 14028s / SGSC 2262) OX=588858 GN=STM14_2186 PE=4 SV=1
299	421393	A0A0F6B047|A0A0F6B047_SALT1	197.63	76	76	9190000	11	11	15	Carbamidomethylation		21077	UPF0227 protein YcfP OS=Salmonella typhimurium (strain 14028s / SGSC 2262) OX=588858 GN=ycfP PE=3 SV=1
143	421910	A0A0F6B7A8|A0A0F6B7A8_SALT1	197.23	78	78	93000000	6	6	32	Oxidation (M)		10857	Putative sigma(54) modulation protein OS=Salmonella typhimurium (strain 14028s / SGSC 2262) OX=588858 GN=yhbH PE=4 SV=1
200	421132	A0A0F6AWU9|A0A0F6AWU9_SALT1	196.87	41	41	7470000	17	17	26	Oxidation (M)		66055	Acetyltransferase component of pyruvate dehydrogenase complex OS=Salmonella typhimurium (strain 14028s / SGSC 2262) OX=588858 GN=aceF PE=3 SV=1
429	421188	A0A0F6AZF2|A0A0F6AZF2_SALT1	196.33	27	27	2150000	9	9	12			52523	Asparagine--tRNA ligase OS=Salmonella typhimurium (strain 14028s / SGSC 2262) OX=588858 GN=asnS PE=3 SV=1
61	421602	A0A0F6B9Y0|A0A0F6B9Y0_SALT1	196.01	58	58	112000000	9	9	54	Oxidation (M)		14875	50S ribosomal protein L11 OS=Salmonella typhimurium (strain 14028s / SGSC 2262) OX=588858 GN=rplK PE=3 SV=1
290	421181	A0A0F6B4G4|A0A0F6B4G4_SALT1	195.7	37	37	5230000	13	13	17			53634	Glutamate--tRNA ligase OS=Salmonella typhimurium (strain 14028s / SGSC 2262) OX=588858 GN=gltX PE=3 SV=1
574	422051	A0A0F6B6V4|A0A0F6B6V4_SALT1	195.25	41	41	17800000	6	6	9			13945	Putative outer membrane protein OS=Salmonella typhimurium (strain 14028s / SGSC 2262) OX=588858 GN=ygiW PE=4 SV=1
224	421915	A0A0F6B7M9|A0A0F6B7M9_SALT1	195.13	35	35	33600000	5	5	20	Oxidation (M)		15194	50S ribosomal protein L16 OS=Salmonella typhimurium (strain 14028s / SGSC 2262) OX=588858 GN=rplP PE=3 SV=1
303	421465	A0A0F6B011|A0A0F6B011_SALT1	194.58	73	73	4100000	8	8	15			23988	Basal-body rod modification protein FlgD OS=Salmonella typhimurium (strain 14028s / SGSC 2262) OX=588858 GN=flgD PE=3 SV=1
349	421496	A0A0F6AX22|A0A0F6AX22_SALT1	194.11	40	40	7440000	7	7	11	Carbamidomethylation	Oxidation (M)	25955	Uridylate kinase OS=Salmonella typhimurium (strain 14028s / SGSC 2262) OX=588858 GN=pyrH PE=3 SV=1
298	421205	A0A0F6AZZ6|A0A0F6AZZ6_SALT1	194.02	46	46	8140000	9	9	15	Carbamidomethylation		38605	Dihydroorotase OS=Salmonella typhimurium (strain 14028s / SGSC 2262) OX=588858 GN=pyrC PE=3 SV=1
317	421326	A0A0F6B6K3|A0A0F6B6K3_SALT1	193.84	71	71	6520000	11	11	14	Carbamidomethylation	Oxidation (M)	25671	Pyridoxal phosphate homeostasis protein OS=Salmonella typhimurium (strain 14028s / SGSC 2262) OX=588858 GN=yggS PE=3 SV=1
243	421571	A0A0F6BAS3|A0A0F6BAS3_SALT1	193.78	62	62	14600000	11	11	18			20577	Putative transcriptional regulator OS=Salmonella typhimurium (strain 14028s / SGSC 2262) OX=588858 GN=ytfJ PE=4 SV=1
366	425234	A0A0F6B4E0|A0A0F6B4E0_SALT1	193.43	38	38	3230000	9	9	12			47705	Long-chain fatty acid outer membrane transporter OS=Salmonella typhimurium (strain 14028s / SGSC 2262) OX=588858 GN=fadL PE=4 SV=1
356	421983	A0A0F6BAR0|A0A0F6BAR0_SALT1	193.38	51	51	57800000	5	5	11			8986	30S ribosomal protein S18 OS=Salmonella typhimurium (strain 14028s / SGSC 2262) OX=588858 GN=rpsR PE=3 SV=1
410	422088	A0A0F6AZ95|A0A0F6AZ95_SALT1	193.34	81	81	17800000	6	6	14	Oxidation (M)		8250	Translation initiation factor IF-1 OS=Salmonella typhimurium (strain 14028s / SGSC 2262) OX=588858 GN=infA PE=3 SV=1
187	421697	A0A0F6B0S8|A0A0F6B0S8_SALT1	193.3	66	66	44100000	9	9	25	Oxidation (M)		11368	Integration host factor subunit alpha OS=Salmonella typhimurium (strain 14028s / SGSC 2262) OX=588858 GN=ihfA PE=3 SV=1
288	421262	A0A0F6B4B2|A0A0F6B4B2_SALT1	192.97	56	56	8050000	14	14	20	Carbamidomethylation	Oxidation (M)	33216	Acetyl-coenzyme A carboxylase carboxyl transferase subunit beta OS=Salmonella typhimurium (strain 14028s / SGSC 2262) OX=588858 GN=accD PE=3 SV=1
347	421244	A0A0F6B9W3|A0A0F6B9W3_SALT1	191.95	32	32	2120000	8	8	12	Carbamidomethylation		34183	DNA-binding transcriptional regulator OxyR OS=Salmonella typhimurium (strain 14028s / SGSC 2262) OX=588858 GN=oxyR PE=3 SV=1
316	421709	A0A0F6B8J7|A0A0F6B8J7_SALT1	191.91	55	55	26900000	6	6	14	Carbamidomethylation		17245	Protein-export protein SecB OS=Salmonella typhimurium (strain 14028s / SGSC 2262) OX=588858 GN=secB PE=3 SV=1
211	421169	A0A0F6B823|A0A0F6B823_SALT1	190.64	49	49	5990000	13	13	20			48393	Glycerol-3-phosphate transporter periplasmic binding protein OS=Salmonella typhimurium (strain 14028s / SGSC 2262) OX=588858 GN=ugpB PE=4 SV=1
353	421751	A0A0F6B207|A0A0F6B207_SALT1	190.55	83	83	17300000	7	7	13	Oxidation (M)		9394	Uncharacterized protein OS=Salmonella typhimurium (strain 14028s / SGSC 2262) OX=588858 GN=yciN PE=4 SV=1
297	421235	A0A0F6B7H5|A0A0F6B7H5_SALT1	190.22	41	41	2930000	13	13	16	Carbamidomethylation	Oxidation (M)	49263	Biotin carboxylase OS=Salmonella typhimurium (strain 14028s / SGSC 2262) OX=588858 GN=accC PE=4 SV=1
173	421581	A0A0F6B2C0|A0A0F6B2C0_SALT1	190.12	88	88	20600000	10	10	26	Carbamidomethylation		10182	Cell division topological specificity factor OS=Salmonella typhimurium (strain 14028s / SGSC 2262) OX=588858 GN=minE PE=3 SV=1
295	421374	A0A0F6B0Q8|A0A0F6B0Q8_SALT1	189.71	58	58	14900000	9	9	20	Carbamidomethylation		24293	2-deoxyglucose-6-phosphatase OS=Salmonella typhimurium (strain 14028s / SGSC 2262) OX=588858 GN=yniC PE=4 SV=1
378	421407	A0A0F6B2P8|A0A0F6B2P8_SALT1	189.63	63	63	4470000	9	9	12			23920	Protein phosphatase CheZ OS=Salmonella typhimurium (strain 14028s / SGSC 2262) OX=588858 GN=cheZ PE=3 SV=1
305	421684	A0A0F6B638|A0A0F6B638_SALT1	189.18	60	60	7340000	6	6	13	Carbamidomethylation		16249	Flavodoxin OS=Salmonella typhimurium (strain 14028s / SGSC 2262) OX=588858 GN=STM14_3572 PE=4 SV=1
372	421615	A0A0F6AYJ0|A0A0F6AYJ0_SALT1	188.76	59	59	21300000	8	8	14	Carbamidomethylation		17011	Ferric uptake regulation protein OS=Salmonella typhimurium (strain 14028s / SGSC 2262) OX=588858 GN=fur PE=3 SV=1
553	421489	A0A0F6B490|A0A0F6B490_SALT1	188.25	58	58	4070000	6	6	7	Carbamidomethylation		20906	Putative NTP pyrophosphohydrolase OS=Salmonella typhimurium (strain 14028s / SGSC 2262) OX=588858 GN=STM14_2892 PE=4 SV=1
400	421250	A0A0F6AYS3|A0A0F6AYS3_SALT1	188.18	53	53	4080000	12	12	16	Carbamidomethylation		38547	Aldose 1-epimerase OS=Salmonella typhimurium (strain 14028s / SGSC 2262) OX=588858 GN=galM PE=3 SV=1
322	421207	A0A0F6AWD0|A0A0F6AWD0_SALT1	187.88	44	44	6520000	12	12	14	Carbamidomethylation		41313	Chaperone protein DnaJ OS=Salmonella typhimurium (strain 14028s / SGSC 2262) OX=588858 GN=dnaJ PE=3 SV=1
401	421289	A0A0F6B734|A0A0F6B734_SALT1	187.61	66	66	3730000	9	9	13	Carbamidomethylation		30729	2-hydroxy-3-oxopropionate reductase OS=Salmonella typhimurium (strain 14028s / SGSC 2262) OX=588858 GN=garR PE=3 SV=1
415	422114	A0A0F6AZQ4|A0A0F6AZQ4_SALT1	187.58	46	46	12900000	3	3	12	Oxidation (M)		12751	Chaperone protein OS=Salmonella typhimurium (strain 14028s / SGSC 2262) OX=588858 GN=pipC PE=1 SV=1
248	421242	A0A0F6B480|A0A0F6B480_SALT1	187.52	46	46	8380000	13	13	22	Carbamidomethylation	Oxidation (M)	43257	Acetate kinase OS=Salmonella typhimurium (strain 14028s / SGSC 2262) OX=588858 GN=ackA PE=3 SV=1
337	421142	A0A0F6AZQ5|A0A0F6AZQ5_SALT1	187.16	34	34	5940000	15	15	19			61935	Secreted effector protein OS=Salmonella typhimurium (strain 14028s / SGSC 2262) OX=588858 GN=sopB PE=4 SV=1
323	421247	A0A0F6B4N7|A0A0F6B4N7_SALT1	186.98	49	49	2470000	10	10	14	Carbamidomethylation	Oxidation (M)	41578	Succinyl-diaminopimelate desuccinylase OS=Salmonella typhimurium (strain 14028s / SGSC 2262) OX=588858 GN=dapE PE=3 SV=1
222	421154	A0A0F6B9F1|A0A0F6B9F1_SALT1	186.84	39	39	6120000	13	13	20			50170	Xaa-Pro dipeptidase OS=Salmonella typhimurium (strain 14028s / SGSC 2262) OX=588858 GN=pepQ PE=3 SV=1
417	421325	A0A0F6B3C6|A0A0F6B3C6_SALT1	186.5	54	54	2940000	9	9	12	Carbamidomethylation		28368	Imidazole glycerol phosphate synthase subunit HisF OS=Salmonella typhimurium (strain 14028s / SGSC 2262) OX=588858 GN=hisF PE=3 SV=1
213	421219	A0A0F6B6J2|A0A0F6B6J2_SALT1	185.68	55	55	10100000	13	13	20	Carbamidomethylation		41953	S-adenosylmethionine synthase OS=Salmonella typhimurium (strain 14028s / SGSC 2262) OX=588858 GN=metK PE=3 SV=1
471	421437	A0A0F6AW58|A0A0F6AW58_SALT1	185.29	45	45	3160000	7	7	9	Carbamidomethylation		26645	Putative carbonic anhydrase OS=Salmonella typhimurium (strain 14028s / SGSC 2262) OX=588858 GN=STM14_5569 PE=4 SV=1
473	421236	A0A0F6B9P0|A0A0F6B9P0_SALT1	184.94	39	39	5840000	9	9	10	Oxidation (M)		34915	ATP-dependent 6-phosphofructokinase OS=Salmonella typhimurium (strain 14028s / SGSC 2262) OX=588858 GN=pfkA PE=3 SV=1
478	421808	A0A0F6AXS6|A0A0F6AXS6_SALT1	184.86	47	47	10700000	6	6	8	Carbamidomethylation	Oxidation (M)	23177	ATP-dependent Clp protease proteolytic subunit OS=Salmonella typhimurium (strain 14028s / SGSC 2262) OX=588858 GN=clpP PE=3 SV=1
312	421575	A0A0F6B4V3|A0A0F6B4V3_SALT1	184.8	84	84	9580000	6	6	14	Carbamidomethylation		12389	Electron carrer protein OS=Salmonella typhimurium (strain 14028s / SGSC 2262) OX=588858 GN=fdx PE=4 SV=1
524	421787	A0A0F6B0B4|A0A0F6B0B4_SALT1	184.78	64	64	2260000	6	6	9			14841	Uncharacterized protein OS=Salmonella typhimurium (strain 14028s / SGSC 2262) OX=588858 GN=STM14_1454 PE=4 SV=1
427	421290	A0A0F6BAI0|A0A0F6BAI0_SALT1	184.77	33	33	8190000	7	7	10	Carbamidomethylation	Oxidation (M)	28382	Acid phosphatase OS=Salmonella typhimurium (strain 14028s / SGSC 2262) OX=588858 GN=phoN PE=3 SV=1	Acid phosphatase OS=Salmonella typhimurium (strain 14028s / SGSC 2262) OX=588858 GN=phoN PE=3 SV=1
336	421120	A0A0F6B9Y4|A0A0F6B9Y4_SALT1	184.74	23	23	2880000	17	17	22	Carbamidomethylation	Oxidation (M)	150601	DNA-directed RNA polymerase subunit beta OS=Salmonella typhimurium (strain 14028s / SGSC 2262) OX=588858 GN=rpoB PE=3 SV=1	DNA-directed RNA polymerase subunit beta OS=Salmonella typhimurium (strain 14028s / SGSC 2262) OX=588858 GN=rpoB PE=3 SV=1
385	421343	A0A0F6B5J3|A0A0F6B5J3_SALT1	184.38	32	32	1600000	8	8	10	Carbamidomethylation		45636	4-aminobutyrate aminotransferase OS=Salmonella typhimurium (strain 14028s / SGSC 2262) OX=588858 GN=gabT PE=3 SV=1
204	421700	A0A0F6B934|A0A0F6B934_SALT1	183.57	62	62	64300000	5	5	24	Oxidation (M)		15064	ATP synthase epsilon chain OS=Salmonella typhimurium (strain 14028s / SGSC 2262) OX=588858 GN=atpC PE=3 SV=1
330	421266	A0A0F6B3E4|A0A0F6B3E4_SALT1	182.54	48	48	4540000	11	11	13			32453	Glucose-1-phosphate thymidylyltransferase OS=Salmonella typhimurium (strain 14028s / SGSC 2262) OX=588858 GN=rfbA PE=3 SV=1
238	421403	A0A0F6AZA3|A0A0F6AZA3_SALT1	182.04	56	56	22000000	11	11	20	Carbamidomethylation	Oxidation (M)	18857	Leucine-responsive transcriptional regulator OS=Salmonella typhimurium (strain 14028s / SGSC 2262) OX=588858 GN=lrp PE=4 SV=1
341	421588	A0A0F6B4Q0|A0A0F6B4Q0_SALT1	182	63	63	11700000	6	6	13			13377	Arsenate reductase OS=Salmonella typhimurium (strain 14028s / SGSC 2262) OX=588858 GN=yfgD PE=3 SV=1
301	421770	A0A0F6B042|A0A0F6B042_SALT1	181.77	60	60	19800000	4	4	15	Oxidation (M)		13269	Purine nucleoside phosphoramidase OS=Salmonella typhimurium (strain 14028s / SGSC 2262) OX=588858 GN=ycfF PE=4 SV=1
354	421311	A0A0F6B6T7|A0A0F6B6T7_SALT1	181.74	42	42	2050000	10	10	13			42084	Putative alcohol dehydrogenase OS=Salmonella typhimurium (strain 14028s / SGSC 2262) OX=588858 GN=yqhD PE=4 SV=1
332	421537	A0A0F6BA26|A0A0F6BA26_SALT1	181.2	37	37	5920000	6	6	12			24769	Peptidase E OS=Salmonella typhimurium (strain 14028s / SGSC 2262) OX=588858 GN=pepE PE=3 SV=1
292	421254	A0A0F6B999|A0A0F6B999_SALT1	181.13	55	55	16800000	14	14	19	Carbamidomethylation		34233	Porphobilinogen deaminase OS=Salmonella typhimurium (strain 14028s / SGSC 2262) OX=588858 GN=hemC PE=3 SV=1
470	421149	A0A0F6AYN0|A0A0F6AYN0_SALT1	180.68	32	32	4420000	7	7	7	Carbamidomethylation		48076	Citrate synthase OS=Salmonella typhimurium (strain 14028s / SGSC 2262) OX=588858 GN=gltA PE=3 SV=1
355	421898	A0A0F6AXD1|A0A0F6AXD1_SALT1	180.21	70	70	14100000	7	7	14	Oxidation (M)		11859	Putative cytoplasmic protein OS=Salmonella typhimurium (strain 14028s / SGSC 2262) OX=588858 GN=STM14_0383 PE=4 SV=1
376	421278	A0A0F6AX18|A0A0F6AX18_SALT1	179.75	67	67	9560000	9	9	13	Carbamidomethylation		29292	Methionine aminopeptidase OS=Salmonella typhimurium (strain 14028s / SGSC 2262) OX=588858 GN=map PE=3 SV=1
240	421488	A0A0F6AXK4|A0A0F6AXK4_SALT1	179.66	49	49	7180000	8	8	17	Carbamidomethylation		28092	Pyrroline-5-carboxylate reductase OS=Salmonella typhimurium (strain 14028s / SGSC 2262) OX=588858 GN=proC PE=3 SV=1
379	421558	A0A0F6B9D4|A0A0F6B9D4_SALT1	179.43	71	71	4480000	10	10	14	Oxidation (M)		29062	Putative dienelactone hydrolase OS=Salmonella typhimurium (strain 14028s / SGSC 2262) OX=588858 GN=dlhH PE=4 SV=1
334	421536	A0A0F6B117|A0A0F6B117_SALT1	179.43	44	44	6380000	7	7	13	Carbamidomethylation	Oxidation (M)	23392	Riboflavin synthase subunit alpha OS=Salmonella typhimurium (strain 14028s / SGSC 2262) OX=588858 GN=ribE PE=4 SV=1
286	421930	A0A0F6B716|A0A0F6B716_SALT1	179.13	73	73	9210000	7	7	15			11086	Putative inner membrane protein OS=Salmonella typhimurium (strain 14028s / SGSC 2262) OX=588858 GN=yqjD PE=4 SV=1
394	421503	A0A0F6B8N2|A0A0F6B8N2_SALT1	179.02	41	41	3340000	6	6	10	Carbamidomethylation		25269	Ribonuclease PH OS=Salmonella typhimurium (strain 14028s / SGSC 2262) OX=588858 GN=rph PE=3 SV=1
384	421476	A0A0F6AX11|A0A0F6AX11_SALT1	178.81	30	30	9680000	6	6	10	Carbamidomethylation		24446	5'-methylthioadenosine/S-adenosylhomocysteine nucleosidase OS=Salmonella typhimurium (strain 14028s / SGSC 2262) OX=588858 GN=pfs PE=3 SV=1
130	421484	A0A0F6B7D5|A0A0F6B7D5_SALT1	178.58	60	60	95400000	10	10	34	Oxidation (M)		14826	30S ribosomal protein S9 OS=Salmonella typhimurium (strain 14028s / SGSC 2262) OX=588858 GN=rpsI PE=3 SV=1
335	421576	A0A0F6AYF1|A0A0F6AYF1_SALT1	178.23	73	73	5740000	9	9	12	Carbamidomethylation		18411	Uncharacterized protein OS=Salmonella typhimurium (strain 14028s / SGSC 2262) OX=588858 GN=ybeL PE=4 SV=1
344	421314	A0A0F6B7C9|A0A0F6B7C9_SALT1	178.16	55	55	5180000	10	10	14	Carbamidomethylation		32455	N-acetylneuraminate lyase OS=Salmonella typhimurium (strain 14028s / SGSC 2262) OX=588858 GN=nanA PE=3 SV=1
313	421245	A0A0F6B6E1|A0A0F6B6E1_SALT1	178.03	52	52	4830000	12	12	14	Carbamidomethylation		35972	tRNA-modifying protein YgfZ OS=Salmonella typhimurium (strain 14028s / SGSC 2262) OX=588858 GN=ygfZ PE=3 SV=1
112	421562	A0A0F6B961|A0A0F6B961_SALT1	178.02	85	85	98000000	13	13	37	Carbamidomethylation		13078	Uncharacterized protein OS=Salmonella typhimurium (strain 14028s / SGSC 2262) OX=588858 GN=yifE PE=4 SV=1
503	421696	A0A0F6B796|A0A0F6B796_SALT1	177.99	89	89	2000000	6	6	8			10685	Uncharacterized protein OS=Salmonella typhimurium (strain 14028s / SGSC 2262) OX=588858 GN=yrbB PE=4 SV=1
494	421380	A0A0F6B888|A0A0F6B888_SALT1	177.23	37	37	2690000	7	7	8	Carbamidomethylation		34089	Ketodeoxygluconokinase OS=Salmonella typhimurium (strain 14028s / SGSC 2262) OX=588858 GN=kdgK PE=4 SV=1
404	421189	A0A0F6B9H5|A0A0F6B9H5_SALT1	177.02	32	32	1510000	9	9	10			51786	Glutamine synthetase OS=Salmonella typhimurium (strain 14028s / SGSC 2262) OX=588858 GN=glnA PE=3 SV=1
350	421135	A0A0F6B3Y8|A0A0F6B3Y8_SALT1	176.92	23	23	1770000	12	12	14	Carbamidomethylation		92860	Periplasmic nitrate reductase OS=Salmonella typhimurium (strain 14028s / SGSC 2262) OX=588858 GN=napA PE=3 SV=1
300	421208	A0A0F6AZC5|A0A0F6AZC5_SALT1	176.73	45	45	3150000	11	11	14	Carbamidomethylation		39832	Phosphoserine aminotransferase OS=Salmonella typhimurium (strain 14028s / SGSC 2262) OX=588858 GN=serC PE=3 SV=1
182	422036	A0A0F6B6Z2|A0A0F6B6Z2_SALT1	176.55	48	48	60200000	8	8	24			8500	30S ribosomal protein S21 OS=Salmonella typhimurium (strain 14028s / SGSC 2262) OX=588858 GN=rpsU PE=3 SV=1
423	421382	A0A0F6AZ46|A0A0F6AZ46_SALT1	176.25	38	38	3940000	8	8	10	Carbamidomethylation		26926	Nitroreductase A OS=Salmonella typhimurium (strain 14028s / SGSC 2262) OX=588858 GN=mdaA PE=3 SV=1
287	421121	A0A0F6BAA8|A0A0F6BAA8_SALT1	176.18	7	7	2720000	21	21	27			594899	Putative inner membrane protein OS=Salmonella typhimurium (strain 14028s / SGSC 2262) OX=588858 GN=SiiE PE=4 SV=1
291	421161	A0A0F6BAN1|A0A0F6BAN1_SALT1	176.09	43	43	8780000	15	15	20	Carbamidomethylation	Oxidation (M)	47377	Adenylosuccinate synthetase OS=Salmonella typhimurium (strain 14028s / SGSC 2262) OX=588858 GN=purA PE=3 SV=1
403	421299	A0A0F6B2Q4|A0A0F6B2Q4_SALT1	175.84	25	25	1860000	10	10	11			73013	Chemotaxis protein CheA OS=Salmonella typhimurium (strain 14028s / SGSC 2262) OX=588858 GN=cheA PE=4 SV=1
508	421461	A0A0F6B0T0|A0A0F6B0T0_SALT1	175.59	67	67	3390000	8	8	10	Carbamidomethylation		20423	Thioredoxin/glutathione peroxidase BtuE OS=Salmonella typhimurium (strain 14028s / SGSC 2262) OX=588858 GN=btuE PE=3 SV=1
362	421672	A0A0F6B2F8|A0A0F6B2F8_SALT1	174.85	42	42	6590000	8	8	13	Carbamidomethylation		21032	Putative nucleotide-binding protein OS=Salmonella typhimurium (strain 14028s / SGSC 2262) OX=588858 GN=yebR PE=4 SV=1
345	421194	A0A0F6B867|A0A0F6B867_SALT1	174.21	39	39	4930000	10	10	14	Carbamidomethylation		48692	Glutathione reductase OS=Salmonella typhimurium (strain 14028s / SGSC 2262) OX=588858 GN=gor PE=3 SV=1
559	421466	A0A0F6B6X5|A0A0F6B6X5_SALT1	174.03	64	64	3770000	7	7	7	Carbamidomethylation		23310	3 4-dihydroxy-2-butanone 4-phosphate synthase OS=Salmonella typhimurium (strain 14028s / SGSC 2262) OX=588858 GN=ribB PE=3 SV=1
522	421474	A0A0F6B0R0|A0A0F6B0R0_SALT1	173.97	36	36	2420000	7	7	7			32601	Putative cytoplasmic protein OS=Salmonella typhimurium (strain 14028s / SGSC 2262) OX=588858 GN=STM14_1608 PE=3 SV=1
311	421249	A0A0F6B128|A0A0F6B128_SALT1	173.68	49	49	6260000	10	10	17			39479	N-ethylmaleimide reductase OS=Salmonella typhimurium (strain 14028s / SGSC 2262) OX=588858 GN=nemA PE=4 SV=1
324	421729	A0A0F6B059|A0A0F6B059_SALT1	173.34	48	48	4380000	9	9	15			31138	NAD-dependent protein deacylase OS=Salmonella typhimurium (strain 14028s / SGSC 2262) OX=588858 GN=cobB PE=3 SV=1
314	421296	A0A0F6B019|A0A0F6B019_SALT1	173.08	49	49	2420000	8	8	15			34175	Flagellar hook-associated protein FlgL OS=Salmonella typhimurium (strain 14028s / SGSC 2262) OX=588858 GN=flgL PE=4 SV=1
359	421485	A0A0F6B400|A0A0F6B400_SALT1	172.3	55	55	5050000	7	7	13			23715	Transcriptional regulatory protein RcsB OS=Salmonella typhimurium (strain 14028s / SGSC 2262) OX=588858 GN=rcsB PE=3 SV=1
460	421960	A0A0F6B7Q8|A0A0F6B7Q8_SALT1	172.15	49	49	5840000	4	4	9	Carbamidomethylation		11650	Uncharacterized protein OS=Salmonella typhimurium (strain 14028s / SGSC 2262) OX=588858 GN=STM14_4166 PE=4 SV=1
351	421364	A0A0F6B4U6|A0A0F6B4U6_SALT1	172.06	46	46	4430000	8	8	12			30832	Sulfurtransferase OS=Salmonella typhimurium (strain 14028s / SGSC 2262) OX=588858 GN=sseA PE=4 SV=1
326	421269	A0A0F6B246|A0A0F6B246_SALT1	171.86	46	46	6610000	10	10	13	Carbamidomethylation	Oxidation (M)	32906	UTP--glucose-1-phosphate uridylyltransferase OS=Salmonella typhimurium (strain 14028s / SGSC 2262) OX=588858 GN=galU PE=3 SV=1
331	421370	A0A0F6AZW3|A0A0F6AZW3_SALT1	171.82	44	44	3680000	11	11	15			35034	Glyoxylate/hydroxypyruvate reductase A OS=Salmonella typhimurium (strain 14028s / SGSC 2262) OX=588858 GN=ycdW PE=3 SV=1
271	422100	A0A0F6AYC2|A0A0F6AYC2_SALT1	171.64	78	78	56500000	6	6	15			7451	Cold shock protein CspE OS=Salmonella typhimurium (strain 14028s / SGSC 2262) OX=588858 GN=cspE PE=4 SV=1
464	421887	A0A0F6B5W2|A0A0F6B5W2_SALT1	171.59	54	54	8810000	5	5	8	Carbamidomethylation		14919	Secretion chaperone OS=Salmonella typhimurium (strain 14028s / SGSC 2262) OX=588858 GN=invB PE=4 SV=1
406	421918	A0A0F6AYJ2|A0A0F6AYJ2_SALT1	171.27	41	41	7850000	7	7	14	Carbamidomethylation		23752	Flavodoxin FldA OS=Salmonella typhimurium (strain 14028s / SGSC 2262) OX=588858 GN=fldA PE=4 SV=1
382	421464	A0A0F6AYY5|A0A0F6AYY5_SALT1	171.25	42	42	3670000	8	8	13			26702	Glutamine ABC transporter ATP-binding protein OS=Salmonella typhimurium (strain 14028s / SGSC 2262) OX=588858 GN=glnQ PE=4 SV=1
387	421929	A0A0F6B0X1|A0A0F6B0X1_SALT1	171.13	92	92	6750000	6	6	11	Carbamidomethylation	Oxidation (M)	8391	Murein lipoprotein OS=Salmonella typhimurium (strain 14028s / SGSC 2262) OX=588858 GN=lpp PE=4 SV=1
338	421162	A0A0F6BA62|A0A0F6BA62_SALT1	170.95	30	30	5780000	13	13	16	Carbamidomethylation		61429	Glucose-6-phosphate isomerase OS=Salmonella typhimurium (strain 14028s / SGSC 2262) OX=588858 GN=pgi PE=3 SV=1
363	421546	A0A0F6B3E3|A0A0F6B3E3_SALT1	170.83	68	68	6040000	7	7	12	Carbamidomethylation		20663	dTDP-4-dehydrorhamnose 3 5-epimerase OS=Salmonella typhimurium (strain 14028s / SGSC 2262) OX=588858 GN=rfbC PE=3 SV=1
381	421798	A0A0F6AZD1|A0A0F6AZD1_SALT1	170.61	50	50	21200000	5	5	13	Oxidation (M)		10621	Integration host factor subunit beta OS=Salmonella typhimurium (strain 14028s / SGSC 2262) OX=588858 GN=ihfB PE=3 SV=1
321	421399	A0A0F6B7A6|A0A0F6B7A6_SALT1	170.35	46	46	3700000	10	10	14	Carbamidomethylation		26797	Putative ABC transporter ATP-binding protein YhbG OS=Salmonella typhimurium (strain 14028s / SGSC 2262) OX=588858 GN=yhbG PE=4 SV=1
261	421119	A0A0F6AWH1|A0A0F6AWH1_SALT1	170.28	25	25	3420000	20	20	24	Carbamidomethylation	Oxidation (M)	105672	Isoleucine--tRNA ligase OS=Salmonella typhimurium (strain 14028s / SGSC 2262) OX=588858 GN=ileS PE=3 SV=1
434	421724	A0A0F6B2H3|A0A0F6B2H3_SALT1	169.76	82	82	5580000	8	8	12	Carbamidomethylation	Oxidation (M)	15658	Putative acetyltransferase OS=Salmonella typhimurium (strain 14028s / SGSC 2262) OX=588858 GN=STM14_2249 PE=4 SV=1
485	421230	A0A0F6B801|A0A0F6B801_SALT1	169.71	33	33	2020000	8	8	10	Carbamidomethylation	Oxidation (M)	40136	Aspartate-semialdehyde dehydrogenase OS=Salmonella typhimurium (strain 14028s / SGSC 2262) OX=588858 GN=asd PE=3 SV=1
397	421226	A0A0F6B8W8|A0A0F6B8W8_SALT1	169.69	37	37	2680000	9	9	14	Carbamidomethylation	Oxidation (M)	47369	D-serine dehydratase OS=Salmonella typhimurium (strain 14028s / SGSC 2262) OX=588858 GN=dsdA PE=3 SV=1
617	421338	A0A0F6B5S8|A0A0F6B5S8_SALT1	169.68	42	42	3340000	7	7	7			33723	Putative periplasmic binding protein OS=Salmonella typhimurium (strain 14028s / SGSC 2262) OX=588858 GN=sitA PE=3 SV=1
360	421937	A0A0F6B756|A0A0F6B756_SALT1	169.32	53	53	5940000	6	6	12			18542	Putative transport protein OS=Salmonella typhimurium (strain 14028s / SGSC 2262) OX=588858 GN=yhbS PE=4 SV=1
352	421497	A0A0F6B6K6|A0A0F6B6K6_SALT1	169.24	50	50	5610000	7	7	15	Carbamidomethylation		21033	dITP/XTP pyrophosphatase OS=Salmonella typhimurium (strain 14028s / SGSC 2262) OX=588858 GN=yggV PE=3 SV=1
368	421451	A0A0F6B0L5|A0A0F6B0L5_SALT1	169.16	51	51	5410000	11	11	16	Carbamidomethylation		32560	Putative glucose-6-phosphate 1-epimerase OS=Salmonella typhimurium (strain 14028s / SGSC 2262) OX=588858 GN=yeaD PE=3 SV=1
396	421396	A0A0F6AYY9|A0A0F6AYY9_SALT1	168.87	74	74	2720000	9	9	10			18717	DNA protection during starvation protein OS=Salmonella typhimurium (strain 14028s / SGSC 2262) OX=588858 GN=dps PE=3 SV=1
501	421578	A0A0F6AYS6|A0A0F6AYS6_SALT1	168.84	41	41	1800000	7	7	9			37134	UDP-galactose-4-epimerase OS=Salmonella typhimurium (strain 14028s / SGSC 2262) OX=588858 GN=galE PE=4 SV=1
450	421310	A0A0F6B8Z9|A0A0F6B8Z9_SALT1	168.67	41	41	2460000	8	8	9			30956	Sugar phosphatase OS=Salmonella typhimurium (strain 14028s / SGSC 2262) OX=588858 GN=yidA PE=4 SV=1
367	421268	A0A0F6AXS8|A0A0F6AXS8_SALT1	168.65	34	34	2000000	10	10	12			46176	ATP-dependent Clp protease ATP-binding subunit ClpX OS=Salmonella typhimurium (strain 14028s / SGSC 2262) OX=588858 GN=clpX PE=3 SV=1
358	421541	A0A0F6B8K5|A0A0F6B8K5_SALT1	168.4	42	42	4240000	11	11	12	Carbamidomethylation		37213	L-threonine 3-dehydrogenase OS=Salmonella typhimurium (strain 14028s / SGSC 2262) OX=588858 GN=tdh PE=3 SV=1
395	421702	A0A0F6B005|A0A0F6B005_SALT1	168.02	59	59	8340000	6	6	11			15989	Putative FlgK/FlgL export chaperone OS=Salmonella typhimurium (strain 14028s / SGSC 2262) OX=588858 GN=flgN PE=4 SV=1
505	421834	A0A0F6B9A6|A0A0F6B9A6_SALT1	167.91	58	58	4790000	4	4	8	Carbamidomethylation		12131	Iron-sulfur cluster assembly protein CyaY OS=Salmonella typhimurium (strain 14028s / SGSC 2262) OX=588858 GN=cyaY PE=3 SV=1
480	422009	A0A0F6B7C5|A0A0F6B7C5_SALT1	167.53	46	46	4820000	5	5	10	Carbamidomethylation	Oxidation (M)	17056	Putative cytoplasmic protein OS=Salmonella typhimurium (strain 14028s / SGSC 2262) OX=588858 GN=yhcH PE=4 SV=1
416	421294	A0A0F6B948|A0A0F6B948_SALT1	167.48	39	39	2340000	8	8	10	Carbamidomethylation		36806	Aspartate--ammonia ligase OS=Salmonella typhimurium (strain 14028s / SGSC 2262) OX=588858 GN=asnA PE=3 SV=1
325	421284	A0A0F6B0R2|A0A0F6B0R2_SALT1	167.42	58	58	4520000	9	9	14	Carbamidomethylation		32565	Phosphofructokinase OS=Salmonella typhimurium (strain 14028s / SGSC 2262) OX=588858 GN=pfkB PE=3 SV=1
375	421146	A0A0F6B4T4|A0A0F6B4T4_SALT1	167.38	35	35	5150000	10	10	12			40626	4-hydroxy-3-methylbut-2-en-1-yl diphosphate synthase (flavodoxin) OS=Salmonella typhimurium (strain 14028s / SGSC 2262) OX=588858 GN=ispG PE=3 SV=1
488	421276	A0A0F6B161|A0A0F6B161_SALT1	167.35	37	37	5810000	9	9	10			42591	Mannose-6-phosphate isomerase OS=Salmonella typhimurium (strain 14028s / SGSC 2262) OX=588858 GN=manA PE=3 SV=1
531	421327	A0A0F6B7C7|A0A0F6B7C7_SALT1	166.47	53	53	5110000	8	8	9			24030	Putative N-acetylmannosamine-6-phosphate 2-epimerase OS=Salmonella typhimurium (strain 14028s / SGSC 2262) OX=588858 GN=nanE PE=3 SV=1
511	421659	A0A0F6B3T5|A0A0F6B3T5_SALT1	165.97	38	38	8460000	6	6	8			26499	Elongation factor P-like protein OS=Salmonella typhimurium (strain 14028s / SGSC 2262) OX=588858 GN=yeiP PE=3 SV=1
440	421355	A0A0F6BAT5|A0A0F6BAT5_SALT1	165.82	36	36	1800000	8	8	12	Carbamidomethylation		36799	Fructose-1 6-bisphosphatase class 1 OS=Salmonella typhimurium (strain 14028s / SGSC 2262) OX=588858 GN=fbp PE=3 SV=1
391	421552	A0A0F6B7U8|A0A0F6B7U8_SALT1	165.76	49	49	3270000	6	6	11			21241	ADP-ribose diphosphatase NudE OS=Salmonella typhimurium (strain 14028s / SGSC 2262) OX=588858 GN=nudE PE=4 SV=1
430	421214	A0A0F6B463|A0A0F6B463_SALT1	165.74	36	36	3040000	11	11	14	Carbamidomethylation		49245	NADH-quinone oxidoreductase subunit F OS=Salmonella typhimurium (strain 14028s / SGSC 2262) OX=588858 GN=nuoF PE=3 SV=1
428	421402	A0A0F6B9Y5|A0A0F6B9Y5_SALT1	165.24	11	11	791000	9	9	10	Carbamidomethylation		155234	DNA-directed RNA polymerase subunit beta' OS=Salmonella typhimurium (strain 14028s / SGSC 2262) OX=588858 GN=rpoC PE=3 SV=1
409	421761	A0A0F6B770|A0A0F6B770_SALT1	165.17	52	52	8320000	7	7	10			15166	Ribosome-binding factor A OS=Salmonella typhimurium (strain 14028s / SGSC 2262) OX=588858 GN=rbfA PE=3 SV=1
343	421419	A0A0F6AY96|A0A0F6AY96_SALT1	165.06	47	47	2870000	10	10	15	Carbamidomethylation		27435	Thiol:disulfide interchange protein OS=Salmonella typhimurium (strain 14028s / SGSC 2262) OX=588858 GN=dsbG PE=3 SV=1
414	421647	A0A0F6BAR4|A0A0F6BAR4_SALT1	164.63	30	30	7820000	8	8	13			26367	Peptidyl-prolyl cis-trans isomerase OS=Salmonella typhimurium (strain 14028s / SGSC 2262) OX=588858 GN=fklB PE=3 SV=1
451	421389	A0A0F6AZZ3|A0A0F6AZZ3_SALT1	164.39	28	28	2660000	7	7	9			40664	N-methyl-L-tryptophan oxidase OS=Salmonella typhimurium (strain 14028s / SGSC 2262) OX=588858 GN=solA PE=3 SV=1
447	421481	A0A0F6B1U2|A0A0F6B1U2_SALT1	164.07	33	33	3810000	6	6	12	Carbamidomethylation		35639	Universal stress protein UspE OS=Salmonella typhimurium (strain 14028s / SGSC 2262) OX=588858 GN=ydaA PE=4 SV=1
348	421356	A0A0F6BAW0|A0A0F6BAW0_SALT1	164.02	57	57	5470000	8	8	15			21392	UPF0307 protein YjgA OS=Salmonella typhimurium (strain 14028s / SGSC 2262) OX=588858 GN=yjgA PE=3 SV=1
472	421506	A0A0F6B5J6|A0A0F6B5J6_SALT1	163.13	69	69	3000000	8	8	10			16121	Uncharacterized protein OS=Salmonella typhimurium (strain 14028s / SGSC 2262) OX=588858 GN=ygaU PE=4 SV=1
561	421765	A0A0F6AXP2|A0A0F6AXP2_SALT1	163.07	50	50	5940000	6	6	7			15689	Transcription antitermination protein NusB OS=Salmonella typhimurium (strain 14028s / SGSC 2262) OX=588858 GN=nusB PE=3 SV=1
424	421812	A0A0F6AY19|A0A0F6AY19_SALT1	163.02	46	46	3590000	4	4	9	Oxidation (M)		17794	N5-carboxyaminoimidazole ribonucleotide mutase OS=Salmonella typhimurium (strain 14028s / SGSC 2262) OX=588858 GN=purE PE=3 SV=1
596	421563	A0A0F6B409|A0A0F6B409_SALT1	162.99	33	33	1370000	5	5	5	Carbamidomethylation		26854	Ubiquinone biosynthesis O-methyltransferase OS=Salmonella typhimurium (strain 14028s / SGSC 2262) OX=588858 GN=ubiG PE=3 SV=1
432	421428	A0A0F6AXH9|A0A0F6AXH9_SALT1	162.81	48	48	1970000	8	8	13	Oxidation (M)		32000	2-methylisocitrate lyase OS=Salmonella typhimurium (strain 14028s / SGSC 2262) OX=588858 GN=prpB PE=3 SV=1
276	421884	A0A0F6BAW2|A0A0F6BAW2_SALT1	162.72	40	40	27100000	5	5	19	Oxidation (M)		13912	Cytochrome b562 OS=Salmonella typhimurium (strain 14028s / SGSC 2262) OX=588858 GN=cybC PE=4 SV=1
504	421689	A0A0F6B136|A0A0F6B136_SALT1	162.44	47	47	4760000	6	6	8			16462	Transcriptional regulator SlyA OS=Salmonella typhimurium (strain 14028s / SGSC 2262) OX=588858 GN=slyA PE=3 SV=1
443	421182	A0A0F6B0G8|A0A0F6B0G8_SALT1	161.67	25	25	1600000	10	10	12			60028	Putative ABC transporter periplasmic binding protein OS=Salmonella typhimurium (strain 14028s / SGSC 2262) OX=588858 GN=STM14_1515 PE=4 SV=1
420	421528	A0A0F6AYV4|A0A0F6AYV4_SALT1	161.41	49	49	3900000	6	6	10			18540	Molybdenum cofactor biosynthesis protein B OS=Salmonella typhimurium (strain 14028s / SGSC 2262) OX=588858 GN=moaB PE=3 SV=1
452	421648	A0A0F6B4N6|A0A0F6B4N6_SALT1	161.37	62	62	5200000	6	6	9	Carbamidomethylation		13548	Uncharacterized protein OS=Salmonella typhimurium (strain 14028s / SGSC 2262) OX=588858 GN=yffB PE=3 SV=1
389	421583	A0A0F6AZP0|A0A0F6AZP0_SALT1	161.04	60	60	6450000	6	6	12	Carbamidomethylation	Oxidation (M)	16991	Methylglyoxal synthase OS=Salmonella typhimurium (strain 14028s / SGSC 2262) OX=588858 GN=mgsA PE=3 SV=1
283	421701	A0A0F6AZ44|A0A0F6AZ44_SALT1	160.85	83	83	29300000	7	7	17	Carbamidomethylation	Oxidation (M)	9924	Glutaredoxin 1 OS=Salmonella typhimurium (strain 14028s / SGSC 2262) OX=588858 GN=grxA PE=4 SV=1
408	421385	A0A0F6B5A8|A0A0F6B5A8_SALT1	160.71	59	59	4230000	9	9	15			20468	Ribosome maturation factor RimM OS=Salmonella typhimurium (strain 14028s / SGSC 2262) OX=588858 GN=rimM PE=3 SV=1
449	421317	A0A0F6B6T8|A0A0F6B6T8_SALT1	160.67	47	47	2110000	9	9	11	Carbamidomethylation		30996	2 5-diketo-D-gluconate reductase A OS=Salmonella typhimurium (strain 14028s / SGSC 2262) OX=588858 GN=dkgA PE=4 SV=1
517	421631	A0A0F6AX48|A0A0F6AX48_SALT1	160.33	45	45	2500000	6	6	7			29436	Lipoprotein OS=Salmonella typhimurium (strain 14028s / SGSC 2262) OX=588858 GN=metQ PE=3 SV=1
370	421228	A0A0F6B0X2|A0A0F6B0X2_SALT1	160.29	30	30	2910000	9	9	12			50657	Pyruvate kinase OS=Salmonella typhimurium (strain 14028s / SGSC 2262) OX=588858 GN=pykF PE=3 SV=1
439	421468	A0A0F6B0L4|A0A0F6B0L4_SALT1	160.27	35	35	4410000	9	9	10	Carbamidomethylation		31328	Putative aldehyde reductase OS=Salmonella typhimurium (strain 14028s / SGSC 2262) OX=588858 GN=STM14_1562 PE=4 SV=1
499	421320	A0A0F6BAS2|A0A0F6BAS2_SALT1	160.06	48	48	3140000	7	7	7	Carbamidomethylation		27490	3'(2') 5'-bisphosphate nucleotidase CysQ OS=Salmonella typhimurium (strain 14028s / SGSC 2262) OX=588858 GN=cysQ PE=3 SV=1
342	421217	A0A0F6B412|A0A0F6B412_SALT1	160.04	33	33	5420000	10	10	14	Carbamidomethylation		43552	Ribonucleotide-diphosphate reductase subunit beta OS=Salmonella typhimurium (strain 14028s / SGSC 2262) OX=588858 GN=nrdB PE=4 SV=1
407	421283	A0A0F6AWC1|A0A0F6AWC1_SALT1	159.96	53	53	4650000	11	11	13			29764	UPF0246 protein YaaA OS=Salmonella typhimurium (strain 14028s / SGSC 2262) OX=588858 GN=yaaA PE=3 SV=1
576	421340	A0A0F6B2F7|A0A0F6B2F7_SALT1	159.87	39	39	2660000	7	7	8			25438	RNA chaperone ProQ OS=Salmonella typhimurium (strain 14028s / SGSC 2262) OX=588858 GN=proQ PE=3 SV=1
383	421748	A0A0F6B7A9|A0A0F6B7A9_SALT1	159.72	58	58	3100000	7	7	13	Carbamidomethylation	Oxidation (M)	17915	Sugar-specific enzyme IIA component of PTS OS=Salmonella typhimurium (strain 14028s / SGSC 2262) OX=588858 GN=ptsN PE=4 SV=1
463	421928	A0A0F6B8M9|A0A0F6B8M9_SALT1	159.51	46	46	8170000	3	3	8	Carbamidomethylation	Oxidation (M)	16036	Deoxyuridine 5'-triphosphate nucleotidohydrolase OS=Salmonella typhimurium (strain 14028s / SGSC 2262) OX=588858 GN=dut PE=3 SV=1
467	421524	A0A0F6BB58|A0A0F6BB58_SALT1	159.39	32	32	1620000	11	11	12	Carbamidomethylation		50038	Putative NAD-dependent aldehyde dehydrogenase OS=Salmonella typhimurium (strain 14028s / SGSC 2262) OX=588858 GN=STM14_5430 PE=3 SV=1
365	421179	A0A0F6B2L5|A0A0F6B2L5_SALT1	159.27	43	43	3780000	14	14	16	Carbamidomethylation	Oxidation (M)	51387	Pyruvate kinase OS=Salmonella typhimurium (strain 14028s / SGSC 2262) OX=588858 GN=pykA PE=3 SV=1
195	421674	A0A0F6B7P5|A0A0F6B7P5_SALT1	159.24	34	34	42800000	7	7	23	Carbamidomethylation		13737	30S ribosomal protein S12 OS=Salmonella typhimurium (strain 14028s / SGSC 2262) OX=588858 GN=rpsL PE=3 SV=1
562	421824	A0A0F6AX08|A0A0F6AX08_SALT1	159.21	61	61	9120000	5	5	7			12099	Iron-sulfur cluster insertion protein ErpA OS=Salmonella typhimurium (strain 14028s / SGSC 2262) OX=588858 GN=yadR PE=3 SV=1
534	421780	A0A0F6B4V5|A0A0F6B4V5_SALT1	159.14	38	38	2390000	4	4	6			19980	Co-chaperone protein HscB OS=Salmonella typhimurium (strain 14028s / SGSC 2262) OX=588858 GN=hscB PE=3 SV=1
533	421301	A0A0F6BB74|A0A0F6BB74_SALT1	159.01	18	18	1020000	7	6	8			60170	Methyl-accepting chemotaxis protein I OS=Salmonella typhimurium (strain 14028s / SGSC 2262) OX=588858 GN=tsr PE=4 SV=1
431	421315	A0A0F6BA09|A0A0F6BA09_SALT1	159	40	40	3290000	10	10	12	Carbamidomethylation	Oxidation (M)	45693	Phosphoribosylamine--glycine ligase OS=Salmonella typhimurium (strain 14028s / SGSC 2262) OX=588858 GN=purD PE=3 SV=1
422	422013	A0A0F6B0M0|A0A0F6B0M0_SALT1	158.97	73	73	7300000	6	6	11	Oxidation (M)		10452	Putative cytoplasmic protein OS=Salmonella typhimurium (strain 14028s / SGSC 2262) OX=588858 GN=yeaC PE=4 SV=1
413	421613	A0A0F6AYF9|A0A0F6AYF9_SALT1	158.9	29	29	5990000	6	6	11	Carbamidomethylation		26606	Glutamate/aspartate transporter OS=Salmonella typhimurium (strain 14028s / SGSC 2262) OX=588858 GN=gltL PE=4 SV=1
328	421687	A0A0F6B3A7|A0A0F6B3A7_SALT1	158.78	45	45	16600000	5	5	13			18062	DNA gyrase inhibitor OS=Salmonella typhimurium (strain 14028s / SGSC 2262) OX=588858 GN=sbmC PE=3 SV=1
448	421455	A0A0F6B5N7|A0A0F6B5N7_SALT1	158.76	39	39	1270000	9	9	10	Carbamidomethylation	Oxidation (M)	37944	Protein RecA OS=Salmonella typhimurium (strain 14028s / SGSC 2262) OX=588858 GN=recA PE=3 SV=1
442	421328	A0A0F6AXS9|A0A0F6AXS9_SALT1	158.68	25	25	1250000	12	12	12	Oxidation (M)		87411	Lon protease OS=Salmonella typhimurium (strain 14028s / SGSC 2262) OX=588858 GN=lon PE=2 SV=1
279	421601	A0A0F6B7M3|A0A0F6B7M3_SALT1	158.61	59	59	38800000	9	9	19	Carbamidomethylation		11063	30S ribosomal protein S14 OS=Salmonella typhimurium (strain 14028s / SGSC 2262) OX=588858 GN=rpsN PE=3 SV=1
364	421865	A0A0F6AX41|A0A0F6AX41_SALT1	158.53	52	52	12600000	5	5	11	Carbamidomethylation		9613	Rho-binding antiterminator OS=Salmonella typhimurium (strain 14028s / SGSC 2262) OX=588858 GN=rof PE=4 SV=1
426	422060	A0A0F6B6L2|A0A0F6B6L2_SALT1	158.51	44	44	7160000	4	4	9	Carbamidomethylation		12794	Uncharacterized protein OS=Salmonella typhimurium (strain 14028s / SGSC 2262) OX=588858 GN=yggL PE=4 SV=1
273	421695	A0A0F6AZU4|A0A0F6AZU4_SALT1	158.23	66	66	9860000	7	7	16	Carbamidomethylation		14132	Putative periplasmic protein OS=Salmonella typhimurium (strain 14028s / SGSC 2262) OX=588858 GN=STM14_1277 PE=4 SV=1
587	421778	A0A0F6AXX8|A0A0F6AXX8_SALT1	157.48	39	39	2770000	4	4	6			17054	Cys-tRNA(Pro)/Cys-tRNA(Cys) deacylase OS=Salmonella typhimurium (strain 14028s / SGSC 2262) OX=588858 GN=ybaK PE=3 SV=1
532	421473	A0A0F6AWX8|A0A0F6AWX8_SALT1	157.42	39	39	3700000	10	10	11	Carbamidomethylation		31858	Pantothenate synthetase OS=Salmonella typhimurium (strain 14028s / SGSC 2262) OX=588858 GN=panC PE=3 SV=1
306	421958	A0A0F6AYD3|A0A0F6AYD3_SALT1	157.4	55	55	7830000	3	3	14	Oxidation (M)		9799	UPF0250 protein YbeD OS=Salmonella typhimurium (strain 14028s / SGSC 2262) OX=588858 GN=ybeD PE=3 SV=1
458	421939	A0A0F6AZT9|A0A0F6AZT9_SALT1	157.15	79	79	8790000	6	6	9			8690	Uncharacterized protein OS=Salmonella typhimurium (strain 14028s / SGSC 2262) OX=588858 GN=yccJ PE=4 SV=1
487	421851	A0A0F6B4W0|A0A0F6B4W0_SALT1	156.56	57	57	2250000	5	5	8			17391	HTH-type transcriptional regulator IscR OS=Salmonella typhimurium (strain 14028s / SGSC 2262) OX=588858 GN=yfhP PE=3 SV=1
203	421957	A0A0F6B789|A0A0F6B789_SALT1	156.51	64	64	29800000	6	6	25	Carbamidomethylation		9125	50S ribosomal protein L27 OS=Salmonella typhimurium (strain 14028s / SGSC 2262) OX=588858 GN=rpmA PE=3 SV=1
475	421365	A0A0F6B466|A0A0F6B466_SALT1	156.33	39	39	11400000	9	9	12			25089	NADH-quinone oxidoreductase subunit B OS=Salmonella typhimurium (strain 14028s / SGSC 2262) OX=588858 GN=nuoB PE=3 SV=1
493	421436	A0A0F6B956|A0A0F6B956_SALT1	156.27	54	54	3250000	8	8	10	Carbamidomethylation	Oxidation (M)	32211	Ribokinase OS=Salmonella typhimurium (strain 14028s / SGSC 2262) OX=588858 GN=rbsK PE=3 SV=1
412	421482	A0A0F6BA81|A0A0F6BA81_SALT1	156.11	57	57	4190000	8	8	11			22305	LexA repressor OS=Salmonella typhimurium (strain 14028s / SGSC 2262) OX=588858 GN=lexA PE=3 SV=1
525	421549	A0A0F6B281|A0A0F6B281_SALT1	156.06	49	49	3400000	8	8	13	Carbamidomethylation		21178	Peptidyl-tRNA hydrolase OS=Salmonella typhimurium (strain 14028s / SGSC 2262) OX=588858 GN=pth PE=1 SV=1
369	421322	A0A0F6AYC7|A0A0F6AYC7_SALT1	155.5	45	45	4220000	11	11	13	Carbamidomethylation	Oxidation (M)	36042	Lipoyl synthase OS=Salmonella typhimurium (strain 14028s / SGSC 2262) OX=588858 GN=lipA PE=3 SV=1
484	421832	A0A0F6BA28|A0A0F6BA28_SALT1	155.25	61	61	2640000	9	9	11	Carbamidomethylation		20158	Putative cytoplasmic protein OS=Salmonella typhimurium (strain 14028s / SGSC 2262) OX=588858 GN=STM14_5039 PE=4 SV=1
425	421856	A0A0F6B9G0|A0A0F6B9G0_SALT1	154.96	72	72	6310000	6	6	11			10290	Putative cytoplasmic protein OS=Salmonella typhimurium (strain 14028s / SGSC 2262) OX=588858 GN=yihD PE=4 SV=1
371	421341	A0A0F6BAY3|A0A0F6BAY3_SALT1	154.84	49	49	3080000	9	9	12	Carbamidomethylation		34384	Aspartate carbamoyltransferase OS=Salmonella typhimurium (strain 14028s / SGSC 2262) OX=588858 GN=pyrB PE=3 SV=1
489	421379	A0A0F6B4W4|A0A0F6B4W4_SALT1	154.78	53	53	5750000	9	9	12			29158	Inositol-1-monophosphatase OS=Salmonella typhimurium (strain 14028s / SGSC 2262) OX=588858 GN=suhB PE=3 SV=1
433	421300	A0A0F6B8I0|A0A0F6B8I0_SALT1	154.73	27	27	2900000	7	7	8	Carbamidomethylation		41474	Mannitol-1-phosphate 5-dehydrogenase OS=Salmonella typhimurium (strain 14028s / SGSC 2262) OX=588858 GN=mtlD PE=3 SV=1
527	421263	A0A0F6B462|A0A0F6B462_SALT1	154.52	18	18	1410000	8	8	8	Oxidation (M)		100028	NADH-quinone oxidoreductase OS=Salmonella typhimurium (strain 14028s / SGSC 2262) OX=588858 GN=nuoG PE=3 SV=1
720	422094	A0A0F6B4V2|A0A0F6B4V2_SALT1	154.45	68	68	4410000	3	3	4	Carbamidomethylation		7685	Uncharacterized protein OS=Salmonella typhimurium (strain 14028s / SGSC 2262) OX=588858 GN=yfhJ PE=4 SV=1
294	421159	A0A0F6AY22|A0A0F6AY22_SALT1	154.38	31	31	18100000	10	10	20	Carbamidomethylation		52257	Cysteine--tRNA ligase OS=Salmonella typhimurium (strain 14028s / SGSC 2262) OX=588858 GN=cysS PE=3 SV=1
535	422155	A0A0F6B486|A0A0F6B486_SALT1	154.32	88	88	14000000	4	4	9	Carbamidomethylation	Oxidation (M)	9708	Putative cytoplasmic protein OS=Salmonella typhimurium (strain 14028s / SGSC 2262) OX=588858 GN=STM14_2888 PE=4 SV=1
399	421178	A0A0F6B297|A0A0F6B297_SALT1	153.4	31	31	3540000	11	11	14	Carbamidomethylation		63558	Periplasmic trehalase OS=Salmonella typhimurium (strain 14028s / SGSC 2262) OX=588858 GN=treA PE=3 SV=1
468	421459	A0A0F6AYJ7|A0A0F6AYJ7_SALT1	153.13	24	24	3680000	8	8	11	Oxidation (M)		58090	Phosphoglucomutase OS=Salmonella typhimurium (strain 14028s / SGSC 2262) OX=588858 GN=pgm PE=3 SV=1
518	422076	A0A0F6B773|A0A0F6B773_SALT1	153.12	44	44	5240000	5	5	8	Oxidation (M)		16670	Ribosome maturation factor RimP OS=Salmonella typhimurium (strain 14028s / SGSC 2262) OX=588858 GN=yhbC PE=3 SV=1
490	421555	A0A0F6B9K4|A0A0F6B9K4_SALT1	152.95	30	30	2090000	6	6	8	Carbamidomethylation		34706	Protein FdhE OS=Salmonella typhimurium (strain 14028s / SGSC 2262) OX=588858 GN=fdhE PE=3 SV=1
606	421654	A0A0F6B360|A0A0F6B360_SALT1	152.92	22	22	864000	5	5	5	Carbamidomethylation		36613	Nicotinate-nucleotide--dimethylbenzimidazole phosphoribosyltransferase OS=Salmonella typhimurium (strain 14028s / SGSC 2262) OX=588858 GN=cobT PE=3 SV=1
512	421945	A0A0F6AX42|A0A0F6AX42_SALT1	152.19	88	88	9270000	6	6	9	Carbamidomethylation		7721	UPF0253 protein YaeP OS=Salmonella typhimurium (strain 14028s / SGSC 2262) OX=588858 GN=yaeP PE=3 SV=1
310	421275	A0A0F6B6Q5|A0A0F6B6Q5_SALT1	151.84	47	47	1260000	9	9	15	Carbamidomethylation		39384	Putative methyl-accepting chemotaxis protein OS=Salmonella typhimurium (strain 14028s / SGSC 2262) OX=588858 GN=STM14_3799 PE=4 SV=1
588	422098	A0A0F6B5E1|A0A0F6B5E1_SALT1	151.75	43	43	1370000	6	6	8			13076	Putative transcriptional regulator OS=Salmonella typhimurium (strain 14028s / SGSC 2262) OX=588858 GN=STM14_3313 PE=4 SV=1
445	421457	A0A0F6B3E7|A0A0F6B3E7_SALT1	151.64	29	29	3900000	7	7	9			37907	UTP--glucose-1-phosphate uridylyltransferase subunit GalF OS=Salmonella typhimurium (strain 14028s / SGSC 2262) OX=588858 GN=galF PE=4 SV=1
374	421378	A0A0F6BAC8|A0A0F6BAC8_SALT1	151.28	31	31	2530000	12	12	12	Carbamidomethylation	Oxidation (M)	72153	Acetyl-coenzyme A synthetase OS=Salmonella typhimurium (strain 14028s / SGSC 2262) OX=588858 GN=acs PE=3 SV=1
465	422131	A0A0F6B127|A0A0F6B127_SALT1	150.98	30	30	3450000	6	6	8	Oxidation (M)		14822	Lactoylglutathione lyase OS=Salmonella typhimurium (strain 14028s / SGSC 2262) OX=588858 GN=gloA PE=3 SV=1
361	421762	A0A0F6BAK0|A0A0F6BAK0_SALT1	150.84	27	27	17800000	6	6	13			20623	Elongation factor P OS=Salmonella typhimurium (strain 14028s / SGSC 2262) OX=588858 GN=efp PE=3 SV=1
500	421432	A0A0F6B2V5|A0A0F6B2V5_SALT1	150.67	28	28	1410000	7	7	9			36851	Flagellar motor switch protein FliG OS=Salmonella typhimurium (strain 14028s / SGSC 2262) OX=588858 GN=fliG PE=3 SV=1
557	422061	A0A0F6B9J7|A0A0F6B9J7_SALT1	150.63	38	38	2930000	5	5	7			15925	D-aminoacyl-tRNA deacylase OS=Salmonella typhimurium (strain 14028s / SGSC 2262) OX=588858 GN=yihZ PE=3 SV=1
462	421548	A0A0F6B475|A0A0F6B475_SALT1	150.31	50	50	2300000	6	6	9			23222	Putative phosphatase OS=Salmonella typhimurium (strain 14028s / SGSC 2262) OX=588858 GN=yfbT PE=4 SV=1
474	421534	A0A0F6B9E7|A0A0F6B9E7_SALT1	150.12	61	61	5120000	9	9	13	Carbamidomethylation		26351	FMN reductase OS=Salmonella typhimurium (strain 14028s / SGSC 2262) OX=588858 GN=fre PE=4 SV=1
566	422091	A0A0F6AXP9|A0A0F6AXP9_SALT1	149.92	72	72	1950000	3	3	6			8932	Exodeoxyribonuclease 7 small subunit OS=Salmonella typhimurium (strain 14028s / SGSC 2262) OX=588858 GN=xseB PE=3 SV=1
570	421445	A0A0F6B4P3|A0A0F6B4P3_SALT1	149.9	28	28	4780000	6	6	6			31294	4-hydroxy-tetrahydrodipicolinate synthase OS=Salmonella typhimurium (strain 14028s / SGSC 2262) OX=588858 GN=dapA PE=3 SV=1
380	422744	A0A0F6B1A6|A0A0F6B1A6_SALT1	149.62	57	57	9840000	7	7	13	Carbamidomethylation		12846	UPF0482 protein YnfB OS=Salmonella typhimurium (strain 14028s / SGSC 2262) OX=588858 GN=ynfB PE=3 SV=1
483	421422	A0A0F6AXC9|A0A0F6AXC9_SALT1	149.33	28	28	1260000	7	7	7	Carbamidomethylation		44665	Gamma-glutamyl phosphate reductase OS=Salmonella typhimurium (strain 14028s / SGSC 2262) OX=588858 GN=proA PE=3 SV=1
392	422103	A0A0F6AZ83|A0A0F6AZ83_SALT1	148.75	70	70	33500000	3	3	10	Carbamidomethylation	Oxidation (M)	7885	Stress response protein OS=Salmonella typhimurium (strain 14028s / SGSC 2262) OX=588858 GN=cspD PE=4 SV=1
664	421844	A0A0F6B9N4|A0A0F6B9N4_SALT1	148.58	32	32	723000	5	5	5	Oxidation (M)		25719	Uncharacterized protein OS=Salmonella typhimurium (strain 14028s / SGSC 2262) OX=588858 GN=yiiM PE=4 SV=1
339	421941	A0A0F6AXK0|A0A0F6AXK0_SALT1	148.41	51	51	33200000	3	3	17	Oxidation (M)		10113	Anti-adapter protein IraP OS=Salmonella typhimurium (strain 14028s / SGSC 2262) OX=588858 GN=yaiB PE=3 SV=1
496	421183	A0A0F6B4M2|A0A0F6B4M2_SALT1	147.76	18	18	2430000	7	7	9	Carbamidomethylation		82322	Malic enzyme OS=Salmonella typhimurium (strain 14028s / SGSC 2262) OX=588858 GN=maeB PE=4 SV=1
530	421495	A0A0F6AZE8|A0A0F6AZE8_SALT1	147.73	18	18	1610000	6	6	7			43521	Aminotransferase OS=Salmonella typhimurium (strain 14028s / SGSC 2262) OX=588858 GN=aspC PE=3 SV=1
784	421764	A0A0F6AWW2|A0A0F6AWW2_SALT1	147.51	19	19	2370000	3	3	3			32095	Polyamine aminopropyltransferase OS=Salmonella typhimurium (strain 14028s / SGSC 2262) OX=588858 GN=speE PE=3 SV=1
509	421383	A0A0F6B8N1|A0A0F6B8N1_SALT1	147.41	36	36	4220000	7	7	8	Carbamidomethylation		23562	Orotate phosphoribosyltransferase OS=Salmonella typhimurium (strain 14028s / SGSC 2262) OX=588858 GN=pyrE PE=3 SV=1
563	421411	A0A0F6B4Z8|A0A0F6B4Z8_SALT1	146.82	30	30	3300000	4	4	7			26343	Pyridoxine 5'-phosphate synthase OS=Salmonella typhimurium (strain 14028s / SGSC 2262) OX=588858 GN=pdxJ PE=3 SV=1
259	421994	A0A0F6B7M7|A0A0F6B7M7_SALT1	146.32	43	43	89500000	3	3	17	Carbamidomethylation	Oxidation (M)	9722	30S ribosomal protein S17 OS=Salmonella typhimurium (strain 14028s / SGSC 2262) OX=588858 GN=rpsQ PE=3 SV=1
551	422028	A0A0F6AXH6|A0A0F6AXH6_SALT1	146	79	79	7460000	6	6	9	Oxidation (M)		9919	Uncharacterized protein OS=Salmonella typhimurium (strain 14028s / SGSC 2262) OX=588858 GN=yahO PE=4 SV=1
514	421776	A0A0F6AZE7|A0A0F6AZE7_SALT1	145.37	44	44	4000000	6	6	7	Carbamidomethylation		23737	Putative metallo-beta-lactamase OS=Salmonella typhimurium (strain 14028s / SGSC 2262) OX=588858 GN=ycbL PE=4 SV=1
543	421439	A0A0F6B434|A0A0F6B434_SALT1	145.01	33	33	1770000	8	8	8	Carbamidomethylation		41165	UDP-4-amino-4-deoxy-L-arabinose--oxoglutarate aminotransferase OS=Salmonella typhimurium (strain 14028s / SGSC 2262) OX=588858 GN=yfbE PE=3 SV=1
270	421676	A0A0F6AXW5|A0A0F6AXW5_SALT1	144.37	49	49	12700000	4	4	17	Carbamidomethylation	Oxidation (M)	12015	Nucleoid-associated protein YbaB OS=Salmonella typhimurium (strain 14028s / SGSC 2262) OX=588858 GN=ybaB PE=3 SV=1
88	421853	A0A0F6B7M8|A0A0F6B7M8_SALT1	144.32	49	49	122000000	3	3	45	Oxidation (M)		7260	50S ribosomal protein L29 OS=Salmonella typhimurium (strain 14028s / SGSC 2262) OX=588858 GN=rpmC PE=3 SV=1
269	421961	A0A0F6B032|A0A0F6B032_SALT1	144.29	42	42	157000000	4	4	22	Oxidation (M)		8640	Acyl carrier protein OS=Salmonella typhimurium (strain 14028s / SGSC 2262) OX=588858 GN=acpP PE=3 SV=1
418	421375	A0A0F6B450|A0A0F6B450_SALT1	144.25	33	33	1630000	9	9	12	Carbamidomethylation		37011	Putative chemotaxis signal transduction protein OS=Salmonella typhimurium (strain 14028s / SGSC 2262) OX=588858 GN=STM14_2852 PE=4 SV=1
545	421642	A0A0F6AYA8|A0A0F6AYA8_SALT1	143.85	32	32	1760000	5	5	7	Carbamidomethylation		29528	Ribonuclease I OS=Salmonella typhimurium (strain 14028s / SGSC 2262) OX=588858 GN=rna PE=3 SV=1
438	421171	A0A0F6BBC7|A0A0F6BBC7_SALT1	143.74	27	27	1540000	10	10	11	Carbamidomethylation		62310	Putative ABC transporter ATP-binding protein OS=Salmonella typhimurium (strain 14028s / SGSC 2262) OX=588858 GN=yjjK PE=4 SV=1
631	422769	A0A0F6AXN4|A0A0F6AXN4_SALT1	143.62	36	36	1950000	4	4	5			13307	Uncharacterized protein OS=Salmonella typhimurium (strain 14028s / SGSC 2262) OX=588858 GN=yajD PE=4 SV=1
594	421540	A0A0F6B1Q3|A0A0F6B1Q3_SALT1	143.1	25	25	1890000	6	6	7	Carbamidomethylation		39255	S-(hydroxymethyl)glutathione dehydrogenase OS=Salmonella typhimurium (strain 14028s / SGSC 2262) OX=588858 GN=STM14_1968 PE=3 SV=1
457	421577	A0A0F6AX61|A0A0F6AX61_SALT1	143.06	43	43	2250000	6	6	9	Carbamidomethylation		28633	Hydroxyacylglutathione hydrolase OS=Salmonella typhimurium (strain 14028s / SGSC 2262) OX=588858 GN=gloB PE=3 SV=1
702	421797	A0A0F6AYQ2|A0A0F6AYQ2_SALT1	142.91	35	35	3180000	4	4	5	Oxidation (M)		18865	Peptidoglycan-associated protein OS=Salmonella typhimurium (strain 14028s / SGSC 2262) OX=588858 GN=pal PE=3 SV=1
469	421291	A0A0F6B5V9|A0A0F6B5V9_SALT1	142.8	26	26	2010000	7	7	10			36438	Needle length control protein OS=Salmonella typhimurium (strain 14028s / SGSC 2262) OX=588858 GN=invJ PE=4 SV=1
549	421386	A0A0F6B3E5|A0A0F6B3E5_SALT1	142.79	37	37	1350000	8	8	10	Carbamidomethylation		32554	dTDP-4-dehydrorhamnose reductase OS=Salmonella typhimurium (strain 14028s / SGSC 2262) OX=588858 GN=rfbD PE=3 SV=1
526	421527	A0A0F6B4M4|A0A0F6B4M4_SALT1	142.59	23	23	34300	5	3	9	Carbamidomethylation		35592	Transaldolase OS=Salmonella typhimurium (strain 14028s / SGSC 2262) OX=588858 GN=talA PE=3 SV=1
552	421628	A0A0F6B7V3|A0A0F6B7V3_SALT1	142.25	48	48	1450000	7	7	8	Carbamidomethylation		32369	33 kDa chaperonin OS=Salmonella typhimurium (strain 14028s / SGSC 2262) OX=588858 GN=hslO PE=3 SV=1
591	421523	A0A0F6B6Y2|A0A0F6B6Y2_SALT1	142.14	22	22	1890000	7	7	7			51125	Bifunctional protein HldE OS=Salmonella typhimurium (strain 14028s / SGSC 2262) OX=588858 GN=rfaE PE=3 SV=1
251	421566	A0A0F6B6X6|A0A0F6B6X6_SALT1	142.04	53	53	18300000	7	7	20			16170	Putative cytoplasmic protein OS=Salmonella typhimurium (strain 14028s / SGSC 2262) OX=588858 GN=yqiC PE=4 SV=1
547	421221	A0A0F6B6Q1|A0A0F6B6Q1_SALT1	141.52	30	30	3800000	9	9	9			44937	Mannonate dehydratase OS=Salmonella typhimurium (strain 14028s / SGSC 2262) OX=588858 GN=uxuA PE=3 SV=1
421	421388	A0A0F6AZD7|A0A0F6AZD7_SALT1	141.48	44	44	3360000	9	9	9	Carbamidomethylation		27432	3-deoxy-manno-octulosonate cytidylyltransferase OS=Salmonella typhimurium (strain 14028s / SGSC 2262) OX=588858 GN=kdsB PE=3 SV=1
456	421707	A0A0F6B8X5|A0A0F6B8X5_SALT1	140.87	52	52	2560000	7	7	8			16084	Small heat shock protein IbpB OS=Salmonella typhimurium (strain 14028s / SGSC 2262) OX=588858 GN=ibpB PE=3 SV=1
729	422095	A0A0F6AZD6|A0A0F6AZD6_SALT1	140.69	57	57	4780000	3	3	4	Carbamidomethylation		6856	UPF0434 protein YcaR OS=Salmonella typhimurium (strain 14028s / SGSC 2262) OX=588858 GN=ycaR PE=3 SV=1
710	421580	A0A0F6AYH5|A0A0F6AYH5_SALT1	140.53	28	28	1300000	4	4	4	Carbamidomethylation		27119	UMP phosphatase OS=Salmonella typhimurium (strain 14028s / SGSC 2262) OX=588858 GN=nagD PE=4 SV=1
402	421708	A0A0F6B8X6|A0A0F6B8X6_SALT1	140.43	56	56	4350000	6	6	14			15994	Small heat shock protein IbpA OS=Salmonella typhimurium (strain 14028s / SGSC 2262) OX=588858 GN=ibpA PE=3 SV=1
686	421681	A0A0F6B9G7|A0A0F6B9G7_SALT1	140.36	27	27	1150000	4	4	4	Carbamidomethylation		23554	Probable GTP-binding protein EngB OS=Salmonella typhimurium (strain 14028s / SGSC 2262) OX=588858 GN=yihA PE=3 SV=1
242	421828	A0A0F6B6E8|A0A0F6B6E8_SALT1	140.31	32	32	51800000	5	5	19	Oxidation (M)		13841	Glycine cleavage system H protein OS=Salmonella typhimurium (strain 14028s / SGSC 2262) OX=588858 GN=gcvH PE=3 SV=1
357	421908	A0A0F6B3A4|A0A0F6B3A4_SALT1	139.74	35	35	18500000	4	4	13	Oxidation (M)		13073	UPF0265 protein YeeX OS=Salmonella typhimurium (strain 14028s / SGSC 2262) OX=588858 GN=yeeX PE=3 SV=1
823	422004	A0A0F6B132|A0A0F6B132_SALT1	139.03	45	45	1820000	3	3	3			17737	Superoxide dismutase [Cu-Zn] OS=Salmonella typhimurium (strain 14028s / SGSC 2262) OX=588858 GN=sodC_2 PE=3 SV=1
519	421644	A0A0F6B9S2|A0A0F6B9S2_SALT1	138.89	47	47	2570000	5	5	7	Carbamidomethylation		17374	Regulator of ribonuclease activity A OS=Salmonella typhimurium (strain 14028s / SGSC 2262) OX=588858 GN=menG PE=3 SV=1
539	421706	A0A0F6B5Z8|A0A0F6B5Z8_SALT1	138.71	54	54	2620000	6	6	7	Carbamidomethylation		16900	2-C-methyl-D-erythritol 2 4-cyclodiphosphate synthase OS=Salmonella typhimurium (strain 14028s / SGSC 2262) OX=588858 GN=ispF PE=3 SV=1
593	423038	A0A0F6B6W5|A0A0F6B6W5_SALT1	138.61	25	25	2450000	6	6	8	Oxidation (M)		53426	Outer membrane channel protein OS=Salmonella typhimurium (strain 14028s / SGSC 2262) OX=588858 GN=tolC PE=4 SV=1
537	421803	A0A0F6B624|A0A0F6B624_SALT1	138.19	18	18	726000	8	8	9	Carbamidomethylation		60122	CTP synthase OS=Salmonella typhimurium (strain 14028s / SGSC 2262) OX=588858 GN=pyrG PE=3 SV=1
502	421425	A0A0F6B0V0|A0A0F6B0V0_SALT1	138.03	30	30	1330000	6	6	8			27325	3-dehydroquinate dehydratase OS=Salmonella typhimurium (strain 14028s / SGSC 2262) OX=588858 GN=aroD PE=3 SV=1
486	421755	A0A0F6B9G9|A0A0F6B9G9_SALT1	137.95	44	44	4390000	5	5	9	Oxidation (M)		19213	Der GTPase-activating protein YihI OS=Salmonella typhimurium (strain 14028s / SGSC 2262) OX=588858 GN=yihI PE=3 SV=1
346	421256	A0A0F6B0N2|A0A0F6B0N2_SALT1	137.66	43	43	3440000	11	11	14	Carbamidomethylation		30785	Exonuclease III OS=Salmonella typhimurium (strain 14028s / SGSC 2262) OX=588858 GN=xthA PE=4 SV=1
564	421658	A0A0F6B5M2|A0A0F6B5M2_SALT1	137.58	29	29	1990000	6	6	7			20537	Transcriptional repressor MprA OS=Salmonella typhimurium (strain 14028s / SGSC 2262) OX=588858 GN=emrR PE=4 SV=1
634	421559	A0A0F6B142|A0A0F6B142_SALT1	137.52	27	27	1050000	5	5	5			31113	Pyridoxal kinase PdxY OS=Salmonella typhimurium (strain 14028s / SGSC 2262) OX=588858 GN=pdxY PE=3 SV=1
599	421646	A0A0F6B157|A0A0F6B157_SALT1	136.8	37	37	1470000	7	7	7	Carbamidomethylation		36236	Adenosine deaminase OS=Salmonella typhimurium (strain 14028s / SGSC 2262) OX=588858 GN=add PE=3 SV=1
603	421279	A0A0F6B4B6|A0A0F6B4B6_SALT1	136.38	21	21	1630000	6	6	6	Carbamidomethylation		45469	Erythronate-4-phosphate dehydrogenase OS=Salmonella typhimurium (strain 14028s / SGSC 2262) OX=588858 GN=pdxB PE=3 SV=1
743	421891	A0A0F6B6E3|A0A0F6B6E3_SALT1	136.34	42	42	3920000	3	3	5			11899	UPF0267 protein YqfB OS=Salmonella typhimurium (strain 14028s / SGSC 2262) OX=588858 GN=yqfB PE=3 SV=1
755	421703	A0A0F6B7H8|A0A0F6B7H8_SALT1	135.97	19	19	1480000	4	4	6	Carbamidomethylation		31970	Ribosomal protein L11 methyltransferase OS=Salmonella typhimurium (strain 14028s / SGSC 2262) OX=588858 GN=prmA PE=3 SV=1
771	421922	A0A0F6B3C0|A0A0F6B3C0_SALT1	135.67	17	17	591000	3	3	3	Carbamidomethylation		38598	ATP phosphoribosyltransferase OS=Salmonella typhimurium (strain 14028s / SGSC 2262) OX=588858 GN=hisG PE=3 SV=1
632	422178	A0A0F6B794|A0A0F6B794_SALT1	135.46	34	34	4090000	4	4	6			11028	Putative transcriptional regulator OS=Salmonella typhimurium (strain 14028s / SGSC 2262) OX=588858 GN=yrbA PE=3 SV=1
284	421926	A0A0F6AWG8|A0A0F6AWG8_SALT1	135.36	36	36	54900000	4	4	14	Oxidation (M)		9655	30S ribosomal protein S20 OS=Salmonella typhimurium (strain 14028s / SGSC 2262) OX=588858 GN=rpsT PE=3 SV=1
455	421730	A0A0F6AXW3|A0A0F6AXW3_SALT1	134.93	44	44	3980000	6	6	9	Carbamidomethylation		19985	Adenine phosphoribosyltransferase OS=Salmonella typhimurium (strain 14028s / SGSC 2262) OX=588858 GN=apt PE=3 SV=1
555	421547	A0A0F6B242|A0A0F6B242_SALT1	134.92	31	31	665000	6	6	7	Oxidation (M)		23405	Thymidine kinase OS=Salmonella typhimurium (strain 14028s / SGSC 2262) OX=588858 GN=tdk_2 PE=3 SV=1
719	422236	A0A0F6AY27|A0A0F6AY27_SALT1	134.55	18	18	1080000	3	3	4	Carbamidomethylation		30844	Bifunctional protein FolD OS=Salmonella typhimurium (strain 14028s / SGSC 2262) OX=588858 GN=folD PE=3 SV=1
579	421501	A0A0F6B5L6|A0A0F6B5L6_SALT1	134.5	25	25	1280000	6	6	6			44125	Glycine betaine transporter ATP-binding subunit OS=Salmonella typhimurium (strain 14028s / SGSC 2262) OX=588858 GN=proV PE=4 SV=1
670	421675	A0A0F6B6D3|A0A0F6B6D3_SALT1	134.5	22	22	426000	4	4	4	Carbamidomethylation		40130	Peptide chain release factor 2 OS=Salmonella typhimurium (strain 14028s / SGSC 2262) OX=588858 GN=prfB PE=3 SV=1
435	421716	A0A0F6B5U2|A0A0F6B5U2_SALT1	134.4	19	19	2860000	4	4	8	Carbamidomethylation	Oxidation (M)	44460	Needle complex inner membrane protein OS=Salmonella typhimurium (strain 14028s / SGSC 2262) OX=588858 GN=prgH PE=4 SV=1
520	422086	A0A0F6B2T1|A0A0F6B2T1_SALT1	134.29	78	78	5350000	3	3	7	Carbamidomethylation		8182	Uncharacterized protein OS=Salmonella typhimurium (strain 14028s / SGSC 2262) OX=588858 GN=yecF PE=4 SV=1
613	421620	A0A0F6B038|A0A0F6B038_SALT1	133.67	28	28	932000	4	4	5	Carbamidomethylation		29821	Putative metallodependent hydrolase OS=Salmonella typhimurium (strain 14028s / SGSC 2262) OX=588858 GN=ycfH PE=4 SV=1
607	421606	A0A0F6B271|A0A0F6B271_SALT1	133.67	25	25	955000	5	5	5	Carbamidomethylation		40461	Peptide chain release factor 1 OS=Salmonella typhimurium (strain 14028s / SGSC 2262) OX=588858 GN=prfA PE=3 SV=1
548	421272	A0A0F6B9P2|A0A0F6B9P2_SALT1	133.57	41	41	2730000	8	8	9			36540	Sulfate transporter subunit OS=Salmonella typhimurium (strain 14028s / SGSC 2262) OX=588858 GN=sbp PE=4 SV=1
516	421742	A0A0F6B6W2|A0A0F6B6W2_SALT1	133.48	37	37	1460000	5	5	7	Carbamidomethylation		31021	3' 5'-cyclic adenosine monophosphate phosphodiesterase CpdA OS=Salmonella typhimurium (strain 14028s / SGSC 2262) OX=588858 GN=icc PE=3 SV=1
611	421530	A0A0F6B3P3|A0A0F6B3P3_SALT1	133.25	32	32	1570000	5	5	7	Carbamidomethylation		31619	Cytidine deaminase OS=Salmonella typhimurium (strain 14028s / SGSC 2262) OX=588858 GN=cdd PE=3 SV=1
528	421462	A0A0F6B1P7|A0A0F6B1P7_SALT1	133.24	25	25	2930000	8	8	9	Carbamidomethylation	Oxidation (M)	62227	Glucans biosynthesis protein D OS=Salmonella typhimurium (strain 14028s / SGSC 2262) OX=588858 GN=mdoD PE=3 SV=1
656	421717	A0A0F6AWS4|A0A0F6AWS4_SALT1	133.17	28	28	506000	6	6	6	Carbamidomethylation		45314	Cell division protein FtsA OS=Salmonella typhimurium (strain 14028s / SGSC 2262) OX=588858 GN=ftsA PE=3 SV=1
671	421426	A0A0F6BB82|A0A0F6BB82_SALT1	133.13	14	14	1970000	4	4	5	Carbamidomethylation		38391	Putative glucosamine-fructose-6-phosphate aminotransferase OS=Salmonella typhimurium (strain 14028s / SGSC 2262) OX=588858 GN=STM14_5454 PE=4 SV=1
589	421446	A0A0F6B793|A0A0F6B793_SALT1	132.45	29	29	2520000	7	7	7	Carbamidomethylation		44741	UDP-N-acetylglucosamine 1-carboxyvinyltransferase OS=Salmonella typhimurium (strain 14028s / SGSC 2262) OX=588858 GN=murA PE=3 SV=1
446	421660	A0A0F6BAL7|A0A0F6BAL7_SALT1	132.43	39	39	3390000	7	7	9	Carbamidomethylation		20632	Oligoribonuclease OS=Salmonella typhimurium (strain 14028s / SGSC 2262) OX=588858 GN=orn PE=3 SV=1
657	421852	A0A0F6B3C5|A0A0F6B3C5_SALT1	132.41	40	40	1290000	6	6	8	Carbamidomethylation		26089	1-(5-phosphoribosyl)-5-[(5-phosphoribosylamino)methylideneamino] imidazole-4-carboxamide isomerase OS=Salmonella typhimurium (strain 14028s / SGSC 2262) OX=588858 GN=hisA PE=3 SV=1
454	421942	A0A0F6BB93|A0A0F6BB93_SALT1	132.29	67	67	3140000	6	6	10	Carbamidomethylation		16273	Putative cytoplasmic protein OS=Salmonella typhimurium (strain 14028s / SGSC 2262) OX=588858 GN=STM14_5465 PE=4 SV=1
492	421297	A0A0F6B7Z4|A0A0F6B7Z4_SALT1	132.16	45	45	4510000	9	9	11			27895	Putative transcriptional regulator OS=Salmonella typhimurium (strain 14028s / SGSC 2262) OX=588858 GN=STM14_4253 PE=4 SV=1
529	421508	A0A0F6B1W0|A0A0F6B1W0_SALT1	131.33	32	32	1190000	6	6	9	Carbamidomethylation		34678	Dipeptide epimerase OS=Salmonella typhimurium (strain 14028s / SGSC 2262) OX=588858 GN=ycjG PE=3 SV=1
436	421302	A0A0F6AZ00|A0A0F6AZ00_SALT1	131.29	42	42	3870000	8	8	11			33292	Uncharacterized protein OS=Salmonella typhimurium (strain 14028s / SGSC 2262) OX=588858 GN=ybiS PE=4 SV=1
601	421273	A0A0F6AYJ5|A0A0F6AYJ5_SALT1	130.99	39	39	2840000	6	6	7	Oxidation (M)		28737	Uncharacterized protein OS=Salmonella typhimurium (strain 14028s / SGSC 2262) OX=588858 GN=ybfF PE=4 SV=1
718	421993	A0A0F6B9Q9|A0A0F6B9Q9_SALT1	130.95	41	41	1820000	3	3	5	Carbamidomethylation		11365	(4S)-4-hydroxy-5-phosphonooxypentane-2 3-dione isomerase OS=Salmonella typhimurium (strain 14028s / SGSC 2262) OX=588858 GN=yneC PE=3 SV=1
481	421330	A0A0F6B4J5|A0A0F6B4J5_SALT1	130.69	43	43	3380000	8	8	10	Carbamidomethylation		33048	Putative iron-dependent peroxidase OS=Salmonella typhimurium (strain 14028s / SGSC 2262) OX=588858 GN=STM14_3004 PE=4 SV=1
453	421732	A0A0F6B501|A0A0F6B501_SALT1	130.46	35	35	2860000	6	6	11	Carbamidomethylation		25505	Ribonuclease 3 OS=Salmonella typhimurium (strain 14028s / SGSC 2262) OX=588858 GN=rnc PE=3 SV=1
689	421434	A0A0F6B7Y4|A0A0F6B7Y4_SALT1	129.89	28	28	1480000	6	6	6	Oxidation (M)		27928	DNA-binding transcriptional repressor GlpR OS=Salmonella typhimurium (strain 14028s / SGSC 2262) OX=588858 GN=glpR PE=4 SV=1
546	421533	A0A0F6B834|A0A0F6B834_SALT1	129.67	33	33	638000	5	4	7	Carbamidomethylation		38787	High-affinity branched-chain amino acid transporter OS=Salmonella typhimurium (strain 14028s / SGSC 2262) OX=588858 GN=livJ PE=4 SV=1
643	421443	A0A0F6BA10|A0A0F6BA10_SALT1	129.52	21	21	705000	7	7	7	Carbamidomethylation		57467	Bifunctional purine biosynthesis protein PurH OS=Salmonella typhimurium (strain 14028s / SGSC 2262) OX=588858 GN=purH PE=3 SV=1
513	421518	A0A0F6B1M1|A0A0F6B1M1_SALT1	129.33	42	42	2470000	7	7	8	Carbamidomethylation		28996	D-alanyl-D-alanine dipeptidase OS=Salmonella typhimurium (strain 14028s / SGSC 2262) OX=588858 GN=pdgL PE=3 SV=1
477	421398	A0A0F6B0S6|A0A0F6B0S6_SALT1	128.66	30	30	2880000	9	9	10	Carbamidomethylation		36755	Phenylalanine--tRNA ligase alpha subunit OS=Salmonella typhimurium (strain 14028s / SGSC 2262) OX=588858 GN=pheS PE=3 SV=1
556	421760	A0A0F6B4P9|A0A0F6B4P9_SALT1	128.6	15	15	534000	4	4	7			53741	Beta-barrel assembly-enhancing protease OS=Salmonella typhimurium (strain 14028s / SGSC 2262) OX=588858 GN=bepA PE=3 SV=1
604	424281	A0A0F6AYT7|A0A0F6AYT7_SALT1	128.46	17	17	5760000	5	5	6			45907	Putative pectinesterase OS=Salmonella typhimurium (strain 14028s / SGSC 2262) OX=588858 GN=ybhC PE=4 SV=1
677	421650	A0A0F6B8N4|A0A0F6B8N4_SALT1	128.42	25	25	537000	5	5	5			33125	Uncharacterized protein OS=Salmonella typhimurium (strain 14028s / SGSC 2262) OX=588858 GN=yicC PE=4 SV=1
515	421773	A0A0F6B751|A0A0F6B751_SALT1	128.34	37	37	1020000	5	5	7			20097	Uncharacterized protein OS=Salmonella typhimurium (strain 14028s / SGSC 2262) OX=588858 GN=yraP PE=4 SV=1
582	421404	A0A0F6B6U7|A0A0F6B6U7_SALT1	128.29	31	31	1830000	6	6	7			36216	Putative periplasmic dicarboxylate-binding protein OS=Salmonella typhimurium (strain 14028s / SGSC 2262) OX=588858 GN=STM14_3841 PE=4 SV=1
799	421673	A0A0F6B8M3|A0A0F6B8M3_SALT1	128.12	40	40	1210000	4	4	4			17956	Phosphopantetheine adenylyltransferase OS=Salmonella typhimurium (strain 14028s / SGSC 2262) OX=588858 GN=coaD PE=3 SV=1
260	421704	A0A0F6B7N4|A0A0F6B7N4_SALT1	127.74	36	36	51300000	6	6	16			11213	50S ribosomal protein L23 OS=Salmonella typhimurium (strain 14028s / SGSC 2262) OX=588858 GN=rplW PE=3 SV=1
479	421719	A0A0F6B974|A0A0F6B974_SALT1	127.61	61	61	7630000	4	4	8	Carbamidomethylation	Oxidation (M)	10328	Peptidylprolyl isomerase OS=Salmonella typhimurium (strain 14028s / SGSC 2262) OX=588858 GN=ppiC PE=4 SV=1
711	421777	A0A0F6AX31|A0A0F6AX31_SALT1	127.32	24	24	1270000	4	4	4	Carbamidomethylation		20532	3-hydroxyacyl-[acyl-carrier-protein] dehydratase FabZ OS=Salmonella typhimurium (strain 14028s / SGSC 2262) OX=588858 GN=fabZ PE=3 SV=1
437	421669	A0A0F6B2B7|A0A0F6B2B7_SALT1	127.23	76	76	4150000	7	7	12			12585	Protein YcgL OS=Salmonella typhimurium (strain 14028s / SGSC 2262) OX=588858 GN=ycgL PE=3 SV=1
618	421653	A0A0F6B9W4|A0A0F6B9W4_SALT1	127.18	27	27	1110000	6	6	6	Carbamidomethylation		51608	Soluble pyridine nucleotide transhydrogenase OS=Salmonella typhimurium (strain 14028s / SGSC 2262) OX=588858 GN=udhA PE=3 SV=1
633	421971	A0A0F6B2J7|A0A0F6B2J7_SALT1	127.18	23	23	4100000	3	3	6			12729	Uncharacterized protein OS=Salmonella typhimurium (strain 14028s / SGSC 2262) OX=588858 GN=STM14_2278 PE=4 SV=1
482	421212	A0A0F6B5P9|A0A0F6B5P9_SALT1	127.13	26	26	1260000	7	7	8	Carbamidomethylation		34135	Arabinose 5-phosphate isomerase OS=Salmonella typhimurium (strain 14028s / SGSC 2262) OX=588858 GN=gutQ PE=3 SV=1
709	421667	A0A0F6AZ60|A0A0F6AZ60_SALT1	126.71	28	28	995000	4	4	4	Carbamidomethylation		26699	Arginine transport system component OS=Salmonella typhimurium (strain 14028s / SGSC 2262) OX=588858 GN=artJ PE=3 SV=1
491	421553	A0A0F6AX55|A0A0F6AX55_SALT1	126.51	35	35	2420000	7	7	10			29180	2 5-diketo-D-gluconate reductase B OS=Salmonella typhimurium (strain 14028s / SGSC 2262) OX=588858 GN=dkgB PE=4 SV=1
498	421877	A0A0F6B0S4|A0A0F6B0S4_SALT1	125.61	31	31	35800000	6	6	11			13497	50S ribosomal protein L20 OS=Salmonella typhimurium (strain 14028s / SGSC 2262) OX=588858 GN=rplT PE=3 SV=1
459	421741	A0A0F6B6V8|A0A0F6B6V8_SALT1	125.6	30	30	1240000	6	6	9			21785	NADPH-specific quinone oxidoreductase OS=Salmonella typhimurium (strain 14028s / SGSC 2262) OX=588858 GN=mdaB PE=4 SV=1
411	421240	A0A0F6B6W8|A0A0F6B6W8_SALT1	125.5	32	32	1980000	9	9	13			44981	Putative glutathionylspermidine synthase OS=Salmonella typhimurium (strain 14028s / SGSC 2262) OX=588858 GN=ygiC PE=4 SV=1
645	421282	A0A0F6B0U0|A0A0F6B0U0_SALT1	125.41	15	15	1130000	8	8	8	Carbamidomethylation	Oxidation (M)	87209	Phosphoenolpyruvate synthase OS=Salmonella typhimurium (strain 14028s / SGSC 2262) OX=588858 GN=pps PE=3 SV=1
609	421634	A0A0F6B6F5|A0A0F6B6F5_SALT1	125.13	15	15	420000	5	5	5			49141	Proline aminopeptidase P II OS=Salmonella typhimurium (strain 14028s / SGSC 2262) OX=588858 GN=pepP PE=4 SV=1
629	422085	A0A0F6AWT1|A0A0F6AWT1_SALT1	124.93	98	98	5150000	3	3	6	Carbamidomethylation		7050	DNA gyrase inhibitor YacG OS=Salmonella typhimurium (strain 14028s / SGSC 2262) OX=588858 GN=yacG PE=3 SV=1
398	421392	A0A0F6B0P0|A0A0F6B0P0_SALT1	124.8	36	36	7470000	9	9	14	Oxidation (M)		18234	Periplasmic protein OS=Salmonella typhimurium (strain 14028s / SGSC 2262) OX=588858 GN=spy PE=4 SV=1
652	421306	A0A0F6AWP3|A0A0F6AWP3_SALT1	124.72	20	20	597000	5	5	7			36264	Thiamine transporter substrate binding subunit OS=Salmonella typhimurium (strain 14028s / SGSC 2262) OX=588858 GN=tbpA PE=4 SV=1
628	422015	A0A0F6AWH4|A0A0F6AWH4_SALT1	124.67	41	41	1710000	4	4	6			16093	Peptidyl-prolyl cis-trans isomerase OS=Salmonella typhimurium (strain 14028s / SGSC 2262) OX=588858 GN=slpA PE=3 SV=1
678	421363	A0A0F6B9H7|A0A0F6B9H7_SALT1	124.61	14	14	802000	5	5	5			67377	GTP-binding protein OS=Salmonella typhimurium (strain 14028s / SGSC 2262) OX=588858 GN=typA PE=4 SV=1
595	421435	A0A0F6BB98|A0A0F6BB98_SALT1	124.61	25	25	993000	5	5	6	Carbamidomethylation		37616	Ribosomal RNA small subunit methyltransferase C OS=Salmonella typhimurium (strain 14028s / SGSC 2262) OX=588858 GN=rsmC PE=3 SV=1
659	421430	A0A0F6AYR0|A0A0F6AYR0_SALT1	124.48	21	21	7370000	6	6	6	Carbamidomethylation		43160	Phospho-2-dehydro-3-deoxyheptonate aldolase OS=Salmonella typhimurium (strain 14028s / SGSC 2262) OX=588858 GN=aroG PE=3 SV=1
419	421478	A0A0F6BBB5|A0A0F6BBB5_SALT1	124.47	56	56	3920000	10	10	12	Carbamidomethylation	Oxidation (M)	25978	Purine nucleoside phosphorylase DeoD-type OS=Salmonella typhimurium (strain 14028s / SGSC 2262) OX=588858 GN=deoD PE=3 SV=1
441	421521	A0A0F6B484|A0A0F6B484_SALT1	124.33	50	50	2780000	9	9	12	Carbamidomethylation		30431	Putative transketolase OS=Salmonella typhimurium (strain 14028s / SGSC 2262) OX=588858 GN=STM14_2886 PE=4 SV=1
605	421698	A0A0F6B4W1|A0A0F6B4W1_SALT1	124.18	31	31	2240000	6	6	6			26613	tRNA (cytidine/uridine-2'-O-)-methyltransferase TrmJ OS=Salmonella typhimurium (strain 14028s / SGSC 2262) OX=588858 GN=trmJ PE=4 SV=1
309	421318	A0A0F6AWT4|A0A0F6AWT4_SALT1	123.37	44	44	5400000	8	8	17	Carbamidomethylation		37139	GMP reductase OS=Salmonella typhimurium (strain 14028s / SGSC 2262) OX=588858 GN=guaC PE=3 SV=1
554	421542	A0A0F6BAM7|A0A0F6BAM7_SALT1	123.25	19	19	1220000	5	5	7			45630	Protein HflK OS=Salmonella typhimurium (strain 14028s / SGSC 2262) OX=588858 GN=hflK PE=3 SV=1
329	422756	A0A0F6B8M5|A0A0F6B8M5_SALT1	123.1	44	44	40900000	2	2	14			6372	50S ribosomal protein L33 OS=Salmonella typhimurium (strain 14028s / SGSC 2262) OX=588858 GN=rpmG PE=3 SV=1
707	421869	A0A0F6AWM2|A0A0F6AWM2_SALT1	123.05	30	30	1420000	4	4	6	Carbamidomethylation		17970	Dihydrofolate reductase OS=Salmonella typhimurium (strain 14028s / SGSC 2262) OX=588858 GN=folA PE=3 SV=1
730	422143	A0A0F6AWL4|A0A0F6AWL4_SALT1	122.8	42	42	2470000	3	3	4			10303	Putative secreted protein OS=Salmonella typhimurium (strain 14028s / SGSC 2262) OX=588858 GN=STM14_0098 PE=4 SV=1
523	421699	A0A0F6B211|A0A0F6B211_SALT1	122.75	32	32	2460000	5	5	7	Carbamidomethylation		21726	Corrinoid adenosyltransferase OS=Salmonella typhimurium (strain 14028s / SGSC 2262) OX=588858 GN=btuR PE=3 SV=1
947	422235	A0A0F6B6D9|A0A0F6B6D9_SALT1	122.73	58	58	2430000	2	2	2			10550	Uncharacterized protein OS=Salmonella typhimurium (strain 14028s / SGSC 2262) OX=588858 GN=ygfY PE=4 SV=1
495	421371	A0A0F6BAK9|A0A0F6BAK9_SALT1	122.56	23	23	1470000	8	8	9	Carbamidomethylation		65492	Fumarate reductase flavoprotein subunit OS=Salmonella typhimurium (strain 14028s / SGSC 2262) OX=588858 GN=frdA PE=3 SV=1
540	421277	A0A0F6B7Y8|A0A0F6B7Y8_SALT1	122.51	23	23	1490000	8	8	9	Carbamidomethylation		56925	Glycerol-3-phosphate dehydrogenase OS=Salmonella typhimurium (strain 14028s / SGSC 2262) OX=588858 GN=glpD PE=3 SV=1
592	421517	A0A0F6B6S9|A0A0F6B6S9_SALT1	122.3	42	42	1490000	7	7	7	Carbamidomethylation		31439	Oxidoreductase OS=Salmonella typhimurium (strain 14028s / SGSC 2262) OX=588858 GN=yghA PE=4 SV=1
610	421304	A0A0F6B7H0|A0A0F6B7H0_SALT1	122.13	25	25	1210000	5	5	6			37492	Protein-methionine-sulfoxide reductase catalytic subunit MsrP OS=Salmonella typhimurium (strain 14028s / SGSC 2262) OX=588858 GN=msrP PE=3 SV=1
663	421854	A0A0F6B4G2|A0A0F6B4G2_SALT1	122.12	43	43	839000	4	4	4			13543	Putative negative regulator OS=Salmonella typhimurium (strain 14028s / SGSC 2262) OX=588858 GN=yfeC PE=4 SV=1
637	421953	A0A0F6B449|A0A0F6B449_SALT1	121.79	25	25	1420000	3	3	5			17445	Uncharacterized protein OS=Salmonella typhimurium (strain 14028s / SGSC 2262) OX=588858 GN=elaA PE=4 SV=1
640	421239	A0A0F6B018|A0A0F6B018_SALT1	121.77	20	20	848000	8	8	9			59109	Flagellar hook-associated protein 1 OS=Salmonella typhimurium (strain 14028s / SGSC 2262) OX=588858 GN=flgK PE=3 SV=1
945	422328	A0A0F6BAI6|A0A0F6BAI6_SALT1	121.05	37	37	1080000	2	2	3	Carbamidomethylation		12681	Divalent-cation tolerance protein CutA OS=Salmonella typhimurium (strain 14028s / SGSC 2262) OX=588858 GN=cutA PE=3 SV=1
506	421821	A0A0F6B9T2|A0A0F6B9T2_SALT1	120.78	47	47	4100000	6	6	10			12124	Met repressor OS=Salmonella typhimurium (strain 14028s / SGSC 2262) OX=588858 GN=metJ PE=3 SV=1
797	422273	A0A0F6B2W2|A0A0F6B2W2_SALT1	120.5	30	30	881000	2	2	3			14789	Flagellar motor switch protein FliN OS=Salmonella typhimurium (strain 14028s / SGSC 2262) OX=588858 GN=fliN PE=3 SV=1
542	421395	A0A0F6AXN9|A0A0F6AXN9_SALT1	120.45	52	52	3820000	6	6	11	Carbamidomethylation		17198	Transcriptional repressor NrdR OS=Salmonella typhimurium (strain 14028s / SGSC 2262) OX=588858 GN=ybaD PE=3 SV=1
544	421639	A0A0F6AYG8|A0A0F6AYG8_SALT1	120.44	29	29	840000	7	7	8			40957	Putative phosphate starvation-inducible protein OS=Salmonella typhimurium (strain 14028s / SGSC 2262) OX=588858 GN=phoL PE=4 SV=1
830	421927	A0A0F6B818|A0A0F6B818_SALT1	120.02	41	41	1570000	3	3	4			15299	Uncharacterized protein OS=Salmonella typhimurium (strain 14028s / SGSC 2262) OX=588858 GN=yhhA PE=4 SV=1
620	421882	A0A0F6AZX7|A0A0F6AZX7_SALT1	119.96	38	38	1330000	5	5	6	Carbamidomethylation		19196	O-acetyl-ADP-ribose deacetylase OS=Salmonella typhimurium (strain 14028s / SGSC 2262) OX=588858 GN=ymdB PE=3 SV=1
393	421830	A0A0F6B8M6|A0A0F6B8M6_SALT1	119.87	23	23	30100000	3	3	11			9051	50S ribosomal protein L28 OS=Salmonella typhimurium (strain 14028s / SGSC 2262) OX=588858 GN=rpmB PE=3 SV=1
541	421384	A0A0F6AZ33|A0A0F6AZ33_SALT1	119.74	34	34	2490000	7	7	10			23692	Putative glutathione S-transferase OS=Salmonella typhimurium (strain 14028s / SGSC 2262) OX=588858 GN=yliJ PE=4 SV=1
662	421786	A0A0F6B346|A0A0F6B346_SALT1	119.51	26	26	1060000	5	5	6			30192	Protein MtfA OS=Salmonella typhimurium (strain 14028s / SGSC 2262) OX=588858 GN=yeeI PE=3 SV=1
550	421442	A0A0F6B6I0|A0A0F6B6I0_SALT1	119.46	27	27	2270000	6	6	8	Carbamidomethylation		33603	Agmatinase OS=Salmonella typhimurium (strain 14028s / SGSC 2262) OX=588858 GN=speB PE=3 SV=1
690	421493	A0A0F6BAF1|A0A0F6BAF1_SALT1	118.78	36	36	2570000	4	4	5			25054	DNA-binding transcriptional regulator BasR OS=Salmonella typhimurium (strain 14028s / SGSC 2262) OX=588858 GN=basR PE=4 SV=1
673	421860	A0A0F6B2T7|A0A0F6B2T7_SALT1	118.76	22	22	1440000	4	4	6			21688	Protein FliZ OS=Salmonella typhimurium (strain 14028s / SGSC 2262) OX=588858 GN=fliZ PE=4 SV=1
615	422093	A0A0F6B448|A0A0F6B448_SALT1	118.6	45	45	1400000	4	4	6			11637	Uncharacterized protein OS=Salmonella typhimurium (strain 14028s / SGSC 2262) OX=588858 GN=elaB PE=4 SV=1
573	421347	A0A0F6AZA8|A0A0F6AZA8_SALT1	118.41	25	25	1920000	7	7	8	Carbamidomethylation		48580	Serine--tRNA ligase OS=Salmonella typhimurium (strain 14028s / SGSC 2262) OX=588858 GN=serS PE=3 SV=1
623	421948	A0A0F6B2B6|A0A0F6B2B6_SALT1	118.26	38	38	1460000	4	4	5	Carbamidomethylation		23592	Uncharacterized protein OS=Salmonella typhimurium (strain 14028s / SGSC 2262) OX=588858 GN=ycgM PE=4 SV=1
476	421608	A0A0F6AWW7|A0A0F6AWW7_SALT1	118.21	44	44	5010000	8	8	11	Oxidation (M)		24821	Carbonic anhydrase OS=Salmonella typhimurium (strain 14028s / SGSC 2262) OX=588858 GN=yadF PE=3 SV=1
619	421579	A0A0F6B8H8|A0A0F6B8H8_SALT1	118.03	31	31	1290000	5	5	5	Carbamidomethylation		22574	Glutathione S-transferase OS=Salmonella typhimurium (strain 14028s / SGSC 2262) OX=588858 GN=yibF PE=4 SV=1
608	421499	A0A0F6B8P1|A0A0F6B8P1_SALT1	117.97	39	39	2940000	6	6	7			23499	Guanylate kinase OS=Salmonella typhimurium (strain 14028s / SGSC 2262) OX=588858 GN=gmk PE=3 SV=1
622	421861	A0A0F6B967|A0A0F6B967_SALT1	117.92	15	15	2160000	4	4	6			34053	Branched-chain-amino-acid aminotransferase OS=Salmonella typhimurium (strain 14028s / SGSC 2262) OX=588858 GN=ilvE PE=3 SV=1
444	421216	A0A0F6AWC0|A0A0F6AWC0_SALT1	117.92	33	33	2150000	10	10	13			46988	Threonine synthase OS=Salmonella typhimurium (strain 14028s / SGSC 2262) OX=588858 GN=thrC PE=4 SV=1
597	421640	A0A0F6B2A4|A0A0F6B2A4_SALT1	117.55	18	18	443000	5	5	6			47883	D-amino acid dehydrogenase OS=Salmonella typhimurium (strain 14028s / SGSC 2262) OX=588858 GN=dadA PE=3 SV=1
811	422112	A0A0F6B5K1|A0A0F6B5K1_SALT1	117.43	90	90	2660000	4	4	4	Carbamidomethylation	Oxidation (M)	6355	Uncharacterized protein OS=Salmonella typhimurium (strain 14028s / SGSC 2262) OX=588858 GN=STM14_3376 PE=4 SV=1
658	421351	A0A0F6B889|A0A0F6B889_SALT1	117.41	17	17	880000	5	5	5	Carbamidomethylation		55181	Putative Zn-dependent peptidase OS=Salmonella typhimurium (strain 14028s / SGSC 2262) OX=588858 GN=yhjJ PE=4 SV=1
616	421807	A0A0F6AW41|A0A0F6AW41_SALT1	117.38	50	50	1510000	3	3	5			11587	Toxin addiction system: toxin OS=Salmonella typhimurium (strain 14028s / SGSC 2262) OX=588858 GN=ccdB PE=4 SV=1
565	421995	A0A0F6B0F8|A0A0F6B0F8_SALT1	117.21	32	32	7490000	3	3	6	Carbamidomethylation	Oxidation (M)	12576	Lysozyme inhibitor OS=Salmonella typhimurium (strain 14028s / SGSC 2262) OX=588858 GN=pliC PE=4 SV=1
577	421316	A0A0F6B931|A0A0F6B931_SALT1	117.19	29	29	953000	7	7	8	Carbamidomethylation		49198	Bifunctional protein GlmU OS=Salmonella typhimurium (strain 14028s / SGSC 2262) OX=588858 GN=glmU PE=3 SV=1
586	421813	D0ZSY8|RSEA_SALT1	117.14	60	60	1430000	7	7	7			24223	Anti-sigma-E factor RseA OS=Salmonella typhimurium (strain 14028s / SGSC 2262) OX=588858 GN=rseA PE=1 SV=1
669	421668	A0A0F6AZ49|A0A0F6AZ49_SALT1	116.56	23	23	502000	5	5	5			40886	Putrescine-binding periplasmic protein OS=Salmonella typhimurium (strain 14028s / SGSC 2262) OX=588858 GN=potF PE=3 SV=1
612	421350	A0A0F6B001|A0A0F6B001_SALT1	116.48	33	33	1440000	5	5	6	Carbamidomethylation		24120	UPF0502 protein YceH OS=Salmonella typhimurium (strain 14028s / SGSC 2262) OX=588858 GN=yceH PE=3 SV=1
741	426262	A0A0F6BAA6|A0A0F6BAA6_SALT1	116.42	14	14	1630000	4	4	6	Oxidation (M)		50511	Putative ABC exporter outer membrane component OS=Salmonella typhimurium (strain 14028s / SGSC 2262) OX=588858 GN=SiiC PE=4 SV=1
578	421255	A0A0F6B8E2|A0A0F6B8E2_SALT1	116.28	16	16	577000	7	7	7	Carbamidomethylation		76453	Glycine--tRNA ligase beta subunit OS=Salmonella typhimurium (strain 14028s / SGSC 2262) OX=588858 GN=glyS PE=3 SV=1
884	421526	A0A0F6B1K3|A0A0F6B1K3_SALT1	116.11	18	18	498000	4	4	4			38504	Putative periplasmic protein OS=Salmonella typhimurium (strain 14028s / SGSC 2262) OX=588858 GN=STM14_1918 PE=4 SV=1
716	421833	A0A0F6B5Z9|A0A0F6B5Z9_SALT1	116.06	25	25	560000	3	3	4	Carbamidomethylation		25755	2-C-methyl-D-erythritol 4-phosphate cytidylyltransferase OS=Salmonella typhimurium (strain 14028s / SGSC 2262) OX=588858 GN=ispD PE=3 SV=1
757	422090	A0A0F6B4M6|A0A0F6B4M6_SALT1	116.04	72	72	3460000	4	4	6	Carbamidomethylation		8308	Putative cytoplasmic protein OS=Salmonella typhimurium (strain 14028s / SGSC 2262) OX=588858 GN=STM14_3035 PE=4 SV=1
510	421280	A0A0F6B2Q0|A0A0F6B2Q0_SALT1	115.82	31	31	2130000	8	8	10	Carbamidomethylation		37552	Protein-glutamate methylesterase/protein-glutamine glutaminase OS=Salmonella typhimurium (strain 14028s / SGSC 2262) OX=588858 GN=cheB PE=3 SV=1
653	421987	A0A0F6B3K3|A0A0F6B3K3_SALT1	115.8	64	64	14100000	4	4	5			11836	Putative periplasmic protein OS=Salmonella typhimurium (strain 14028s / SGSC 2262) OX=588858 GN=STM14_2650 PE=4 SV=1
590	421359	A0A0F6B7U0|A0A0F6B7U0_SALT1	115.17	31	31	1040000	7	7	8	Carbamidomethylation		38710	3-dehydroquinate synthase OS=Salmonella typhimurium (strain 14028s / SGSC 2262) OX=588858 GN=aroB PE=3 SV=1
521	422753	A0A0F6B5N2|A0A0F6B5N2_SALT1	114.23	52	52	10200000	3	3	7	Oxidation (M)		6856	Translational regulator CsrA OS=Salmonella typhimurium (strain 14028s / SGSC 2262) OX=588858 GN=csrA PE=3 SV=1
683	421333	A0A0F6AWR2|A0A0F6AWR2_SALT1	113.91	18	18	1520000	4	4	5			34776	Ribosomal RNA small subunit methyltransferase H OS=Salmonella typhimurium (strain 14028s / SGSC 2262) OX=588858 GN=mraW PE=3 SV=1
813	421944	A0A0F6B2C9|A0A0F6B2C9_SALT1	113.71	32	32	3720000	3	3	4	Carbamidomethylation	Oxidation (M)	12587	Putative translation initiation inhibitor OS=Salmonella typhimurium (strain 14028s / SGSC 2262) OX=588858 GN=yoaB PE=4 SV=1
602	421295	A0A0F6B1Z4|A0A0F6B1Z4_SALT1	113.34	37	37	2000000	6	6	7	Carbamidomethylation		26328	Orotidine 5'-phosphate decarboxylase OS=Salmonella typhimurium (strain 14028s / SGSC 2262) OX=588858 GN=pyrF PE=3 SV=1
600	421585	A0A0F6B6Z6|A0A0F6B6Z6_SALT1	113.14	43	43	1310000	7	7	7	Carbamidomethylation		28878	Putative transporter OS=Salmonella typhimurium (strain 14028s / SGSC 2262) OX=588858 GN=yqjH PE=4 SV=1
598	421539	A0A0F6B7T7|A0A0F6B7T7_SALT1	113.1	48	48	2030000	4	4	8			24491	Ribulose-phosphate 3-epimerase OS=Salmonella typhimurium (strain 14028s / SGSC 2262) OX=588858 GN=rpe PE=3 SV=1
793	421811	A0A0F6BAS7|A0A0F6BAS7_SALT1	113.09	21	21	432000	2	2	3			23397	Peptide methionine sulfoxide reductase MsrA OS=Salmonella typhimurium (strain 14028s / SGSC 2262) OX=588858 GN=msrA PE=3 SV=1
624	421845	A0A0F6B4V6|A0A0F6B4V6_SALT1	113.01	66	66	2110000	5	5	7	Carbamidomethylation		11504	Iron-binding protein IscA OS=Salmonella typhimurium (strain 14028s / SGSC 2262) OX=588858 GN=iscA PE=3 SV=1
688	421968	A0A0F6B444|A0A0F6B444_SALT1	112.98	23	23	725000	4	4	4	Carbamidomethylation		31693	1 4-dihydroxy-2-naphthoyl-CoA synthase OS=Salmonella typhimurium (strain 14028s / SGSC 2262) OX=588858 GN=menB PE=3 SV=1
621	421529	A0A0F6B255|A0A0F6B255_SALT1	112.68	32	32	474000	4	4	5	Carbamidomethylation		26445	Nitrate reductase 1 delta subunit OS=Salmonella typhimurium (strain 14028s / SGSC 2262) OX=588858 GN=narJ PE=4 SV=1
584	421591	A0A0F6AZW4|A0A0F6AZW4_SALT1	112.53	27	27	2310000	5	5	8	Carbamidomethylation		26906	Probable phosphatase YcdX OS=Salmonella typhimurium (strain 14028s / SGSC 2262) OX=588858 GN=ycdX PE=3 SV=1
840	421827	A0A0F6B3X5|A0A0F6B3X5_SALT1	112.5	19	19	907000	3	3	3			23776	Transcriptional regulator NarP OS=Salmonella typhimurium (strain 14028s / SGSC 2262) OX=588858 GN=narP PE=4 SV=1
778	421800	A0A0F6AXY9|A0A0F6AXY9_SALT1	112.48	31	31	965000	5	5	5			23052	Multifunctional acyl-CoA thioesterase I and protease I and lysophospholipase L1 OS=Salmonella typhimurium (strain 14028s / SGSC 2262) OX=588858 GN=tesA PE=4 SV=1
665	421846	A0A0F6B006|A0A0F6B006_SALT1	112.39	52	52	8590000	4	4	7			10568	Anti-sigma28 factor FlgM OS=Salmonella typhimurium (strain 14028s / SGSC 2262) OX=588858 GN=flgM PE=4 SV=1
644	421599	A0A0F6B6G5|A0A0F6B6G5_SALT1	112.27	24	24	2200000	4	4	9			26496	Uncharacterized protein OS=Salmonella typhimurium (strain 14028s / SGSC 2262) OX=588858 GN=yggE PE=4 SV=1
798	421368	A0A0F6AZ13|A0A0F6AZ13_SALT1	112.01	32	32	711000	5	5	5	Carbamidomethylation		32473	L-asparaginase OS=Salmonella typhimurium (strain 14028s / SGSC 2262) OX=588858 GN=ybiK PE=4 SV=1
697	421629	A0A0F6B906|A0A0F6B906_SALT1	111.97	20	20	707000	5	5	5	Carbamidomethylation		40549	Beta sliding clamp OS=Salmonella typhimurium (strain 14028s / SGSC 2262) OX=588858 GN=dnaN PE=3 SV=1
742	421614	A0A0F6B1R6|A0A0F6B1R6_SALT1	111.93	49	49	2410000	7	7	7	Carbamidomethylation		24369	Putative SAM-dependent methyltransferase OS=Salmonella typhimurium (strain 14028s / SGSC 2262) OX=588858 GN=STM14_1982 PE=4 SV=1
614	421747	D0ZSY9|RPOE_SALT1	111.59	29	29	1020000	4	4	5	Carbamidomethylation		21712	ECF RNA polymerase sigma-E factor OS=Salmonella typhimurium (strain 14028s / SGSC 2262) OX=588858 GN=rpoE PE=2 SV=1
668	421691	A0A0F6B7J8|A0A0F6B7J8_SALT1	111.56	21	21	1030000	2	2	6	Carbamidomethylation		20364	Threonylcarbamoyl-AMP synthase OS=Salmonella typhimurium (strain 14028s / SGSC 2262) OX=588858 GN=yrdC PE=3 SV=1
558	422232	A0A0F6BAE6|A0A0F6BAE6_SALT1	111.56	32	32	5910000	3	3	7	Carbamidomethylation	Oxidation (M)	12289	Uncharacterized protein OS=Salmonella typhimurium (strain 14028s / SGSC 2262) OX=588858 GN=phnA PE=4 SV=1
786	421989	A0A0F6B1W7|A0A0F6B1W7_SALT1	111.36	47	47	1570000	3	3	3			11882	Thiosulfate:cyanide sulfurtransferase (Rhodanese) OS=Salmonella typhimurium (strain 14028s / SGSC 2262) OX=588858 GN=pspE PE=4 SV=1
747	421843	A0A0F6AXC5|A0A0F6AXC5_SALT1	111.24	50	50	5970000	5	5	5	Carbamidomethylation		15797	Sigma factor-binding protein Crl OS=Salmonella typhimurium (strain 14028s / SGSC 2262) OX=588858 GN=crl PE=3 SV=1
654	422027	A0A0F6BA84|A0A0F6BA84_SALT1	110.9	46	46	5570000	3	3	7	Oxidation (M)		8459	Putative stress-response protein OS=Salmonella typhimurium (strain 14028s / SGSC 2262) OX=588858 GN=yjbJ PE=3 SV=1
764	422011	A0A0F6B6Z8|A0A0F6B6Z8_SALT1	110.83	16	16	755000	5	4	5	Oxidation (M)		57253	Putative methyl-accepting chemotaxis protein OS=Salmonella typhimurium (strain 14028s / SGSC 2262) OX=588858 GN=STM14_3893 PE=4 SV=1
777	421938	A0A0F6B946|A0A0F6B946_SALT1	110.79	27	27	4140000	3	3	4			15751	Flavodoxin OS=Salmonella typhimurium (strain 14028s / SGSC 2262) OX=588858 GN=mioC PE=4 SV=1
567	421924	A0A0F6B7F2|A0A0F6B7F2_SALT1	110.48	44	44	458000	3	3	6	Carbamidomethylation		17066	Arginine repressor OS=Salmonella typhimurium (strain 14028s / SGSC 2262) OX=588858 GN=argR PE=3 SV=1
641	421897	A0A0F6B7B5|A0A0F6B7B5_SALT1	110.19	7	7	1220000	4	4	5			87968	Aerobic respiration control sensor protein OS=Salmonella typhimurium (strain 14028s / SGSC 2262) OX=588858 GN=arcB PE=4 SV=1
672	421598	A0A0F6B5V8|A0A0F6B5V8_SALT1	110.16	16	16	1480000	4	4	5	Carbamidomethylation		33794	Surface presentation of antigens protein SpaO OS=Salmonella typhimurium (strain 14028s / SGSC 2262) OX=588858 GN=spaO PE=4 SV=1
809	421949	A0A0F6BB85|A0A0F6BB85_SALT1	110.09	28	28	970000	3	3	3	Carbamidomethylation		15919	Uncharacterized protein OS=Salmonella typhimurium (strain 14028s / SGSC 2262) OX=588858 GN=yjjA PE=4 SV=1
752	421286	A0A0F6B839|A0A0F6B839_SALT1	110.06	20	20	854000	6	6	6			53731	Signal recognition particle receptor FtsY OS=Salmonella typhimurium (strain 14028s / SGSC 2262) OX=588858 GN=ftsY PE=3 SV=1
646	421397	A0A0F6B7T5|A0A0F6B7T5_SALT1	109.82	25	25	1390000	7	7	8			37401	Tryptophan--tRNA ligase OS=Salmonella typhimurium (strain 14028s / SGSC 2262) OX=588858 GN=trpS PE=3 SV=1
749	421332	A0A0F6B2D3|A0A0F6B2D3_SALT1	109.63	11	11	1060000	4	4	4			49052	L-serine deaminase I/L-threonine deaminase I OS=Salmonella typhimurium (strain 14028s / SGSC 2262) OX=588858 GN=sdaA PE=4 SV=1
560	421609	A0A0F6BB47|A0A0F6BB47_SALT1	109.54	37	37	574000	7	7	8	Carbamidomethylation		40324	Isoaspartyl dipeptidase OS=Salmonella typhimurium (strain 14028s / SGSC 2262) OX=588858 GN=iadA PE=3 SV=1
782	421544	A0A0F6B9D7|A0A0F6B9D7_SALT1	109.33	16	16	669000	3	3	3			28136	Ubiquinone/menaquinone biosynthesis C-methyltransferase UbiE OS=Salmonella typhimurium (strain 14028s / SGSC 2262) OX=588858 GN=ubiE PE=3 SV=1
569	421260	A0A0F6B6D2|A0A0F6B6D2_SALT1	109.33	25	25	759000	8	8	8			57575	Lysine--tRNA ligase OS=Salmonella typhimurium (strain 14028s / SGSC 2262) OX=588858 GN=lysS PE=3 SV=1
794	422766	A0A0F6B2J9|A0A0F6B2J9_SALT1	109.22	23	23	7280000	2	2	4			13321	Uncharacterized protein OS=Salmonella typhimurium (strain 14028s / SGSC 2262) OX=588858 GN=yobA PE=4 SV=1
768	421662	A0A0F6B7A2|A0A0F6B7A2_SALT1	109.1	22	22	670000	4	4	4	Carbamidomethylation		35000	Arabinose 5-phosphate isomerase OS=Salmonella typhimurium (strain 14028s / SGSC 2262) OX=588858 GN=yrbH PE=3 SV=1
815	421779	A0A0F6B753|A0A0F6B753_SALT1	108.99	34	34	1500000	4	4	4			18871	Putative intracellular proteinase OS=Salmonella typhimurium (strain 14028s / SGSC 2262) OX=588858 GN=yhbO PE=4 SV=1
712	421789	A0A0F6B491|A0A0F6B491_SALT1	108.92	31	31	2880000	4	4	4			19905	Phosphoesterase OS=Salmonella typhimurium (strain 14028s / SGSC 2262) OX=588858 GN=yfcE PE=3 SV=1
824	422035	A0A0F6B7D1|A0A0F6B7D1_SALT1	108.64	23	23	1580000	3	3	3			18221	ClpXP protease specificity-enhancing factor OS=Salmonella typhimurium (strain 14028s / SGSC 2262) OX=588858 GN=sspB PE=4 SV=1
536	427697	A0A0F6AXM9|A0A0F6AXM9_SALT1	108.03	27	27	2040000	3	3	10			11844	Sec translocon accessory complex subunit YajC OS=Salmonella typhimurium (strain 14028s / SGSC 2262) OX=588858 GN=yajC PE=3 SV=1
735	421589	A0A0F6B5P8|A0A0F6B5P8_SALT1	107.84	44	44	900000	8	8	10	Carbamidomethylation		28062	DNA-binding transcriptional repressor SrlR OS=Salmonella typhimurium (strain 14028s / SGSC 2262) OX=588858 GN=srlR PE=4 SV=1
941	422778	A0A0F6AXT3|A0A0F6AXT3_SALT1	107.77	27	27	749000	2	2	2			12767	Putative DNA uptake protein OS=Salmonella typhimurium (strain 14028s / SGSC 2262) OX=588858 GN=ybaV PE=4 SV=1
726	423396	A0A0F6AX51|A0A0F6AX51_SALT1	107.68	28	28	418000	3	3	4			20920	D D-heptose 1 7-bisphosphate phosphatase OS=Salmonella typhimurium (strain 14028s / SGSC 2262) OX=588858 GN=yaeD PE=3 SV=1
837	422145	A0A0F6AXV2|A0A0F6AXV2_SALT1	107.4	28	28	1090000	2	2	3			8614	Hemolysin expression-modulating protein OS=Salmonella typhimurium (strain 14028s / SGSC 2262) OX=588858 GN=hha PE=4 SV=1
692	421595	A0A0F6BAM2|A0A0F6BAM2_SALT1	107.28	18	18	338000	4	4	6			46790	N-acetylmuramoyl-l-alanine amidase II OS=Salmonella typhimurium (strain 14028s / SGSC 2262) OX=588858 GN=amiB PE=4 SV=1
583	421584	A0A0F6B3C4|A0A0F6B3C4_SALT1	107.11	29	29	1190000	6	6	6			21835	Imidazole glycerol phosphate synthase subunit HisH OS=Salmonella typhimurium (strain 14028s / SGSC 2262) OX=588858 GN=hisH PE=3 SV=1
700	421817	A0A0F6BA96|A0A0F6BA96_SALT1	107.05	59	59	3460000	5	5	6	Carbamidomethylation		13328	Putative cytoplasmic protein OS=Salmonella typhimurium (strain 14028s / SGSC 2262) OX=588858 GN=yjbR PE=4 SV=1
766	421737	A0A0F6B219|A0A0F6B219_SALT1	106.94	30	30	710000	4	4	5			28671	Tryptophan synthase alpha chain OS=Salmonella typhimurium (strain 14028s / SGSC 2262) OX=588858 GN=trpA PE=3 SV=1
728	422234	A0A0F6B2K5|A0A0F6B2K5_SALT1	106.93	50	50	887000	3	3	4	Carbamidomethylation		12808	Protein YebF OS=Salmonella typhimurium (strain 14028s / SGSC 2262) OX=588858 GN=yebF PE=3 SV=1
585	421463	A0A0F6B0N4|A0A0F6B0N4_SALT1	106.92	40	40	810000	8	8	8	Carbamidomethylation	Oxidation (M)	43832	Succinylornithine transaminase OS=Salmonella typhimurium (strain 14028s / SGSC 2262) OX=588858 GN=argD_1 PE=3 SV=1
575	421309	A0A0F6B6H7|A0A0F6B6H7_SALT1	106.81	19	19	799000	7	7	7			72134	Transketolase OS=Salmonella typhimurium (strain 14028s / SGSC 2262) OX=588858 GN=tktA PE=3 SV=1
800	421441	A0A0F6AZE3|A0A0F6AZE3_SALT1	106.69	25	25	721000	4	4	4	Carbamidomethylation		26974	Chromosome partition protein MukE OS=Salmonella typhimurium (strain 14028s / SGSC 2262) OX=588858 GN=mukE PE=3 SV=1
790	421522	A0A0F6B575|A0A0F6B575_SALT1	106.67	13	13	632000	5	5	6	Oxidation (M)		50056	ATP-dependent RNA helicase SrmB OS=Salmonella typhimurium (strain 14028s / SGSC 2262) OX=588858 GN=srmB PE=3 SV=1
770	422380	A0A0F6B9R2|A0A0F6B9R2_SALT1	106.31	30	30	674000	4	4	6			21706	Putative periplasmic protein OS=Salmonella typhimurium (strain 14028s / SGSC 2262) OX=588858 GN=yiiQ PE=4 SV=1
507	421991	A0A0F6B783|A0A0F6B783_SALT1	106.26	31	31	8890000	3	3	11	Carbamidomethylation		10801	RNA-binding protein YhbY OS=Salmonella typhimurium (strain 14028s / SGSC 2262) OX=588858 GN=yhbY PE=4 SV=1
660	421433	A0A0F6B8K0|A0A0F6B8K0_SALT1	106.24	20	20	1890000	5	5	6	Carbamidomethylation	Oxidation (M)	56255	2 3-bisphosphoglycerate-independent phosphoglycerate mutase OS=Salmonella typhimurium (strain 14028s / SGSC 2262) OX=588858 GN=pmgI PE=3 SV=1
636	422099	A0A0F6B0N0|A0A0F6B0N0_SALT1	106.16	49	49	3340000	3	3	5	Carbamidomethylation		10220	Putative periplasmic protein OS=Salmonella typhimurium (strain 14028s / SGSC 2262) OX=588858 GN=STM14_1578 PE=4 SV=1
682	421500	A0A0F6B3C2|A0A0F6B3C2_SALT1	105.96	24	24	933000	5	5	5	Carbamidomethylation		39715	Histidinol-phosphate aminotransferase OS=Salmonella typhimurium (strain 14028s / SGSC 2262) OX=588858 GN=hisC PE=3 SV=1
694	421984	A0A0F6B1U1|A0A0F6B1U1_SALT1	105.88	16	16	1010000	3	3	4			27883	Fumarate/nitrate reduction transcriptional regulator OS=Salmonella typhimurium (strain 14028s / SGSC 2262) OX=588858 GN=fnr PE=4 SV=1
736	421610	A0A0F6BAN4|A0A0F6BAN4_SALT1	105.49	22	22	1700000	4	4	5	Carbamidomethylation		26663	23S rRNA (guanosine-2'-O-)-methyltransferase RlmB OS=Salmonella typhimurium (strain 14028s / SGSC 2262) OX=588858 GN=yjfH PE=3 SV=1
724	421809	A0A0F6B2C7|A0A0F6B2C7_SALT1	105.41	27	27	1510000	3	3	4	Carbamidomethylation		24742	Putative molecular chaperone OS=Salmonella typhimurium (strain 14028s / SGSC 2262) OX=588858 GN=yeaZ PE=4 SV=1
538	421471	A0A0F6B2L9|A0A0F6B2L9_SALT1	105.26	37	37	2110000	8	8	9	Carbamidomethylation		34194	High-affinity zinc transporter periplasmic component OS=Salmonella typhimurium (strain 14028s / SGSC 2262) OX=588858 GN=znuA PE=4 SV=1
695	421752	A0A0F6B0W9|A0A0F6B0W9_SALT1	104.98	13	13	1260000	3	3	5			36129	Uncharacterized protein OS=Salmonella typhimurium (strain 14028s / SGSC 2262) OX=588858 GN=ynhG PE=4 SV=1
649	421281	A0A0F6B4I1|A0A0F6B4I1_SALT1	104.65	17	17	1570000	7	7	7	Carbamidomethylation	Oxidation (M)	63369	Phosphoenolpyruvate-protein phosphotransferase OS=Salmonella typhimurium (strain 14028s / SGSC 2262) OX=588858 GN=ptsI PE=3 SV=1
776	422101	A0A0F6B557|A0A0F6B557_SALT1	104.64	32	32	1180000	3	3	4			11957	Uncharacterized protein OS=Salmonella typhimurium (strain 14028s / SGSC 2262) OX=588858 GN=STM14_3219 PE=4 SV=1
642	421866	A0A0F6B5X3|A0A0F6B5X3_SALT1	103.71	38	38	510000	3	3	4			10679	Putative ABC-type transporter OS=Salmonella typhimurium (strain 14028s / SGSC 2262) OX=588858 GN=STM14_3505 PE=4 SV=1
679	421604	A0A0F6BB45|A0A0F6BB45_SALT1	103.31	36	36	879000	5	5	6	Carbamidomethylation		26353	Putative aspartate racemase OS=Salmonella typhimurium (strain 14028s / SGSC 2262) OX=588858 GN=STM14_5417 PE=3 SV=1
580	421767	A0A0F6B7W0|A0A0F6B7W0_SALT1	103.2	45	45	3160000	5	5	7			18509	Transcription elongation factor GreB OS=Salmonella typhimurium (strain 14028s / SGSC 2262) OX=588858 GN=greB PE=3 SV=1
684	421507	A0A0F6AZT2|A0A0F6AZT2_SALT1	103.11	20	20	587000	4	4	4			34693	Curved DNA-binding protein OS=Salmonella typhimurium (strain 14028s / SGSC 2262) OX=588858 GN=cbpA PE=3 SV=1
651	425233	A0A0F6B0R4|A0A0F6B0R4_SALT1	103.02	23	23	896000	5	5	6			34840	Putative outer membrane protein OS=Salmonella typhimurium (strain 14028s / SGSC 2262) OX=588858 GN=STM14_1612 PE=4 SV=1
825	421768	A0A0F6AWC4|A0A0F6AWC4_SALT1	102.85	21	21	1890000	3	3	4			21363	Molybdenum cofactor biosynthesis protein OS=Salmonella typhimurium (strain 14028s / SGSC 2262) OX=588858 GN=mogA PE=4 SV=1
817	421842	A0A0F6B7N9|A0A0F6B7N9_SALT1	102.64	29	29	671000	4	4	4			18355	Bacterioferritin OS=Salmonella typhimurium (strain 14028s / SGSC 2262) OX=588858 GN=bfr PE=3 SV=1
725	427866	A0A0F6B0F6|A0A0F6B0F6_SALT1	102.63	38	38	483000	3	3	4	Oxidation (M)		20184	Virulence membrane protein PAGC OS=Salmonella typhimurium (strain 14028s / SGSC 2262) OX=588858 GN=pagC PE=4 SV=1
661	421512	A0A0F6B3L0|A0A0F6B3L0_SALT1	102.54	22	22	1340000	6	6	7	Oxidation (M)		39930	Iron-sulfur cluster carrier protein OS=Salmonella typhimurium (strain 14028s / SGSC 2262) OX=588858 GN=mrp PE=3 SV=1
703	421607	A0A0F6BAE0|A0A0F6BAE0_SALT1	102.5	23	23	1190000	4	4	5	Carbamidomethylation		24972	TPR repeat-containing protein OS=Salmonella typhimurium (strain 14028s / SGSC 2262) OX=588858 GN=yjcO PE=4 SV=1
625	421931	A0A0F6B0W0|A0A0F6B0W0_SALT1	102.12	37	37	1250000	3	3	6			14869	1 4-dihydroxy-2-naphthoyl-CoA hydrolase OS=Salmonella typhimurium (strain 14028s / SGSC 2262) OX=588858 GN=menI PE=3 SV=1
888	422016	A0A0F6B390|A0A0F6B390_SALT1	101.81	31	31	315000	2	2	2			9068	Polyhedral body protein OS=Salmonella typhimurium (strain 14028s / SGSC 2262) OX=588858 GN=pduJ PE=4 SV=1
704	421815	A0A0F6B014|A0A0F6B014_SALT1	101.7	25	25	616000	4	4	5			27770	Flagellar basal-body rod protein FlgG OS=Salmonella typhimurium (strain 14028s / SGSC 2262) OX=588858 GN=flgG PE=3 SV=1
838	427867	A0A0F6B832|A0A0F6B832_SALT1	101.22	34	34	317000	3	3	3			14480	PanD regulatory factor OS=Salmonella typhimurium (strain 14028s / SGSC 2262) OX=588858 GN=yhhK PE=3 SV=1
685	421400	A0A0F6B9G1|A0A0F6B9G1_SALT1	101.11	18	18	564000	5	5	6	Carbamidomethylation		38129	Stress response kinase A OS=Salmonella typhimurium (strain 14028s / SGSC 2262) OX=588858 GN=yihE PE=3 SV=1
676	421532	A0A0F6B622|A0A0F6B622_SALT1	101.09	39	39	1230000	6	6	6	Carbamidomethylation		24994	7-carboxy-7-deazaguanine synthase OS=Salmonella typhimurium (strain 14028s / SGSC 2262) OX=588858 GN=ygcF PE=3 SV=1
958	421688	A0A0F6B0X5|A0A0F6B0X5_SALT1	100.96	28	28	928000	3	3	3	Carbamidomethylation		27430	Putative cytoplasmic protein OS=Salmonella typhimurium (strain 14028s / SGSC 2262) OX=588858 GN=orf245 PE=4 SV=1
802	421677	A0A0F6B617|A0A0F6B617_SALT1	100.91	19	19	857000	4	4	4			28027	Phosphoadenosine phosphosulfate reductase OS=Salmonella typhimurium (strain 14028s / SGSC 2262) OX=588858 GN=cysH PE=3 SV=1
851	421743	A0A0F6B1Z0|A0A0F6B1Z0_SALT1	100.59	23	23	651000	3	3	3			27477	Putative regulatory protein OS=Salmonella typhimurium (strain 14028s / SGSC 2262) OX=588858 GN=yciT PE=4 SV=1
801	421612	A0A0F6B1Q0|A0A0F6B1Q0_SALT1	100.51	19	19	433000	4	4	4	Carbamidomethylation		33085	Putative transcriptional regulator OS=Salmonella typhimurium (strain 14028s / SGSC 2262) OX=588858 GN=ydcI PE=3 SV=1
581	422104	A0A0F6AZM9|A0A0F6AZM9_SALT1	99.99	38	38	4060000	3	3	8	Carbamidomethylation	Oxidation (M)	6572	Ribosome modulation factor OS=Salmonella typhimurium (strain 14028s / SGSC 2262) OX=588858 GN=rmf PE=2 SV=1
789	422014	A0A0F6B3E1|A0A0F6B3E1_SALT1	99.66	16	16	883000	4	4	5			29035	Glucose-1-phosphate cytidylyltransferase OS=Salmonella typhimurium (strain 14028s / SGSC 2262) OX=588858 GN=rfbF PE=4 SV=1
687	421731	A0A0F6AYV7|A0A0F6AYV7_SALT1	99.41	37	37	1070000	4	4	5			16892	Molybdopterin synthase large subunit OS=Salmonella typhimurium (strain 14028s / SGSC 2262) OX=588858 GN=moaE PE=4 SV=1
835	421932	A0A0F6B9S5|A0A0F6B9S5_SALT1	99.35	18	18	549000	3	3	4			18985	ATP-dependent protease subunit HslV OS=Salmonella typhimurium (strain 14028s / SGSC 2262) OX=588858 GN=hslV PE=2 SV=1
713	421879	A0A0F6B6A2|A0A0F6B6A2_SALT1	99.3	32	32	382000	4	4	4	Carbamidomethylation		25850	Putative racemase OS=Salmonella typhimurium (strain 14028s / SGSC 2262) OX=588858 GN=ygeA PE=3 SV=1
841	422156	A0A0F6B8D6|A0A0F6B8D6_SALT1	99.21	53	53	1610000	2	2	3			7403	Major cold shock protein OS=Salmonella typhimurium (strain 14028s / SGSC 2262) OX=588858 GN=cspA PE=4 SV=1
948	421839	A0A0F6B5N0|A0A0F6B5N0_SALT1	98.93	20	20	734000	3	3	3	Carbamidomethylation		20721	Fructose-1-phosphatase OS=Salmonella typhimurium (strain 14028s / SGSC 2262) OX=588858 GN=yqaB PE=4 SV=1
973	422608	A0A0F6B0R1|A0A0F6B0R1_SALT1	98.76	55	55	378000	2	2	2			10443	Putative cytoplasmic protein OS=Salmonella typhimurium (strain 14028s / SGSC 2262) OX=588858 GN=ydiZ PE=4 SV=1
889	422030	A0A0F6B483|A0A0F6B483_SALT1	98.72	11	11	310000	2	2	2			34562	Putative transketolase OS=Salmonella typhimurium (strain 14028s / SGSC 2262) OX=588858 GN=STM14_2885 PE=4 SV=1
717	421848	A0A0F6B5Z5|A0A0F6B5Z5_SALT1	98.45	23	23	196000	3	3	4			23192	Protein-L-isoaspartate O-methyltransferase OS=Salmonella typhimurium (strain 14028s / SGSC 2262) OX=588858 GN=pcm PE=3 SV=1
827	421874	A0A0F6B0H5|A0A0F6B0H5_SALT1	98.23	17	17	863000	3	3	4			24624	Uncharacterized protein OS=Salmonella typhimurium (strain 14028s / SGSC 2262) OX=588858 GN=STM14_1523 PE=4 SV=1
754	421888	A0A0F6B3I4|A0A0F6B3I4_SALT1	98.23	17	17	373000	4	4	4			27594	DNA-binding transcriptional regulator BaeR OS=Salmonella typhimurium (strain 14028s / SGSC 2262) OX=588858 GN=baeR PE=4 SV=1
647	421339	A0A0F6B021|A0A0F6B021_SALT1	97.98	10	10	201000	4	4	4			119402	Ribonuclease E OS=Salmonella typhimurium (strain 14028s / SGSC 2262) OX=588858 GN=rne PE=3 SV=1
803	421990	A0A0F6B6J9|A0A0F6B6J9_SALT1	97.85	33	33	757000	4	4	5			20681	UPF0301 protein YqgE OS=Salmonella typhimurium (strain 14028s / SGSC 2262) OX=588858 GN=yqgE PE=3 SV=1
834	421978	A0A0F6B3V5|A0A0F6B3V5_SALT1	97.34	28	28	3340000	2	2	4			8231	UPF0352 protein YejL OS=Salmonella typhimurium (strain 14028s / SGSC 2262) OX=588858 GN=yejL PE=3 SV=1
497	421651	A0A0F6B9R5|A0A0F6B9R5_SALT1	97.26	28	28	2230000	5	5	10			27780	Ferredoxin-NADP reductase OS=Salmonella typhimurium (strain 14028s / SGSC 2262) OX=588858 GN=fpr PE=4 SV=1
681	421511	A0A0F6B7K3|A0A0F6B7K3_SALT1	97.23	19	19	983000	4	4	5			34029	Methionyl-tRNA formyltransferase OS=Salmonella typhimurium (strain 14028s / SGSC 2262) OX=588858 GN=fmt PE=3 SV=1
630	422002	A0A0F6B6V9|A0A0F6B6V9_SALT1	97.14	26	26	3890000	3	3	6	Oxidation (M)		11583	Putative cytoplasmic protein OS=Salmonella typhimurium (strain 14028s / SGSC 2262) OX=588858 GN=ygiN PE=4 SV=1
753	421514	A0A0F6BA19|A0A0F6BA19_SALT1	96.52	13	13	653000	4	4	4	Carbamidomethylation		47563	Isocitrate lyase OS=Salmonella typhimurium (strain 14028s / SGSC 2262) OX=588858 GN=aceA PE=4 SV=1
805	422797	A0A0F6B6W4|A0A0F6B6W4_SALT1	95.94	24	24	689000	3	3	3			23809	ADP-ribose pyrophosphatase NudF OS=Salmonella typhimurium (strain 14028s / SGSC 2262) OX=588858 GN=nudF PE=4 SV=1
785	421736	A0A0F6B7P9|A0A0F6B7P9_SALT1	95.74	20	20	5690000	3	3	3			26874	Putative regulatory protein OS=Salmonella typhimurium (strain 14028s / SGSC 2262) OX=588858 GN=yheO PE=4 SV=1
751	421415	A0A0F6AWS2|A0A0F6AWS2_SALT1	95.72	34	34	1010000	6	6	6	Carbamidomethylation		32635	D-alanine--D-alanine ligase OS=Salmonella typhimurium (strain 14028s / SGSC 2262) OX=588858 GN=ddl_2 PE=3 SV=1
940	422316	A0A0F6B2W1|A0A0F6B2W1_SALT1	95.68	9	9	245000	2	2	2			37858	Flagellar motor switch protein FliM OS=Salmonella typhimurium (strain 14028s / SGSC 2262) OX=588858 GN=fliM PE=3 SV=1
819	421505	A0A0F6B593|A0A0F6B593_SALT1	95.27	23	23	320000	3	3	3	Carbamidomethylation		26428	Polyphenol oxidase OS=Salmonella typhimurium (strain 14028s / SGSC 2262) OX=588858 GN=yfiH PE=3 SV=1
900	421885	A0A0F6AX32|A0A0F6AX32_SALT1	95.25	21	21	1720000	4	4	5			28089	Acyl-[acyl-carrier-protein]--UDP-N-acetylglucosamine O-acyltransferase OS=Salmonella typhimurium (strain 14028s / SGSC 2262) OX=588858 GN=lpxA PE=3 SV=1
871	421791	A0A0F6B9N8|A0A0F6B9N8_SALT1	95.15	36	36	1150000	4	4	4			19046	Periplasmic repressor CpxP OS=Salmonella typhimurium (strain 14028s / SGSC 2262) OX=588858 GN=cpxP PE=4 SV=1
971	422017	A0A0F6B7G9|A0A0F6B7G9_SALT1	95.02	8	8	338000	2	2	2			34388	Putative oxidoreductase OS=Salmonella typhimurium (strain 14028s / SGSC 2262) OX=588858 GN=yhdH PE=4 SV=1
699	421847	A0A0F6B6L1|A0A0F6B6L1_SALT1	94.94	31	31	953000	4	4	4			26265	Uncharacterized protein OS=Salmonella typhimurium (strain 14028s / SGSC 2262) OX=588858 GN=yggN PE=4 SV=1
965	422566	A0A0F6B5K8|A0A0F6B5K8_SALT1	94.93	22	22	412000	2	2	2	Carbamidomethylation		12360	Uncharacterized protein OS=Salmonella typhimurium (strain 14028s / SGSC 2262) OX=588858 GN=ygaM PE=4 SV=1
706	421292	A0A0F6B3E6|A0A0F6B3E6_SALT1	94.61	21	21	626000	5	5	5	Carbamidomethylation		40719	dTDP-glucose 4 6-dehydratase OS=Salmonella typhimurium (strain 14028s / SGSC 2262) OX=588858 GN=rfbB PE=3 SV=1
893	421802	A0A0F6B871|A0A0F6B871_SALT1	94.4	10	10	757000	2	2	2			36275	Putative phosphosugar isomerase OS=Salmonella typhimurium (strain 14028s / SGSC 2262) OX=588858 GN=STM14_4331 PE=4 SV=1
791	422164	A0A0F6AY98|A0A0F6AY98_SALT1	94.37	14	14	343000	3	3	4			60621	Alkyl hydroperoxide reductase F52a subunit OS=Salmonella typhimurium (strain 14028s / SGSC 2262) OX=588858 GN=ahpF PE=4 SV=1
822	421611	A0A0F6B250|A0A0F6B250_SALT1	94.31	12	12	800000	3	3	3			31830	Formyltetrahydrofolate deformylase OS=Salmonella typhimurium (strain 14028s / SGSC 2262) OX=588858 GN=purU PE=3 SV=1
708	422184	A0A0F6BBC4|A0A0F6BBC4_SALT1	94.3	22	22	317000	5	5	5			35007	Phosphoserine phosphatase OS=Salmonella typhimurium (strain 14028s / SGSC 2262) OX=588858 GN=serB PE=4 SV=1
956	422747	A0A0F6B2V0|A0A0F6B2V0_SALT1	94.29	61	61	1850000	3	3	3	Carbamidomethylation		8639	Uncharacterized protein OS=Salmonella typhimurium (strain 14028s / SGSC 2262) OX=588858 GN=yedF PE=3 SV=1
806	421936	A0A0F6B537|A0A0F6B537_SALT1	94.01	18	18	361000	3	3	3			25783	Uncharacterized protein OS=Salmonella typhimurium (strain 14028s / SGSC 2262) OX=588858 GN=STM14_3198 PE=4 SV=1
806	421935	A0A0F6AZI6|A0A0F6AZI6_SALT1	94.01	18	18	361000	3	3	3			25925	Bacteriophage virulence determinant OS=Salmonella typhimurium (strain 14028s / SGSC 2262) OX=588858 GN=gtgA PE=1 SV=1
796	422010	A0A0F6B0P6|A0A0F6B0P6_SALT1	93.9	24	24	3500000	2	2	4			11313	N N'-diacetylchitobiose-specific PTS system transporter subunit IIB OS=Salmonella typhimurium (strain 14028s / SGSC 2262) OX=588858 GN=celA PE=4 SV=1
745	425790	A0A0F6B788|A0A0F6B788_SALT1	93.51	15	15	106000	3	3	3			43104	GTPase Obg OS=Salmonella typhimurium (strain 14028s / SGSC 2262) OX=588858 GN=obgE PE=3 SV=1
831	423447	A0A0F6AXU5|A0A0F6AXU5_SALT1	93.35	30	30	1020000	3	3	4			19477	Uncharacterized protein OS=Salmonella typhimurium (strain 14028s / SGSC 2262) OX=588858 GN=ybaY PE=4 SV=1
995	422092	A0A0F6BA16|A0A0F6BA16_SALT1	92.63	21	21	520000	2	2	2			16326	Uncharacterized protein OS=Salmonella typhimurium (strain 14028s / SGSC 2262) OX=588858 GN=yjaB PE=4 SV=1
843	421597	A0A0F6B072|A0A0F6B072_SALT1	92.51	9	9	419000	2	2	3	Carbamidomethylation		40870	tRNA-specific 2-thiouridylase MnmA OS=Salmonella typhimurium (strain 14028s / SGSC 2262) OX=588858 GN=trmU PE=3 SV=1
746	421712	A0A0F6BAM1|A0A0F6BAM1_SALT1	92.49	19	19	829000	2	2	4	Oxidation (M)		16895	Putative ATPase OS=Salmonella typhimurium (strain 14028s / SGSC 2262) OX=588858 GN=yjeE PE=4 SV=1
804	421963	A0A0F6AXL0|A0A0F6AXL0_SALT1	92.38	65	65	2880000	4	4	4	Carbamidomethylation		10158	Pyrimidine/purine nucleoside phosphorylase OS=Salmonella typhimurium (strain 14028s / SGSC 2262) OX=588858 GN=yaiE PE=3 SV=1
571	422054	A0A0F6AZB9|A0A0F6AZB9_SALT1	91.93	10	10	1200000	5	4	7			85005	Pyruvate formate lyase I OS=Salmonella typhimurium (strain 14028s / SGSC 2262) OX=588858 GN=pflB PE=4 SV=1
639	421726	A0A0F6B5U6|A0A0F6B5U6_SALT1	91.77	19	19	566000	6	6	7	Oxidation (M)		60048	Protein tyrosine phosphatase/GTPase activating protein OS=Salmonella typhimurium (strain 14028s / SGSC 2262) OX=588858 GN=sptP PE=4 SV=1
635	421979	A0A0F6B460|A0A0F6B460_SALT1	91.71	38	38	1020000	5	5	5	Carbamidomethylation		20520	NADH-quinone oxidoreductase subunit I OS=Salmonella typhimurium (strain 14028s / SGSC 2262) OX=588858 GN=nuoI PE=3 SV=1
890	421554	A0A0F6B6Q3|A0A0F6B6Q3_SALT1	91.51	9	9	646000	2	2	2	Carbamidomethylation		53610	Uronate isomerase OS=Salmonella typhimurium (strain 14028s / SGSC 2262) OX=588858 GN=uxaC PE=3 SV=1
734	421331	A0A0F6AWJ4|A0A0F6AWJ4_SALT1	91.5	6	6	437000	4	4	4			118139	Carbamoyl-phosphate synthase large chain OS=Salmonella typhimurium (strain 14028s / SGSC 2262) OX=588858 GN=carB PE=3 SV=1
879	425464	A0A0F6B4V1|A0A0F6B4V1_SALT1	91.38	11	11	89500	3	3	3	Carbamidomethylation		46355	Peptidase B OS=Salmonella typhimurium (strain 14028s / SGSC 2262) OX=588858 GN=pepB PE=3 SV=1
774	421538	A0A0F6B3E0|A0A0F6B3E0_SALT1	91.35	14	14	849000	4	4	5			41022	CDP glucose 4 6-dehydratase OS=Salmonella typhimurium (strain 14028s / SGSC 2262) OX=588858 GN=rfbG PE=4 SV=1
701	421627	A0A0F6B866|A0A0F6B866_SALT1	91.23	18	18	7690000	4	4	4			32137	Ribosomal RNA large subunit methyltransferase J OS=Salmonella typhimurium (strain 14028s / SGSC 2262) OX=588858 GN=yhiR PE=3 SV=1
756	421483	A0A0F6B9P6|A0A0F6B9P6_SALT1	90.91	20	20	465000	4	4	5			36971	Putative ADP-ribosylglycohydrolase OS=Salmonella typhimurium (strain 14028s / SGSC 2262) OX=588858 GN=STM14_4891 PE=4 SV=1
760	422127	A0A0F6BAI4|A0A0F6BAI4_SALT1	90.61	20	20	326000	3	3	4			21832	Putative transcriptional regulator OS=Salmonella typhimurium (strain 14028s / SGSC 2262) OX=588858 GN=yjdC PE=4 SV=1
983	422514	A0A0F6AWQ6|A0A0F6AWQ6_SALT1	90.54	25	25	120000	2	2	2			18063	Acetolactate synthase 3 regulatory subunit OS=Salmonella typhimurium (strain 14028s / SGSC 2262) OX=588858 GN=ilvH PE=4 SV=1
405	421470	A0A0F6B2M8|A0A0F6B2M8_SALT1	90.53	31	31	7060000	5	5	14	Carbamidomethylation	Oxidation (M)	26419	Probable transcriptional regulatory protein YebC OS=Salmonella typhimurium (strain 14028s / SGSC 2262) OX=588858 GN=yebC PE=3 SV=1
705	421725	A0A0F6AYJ6|A0A0F6AYJ6_SALT1	90.49	36	36	2190000	4	4	5			21483	Negative modulator of initiation of replication OS=Salmonella typhimurium (strain 14028s / SGSC 2262) OX=588858 GN=seqA PE=3 SV=1
691	421782	A0A0F6B9F0|A0A0F6B9F0_SALT1	90.12	9	9	498000	5	5	6			84782	Fatty acid oxidation complex subunit alpha OS=Salmonella typhimurium (strain 14028s / SGSC 2262) OX=588858 GN=fadB PE=3 SV=1
928	421859	A0A0F6B0K4|A0A0F6B0K4_SALT1	90.1	20	20	820000	3	3	3			18506	Putative cytoplasmic protein OS=Salmonella typhimurium (strain 14028s / SGSC 2262) OX=588858 GN=yeaK PE=4 SV=1
924	421947	A0A0F6B9C6|A0A0F6B9C6_SALT1	89.81	21	21	935000	3	3	3			29685	Putative sugar phosphatase OS=Salmonella typhimurium (strain 14028s / SGSC 2262) OX=588858 GN=yigL PE=4 SV=1
912	421376	A0A0F6AZY1|A0A0F6AZY1_SALT1	89.16	6	6	377000	2	2	2			57849	Glucans biosynthesis protein G OS=Salmonella typhimurium (strain 14028s / SGSC 2262) OX=588858 GN=mdoG PE=3 SV=1
859	422181	A0A0F6AXY1|A0A0F6AXY1_SALT1	89.13	11	11	1460000	4	4	4	Carbamidomethylation		87910	Copper exporting ATPase OS=Salmonella typhimurium (strain 14028s / SGSC 2262) OX=588858 GN=copA PE=3 SV=1
932	421734	A0A0F6AYL1|A0A0F6AYL1_SALT1	88.95	21	21	455000	3	3	3	Carbamidomethylation		26946	Putative hydrolase-oxidase OS=Salmonella typhimurium (strain 14028s / SGSC 2262) OX=588858 GN=ybgI PE=4 SV=1
461	422760	A0A0F6B7I1|A0A0F6B7I1_SALT1	88.62	37	37	7950000	2	2	10	Oxidation (M)		11240	DNA-binding protein Fis OS=Salmonella typhimurium (strain 14028s / SGSC 2262) OX=588858 GN=fis PE=3 SV=1
946	421902	A0A0F6B651|A0A0F6B651_SALT1	88.61	7	7	100000	2	2	2			40538	L-1 2-propanediol oxidoreductase OS=Salmonella typhimurium (strain 14028s / SGSC 2262) OX=588858 GN=fucO PE=4 SV=1
968	422033	A0A0F6AXR9|A0A0F6AXR9_SALT1	88.16	12	12	345000	2	2	2			35293	Ubiquinol oxidase subunit 2 OS=Salmonella typhimurium (strain 14028s / SGSC 2262) OX=588858 GN=cyoA PE=3 SV=1
906	421453	A0A0F6B029|A0A0F6B029_SALT1	88.02	20	20	383000	3	3	3	Carbamidomethylation		33523	3-oxoacyl-[acyl-carrier-protein] synthase 3 OS=Salmonella typhimurium (strain 14028s / SGSC 2262) OX=588858 GN=fabH PE=3 SV=1
874	421535	A0A0F6BBD1|A0A0F6BBD1_SALT1	87.94	28	28	610000	5	5	5	Carbamidomethylation		23868	Probable phosphoglycerate mutase GpmB OS=Salmonella typhimurium (strain 14028s / SGSC 2262) OX=588858 GN=gpmB PE=3 SV=1
674	421633	A0A0F6B6Z5|A0A0F6B6Z5_SALT1	87.46	12	12	660000	2	2	4			18650	G/U mismatch-specific DNA glycosylase OS=Salmonella typhimurium (strain 14028s / SGSC 2262) OX=588858 GN=mug PE=3 SV=1
821	421805	D0ZVL4|RPOS_SALT1	86.83	15	15	675000	3	3	3			37933	RNA polymerase sigma factor RpoS OS=Salmonella typhimurium (strain 14028s / SGSC 2262) OX=588858 GN=rpoS PE=1 SV=1
779	421678	A0A0F6AYQ3|A0A0F6AYQ3_SALT1	86.73	19	19	939000	4	4	4			28247	Cell division coordinator CpoB OS=Salmonella typhimurium (strain 14028s / SGSC 2262) OX=588858 GN=ybgF PE=3 SV=1
680	421622	A0A0F6B4Z1|A0A0F6B4Z1_SALT1	86.68	36	36	488000	5	5	5	Carbamidomethylation		30875	N-acetylmuramic acid 6-phosphate etherase OS=Salmonella typhimurium (strain 14028s / SGSC 2262) OX=588858 GN=murQ PE=2 SV=1
773	421982	A0A0F6B3J5|A0A0F6B3J5_SALT1	86.44	18	18	261000	4	4	5			38088	Fructose-bisphosphate aldolase OS=Salmonella typhimurium (strain 14028s / SGSC 2262) OX=588858 GN=fbaB PE=4 SV=1
638	421850	A0A0F6AX28|A0A0F6AX28_SALT1	86.31	18	18	1720000	12	12	14	Oxidation (M)		89527	Outer membrane protein assembly factor BamA OS=Salmonella typhimurium (strain 14028s / SGSC 2262) OX=588858 GN=yaeT PE=3 SV=1
675	422116	A0A0F6B026|A0A0F6B026_SALT1	86.01	15	15	4110000	2	2	5			19189	Uncharacterized protein OS=Salmonella typhimurium (strain 14028s / SGSC 2262) OX=588858 GN=yceD PE=4 SV=1
865	421740	A0A0F6B7J7|A0A0F6B7J7_SALT1	86	23	23	801000	4	4	4			29290	Shikimate dehydrogenase (NADP(+)) OS=Salmonella typhimurium (strain 14028s / SGSC 2262) OX=588858 GN=aroE_2 PE=3 SV=1
783	421892	A0A0F6B2U6|A0A0F6B2U6_SALT1	85.97	30	30	488000	3	3	3			13705	Flagellar protein FliT OS=Salmonella typhimurium (strain 14028s / SGSC 2262) OX=588858 GN=fliT PE=3 SV=1
961	422026	A0A0F6B3Q6|A0A0F6B3Q6_SALT1	85.86	15	15	147000	2	2	2			24771	GTP cyclohydrolase 1 OS=Salmonella typhimurium (strain 14028s / SGSC 2262) OX=588858 GN=folE PE=3 SV=1
721	421965	A0A0F6B6F7|A0A0F6B6F7_SALT1	85.32	26	26	2140000	2	2	4			12523	Cell division protein ZapA OS=Salmonella typhimurium (strain 14028s / SGSC 2262) OX=588858 GN=ygfE PE=3 SV=1
648	421992	A0A0F6B781|A0A0F6B781_SALT1	85.17	8	8	574000	3	3	6	Carbamidomethylation	Oxidation (M)	70829	ATP-dependent zinc metalloprotease FtsH OS=Salmonella typhimurium (strain 14028s / SGSC 2262) OX=588858 GN=hflB PE=3 SV=1
820	421766	A0A0F6B5T8|A0A0F6B5T8_SALT1	85.13	27	27	415000	3	3	3	Carbamidomethylation		26462	Needle complex export protein OS=Salmonella typhimurium (strain 14028s / SGSC 2262) OX=588858 GN=orgB PE=4 SV=1
891	421574	A0A0F6B2V6|A0A0F6B2V6_SALT1	85.08	14	14	297000	2	2	2			25811	Flagellar assembly protein H OS=Salmonella typhimurium (strain 14028s / SGSC 2262) OX=588858 GN=fliH PE=4 SV=1
848	423398	A0A0F6B8U1|A0A0F6B8U1_SALT1	84.85	28	28	1060000	2	2	3			9947	Putative periplasmic protein OS=Salmonella typhimurium (strain 14028s / SGSC 2262) OX=588858 GN=STM14_4562 PE=4 SV=1
696	421820	A0A0F6B4C7|A0A0F6B4C7_SALT1	84.81	81	81	2090000	4	4	6			9979	Putative cytoplasmic protein OS=Salmonella typhimurium (strain 14028s / SGSC 2262) OX=588858 GN=yfcL PE=4 SV=1
829	422048	A0A0F6AYU2|A0A0F6AYU2_SALT1	84.41	31	31	387000	3	3	4			17072	Putative kinase inhibitor protein OS=Salmonella typhimurium (strain 14028s / SGSC 2262) OX=588858 GN=ybhB PE=4 SV=1
723	421655	A0A0F6AYD4|A0A0F6AYD4_SALT1	84.31	17	17	899000	4	4	4			44457	D-alanyl-D-alanine carboxypeptidase fraction A OS=Salmonella typhimurium (strain 14028s / SGSC 2262) OX=588858 GN=dacA PE=3 SV=1
885	421969	A0A0F6B3S3|A0A0F6B3S3_SALT1	84.15	14	14	1130000	3	3	3			31196	Probable endonuclease 4 OS=Salmonella typhimurium (strain 14028s / SGSC 2262) OX=588858 GN=nfo PE=3 SV=1
650	421429	A0A0F6B481|A0A0F6B481_SALT1	84.03	13	13	445000	5	5	5			77278	Phosphate acetyltransferase OS=Salmonella typhimurium (strain 14028s / SGSC 2262) OX=588858 GN=pta PE=3 SV=1
816	422147	A0A0F6B663|A0A0F6B663_SALT1	84	33	33	405000	4	4	4	Carbamidomethylation		16022	Putative FeS center assembly protein OS=Salmonella typhimurium (strain 14028s / SGSC 2262) OX=588858 GN=ygdK PE=4 SV=1
807	421723	A0A0F6B7C6|A0A0F6B7C6_SALT1	83.77	12	12	511000	3	3	3	Carbamidomethylation		30078	N-acetylmannosamine kinase OS=Salmonella typhimurium (strain 14028s / SGSC 2262) OX=588858 GN=nanK PE=3 SV=1
904	427735	A0A0F6BB24|A0A0F6BB24_SALT1	83.56	30	30	2370000	4	4	4			22683	Putative inner membrane protein OS=Salmonella typhimurium (strain 14028s / SGSC 2262) OX=588858 GN=STM14_5395 PE=4 SV=1
787	421836	A0A0F6B8I3|A0A0F6B8I3_SALT1	83.35	37	37	1290000	3	3	4			13792	Uncharacterized protein OS=Salmonella typhimurium (strain 14028s / SGSC 2262) OX=588858 GN=yibL PE=4 SV=1
905	421914	A0A0F6B2T5|A0A0F6B2T5_SALT1	83.25	10	10	352000	3	3	3			34911	D-cysteine desulfhydrase OS=Salmonella typhimurium (strain 14028s / SGSC 2262) OX=588858 GN=yedO PE=3 SV=1
761	421870	A0A0F6B7A5|A0A0F6B7A5_SALT1	83.15	41	41	1380000	5	5	6			20059	Lipopolysaccharide export system protein LptA OS=Salmonella typhimurium (strain 14028s / SGSC 2262) OX=588858 GN=yhbN PE=3 SV=1
911	422006	A0A0F6B5S1|A0A0F6B5S1_SALT1	83.14	14	14	305000	3	3	3			31393	Hydrogenase nickel incorporation protein HypB OS=Salmonella typhimurium (strain 14028s / SGSC 2262) OX=588858 GN=hypB PE=4 SV=1
781	423114	A0A0F6B939|A0A0F6B939_SALT1	82.79	32	32	1220000	5	5	5			17365	ATP synthase subunit b OS=Salmonella typhimurium (strain 14028s / SGSC 2262) OX=588858 GN=atpF PE=3 SV=1
715	421873	A0A0F6B6H0|A0A0F6B6H0_SALT1	82.45	23	23	856000	4	4	5			38125	D-erythrose-4-phosphate dehydrogenase OS=Salmonella typhimurium (strain 14028s / SGSC 2262) OX=588858 GN=epd PE=3 SV=1
1224	421975	A0A0F6B3R0|A0A0F6B3R0_SALT1	82.45	12	12	366000	2	2	2	Carbamidomethylation	Oxidation (M)	31972	S-formylglutathione hydrolase OS=Salmonella typhimurium (strain 14028s / SGSC 2262) OX=588858 GN=fghA PE=3 SV=1
934	422018	A0A0F6B857|A0A0F6B857_SALT1	82.39	11	11	150000	3	3	3	Carbamidomethylation	Oxidation (M)	43586	Putative periplasmic protein OS=Salmonella typhimurium (strain 14028s / SGSC 2262) OX=588858 GN=yhiN PE=4 SV=1
714	422754	A0A0F6BAW4|A0A0F6BAW4_SALT1	82.32	68	68	453000	4	4	4	Carbamidomethylation		12469	Putative cytoplasmic protein OS=Salmonella typhimurium (strain 14028s / SGSC 2262) OX=588858 GN=STM14_5332 PE=4 SV=1
882	421871	A0A0F6B1F0|A0A0F6B1F0_SALT1	82.31	27	27	849000	4	4	4			29939	Putative regulatory protein OS=Salmonella typhimurium (strain 14028s / SGSC 2262) OX=588858 GN=STM14_1860 PE=4 SV=1
974	422000	A0A0F6AYG7|A0A0F6AYG7_SALT1	82.17	34	34	422000	2	2	2	Carbamidomethylation		17784	Endoribonuclease YbeY OS=Salmonella typhimurium (strain 14028s / SGSC 2262) OX=588858 GN=ybeY PE=3 SV=1
748	421974	A0A0F6B9B9|A0A0F6B9B9_SALT1	81.98	29	29	1990000	5	5	7			17044	Uncharacterized protein OS=Salmonella typhimurium (strain 14028s / SGSC 2262) OX=588858 GN=yigI PE=4 SV=1
897	421976	A0A0F6AY11|A0A0F6AY11_SALT1	81.78	31	31	557000	5	5	5	Carbamidomethylation		28915	Uncharacterized protein OS=Salmonella typhimurium (strain 14028s / SGSC 2262) OX=588858 GN=ylbA PE=4 SV=1
938	421564	A0A0F6B7G0|A0A0F6B7G0_SALT1	81.57	8	8	402000	2	2	2			51287	Protease TldD OS=Salmonella typhimurium (strain 14028s / SGSC 2262) OX=588858 GN=tldD PE=4 SV=1
923	421727	A0A0F6B7J5|A0A0F6B7J5_SALT1	81.19	22	22	396000	3	3	3			19997	Putative ferripyochelin-binding protein OS=Salmonella typhimurium (strain 14028s / SGSC 2262) OX=588858 GN=yrdA PE=4 SV=1
994	422552	A0A0F6B7Q1|A0A0F6B7Q1_SALT1	81.17	26	26	1700000	1	1	2			8260	Protein SlyX OS=Salmonella typhimurium (strain 14028s / SGSC 2262) OX=588858 GN=slyX PE=3 SV=1
767	421458	A0A0F6B3M2|A0A0F6B3M2_SALT1	81.08	23	23	1050000	5	5	5			32757	Putative transport protein OS=Salmonella typhimurium (strain 14028s / SGSC 2262) OX=588858 GN=yehZ PE=4 SV=1
826	422109	A0A0F6B8D9|A0A0F6B8D9_SALT1	80.85	38	38	462000	3	3	4	Carbamidomethylation		10951	Putative cytoplasmic protein OS=Salmonella typhimurium (strain 14028s / SGSC 2262) OX=588858 GN=STM14_4402 PE=4 SV=1
738	421229	A0A0F6AWU8|A0A0F6AWU8_SALT1	80.84	10	10	294000	5	5	5	Carbamidomethylation		99579	Pyruvate dehydrogenase E1 component OS=Salmonella typhimurium (strain 14028s / SGSC 2262) OX=588858 GN=aceE PE=4 SV=1
984	422168	A0A0F6B9Z9|A0A0F6B9Z9_SALT1	80.78	14	14	1100000	2	2	2			18653	Regulator of sigma D OS=Salmonella typhimurium (strain 14028s / SGSC 2262) OX=588858 GN=rsd PE=3 SV=1
976	421594	A0A0F6B921|A0A0F6B921_SALT1	80.71	14	14	547000	2	2	3			24567	6-phosphogluconate phosphatase OS=Salmonella typhimurium (strain 14028s / SGSC 2262) OX=588858 GN=yieH PE=4 SV=1
788	421838	A0A0F6B579|A0A0F6B579_SALT1	80.64	16	16	509000	3	3	3			25480	Uracil-DNA glycosylase OS=Salmonella typhimurium (strain 14028s / SGSC 2262) OX=588858 GN=ung PE=3 SV=1
866	422074	A0A0F6BAM8|A0A0F6BAM8_SALT1	80.47	19	19	111000	3	3	3			37545	Protein HflC OS=Salmonella typhimurium (strain 14028s / SGSC 2262) OX=588858 GN=hflC PE=3 SV=1
880	422058	A0A0F6B3C1|A0A0F6B3C1_SALT1	80.39	10	10	1070000	4	4	4			45889	Histidinol dehydrogenase OS=Salmonella typhimurium (strain 14028s / SGSC 2262) OX=588858 GN=hisD PE=3 SV=1
666	421513	A0A0F6B476|A0A0F6B476_SALT1	79.92	23	23	2020000	4	4	7	Oxidation (M)		19524	UPF0304 protein YfbU OS=Salmonella typhimurium (strain 14028s / SGSC 2262) OX=588858 GN=yfbU PE=3 SV=1
854	421258	A0A0F6BAW1|A0A0F6BAW1_SALT1	79.82	9	9	565000	3	3	3	Carbamidomethylation		48409	Peptidase PmbA OS=Salmonella typhimurium (strain 14028s / SGSC 2262) OX=588858 GN=pmbA PE=4 SV=1
731	422187	A0A0F6B230|A0A0F6B230_SALT1	79.63	28	28	1260000	2	2	4			10594	YciI-like protein OS=Salmonella typhimurium (strain 14028s / SGSC 2262) OX=588858 GN=yciI PE=4 SV=1
839	421638	A0A0F6B8C8|A0A0F6B8C8_SALT1	79.6	26	26	507000	3	3	3			16945	Uncharacterized protein OS=Salmonella typhimurium (strain 14028s / SGSC 2262) OX=588858 GN=yiaC PE=4 SV=1
850	421570	A0A0F6B2N0|A0A0F6B2N0_SALT1	79.33	22	22	874000	7	7	7	Oxidation (M)		65666	Aspartate--tRNA ligase OS=Salmonella typhimurium (strain 14028s / SGSC 2262) OX=588858 GN=aspS PE=3 SV=1
989	421998	A0A0F6B4G3|A0A0F6B4G3_SALT1	79.33	16	16	163000	2	2	2	Carbamidomethylation		14974	Putative negative regulator OS=Salmonella typhimurium (strain 14028s / SGSC 2262) OX=588858 GN=yfeD PE=4 SV=1
873	421510	A0A0F6B9K7|A0A0F6B9K7_SALT1	79.16	7	7	135000	3	3	3			112522	Formate dehydrogenase alpha subunit OS=Salmonella typhimurium (strain 14028s / SGSC 2262) OX=588858 GN=fdoG PE=3 SV=1
877	421933	A0A0F6B056|A0A0F6B056_SALT1	79.07	19	19	455000	3	3	4			25479	Lipoprotein-releasing system ATP-binding protein LolD OS=Salmonella typhimurium (strain 14028s / SGSC 2262) OX=588858 GN=lolD PE=3 SV=1
750	423924	A0A0F6AXV5|A0A0F6AXV5_SALT1	79.04	13	13	1170000	2	2	4			42235	Acridine efflux pump OS=Salmonella typhimurium (strain 14028s / SGSC 2262) OX=588858 GN=acrA PE=3 SV=1
985	422069	A0A0F6B923|A0A0F6B923_SALT1	78.82	14	14	155000	2	2	2	Carbamidomethylation		29016	Phosphate import ATP-binding protein PstB OS=Salmonella typhimurium (strain 14028s / SGSC 2262) OX=588858 GN=pstB PE=3 SV=1
856	421480	A0A0F6B1V8|A0A0F6B1V8_SALT1	78.81	12	12	929000	5	5	5			59877	Periplasmic murein tripeptide transport protein OS=Salmonella typhimurium (strain 14028s / SGSC 2262) OX=588858 GN=mppA PE=4 SV=1
775	421693	A0A0F6AYV5|A0A0F6AYV5_SALT1	78.8	32	32	588000	3	3	5	Carbamidomethylation		17443	Cyclic pyranopterin monophosphate synthase OS=Salmonella typhimurium (strain 14028s / SGSC 2262) OX=588858 GN=moaC PE=3 SV=1
772	421863	A0A0F6B2Q9|A0A0F6B2Q9_SALT1	78.53	45	45	478000	4	4	6	Carbamidomethylation		13295	Flagellar transcriptional regulator FlhD OS=Salmonella typhimurium (strain 14028s / SGSC 2262) OX=588858 GN=flhD PE=3 SV=1
810	421906	A0A0F6AY01|A0A0F6AY01_SALT1	78.48	17	17	224000	3	3	3			29219	DNA-binding transcriptional repressor AllR OS=Salmonella typhimurium (strain 14028s / SGSC 2262) OX=588858 GN=allR PE=4 SV=1
936	421754	A0A0F6B2K4|A0A0F6B2K4_SALT1	78.44	16	16	390000	2	2	2			23661	Putative inner membrane protein OS=Salmonella typhimurium (strain 14028s / SGSC 2262) OX=588858 GN=yebE PE=4 SV=1
1300	422406	A0A0F6B3N7|A0A0F6B3N7_SALT1	77.54	7	7	125000	1	1	1			25895	Putative flutathione S-transferase OS=Salmonella typhimurium (strain 14028s / SGSC 2262) OX=588858 GN=STM14_2684 PE=4 SV=1
908	427453	A0A0F6B4P2|A0A0F6B4P2_SALT1	77.29	16	16	520000	3	3	3			36938	Outer membrane protein assembly factor BamC OS=Salmonella typhimurium (strain 14028s / SGSC 2262) OX=588858 GN=nlpB PE=3 SV=1
627	422157	A0A0F6B9E4|A0A0F6B9E4_SALT1	77.06	19	19	340000	3	3	5	Carbamidomethylation		18304	Transcription antitermination protein RfaH OS=Salmonella typhimurium (strain 14028s / SGSC 2262) OX=588858 GN=rfaH PE=3 SV=1
896	421617	A0A0F6B1R8|A0A0F6B1R8_SALT1	76.91	27	27	555000	5	5	5			29486	Putative inner membrane protein OS=Salmonella typhimurium (strain 14028s / SGSC 2262) OX=588858 GN=ydcF PE=4 SV=1
975	421545	A0A0F6BB02|A0A0F6BB02_SALT1	76.83	24	24	690000	2	2	3			16562	DNA polymerase III subunit chi OS=Salmonella typhimurium (strain 14028s / SGSC 2262) OX=588858 GN=holC PE=4 SV=1
993	422317	A0A0F6AZ84|A0A0F6AZ84_SALT1	76.78	32	32	93100	2	2	2	Carbamidomethylation		12152	ATP-dependent Clp protease adapter protein ClpS OS=Salmonella typhimurium (strain 14028s / SGSC 2262) OX=588858 GN=clpS PE=3 SV=1
967	422252	A0A0F6BA92|A0A0F6BA92_SALT1	76.76	6	6	528000	2	2	2			39076	Alanine racemase OS=Salmonella typhimurium (strain 14028s / SGSC 2262) OX=588858 GN=alr PE=3 SV=1
853	421799	A0A0F6B9R6|A0A0F6B9R6_SALT1	76.56	23	23	786000	7	7	7	Carbamidomethylation		38860	Fructose-1 6-bisphosphatase OS=Salmonella typhimurium (strain 14028s / SGSC 2262) OX=588858 GN=glpX PE=3 SV=1
727	421711	A0A0F6B6U2|A0A0F6B6U2_SALT1	76.44	40	40	907000	3	3	4			17173	Putative diadenosine tetraphosphatehydrolase OS=Salmonella typhimurium (strain 14028s / SGSC 2262) OX=588858 GN=STM14_3836 PE=4 SV=1
693	421783	A0A0F6AZL9|A0A0F6AZL9_SALT1	76.39	12	12	3340000	3	3	5			36740	Dihydroorotate dehydrogenase (quinone) OS=Salmonella typhimurium (strain 14028s / SGSC 2262) OX=588858 GN=pyrD PE=3 SV=1
876	421440	A0A0F6B1B0|A0A0F6B1B0_SALT1	76.31	13	13	1010000	4	4	4			36915	Putative dehydrogenase OS=Salmonella typhimurium (strain 14028s / SGSC 2262) OX=588858 GN=rspB PE=3 SV=1
913	421835	A0A0F6B225|A0A0F6B225_SALT1	76.06	30	30	388000	2	2	3	Carbamidomethylation		14532	Putative ferredoxin OS=Salmonella typhimurium (strain 14028s / SGSC 2262) OX=588858 GN=STM14_2096 PE=4 SV=1
769	421749	A0A0F6B046|A0A0F6B046_SALT1	75.96	17	17	496000	4	4	4	Carbamidomethylation		37698	Beta-hexosaminidase OS=Salmonella typhimurium (strain 14028s / SGSC 2262) OX=588858 GN=nagZ PE=3 SV=1
921	422237	A0A0F6B1S5|A0A0F6B1S5_SALT1	75.36	8	8	225000	2	2	2	Carbamidomethylation		36417	D-lactate dehydrogenase OS=Salmonella typhimurium (strain 14028s / SGSC 2262) OX=588858 GN=ldhA PE=3 SV=1
1354	422275	A0A0F6AXG2|A0A0F6AXG2_SALT1	74.98	30	30	33200	1	1	1			6863	Putative copper chaperone OS=Salmonella typhimurium (strain 14028s / SGSC 2262) OX=588858 GN=STM14_0414 PE=4 SV=1
986	422742	A0A0F6AW40|A0A0F6AW40_SALT1	74.98	46	46	1100000	2	2	2			8314	Toxin addiction system: antidote OS=Salmonella typhimurium (strain 14028s / SGSC 2262) OX=588858 GN=ccdA PE=4 SV=1
931	421618	A0A0F6B944|A0A0F6B944_SALT1	74.76	25	25	535000	3	3	3			23375	Ribosomal RNA small subunit methyltransferase G OS=Salmonella typhimurium (strain 14028s / SGSC 2262) OX=588858 GN=gidB PE=3 SV=1
987	422134	A0A0F6B2A1|A0A0F6B2A1_SALT1	74.67	13	13	107000	2	2	2	Carbamidomethylation		33351	L D-carboxypeptidase A OS=Salmonella typhimurium (strain 14028s / SGSC 2262) OX=588858 GN=ldcA PE=4 SV=1
808	422065	A0A0F6BAP6|A0A0F6BAP6_SALT1	74.57	22	22	324000	3	3	3			27487	HTH-type transcriptional regulator UlaR OS=Salmonella typhimurium (strain 14028s / SGSC 2262) OX=588858 GN=yjfQ PE=3 SV=1
1286	421722	A0A0F6AXW6|A0A0F6AXW6_SALT1	74.09	20	20	442000	2	2	2			21715	Recombination protein RecR OS=Salmonella typhimurium (strain 14028s / SGSC 2262) OX=588858 GN=recR PE=3 SV=1
765	422798	A0A0F6B896|A0A0F6B896_SALT1	74.06	21	21	229000	6	6	7	Carbamidomethylation		41755	Glucanase OS=Salmonella typhimurium (strain 14028s / SGSC 2262) OX=588858 GN=STM14_4356 PE=3 SV=1
792	423726	A0A0F6B7W3|A0A0F6B7W3_SALT1	74.02	52	52	771000	4	4	5	Carbamidomethylation	Oxidation (M)	8339	Ferrous iron transport protein A OS=Salmonella typhimurium (strain 14028s / SGSC 2262) OX=588858 GN=feoA PE=4 SV=1
833	422510	A0A0F6AYV6|A0A0F6AYV6_SALT1	73.87	53	53	574000	2	2	3			8772	Molybdopterin synthase small subunit OS=Salmonella typhimurium (strain 14028s / SGSC 2262) OX=588858 GN=moaD PE=4 SV=1
722	423204	A0A0F6B0S3|A0A0F6B0S3_SALT1	73.77	28	28	4710000	2	2	5	Carbamidomethylation		7289	50S ribosomal protein L35 OS=Salmonella typhimurium (strain 14028s / SGSC 2262) OX=588858 GN=rpmI PE=3 SV=1
863	421744	A0A0F6BB84|A0A0F6BB84_SALT1	73.44	8	8	325000	5	5	5			85077	Phosphoglycerol transferase I OS=Salmonella typhimurium (strain 14028s / SGSC 2262) OX=588858 GN=mdoB PE=3 SV=1
795	422955	A0A0F6B2F5|A0A0F6B2F5_SALT1	73.4	5	5	2210000	1	1	3			31879	Protease HtpX OS=Salmonella typhimurium (strain 14028s / SGSC 2262) OX=588858 GN=htpX PE=3 SV=1
698	421715	A0A0F6B2B8|A0A0F6B2B8_SALT1	73.31	34	34	2340000	6	6	6			25246	Probable septum site-determining protein MinC OS=Salmonella typhimurium (strain 14028s / SGSC 2262) OX=588858 GN=minC PE=3 SV=1
883	422067	A0A0F6AXQ9|A0A0F6AXQ9_SALT1	72.88	25	25	508000	3	3	3			20767	Uncharacterized protein OS=Salmonella typhimurium (strain 14028s / SGSC 2262) OX=588858 GN=thiJ PE=4 SV=1
1135	421683	A0A0F6B025|A0A0F6B025_SALT1	72.67	37	37	1310000	4	4	4	Carbamidomethylation		21493	7-methyl-GTP pyrophosphatase OS=Salmonella typhimurium (strain 14028s / SGSC 2262) OX=588858 GN=maf_1 PE=3 SV=1
836	422812	A0A0F6B137|A0A0F6B137_SALT1	72.4	21	21	663000	2	2	4	Oxidation (M)		15548	Putative outer membrane lipoprotein OS=Salmonella typhimurium (strain 14028s / SGSC 2262) OX=588858 GN=slyB PE=4 SV=1
917	421680	A0A0F6B1F1|A0A0F6B1F1_SALT1	71.76	8	8	455000	2	2	2	Carbamidomethylation		37247	Putative zinc-binding dehydrogenase OS=Salmonella typhimurium (strain 14028s / SGSC 2262) OX=588858 GN=STM14_1861 PE=4 SV=1
914	421855	A0A0F6B746|A0A0F6B746_SALT1	71.56	9	9	724000	2	2	2	Carbamidomethylation		27539	Galactitol utilization operon transcriptional repressor OS=Salmonella typhimurium (strain 14028s / SGSC 2262) OX=588858 GN=STM14_3944 PE=4 SV=1
842	422551	A0A0F6B1Q4|A0A0F6B1Q4_SALT1	71.43	35	35	186000	2	2	3	Carbamidomethylation		10186	Putative cytoplasmic protein OS=Salmonella typhimurium (strain 14028s / SGSC 2262) OX=588858 GN=STM14_1969 PE=4 SV=1
844	423450	A0A0F6AWV6|A0A0F6AWV6_SALT1	71.38	20	20	649000	2	2	3			13888	UPF0231 protein YacL OS=Salmonella typhimurium (strain 14028s / SGSC 2262) OX=588858 GN=yacL PE=3 SV=1
1355	423644	A0A0F6B5Y9|A0A0F6B5Y9_SALT1	71.32	16	16	159000	1	1	1			15617	Putative transcriptional regulator OS=Salmonella typhimurium (strain 14028s / SGSC 2262) OX=588858 GN=STM14_3522 PE=4 SV=1
626	422023	A0A0F6B7X8|A0A0F6B7X8_SALT1	70.93	33	33	914000	3	3	6			9447	Putative DNA-damage-inducibile protein OS=Salmonella typhimurium (strain 14028s / SGSC 2262) OX=588858 GN=STM14_4236 PE=4 SV=1
1356	422767	A0A0F6AYJ3|A0A0F6AYJ3_SALT1	70.92	17	17	103000	1	1	1			10846	LexA regulated protein OS=Salmonella typhimurium (strain 14028s / SGSC 2262) OX=588858 GN=ybfE PE=4 SV=1
920	424657	A0A0F6B6V5|A0A0F6B6V5_SALT1	70.76	13	13	168000	2	2	2	Carbamidomethylation		30192	DNA-binding transcriptional regulator QseB OS=Salmonella typhimurium (strain 14028s / SGSC 2262) OX=588858 GN=ygiX PE=4 SV=1
758	421525	A0A0F6B830|A0A0F6B830_SALT1	70.18	10	10	172000	3	2	3			39401	High-affinity branched-chain amino acid transporter OS=Salmonella typhimurium (strain 14028s / SGSC 2262) OX=588858 GN=livK PE=4 SV=1
733	422467	A0A0F6B903|A0A0F6B903_SALT1	70.09	10	10	4520000	3	3	5	Carbamidomethylation		89896	DNA gyrase subunit B OS=Salmonella typhimurium (strain 14028s / SGSC 2262) OX=588858 GN=gyrB PE=3 SV=1
1214	421985	A0A0F6BA85|A0A0F6BA85_SALT1	69.99	19	19	168000	2	2	2			19165	Zinc uptake transcriptional repressor OS=Salmonella typhimurium (strain 14028s / SGSC 2262) OX=588858 GN=zur PE=3 SV=1
916	426731	A0A0F6B4T1|A0A0F6B4T1_SALT1	69.79	5	5	1060000	1	1	2			41942	Outer membrane protein assembly factor BamB OS=Salmonella typhimurium (strain 14028s / SGSC 2262) OX=588858 GN=yfgL PE=3 SV=1
762	421988	A0A0F6B868|A0A0F6B868_SALT1	69.72	18	18	125000	3	3	4			36934	Putative L-asparaginase OS=Salmonella typhimurium (strain 14028s / SGSC 2262) OX=588858 GN=STM14_4328 PE=3 SV=1
887	422186	A0A0F6BB03|A0A0F6BB03_SALT1	69.65	8	8	262000	2	2	2	Carbamidomethylation		54890	Probable cytosol aminopeptidase OS=Salmonella typhimurium (strain 14028s / SGSC 2262) OX=588858 GN=pepA PE=3 SV=1
740	421670	A0A0F6B6L3|A0A0F6B6L3_SALT1	69.6	26	26	1020000	4	4	5			27127	tRNA (guanine-N(7)-)-methyltransferase OS=Salmonella typhimurium (strain 14028s / SGSC 2262) OX=588858 GN=trmB PE=3 SV=1
959	421823	A0A0F6AXU4|A0A0F6AXU4_SALT1	69.59	14	14	241000	3	3	3			31990	Acyl-CoA thioesterase II OS=Salmonella typhimurium (strain 14028s / SGSC 2262) OX=588858 GN=tesB PE=4 SV=1
972	422571	A0A0F6BAZ8|A0A0F6BAZ8_SALT1	69.47	20	20	106000	2	2	2	Carbamidomethylation		17771	Putative inner membrane protein OS=Salmonella typhimurium (strain 14028s / SGSC 2262) OX=588858 GN=ytgA PE=4 SV=1
942	421904	A0A0F6B2N8|A0A0F6B2N8_SALT1	69.43	19	19	216000	2	2	2			21453	Uncharacterized protein OS=Salmonella typhimurium (strain 14028s / SGSC 2262) OX=588858 GN=yecM PE=4 SV=1
847	422748	A0A0F6B4D7|A0A0F6B4D7_SALT1	69.37	14	14	2930000	1	1	3			10288	Putative cytoplasmic protein OS=Salmonella typhimurium (strain 14028s / SGSC 2262) OX=588858 GN=yfcZ PE=4 SV=1
667	421619	A0A0F6B5N8|A0A0F6B5N8_SALT1	69.21	39	39	1260000	3	3	5			17554	Competence damage-inducible protein A OS=Salmonella typhimurium (strain 14028s / SGSC 2262) OX=588858 GN=ygaD PE=3 SV=1
1124	422852	A0A0F6AY24|A0A0F6AY24_SALT1	69.14	15	15	290000	1	1	1			15297	Putative inner membrane protein OS=Salmonella typhimurium (strain 14028s / SGSC 2262) OX=588858 GN=STM14_0629 PE=4 SV=1
812	421645	A0A0F6B8J6|A0A0F6B8J6_SALT1	68.91	10	10	949000	3	3	4			36343	Glycerol-3-phosphate dehydrogenase [NAD(P)+] OS=Salmonella typhimurium (strain 14028s / SGSC 2262) OX=588858 GN=gpsA PE=3 SV=1
739	421401	A0A0F6B863|A0A0F6B863_SALT1	68.81	6	6	196000	4	4	4			76944	Oligopeptidase A OS=Salmonella typhimurium (strain 14028s / SGSC 2262) OX=588858 GN=prlC PE=3 SV=1
970	422138	A0A0F6B6J7|A0A0F6B6J7_SALT1	68.6	12	12	235000	2	2	2	Carbamidomethylation		26955	Ribosomal RNA small subunit methyltransferase E OS=Salmonella typhimurium (strain 14028s / SGSC 2262) OX=588858 GN=yggJ PE=3 SV=1
950	421569	A0A0F6B3E2|A0A0F6B3E2_SALT1	68.56	10	10	627000	2	2	3			36583	CDP-6-deoxy-delta-3 4-glucoseen reductase OS=Salmonella typhimurium (strain 14028s / SGSC 2262) OX=588858 GN=rfbI PE=4 SV=1
910	421664	A0A0F6B3B0|A0A0F6B3B0_SALT1	68.2	20	20	270000	3	3	3	Carbamidomethylation		21320	Thiosulfate reductase electron transport protein OS=Salmonella typhimurium (strain 14028s / SGSC 2262) OX=588858 GN=phsB PE=4 SV=1
964	423632	A0A0F6AXN6|A0A0F6AXN6_SALT1	67.97	7	7	207000	2	2	2			36880	Nucleoside channel OS=Salmonella typhimurium (strain 14028s / SGSC 2262) OX=588858 GN=tsx PE=4 SV=1
930	421733	A0A0F6B6X3|A0A0F6B6X3_SALT1	67.86	22	22	3130000	4	4	4			24574	Thiol:disulfide interchange protein DsbL OS=Salmonella typhimurium (strain 14028s / SGSC 2262) OX=588858 GN=dsbL PE=3 SV=1
963	422215	A0A0F6B118|A0A0F6B118_SALT1	67.78	6	6	59600	2	2	2			43937	Cyclopropane fatty acyl phospholipid synthase OS=Salmonella typhimurium (strain 14028s / SGSC 2262) OX=588858 GN=cfa PE=4 SV=1
1302	423508	A0A0F6BB78|A0A0F6BB78_SALT1	67.55	8	8	162000	1	1	1			16927	Putative PTS permease OS=Salmonella typhimurium (strain 14028s / SGSC 2262) OX=588858 GN=STM14_5450 PE=4 SV=1
1203	422303	A0A0F6B073|A0A0F6B073_SALT1	67.41	31	31	563000	3	3	3			17436	Phosphatase NudJ OS=Salmonella typhimurium (strain 14028s / SGSC 2262) OX=588858 GN=ymfB PE=3 SV=1
922	421857	A0A0F6AWY0|A0A0F6AWY0_SALT1	67.35	12	12	608000	2	2	2	Carbamidomethylation		28105	3-methyl-2-oxobutanoate hydroxymethyltransferase OS=Salmonella typhimurium (strain 14028s / SGSC 2262) OX=588858 GN=panB PE=3 SV=1
860	421896	A0A0F6AZW1|A0A0F6AZW1_SALT1	67.31	14	14	146000	3	3	4	Carbamidomethylation		40107	Putative dehydrogenase OS=Salmonella typhimurium (strain 14028s / SGSC 2262) OX=588858 GN=STM14_1296 PE=4 SV=1
1265	421837	A0A0F6BAL0|A0A0F6BAL0_SALT1	66.46	8	8	162000	1	1	1	Carbamidomethylation		36856	Elongation factor P--(R)-beta-lysine ligase OS=Salmonella typhimurium (strain 14028s / SGSC 2262) OX=588858 GN=yjeA PE=3 SV=1
832	422746	A0A0F6BB70|A0A0F6BB70_SALT1	66.38	40	40	984000	2	2	3			11374	Putative cytoplasmic protein OS=Salmonella typhimurium (strain 14028s / SGSC 2262) OX=588858 GN=STM14_5442 PE=4 SV=1
903	421623	A0A0F6B2S9|A0A0F6B2S9_SALT1	65.6	23	23	338000	3	3	4	Carbamidomethylation		23906	Response regulator OS=Salmonella typhimurium (strain 14028s / SGSC 2262) OX=588858 GN=uvrY PE=4 SV=1
818	421792	A0A0F6B337|A0A0F6B337_SALT1	65.15	26	26	221000	4	4	4			30671	Uncharacterized protein OS=Salmonella typhimurium (strain 14028s / SGSC 2262) OX=588858 GN=STM14_2476 PE=4 SV=1
1327	423402	A0A0F6B852|A0A0F6B852_SALT1	64.94	20	20	485000	1	1	1			15065	Nickel-responsive regulator OS=Salmonella typhimurium (strain 14028s / SGSC 2262) OX=588858 GN=nikR PE=3 SV=1
845	424701	A0A0F6B178|A0A0F6B178_SALT1	64.8	7	7	26800	2	2	3	Oxidation (M)		54266	NAD(P) transhydrogenase subunit alpha OS=Salmonella typhimurium (strain 14028s / SGSC 2262) OX=588858 GN=pntA PE=3 SV=1
1212	421977	A0A0F6BBD0|A0A0F6BBD0_SALT1	64.68	19	19	322000	2	2	2			18519	Inosine/xanthosine triphosphatase OS=Salmonella typhimurium (strain 14028s / SGSC 2262) OX=588858 GN=yjjX PE=3 SV=1
828	422039	A0A0F6B098|A0A0F6B098_SALT1	64.44	48	48	875000	4	4	4			7610	Uncharacterized protein OS=Salmonella typhimurium (strain 14028s / SGSC 2262) OX=588858 GN=STM14_1438 PE=4 SV=1
1162	421475	A0A0F6B777|A0A0F6B777_SALT1	64.21	7	7	530000	2	2	2			47441	Phosphoglucosamine mutase OS=Salmonella typhimurium (strain 14028s / SGSC 2262) OX=588858 GN=glmM PE=3 SV=1
1159	421950	A0A0F6BAT1|A0A0F6BAT1_SALT1	63.77	18	18	1620000	2	2	3			13009	Putative cytoplasmic protein OS=Salmonella typhimurium (strain 14028s / SGSC 2262) OX=588858 GN=ytfP PE=4 SV=1
886	422254	A0A0F6AZ85|A0A0F6AZ85_SALT1	63.29	6	6	208000	3	3	3			84037	ATP-dependent Clp protease ATP-binding subunit OS=Salmonella typhimurium (strain 14028s / SGSC 2262) OX=588858 GN=clpA PE=3 SV=1
1323	423553	A0A0F6B224|A0A0F6B224_SALT1	63.28	8	8	231000	1	1	1			22958	Outer membrane protein W OS=Salmonella typhimurium (strain 14028s / SGSC 2262) OX=588858 GN=ompW PE=4 SV=1
919	422075	A0A0F6AZW5|A0A0F6AZW5_SALT1	63.25	15	15	484000	2	2	3			20716	Putative oxidoreductase component OS=Salmonella typhimurium (strain 14028s / SGSC 2262) OX=588858 GN=ycdY PE=4 SV=1
957	422758	A0A0F6B7R3|A0A0F6B7R3_SALT1	63.16	39	39	1230000	3	3	3	Carbamidomethylation		14478	Uncharacterized protein OS=Salmonella typhimurium (strain 14028s / SGSC 2262) OX=588858 GN=yhfA PE=4 SV=1
899	421345	A0A0F6B1H8|A0A0F6B1H8_SALT1	63.08	12	12	201000	4	4	5	Carbamidomethylation		62896	NAD-dependent malic enzyme OS=Salmonella typhimurium (strain 14028s / SGSC 2262) OX=588858 GN=sfcA PE=3 SV=1
1357	422176	A0A0F6B1F9|A0A0F6B1F9_SALT1	62.98	19	19	484000	1	1	1			14336	Putative translation initiation inhibitor OS=Salmonella typhimurium (strain 14028s / SGSC 2262) OX=588858 GN=STM14_1869 PE=4 SV=1
1096	421652	A0A0F6B1Z9|A0A0F6B1Z9_SALT1	62.82	31	31	2470000	5	5	5	Carbamidomethylation		21635	GTP cyclohydrolase-2 OS=Salmonella typhimurium (strain 14028s / SGSC 2262) OX=588858 GN=ribA PE=3 SV=1
1165	421946	A0A0F6BAH8|A0A0F6BAH8_SALT1	62.73	29	29	622000	2	2	2			10978	Uncharacterized protein OS=Salmonella typhimurium (strain 14028s / SGSC 2262) OX=588858 GN=STM14_5191 PE=4 SV=1
1178	421593	A0A0F6B985|A0A0F6B985_SALT1	62.72	5	5	21800	1	1	1			45339	UDP-N-acetyl-D-mannosamine dehydrogenase OS=Salmonella typhimurium (strain 14028s / SGSC 2262) OX=588858 GN=wecC PE=3 SV=1
1295	422266	A0A0F6BAV8|A0A0F6BAV8_SALT1	62.56	4	4	28600	1	1	1			30777	Putative cytoplasmic protein OS=Salmonella typhimurium (strain 14028s / SGSC 2262) OX=588858 GN=STM14_5326 PE=4 SV=1
962	421916	A0A0F6AWV8|A0A0F6AWV8_SALT1	62.43	9	9	106000	2	2	2			44986	Putative inner membrane protein OS=Salmonella typhimurium (strain 14028s / SGSC 2262) OX=588858 GN=STM14_0194 PE=4 SV=1
901	422081	A0A0F6B838|A0A0F6B838_SALT1	62.21	28	28	868000	4	4	4	Carbamidomethylation		24399	Cell division ATP-binding protein FtsE OS=Salmonella typhimurium (strain 14028s / SGSC 2262) OX=588858 GN=ftsE PE=3 SV=1
846	421781	A0A0F6B4Q5|A0A0F6B4Q5_SALT1	62.1	10	10	1270000	2	2	3	Carbamidomethylation		37370	Phosphoribosylformylglycinamidine cyclo-ligase OS=Salmonella typhimurium (strain 14028s / SGSC 2262) OX=588858 GN=purM PE=3 SV=1
977	422785	A0A0F6B0P4|A0A0F6B0P4_SALT1	61.93	48	48	767000	2	2	3	Carbamidomethylation		12162	DNA-binding transcriptional activator OsmE OS=Salmonella typhimurium (strain 14028s / SGSC 2262) OX=588858 GN=osmE PE=4 SV=1
1158	422071	A0A0F6B7Z9|A0A0F6B7Z9_SALT1	61.81	4	4	142000	2	2	2	Carbamidomethylation		84275	1 4-alpha-glucan branching enzyme GlgB OS=Salmonella typhimurium (strain 14028s / SGSC 2262) OX=588858 GN=glgB PE=3 SV=1
1211	422562	A0A0F6BAL5|A0A0F6BAL5_SALT1	61.61	16	16	244000	2	2	2	Carbamidomethylation	Oxidation (M)	35888	Phosphatidylserine decarboxylase proenzyme OS=Salmonella typhimurium (strain 14028s / SGSC 2262) OX=588858 GN=psd PE=3 SV=1
937	422518	A0A0F6B503|A0A0F6B503_SALT1	61.14	7	7	104000	2	2	2			66538	Elongation factor 4 OS=Salmonella typhimurium (strain 14028s / SGSC 2262) OX=588858 GN=lepA PE=3 SV=1
864	421337	A0A0F6B5B1|A0A0F6B5B1_SALT1	61.12	12	12	520000	4	4	4			49799	Signal recognition particle protein OS=Salmonella typhimurium (strain 14028s / SGSC 2262) OX=588858 GN=ffh PE=3 SV=1
1171	422749	A0A0F6B2D0|A0A0F6B2D0_SALT1	60.78	64	64	1220000	2	2	4			6514	UPF0181 protein YoaH OS=Salmonella typhimurium (strain 14028s / SGSC 2262) OX=588858 GN=yoaH PE=3 SV=1
996	422378	A0A0F6AXL3|A0A0F6AXL3_SALT1	60.76	5	5	119000	1	1	2			32245	Fructokinase OS=Salmonella typhimurium (strain 14028s / SGSC 2262) OX=588858 GN=yajF PE=4 SV=1
881	422043	A0A0F6BB26|A0A0F6BB26_SALT1	60.57	13	13	1380000	3	3	5			25727	Probable transcriptional regulatory protein YeeN OS=Salmonella typhimurium (strain 14028s / SGSC 2262) OX=588858 GN=yeeN PE=3 SV=1
997	422146	A0A0F6B5U0|A0A0F6B5U0_SALT1	60.41	19	19	274000	1	1	2			10926	Needle complex minor subunit OS=Salmonella typhimurium (strain 14028s / SGSC 2262) OX=588858 GN=prgJ PE=4 SV=1
1358	422436	A0A0F6BBC2|A0A0F6BBC2_SALT1	60.29	7	7	184000	1	1	1			37935	Lipoate-protein ligase A OS=Salmonella typhimurium (strain 14028s / SGSC 2262) OX=588858 GN=lplA PE=3 SV=1
1230	422270	A0A0F6AWU0|A0A0F6AWU0_SALT1	60.06	10	10	173000	2	2	2			20913	N-acetyl-anhydromuranmyl-L-alanine amidase OS=Salmonella typhimurium (strain 14028s / SGSC 2262) OX=588858 GN=ampD PE=4 SV=1
1233	422897	A0A0F6AXM8|A0A0F6AXM8_SALT1	59.91	8	8	69800	2	2	2			42522	Queuine tRNA-ribosyltransferase OS=Salmonella typhimurium (strain 14028s / SGSC 2262) OX=588858 GN=tgt PE=3 SV=1
1114	421997	A0A0F6B9U9|A0A0F6B9U9_SALT1	59.83	25	25	344000	1	1	1	Carbamidomethylation		11263	Putative fructose-like phosphotransferase EIIB subunit 2 OS=Salmonella typhimurium (strain 14028s / SGSC 2262) OX=588858 GN=frwB PE=4 SV=1
990	421986	A0A0F6B9U4|A0A0F6B9U4_SALT1	59.58	12	12	421000	2	2	2	Carbamidomethylation		38741	Glycerol dehydrogenase OS=Salmonella typhimurium (strain 14028s / SGSC 2262) OX=588858 GN=gldA_2 PE=4 SV=1
858	422140	A0A0F6B2F6|A0A0F6B2F6_SALT1	59.51	11	11	462000	5	5	5			76779	Carboxy-terminal protease OS=Salmonella typhimurium (strain 14028s / SGSC 2262) OX=588858 GN=prc PE=3 SV=1
927	422231	A0A0F6B5X4|A0A0F6B5X4_SALT1	59.41	27	27	111000	3	3	3			19070	Putative acetyltransferase OS=Salmonella typhimurium (strain 14028s / SGSC 2262) OX=588858 GN=STM14_3506 PE=4 SV=1
1236	422774	A0A0F6B1Z3|A0A0F6B1Z3_SALT1	59.4	18	18	518000	2	2	2			11526	Translation initiation factor Sui1 OS=Salmonella typhimurium (strain 14028s / SGSC 2262) OX=588858 GN=yciH PE=4 SV=1
1194	423142	A0A0F6AZU2|A0A0F6AZU2_SALT1	59.34	22	22	2280000	1	1	4			5744	Putative cytoplasmic protein OS=Salmonella typhimurium (strain 14028s / SGSC 2262) OX=588858 GN=ymdF PE=4 SV=1
1134	421831	A0A0F6B0J6|A0A0F6B0J6_SALT1	59.28	28	28	625000	3	3	3			13630	Putative cytoplasmic protein OS=Salmonella typhimurium (strain 14028s / SGSC 2262) OX=588858 GN=yeaO PE=4 SV=1
925	421720	A0A0F6B2S3|A0A0F6B2S3_SALT1	59.05	19	19	1620000	3	3	3	Carbamidomethylation		25126	Uncharacterized protein OS=Salmonella typhimurium (strain 14028s / SGSC 2262) OX=588858 GN=yecA PE=3 SV=1
855	423759	A0A0F6B2Z9|A0A0F6B2Z9_SALT1	58.99	11	11	651000	3	3	3			67728	Phage related tail protein OS=Salmonella typhimurium (strain 14028s / SGSC 2262) OX=588858 GN=STM14_2438 PE=4 SV=1
1106	421973	A0A0F6B5W5|A0A0F6B5W5_SALT1	58.68	3	3	52100	1	1	1			61766	Outer membrane secretin OS=Salmonella typhimurium (strain 14028s / SGSC 2262) OX=588858 GN=invG PE=3 SV=1
861	421804	A0A0F6B156|A0A0F6B156_SALT1	58.58	21	21	591000	4	4	5			38407	Putative oxidoreductase OS=Salmonella typhimurium (strain 14028s / SGSC 2262) OX=588858 GN=ydgJ PE=4 SV=1
926	421745	A0A0F6B3U9|A0A0F6B3U9_SALT1	58.47	22	22	832000	3	3	3			25760	Pseudouridine synthase OS=Salmonella typhimurium (strain 14028s / SGSC 2262) OX=588858 GN=rsuA PE=3 SV=1
1094	422031	A0A0F6B6R0|A0A0F6B6R0_SALT1	58.4	15	15	562000	4	4	4			32343	Putative glutathione S-transferase YghU OS=Salmonella typhimurium (strain 14028s / SGSC 2262) OX=588858 GN=yghU PE=4 SV=1
1317	421772	A0A0F6B0M7|A0A0F6B0M7_SALT1	58.4	9	9	340000	1	1	1			36438	Selenide water dikinase OS=Salmonella typhimurium (strain 14028s / SGSC 2262) OX=588858 GN=selD PE=3 SV=1
1359	422321	A0A0F6AYE0|A0A0F6AYE0_SALT1	58.29	25	25	303000	1	1	1			11542	Ribosomal silencing factor RsfS OS=Salmonella typhimurium (strain 14028s / SGSC 2262) OX=588858 GN=ybeB PE=3 SV=1
1235	422132	A0A0F6AZS1|A0A0F6AZS1_SALT1	58.24	23	23	276000	2	2	3	Oxidation (M)		14256	4-hydroxyphenylacetate catabolism OS=Salmonella typhimurium (strain 14028s / SGSC 2262) OX=588858 GN=hpaF PE=4 SV=1
944	423817	A0A0F6AWT2|A0A0F6AWT2_SALT1	58.22	12	12	840000	2	2	2			28426	Cell division protein ZapD OS=Salmonella typhimurium (strain 14028s / SGSC 2262) OX=588858 GN=yacF PE=3 SV=1
960	422522	A0A0F6AYU1|A0A0F6AYU1_SALT1	58.05	14	14	83600	3	3	3	Carbamidomethylation	Oxidation (M)	53841	Histidine ammonia-lyase OS=Salmonella typhimurium (strain 14028s / SGSC 2262) OX=588858 GN=hutH PE=3 SV=1
1277	422139	A0A0F6B058|A0A0F6B058_SALT1	58.04	14	14	462000	2	2	2			33060	N-acetyl-D-glucosamine kinase OS=Salmonella typhimurium (strain 14028s / SGSC 2262) OX=588858 GN=ycfX PE=3 SV=1
1360	423465	A0A0F6AZ66|A0A0F6AZ66_SALT1	57.88	11	11	226000	1	1	1			11437	UPF0145 protein YbjQ OS=Salmonella typhimurium (strain 14028s / SGSC 2262) OX=588858 GN=orfB PE=3 SV=1
933	422772	A0A0F6B6K5|A0A0F6B6K5_SALT1	57.85	28	28	280000	3	3	4	Carbamidomethylation		10531	UPF0235 protein YggU OS=Salmonella typhimurium (strain 14028s / SGSC 2262) OX=588858 GN=yggU PE=3 SV=1
1146	421600	A0A0F6B973|A0A0F6B973_SALT1	57.76	7	7	83700	2	2	2			53942	Ketol-acid reductoisomerase (NADP(+)) OS=Salmonella typhimurium (strain 14028s / SGSC 2262) OX=588858 GN=ilvC PE=3 SV=1
935	422430	A0A0F6B6S7|A0A0F6B6S7_SALT1	57.73	40	40	109000	3	3	3	Oxidation (M)		15450	Putative cytoplasmic protein OS=Salmonella typhimurium (strain 14028s / SGSC 2262) OX=588858 GN=STM14_3821 PE=4 SV=1
1321	422579	A0A0F6B555|A0A0F6B555_SALT1	57.72	13	13	106000	1	1	1	Carbamidomethylation		13844	Putative regulator OS=Salmonella typhimurium (strain 14028s / SGSC 2262) OX=588858 GN=STM14_3217 PE=4 SV=1
969	422052	A0A0F6B036|A0A0F6B036_SALT1	57.71	9	9	256000	2	2	2			23724	Thymidylate kinase OS=Salmonella typhimurium (strain 14028s / SGSC 2262) OX=588858 GN=tdk_1 PE=3 SV=1
1099	424009	A0A0F6AZ34|A0A0F6AZ34_SALT1	57.66	20	20	127000	3	3	3	Carbamidomethylation	Oxidation (M)	43664	D-alanyl-D-alanine carboxypeptidase fraction C OS=Salmonella typhimurium (strain 14028s / SGSC 2262) OX=588858 GN=dacC PE=3 SV=1
1059	421334	A0A0F6B5J0|A0A0F6B5J0_SALT1	57.21	10	10	588000	3	3	3			37233	Glutarate 2-hydroxylase OS=Salmonella typhimurium (strain 14028s / SGSC 2262) OX=588858 GN=glaH PE=3 SV=1
1170	422765	A0A0F6B5U7|A0A0F6B5U7_SALT1	56.89	17	17	802000	2	2	2			14468	Secretion chaparone OS=Salmonella typhimurium (strain 14028s / SGSC 2262) OX=588858 GN=sicP PE=4 SV=1
998	421962	A0A0F6B8C7|A0A0F6B8C7_SALT1	56.76	10	10	1040000	1	1	2			21881	3-methyl-adenine DNA glycosylase I OS=Salmonella typhimurium (strain 14028s / SGSC 2262) OX=588858 GN=tag PE=4 SV=1
780	421431	A0A0F6AWT3|A0A0F6AWT3_SALT1	56.73	42	42	647000	5	5	5			22795	Dephospho-CoA kinase OS=Salmonella typhimurium (strain 14028s / SGSC 2262) OX=588858 GN=coaE PE=3 SV=1
988	422757	A0A0F6B154|A0A0F6B154_SALT1	56.69	43	43	210000	2	2	2			9031	OriC-binding nucleoid-associated protein OS=Salmonella typhimurium (strain 14028s / SGSC 2262) OX=588858 GN=ydgT PE=4 SV=1
1180	422268	A0A0F6B9N5|A0A0F6B9N5_SALT1	56.64	21	21	126000	2	2	2			14786	Putative inner membrane protein OS=Salmonella typhimurium (strain 14028s / SGSC 2262) OX=588858 GN=STM14_4880 PE=4 SV=1
1221	421934	A0A0F6B9V9|A0A0F6B9V9_SALT1	56.62	8	8	392000	2	2	2	Carbamidomethylation		42201	Acetylornithine deacetylase OS=Salmonella typhimurium (strain 14028s / SGSC 2262) OX=588858 GN=argE PE=3 SV=1
1291	422290	A0A0F6B6B3|A0A0F6B6B3_SALT1	56.52	21	21	335000	1	1	1	Carbamidomethylation		10208	Putative cytoplasmic protein OS=Salmonella typhimurium (strain 14028s / SGSC 2262) OX=588858 GN=yohL PE=4 SV=1
955	422512	A0A0F6B089|A0A0F6B089_SALT1	56.5	22	22	192000	1	1	2			17382	Putative regulator OS=Salmonella typhimurium (strain 14028s / SGSC 2262) OX=588858 GN=STM14_1429 PE=4 SV=1
966	422657	A0A0F6B4P4|A0A0F6B4P4_SALT1	56.48	16	16	255000	2	2	2	Carbamidomethylation		20775	Glycine cleavage system transcriptional repressor OS=Salmonella typhimurium (strain 14028s / SGSC 2262) OX=588858 GN=gcvR PE=4 SV=1
875	421735	A0A0F6B598|A0A0F6B598_SALT1	56.15	18	18	308000	5	5	5			42824	Bifunctional chorismate mutase/prephenate dehydratase OS=Salmonella typhimurium (strain 14028s / SGSC 2262) OX=588858 GN=pheA PE=4 SV=1
1150	421788	A0A0F6B968|A0A0F6B968_SALT1	55.99	4	4	131000	2	2	2			65702	Dihydroxy-acid dehydratase OS=Salmonella typhimurium (strain 14028s / SGSC 2262) OX=588858 GN=ilvD PE=3 SV=1
999	421849	A0A0F6B1V3|A0A0F6B1V3_SALT1	55.73	11	11	325000	1	1	2			24887	Oxidoreductase OS=Salmonella typhimurium (strain 14028s / SGSC 2262) OX=588858 GN=STM14_2022 PE=4 SV=1
991	422208	A0A0F6B016|A0A0F6B016_SALT1	55.39	15	15	64300	2	2	2	Carbamidomethylation		38168	Flagellar P-ring protein OS=Salmonella typhimurium (strain 14028s / SGSC 2262) OX=588858 GN=flgI PE=3 SV=1
907	421661	A0A0F6B140|A0A0F6B140_SALT1	55.32	24	24	439000	4	4	4			25499	Pyridoxine/pyridoxamine 5'-phosphate oxidase OS=Salmonella typhimurium (strain 14028s / SGSC 2262) OX=588858 GN=pdxH PE=3 SV=1
1185	421666	A0A0F6B6J6|A0A0F6B6J6_SALT1	55.3	7	7	0	1	1	1	Carbamidomethylation		26806	DNA-specific endonuclease I OS=Salmonella typhimurium (strain 14028s / SGSC 2262) OX=588858 GN=endA PE=4 SV=1
1148	422126	A0A0F6B640|A0A0F6B640_SALT1	55.01	44	44	103000	2	2	3			12872	Putative cytoplasmic protein OS=Salmonella typhimurium (strain 14028s / SGSC 2262) OX=588858 GN=yqcC PE=4 SV=1
1189	427904	A0A0F6B5Z3|A0A0F6B5Z3_SALT1	55	7	7	101000	1	1	2			39641	Lipoprotein NlpD OS=Salmonella typhimurium (strain 14028s / SGSC 2262) OX=588858 GN=nlpD PE=4 SV=1
939	422200	A0A0F6BBC9|A0A0F6BBC9_SALT1	54.98	36	36	750000	2	2	3	Oxidation (M)		12391	Trp operon repressor OS=Salmonella typhimurium (strain 14028s / SGSC 2262) OX=588858 GN=trpR PE=3 SV=1
902	421757	A0A0F6B9J5|A0A0F6B9J5_SALT1	54.89	32	32	2030000	4	4	4			22722	Phosphatase OS=Salmonella typhimurium (strain 14028s / SGSC 2262) OX=588858 GN=yihX PE=4 SV=1
1143	421889	A0A0F6AXP6|A0A0F6AXP6_SALT1	54.78	14	14	107000	2	2	2			36162	Putative oxidoreductase OS=Salmonella typhimurium (strain 14028s / SGSC 2262) OX=588858 GN=yajO PE=4 SV=1
1219	422175	A0A0F6B5H5|A0A0F6B5H5_SALT1	54.76	7	7	25700	1	1	1			37274	Secreted effector protein OS=Salmonella typhimurium (strain 14028s / SGSC 2262) OX=588858 GN=pipB2 PE=4 SV=1
898	422056	A0A0F6B6C2|A0A0F6B6C2_SALT1	54.69	37	37	637000	4	4	4			23075	Uncharacterized protein OS=Salmonella typhimurium (strain 14028s / SGSC 2262) OX=588858 GN=STM14_3660 PE=4 SV=1
1362	423209	A0A0F6B0A9|A0A0F6B0A9_SALT1	54.67	9	9	41600	1	1	1			20766	Uncharacterized protein OS=Salmonella typhimurium (strain 14028s / SGSC 2262) OX=588858 GN=STM14_1449 PE=4 SV=1
1136	422410	A0A0F6AWV5|A0A0F6AWV5_SALT1	54.4	21	21	226000	4	4	4			32672	Putative restriction endonuclease OS=Salmonella typhimurium (strain 14028s / SGSC 2262) OX=588858 GN=STM14_0191 PE=4 SV=1
1216	422636	A0A0F6AX30|A0A0F6AX30_SALT1	54.22	11	11	302000	2	2	2			35930	UDP-3-O-(3-hydroxymyristoyl)glucosamine N-acyltransferase OS=Salmonella typhimurium (strain 14028s / SGSC 2262) OX=588858 GN=lpxD PE=3 SV=1
857	422045	A0A0F6B668|A0A0F6B668_SALT1	53.82	13	13	138000	4	4	4			45614	N-acetylmuramoyl-L-alanine amidase OS=Salmonella typhimurium (strain 14028s / SGSC 2262) OX=588858 GN=amiC PE=4 SV=1
1364	422224	A0A0F6B1S0|A0A0F6B1S0_SALT1	53.51	6	6	106000	1	1	1			21628	FMN-dependent NADH-azoreductase OS=Salmonella typhimurium (strain 14028s / SGSC 2262) OX=588858 GN=acpD PE=3 SV=1
1363	422578	A0A0F6B4Q6|A0A0F6B4Q6_SALT1	53.49	7	7	754000	1	1	1			23480	Phosphoribosylglycinamide formyltransferase OS=Salmonella typhimurium (strain 14028s / SGSC 2262) OX=588858 GN=purN PE=3 SV=1
1095	421959	A0A0F6B487|A0A0F6B487_SALT1	53.4	39	39	1150000	3	3	4			16100	Putative phosphotransferase system enzyme II A component OS=Salmonella typhimurium (strain 14028s / SGSC 2262) OX=588858 GN=STM14_2889 PE=4 SV=1
918	421490	A0A0F6B3M5|A0A0F6B3M5_SALT1	53.29	3	3	126000	2	2	2			65051	Quinone-dependent D-lactate dehydrogenase OS=Salmonella typhimurium (strain 14028s / SGSC 2262) OX=588858 GN=dld PE=3 SV=1
1169	421679	A0A0F6B605|A0A0F6B605_SALT1	53.11	6	6	99500	1	1	1			35176	Sulfate adenylyltransferase subunit 2 OS=Salmonella typhimurium (strain 14028s / SGSC 2262) OX=588858 GN=cysD PE=3 SV=1
915	424718	A0A0F6B679|A0A0F6B679_SALT1	53	10	10	28400	2	2	2			30369	Thymidylate synthase OS=Salmonella typhimurium (strain 14028s / SGSC 2262) OX=588858 GN=thyA PE=3 SV=1
1229	421656	A0A0F6B791|A0A0F6B791_SALT1	52.75	11	11	138000	2	2	2	Carbamidomethylation		41802	Octaprenyl diphosphate synthase OS=Salmonella typhimurium (strain 14028s / SGSC 2262) OX=588858 GN=ispB PE=3 SV=1
992	422799	A0A0F6B846|A0A0F6B846_SALT1	52.73	44	44	509000	2	2	2			9193	Sulfur carrier protein TusA OS=Salmonella typhimurium (strain 14028s / SGSC 2262) OX=588858 GN=yhhP PE=3 SV=1
872	421323	A0A0F6B6E7|A0A0F6B6E7_SALT1	52.45	13	13	394000	5	5	5			104287	Glycine dehydrogenase (decarboxylating) OS=Salmonella typhimurium (strain 14028s / SGSC 2262) OX=588858 GN=gcvP PE=3 SV=1
1204	421806	A0A0F6B7A3|A0A0F6B7A3_SALT1	52.44	21	21	582000	3	3	3	Carbamidomethylation		20071	3-deoxy-D-manno-octulosonate 8-phosphate phosphatase KdsC OS=Salmonella typhimurium (strain 14028s / SGSC 2262) OX=588858 GN=yrbI PE=3 SV=1
1226	422110	A0A0F6AWM4|A0A0F6AWM4_SALT1	52.39	18	18	490000	2	2	2			13924	Protein ApaG OS=Salmonella typhimurium (strain 14028s / SGSC 2262) OX=588858 GN=apaG PE=3 SV=1
1113	422476	A0A0F6B819|A0A0F6B819_SALT1	52.28	13	13	28500	2	2	2	Oxidation (M)		27381	Cytoplasmic glycerophosphodiester phosphodiesterase OS=Salmonella typhimurium (strain 14028s / SGSC 2262) OX=588858 GN=ugpQ PE=4 SV=1
814	424977	A0A0F6B0L2|A0A0F6B0L2_SALT1	52.23	12	12	107000	1	1	3			27992	MltA-interacting protein A OS=Salmonella typhimurium (strain 14028s / SGSC 2262) OX=588858 GN=mipA PE=4 SV=1
949	427412	A0A0F6B5V7|A0A0F6B5V7_SALT1	52.17	18	18	300000	2	2	3			25232	Surface presentation of antigens protein SpaP OS=Salmonella typhimurium (strain 14028s / SGSC 2262) OX=588858 GN=spaP PE=3 SV=1
1187	422163	A0A0F6B9H0|A0A0F6B9H0_SALT1	51.62	4	4	14300	1	1	1			52828	Coproporphyrinogen-III oxidase OS=Salmonella typhimurium (strain 14028s / SGSC 2262) OX=588858 GN=hemN PE=3 SV=1
1222	421952	A0A0F6B8V3|A0A0F6B8V3_SALT1	51.54	5	5	79800	1	1	1			33229	Ribokinase OS=Salmonella typhimurium (strain 14028s / SGSC 2262) OX=588858 GN=rbsK PE=3 SV=1
1103	422372	A0A0F6B930|A0A0F6B930_SALT1	51.37	6	6	497000	2	2	2	Oxidation (M)		66877	Glutamine--fructose-6-phosphate aminotransferase [isomerizing] OS=Salmonella typhimurium (strain 14028s / SGSC 2262) OX=588858 GN=glmS PE=3 SV=1
1213	421913	A0A0F6AZC6|A0A0F6AZC6_SALT1	51.28	3	3	73700	1	1	1			46132	3-phosphoshikimate 1-carboxyvinyltransferase OS=Salmonella typhimurium (strain 14028s / SGSC 2262) OX=588858 GN=aroA PE=3 SV=1
1251	421775	A0A0F6B5I5|A0A0F6B5I5_SALT1	51.22	6	6	242000	1	1	1			25407	Regulatory protein OS=Salmonella typhimurium (strain 14028s / SGSC 2262) OX=588858 GN=tctD PE=4 SV=1
1259	425355	A0A0F6B048|A0A0F6B048_SALT1	51.15	6	6	108000	1	1	1			47378	Respiratory NADH dehydrogenase 2 OS=Salmonella typhimurium (strain 14028s / SGSC 2262) OX=588858 GN=ndh PE=4 SV=1
978	421996	A0A0F6B1B3|A0A0F6B1B3_SALT1	51.04	31	31	1530000	2	2	3			7222	Putative cytoplasmic protein OS=Salmonella typhimurium (strain 14028s / SGSC 2262) OX=588858 GN=ydfZ PE=4 SV=1
1092	422024	A0A0F6B9B2|A0A0F6B9B2_SALT1	51.01	30	30	784000	4	4	4	Oxidation (M)		27055	Flavin mononucleotide phosphatase OS=Salmonella typhimurium (strain 14028s / SGSC 2262) OX=588858 GN=yigB PE=4 SV=1
1167	422097	A0A0F6BAZ5|A0A0F6BAZ5_SALT1	50.89	34	34	1430000	2	2	4			15697	Regulator of ribonuclease activity B OS=Salmonella typhimurium (strain 14028s / SGSC 2262) OX=588858 GN=yjgD PE=3 SV=1
1149	421758	A0A0F6B581|A0A0F6B581_SALT1	50.86	24	24	995000	2	2	2	Carbamidomethylation		15560	Thioredoxin OS=Salmonella typhimurium (strain 14028s / SGSC 2262) OX=588858 GN=trxC PE=3 SV=1
1100	421801	A0A0F6B492|A0A0F6B492_SALT1	50.81	24	24	1020000	3	3	3			23947	Putative glutathione S-transferase OS=Salmonella typhimurium (strain 14028s / SGSC 2262) OX=588858 GN=yfcF PE=4 SV=1
1137	422833	A0A0F6B8T6|A0A0F6B8T6_SALT1	50.54	37	37	434000	3	3	3	Carbamidomethylation		11761	Putative DNA-binding protein OS=Salmonella typhimurium (strain 14028s / SGSC 2262) OX=588858 GN=STM14_4557 PE=4 SV=1
1311	422780	A0A0F6B5Y6|A0A0F6B5Y6_SALT1	50.51	3	3	88200	1	1	1			44821	Putative tRNA synthase OS=Salmonella typhimurium (strain 14028s / SGSC 2262) OX=588858 GN=ygbK PE=4 SV=1
1241	424696	A0A0F6B369|A0A0F6B369_SALT1	50.42	5	5	63400	1	1	1			29239	Sirohydrochlorin cobaltochelatase OS=Salmonella typhimurium (strain 14028s / SGSC 2262) OX=588858 GN=cbiK PE=3 SV=1
1280	422319	A0A0F6B1T9|A0A0F6B1T9_SALT1	50.38	15	15	331000	2	2	2			21641	Uncharacterized protein OS=Salmonella typhimurium (strain 14028s / SGSC 2262) OX=588858 GN=ydaL PE=4 SV=1
1319	421795	A0A0F6AYX7|A0A0F6AYX7_SALT1	50.36	4	4	207000	1	1	1			35654	Uncharacterized protein OS=Salmonella typhimurium (strain 14028s / SGSC 2262) OX=588858 GN=ybiB PE=4 SV=1
878	421630	A0A0F6B241|A0A0F6B241_SALT1	50.04	12	12	454000	5	5	5	Oxidation (M)		96215	Aldehyde-alcohol dehydrogenase OS=Salmonella typhimurium (strain 14028s / SGSC 2262) OX=588858 GN=adhE PE=3 SV=1
1366	422008	A0A0F6AWP9|A0A0F6AWP9_SALT1	50	4	4	74200	1	1	1			39513	3-isopropylmalate dehydrogenase OS=Salmonella typhimurium (strain 14028s / SGSC 2262) OX=588858 GN=leuB PE=3 SV=1
909	421886	A0A0F6B8Z8|A0A0F6B8Z8_SALT1	49.96	16	16	419000	3	3	3	Carbamidomethylation		26018	Galactonate operon transcriptional repressor OS=Salmonella typhimurium (strain 14028s / SGSC 2262) OX=588858 GN=dgoR PE=4 SV=1
1367	426664	A0A0F6B074|A0A0F6B074_SALT1	49.96	11	11	184000	1	1	1			12342	Putative periplasmic protein OS=Salmonella typhimurium (strain 14028s / SGSC 2262) OX=588858 GN=STM14_1414 PE=4 SV=1
1330	423364	A0A0F6BAM3|A0A0F6BAM3_SALT1	49.91	5	5	34300	1	1	1			67731	DNA mismatch repair protein MutL OS=Salmonella typhimurium (strain 14028s / SGSC 2262) OX=588858 GN=mutL PE=3 SV=1
1117	422277	A0A0F6B0M9|A0A0F6B0M9_SALT1	49.65	10	10	135000	2	2	2			48574	Glutamate dehydrogenase OS=Salmonella typhimurium (strain 14028s / SGSC 2262) OX=588858 GN=gdhA PE=3 SV=1
1073	421901	A0A0F6B200|A0A0F6B200_SALT1	49.03	6	6	126000	3	3	3	Oxidation (M)		97502	Aconitate hydratase OS=Salmonella typhimurium (strain 14028s / SGSC 2262) OX=588858 GN=acnA PE=3 SV=1
1292	422078	A0A0F6B750|A0A0F6B750_SALT1	49	8	8	210000	1	1	1			21109	DnaA initiator-associating protein DiaA OS=Salmonella typhimurium (strain 14028s / SGSC 2262) OX=588858 GN=yraO PE=3 SV=1
1112	422685	A0A0F6B748|A0A0F6B748_SALT1	48.96	4	4	46600	1	1	1			72621	Penicillin-binding protein activator LpoA OS=Salmonella typhimurium (strain 14028s / SGSC 2262) OX=588858 GN=yraM PE=3 SV=1
1276	422752	A0A0F6BAP9|A0A0F6BAP9_SALT1	48.88	37	37	626000	2	2	2	Carbamidomethylation		10882	L-ascorbate-specific enzyme IIB component of PTS OS=Salmonella typhimurium (strain 14028s / SGSC 2262) OX=588858 GN=sgaB PE=4 SV=1
759	421956	A0A0F6B715|A0A0F6B715_SALT1	48.68	24	24	1230000	4	4	5			14065	Putative periplasmic protein OS=Salmonella typhimurium (strain 14028s / SGSC 2262) OX=588858 GN=yqjC PE=4 SV=1
1326	424020	A0A0F6B040|A0A0F6B040_SALT1	48.67	4	4	313000	1	1	1			50497	Glucose-specific PTS system IIBC components OS=Salmonella typhimurium (strain 14028s / SGSC 2262) OX=588858 GN=ptsG PE=4 SV=1
1195	424090	A0A0F6AWP8|A0A0F6AWP8_SALT1	48.62	3	3	126000	1	1	2			49786	3-isopropylmalate dehydratase large subunit OS=Salmonella typhimurium (strain 14028s / SGSC 2262) OX=588858 GN=leuC PE=3 SV=1
867	421925	A0A0F6B335|A0A0F6B335_SALT1	48.58	18	18	810000	3	3	4			25665	Regulatory protein OS=Salmonella typhimurium (strain 14028s / SGSC 2262) OX=588858 GN=STM14_2474 PE=4 SV=1
1368	422152	A0A0F6AYD9|A0A0F6AYD9_SALT1	48.58	11	11	57400	1	1	1	Carbamidomethylation		17399	Ribosomal RNA large subunit methyltransferase H OS=Salmonella typhimurium (strain 14028s / SGSC 2262) OX=588858 GN=ybeA PE=3 SV=1
737	422412	A0A0F6AX47|A0A0F6AX47_SALT1	48.56	35	35	734000	2	2	8	Carbamidomethylation	Oxidation (M)	14189	Outer membrane lipoprotein RcsF OS=Salmonella typhimurium (strain 14028s / SGSC 2262) OX=588858 GN=rcsF PE=3 SV=1
1258	423166	A0A0F6B8N0|A0A0F6B8N0_SALT1	48.41	7	7	51800	1	1	1			22864	Nucleoid occlusion factor SlmA OS=Salmonella typhimurium (strain 14028s / SGSC 2262) OX=588858 GN=slmA PE=3 SV=1
1331	422832	A0A0F6B979|A0A0F6B979_SALT1	48.39	5	5	243000	1	1	2			47093	ATP-dependent RNA helicase RhlB OS=Salmonella typhimurium (strain 14028s / SGSC 2262) OX=588858 GN=rhlB PE=3 SV=1
1173	422153	A0A0F6AYT5|A0A0F6AYT5_SALT1	48.36	12	12	297000	2	2	2			30119	Phosphotransferase OS=Salmonella typhimurium (strain 14028s / SGSC 2262) OX=588858 GN=ybhA PE=4 SV=1
1369	424435	A0A0F6AYE5|A0A0F6AYE5_SALT1	47.97	13	13	118000	1	1	1			21457	LPS-assembly lipoprotein LptE OS=Salmonella typhimurium (strain 14028s / SGSC 2262) OX=588858 GN=rlpB PE=3 SV=1
1370	427916	A0A0F6AYD2|A0A0F6AYD2_SALT1	47.88	12	12	6400	1	1	1	Oxidation (M)		14269	Uncharacterized protein OS=Salmonella typhimurium (strain 14028s / SGSC 2262) OX=588858 GN=STM14_0742 PE=4 SV=1
1000	427917	A0A0F6B9T6|A0A0F6B9T6_SALT1	47.81	4	4	39300	1	1	2			36944	Putative membrane protein OS=Salmonella typhimurium (strain 14028s / SGSC 2262) OX=588858 GN=STM14_4931 PE=4 SV=1
1371	424128	A0A0F6B1E2|A0A0F6B1E2_SALT1	47.79	10	10	76500	1	1	1	Carbamidomethylation		15271	Putative hydrogenase OS=Salmonella typhimurium (strain 14028s / SGSC 2262) OX=588858 GN=STM14_1852 PE=4 SV=1
1001	422195	A0A0F6AWX7|A0A0F6AWX7_SALT1	47.73	9	9	421000	1	1	2			13887	Aspartate 1-decarboxylase OS=Salmonella typhimurium (strain 14028s / SGSC 2262) OX=588858 GN=panD PE=3 SV=1
1372	423950	A0A0F6B8D1|A0A0F6B8D1_SALT1	47.63	8	8	45000	1	1	1			22304	Putative outer membrane lipoprotein OS=Salmonella typhimurium (strain 14028s / SGSC 2262) OX=588858 GN=yiaD PE=4 SV=1
1290	422987	A0A0F6B629|A0A0F6B629_SALT1	47.3	30	30	145000	2	2	2			10375	Putative transcriptional regulator OS=Salmonella typhimurium (strain 14028s / SGSC 2262) OX=588858 GN=STM14_3563 PE=4 SV=1
979	422115	A0A0F6B2T8|A0A0F6B2T8_SALT1	46.85	8	8	530000	2	2	3			27473	RNA polymerase sigma factor FliA OS=Salmonella typhimurium (strain 14028s / SGSC 2262) OX=588858 GN=fliA PE=3 SV=1
1373	427918	A0A0F6BAK2|A0A0F6BAK2_SALT1	46.84	40	40	117000	1	1	1			4811	Entericidin B membrane lipoprotein OS=Salmonella typhimurium (strain 14028s / SGSC 2262) OX=588858 GN=ecnB PE=4 SV=1
1104	421912	A0A0F6AZG8|A0A0F6AZG8_SALT1	46.83	21	21	356000	2	2	2			15691	Regulatory protein OS=Salmonella typhimurium (strain 14028s / SGSC 2262) OX=588858 GN=STM14_1148 PE=4 SV=1
1076	422135	A0A0F6B4V4|A0A0F6B4V4_SALT1	46.41	8	8	79100	3	3	3	Oxidation (M)		65651	Chaperone protein HscA OS=Salmonella typhimurium (strain 14028s / SGSC 2262) OX=588858 GN=hscA PE=3 SV=1
1307	422694	A0A0F6AWW8|A0A0F6AWW8_SALT1	46.3	6	6	75900	1	1	1			34684	Putative ABC-type multidrug transport system ATPase component OS=Salmonella typhimurium (strain 14028s / SGSC 2262) OX=588858 GN=yadG PE=4 SV=1
1188	422260	A0A0F6B825|A0A0F6B825_SALT1	45.92	16	16	255000	1	1	1			8431	Antitoxin OS=Salmonella typhimurium (strain 14028s / SGSC 2262) OX=588858 GN=yhhV PE=3 SV=1
1332	423506	A0A0F6B8R6|A0A0F6B8R6_SALT1	45.78	37	37	0	1	1	1	Carbamidomethylation		4019	Uncharacterized protein OS=Salmonella typhimurium (strain 14028s / SGSC 2262) OX=588858 GN=STM14_1244 PE=4 SV=1
1332	423507	A0A0F6B6S5|A0A0F6B6S5_SALT1	45.78	37	37	0	1	1	1	Carbamidomethylation		4004	Uncharacterized protein OS=Salmonella typhimurium (strain 14028s / SGSC 2262) OX=588858 GN=STM14_0363 PE=4 SV=1
862	421864	A0A0F6BA87|A0A0F6BA87_SALT1	45.73	24	24	686000	5	5	6	Carbamidomethylation		36986	tRNA-dihydrouridine(20/20a) synthase OS=Salmonella typhimurium (strain 14028s / SGSC 2262) OX=588858 GN=yjbN PE=3 SV=1
466	422630	A0A0F6B874|A0A0F6B874_SALT1	45.73	5	5	468000	1	1	15	Oxidation (M)		63644	Cytoplasmic trehalase OS=Salmonella typhimurium (strain 14028s / SGSC 2262) OX=588858 GN=treF PE=3 SV=1
1320	426781	A0A0F6BA02|A0A0F6BA02_SALT1	45.69	12	12	74300	1	1	1	Carbamidomethylation		24746	Endonuclease V OS=Salmonella typhimurium (strain 14028s / SGSC 2262) OX=588858 GN=nfi PE=3 SV=1
1374	423295	A0A0F6B0Q5|A0A0F6B0Q5_SALT1	45.67	15	15	172000	1	1	1			9372	Cell division activator CedA OS=Salmonella typhimurium (strain 14028s / SGSC 2262) OX=588858 GN=cedA PE=3 SV=1
1141	421964	A0A0F6B5Y7|A0A0F6B5Y7_SALT1	45.59	6	6	367000	2	2	2			31262	3-hydroxyisobutyrate dehydrogenase OS=Salmonella typhimurium (strain 14028s / SGSC 2262) OX=588858 GN=ygbJ PE=4 SV=1
1252	423179	A0A0F6B5C3|A0A0F6B5C3_SALT1	45.45	17	17	22200	1	1	2	Carbamidomethylation		18232	SsrA-binding protein OS=Salmonella typhimurium (strain 14028s / SGSC 2262) OX=588858 GN=smpB PE=3 SV=1
1375	423399	A0A0F6B2G3|A0A0F6B2G3_SALT1	45.4	24	24	997000	1	1	1			8818	Putative cytoplasmic protein OS=Salmonella typhimurium (strain 14028s / SGSC 2262) OX=588858 GN=STM14_2239 PE=4 SV=1
1138	422003	A0A0F6BB16|A0A0F6BB16_SALT1	45.32	18	18	61600	3	3	3			37261	Putative restriction endonuclease OS=Salmonella typhimurium (strain 14028s / SGSC 2262) OX=588858 GN=STM14_5387 PE=4 SV=1
943	422121	A0A0F6B4D4|A0A0F6B4D4_SALT1	45.13	20	20	523000	2	2	3	Carbamidomethylation		17291	Phosphohistidine phosphatase OS=Salmonella typhimurium (strain 14028s / SGSC 2262) OX=588858 GN=sixA PE=4 SV=1
1376	422189	A0A0F6BAQ0|A0A0F6BAQ0_SALT1	44.98	8	8	116000	1	1	1			17106	L-ascorbate-specific enzyme IIA component of PTS OS=Salmonella typhimurium (strain 14028s / SGSC 2262) OX=588858 GN=ptxA PE=4 SV=1
1377	421657	A0A0F6B7T6|A0A0F6B7T6_SALT1	44.91	7	7	1200000	1	1	1			27303	Phosphoglycolate phosphatase OS=Salmonella typhimurium (strain 14028s / SGSC 2262) OX=588858 GN=gph PE=3 SV=1
1378	423420	A0A0F6B383|A0A0F6B383_SALT1	44.81	12	12	81100	1	1	1			9592	Polyhedral body protein OS=Salmonella typhimurium (strain 14028s / SGSC 2262) OX=588858 GN=pduA PE=4 SV=1
929	421911	A0A0F6B741|A0A0F6B741_SALT1	44.76	19	19	54300	3	3	3	Carbamidomethylation		30156	AGA operon transcriptional repressor OS=Salmonella typhimurium (strain 14028s / SGSC 2262) OX=588858 GN=agaR PE=4 SV=1
1312	422246	A0A0F6B6V0|A0A0F6B6V0_SALT1	44.52	4	4	78900	1	1	1			51858	Cell division protein FtsP OS=Salmonella typhimurium (strain 14028s / SGSC 2262) OX=588858 GN=sufI PE=3 SV=1
1207	422172	A0A0F6B9L8|A0A0F6B9L8_SALT1	44.43	9	9	161000	3	3	3	Carbamidomethylation		44427	Putative alcohol dehydrogenase OS=Salmonella typhimurium (strain 14028s / SGSC 2262) OX=588858 GN=STM14_4863 PE=4 SV=1
1333	422400	A0A0F6AXK2|A0A0F6AXK2_SALT1	44.41	13	13	248000	1	1	1	Carbamidomethylation		11609	Uncharacterized protein OS=Salmonella typhimurium (strain 14028s / SGSC 2262) OX=588858 GN=psiF PE=4 SV=1
1176	423379	A0A0F6AXR8|A0A0F6AXR8_SALT1	43.91	4	4	55500	1	1	1			74282	Cytochrome o ubiquinol oxidase subunit I OS=Salmonella typhimurium (strain 14028s / SGSC 2262) OX=588858 GN=cyoB PE=3 SV=1
1279	422777	A0A0F6B6P2|A0A0F6B6P2_SALT1	43.9	14	14	56800	2	2	2			17753	Putative cytoplasmic protein OS=Salmonella typhimurium (strain 14028s / SGSC 2262) OX=588858 GN=STM14_3785 PE=4 SV=1
1379	423440	A0A0F6B5C1|A0A0F6B5C1_SALT1	43.85	12	12	215000	1	1	1			10806	UPF0125 protein STM14_3292 OS=Salmonella typhimurium (strain 14028s / SGSC 2262) OX=588858 GN=yfjF PE=3 SV=1
1329	422120	A0A0F6B8V5|A0A0F6B8V5_SALT1	43.83	14	14	215000	1	1	1			11038	Acetolactate synthase 1 regulatory subunit OS=Salmonella typhimurium (strain 14028s / SGSC 2262) OX=588858 GN=ilvN PE=4 SV=1
568	427082	A0A0F6B348|A0A0F6B348_SALT1	43.65	12	12	5860000	1	1	15	Oxidation (M)		25736	Putative DNA-binding protein OS=Salmonella typhimurium (strain 14028s / SGSC 2262) OX=588858 GN=STM14_2490 PE=3 SV=1
1002	422194	A0A0F6B3Y5|A0A0F6B3Y5_SALT1	43.63	18	18	125000	1	1	2			16369	Periplasmic nitrate reductase electron transfer subunit OS=Salmonella typhimurium (strain 14028s / SGSC 2262) OX=588858 GN=napB PE=3 SV=1
1061	422999	A0A0F6AXE2|A0A0F6AXE2_SALT1	43.61	4	4	38000	3	3	3			94679	Putative fimbrial usher OS=Salmonella typhimurium (strain 14028s / SGSC 2262) OX=588858 GN=stbC PE=3 SV=1
1220	422149	A0A0F6AYT0|A0A0F6AYT0_SALT1	43.5	12	12	110000	2	2	2			28346	DNA-binding transcriptional regulator ModE OS=Salmonella typhimurium (strain 14028s / SGSC 2262) OX=588858 GN=modE PE=4 SV=1
1228	422622	A0A0F6AXL8|A0A0F6AXL8_SALT1	43.36	14	14	336000	2	2	3			26403	Transcriptional regulator PhoB OS=Salmonella typhimurium (strain 14028s / SGSC 2262) OX=588858 GN=phoB PE=4 SV=1
1083	423404	A0A0F6B0Z1|A0A0F6B0Z1_SALT1	43.35	13	13	178000	1	1	1			12449	Secretion system chaperone protein OS=Salmonella typhimurium (strain 14028s / SGSC 2262) OX=588858 GN=STM14_1693 PE=4 SV=1
1209	421840	A0A0F6AZY9|A0A0F6AZY9_SALT1	43.21	14	14	692000	2	2	2			21023	Protein YceI OS=Salmonella typhimurium (strain 14028s / SGSC 2262) OX=588858 GN=yceI PE=3 SV=1
1093	421336	A0A0F6B4R7|A0A0F6B4R7_SALT1	43.09	11	11	237000	3	3	3			55025	Inosine-5'-monophosphate dehydrogenase OS=Salmonella typhimurium (strain 14028s / SGSC 2262) OX=588858 GN=guaB PE=3 SV=1
1294	423554	A0A0F6AX10|A0A0F6AX10_SALT1	43.07	5	5	24300	1	1	1			29284	Vitamin B12-binding protein OS=Salmonella typhimurium (strain 14028s / SGSC 2262) OX=588858 GN=btuF PE=3 SV=1
1174	422429	A0A0F6AXS3|A0A0F6AXS3_SALT1	42.97	38	38	970000	3	3	4			11939	Transcriptional regulator BolA OS=Salmonella typhimurium (strain 14028s / SGSC 2262) OX=588858 GN=bolA PE=3 SV=1
1192	422607	A0A0F6B049|A0A0F6B049_SALT1	42.72	12	12	264000	1	1	1			18835	Uncharacterized protein OS=Salmonella typhimurium (strain 14028s / SGSC 2262) OX=588858 GN=ycfJ PE=4 SV=1
1098	422837	A0A0F6B9P3|A0A0F6B9P3_SALT1	42.71	14	14	535000	3	3	4	Carbamidomethylation		33359	CDP-diacylglycerol pyrophosphatase OS=Salmonella typhimurium (strain 14028s / SGSC 2262) OX=588858 GN=ushB PE=3 SV=1
951	422755	A0A0F6B1H5|A0A0F6B1H5_SALT1	42.66	22	22	1140000	2	2	3			15102	Putative envelope protein OS=Salmonella typhimurium (strain 14028s / SGSC 2262) OX=588858 GN=osmC PE=4 SV=1
1382	427921	A0A0F6B7P6|A0A0F6B7P6_SALT1	42.54	8	8	96400	1	1	1			10532	Protein TusB OS=Salmonella typhimurium (strain 14028s / SGSC 2262) OX=588858 GN=yheL PE=3 SV=1
1227	422021	A0A0F6B170|A0A0F6B170_SALT1	42.4	12	12	125000	2	2	2			27202	DNA-binding transcriptional regulator RstA OS=Salmonella typhimurium (strain 14028s / SGSC 2262) OX=588858 GN=rstA PE=4 SV=1
1380	422787	A0A0F6B3U6|A0A0F6B3U6_SALT1	42.39	14	14	46000	1	1	1			12479	Uncharacterized protein OS=Salmonella typhimurium (strain 14028s / SGSC 2262) OX=588858 GN=yejG PE=4 SV=1
1335	421818	A0A0F6B6F6|A0A0F6B6F6_SALT1	42.26	5	5	277000	1	1	2			21257	UPF0149 protein YgfB OS=Salmonella typhimurium (strain 14028s / SGSC 2262) OX=588858 GN=ygfB PE=3 SV=1
1132	421750	A0A0F6B8I9|A0A0F6B8I9_SALT1	42.09	3	3	43800	1	1	1			42714	L-lactate dehydrogenase OS=Salmonella typhimurium (strain 14028s / SGSC 2262) OX=588858 GN=lldD PE=3 SV=1
1296	422070	A0A0F6AWU7|A0A0F6AWU7_SALT1	42.09	6	6	100000	1	1	1			29411	Transcriptional regulator PdhR OS=Salmonella typhimurium (strain 14028s / SGSC 2262) OX=588858 GN=pdhR PE=4 SV=1
1126	422066	A0A0F6B052|A0A0F6B052_SALT1	41.84	3	3	150000	1	1	1			34584	Putative periplasmic protein OS=Salmonella typhimurium (strain 14028s / SGSC 2262) OX=588858 GN=ycfS PE=4 SV=1
1289	423505	A0A0F6B1U0|A0A0F6B1U0_SALT1	41.83	24	24	104000	2	2	2	Carbamidomethylation		19008	Methylated-DNA--protein-cysteine methyltransferase OS=Salmonella typhimurium (strain 14028s / SGSC 2262) OX=588858 GN=ogt PE=3 SV=1
1225	421590	A0A0F6BBB3|A0A0F6BBB3_SALT1	41.81	5	5	189000	2	2	2			50893	Thymidine phosphorylase OS=Salmonella typhimurium (strain 14028s / SGSC 2262) OX=588858 GN=deoA PE=3 SV=1
1234	427883	A0A0F6B661|A0A0F6B661_SALT1	41.71	47	47	586000	2	2	2			8126	Putative lipoprotein OS=Salmonella typhimurium (strain 14028s / SGSC 2262) OX=588858 GN=ygdI PE=4 SV=1
892	422228	A0A0F6B0S1|A0A0F6B0S1_SALT1	41.7	7	7	83200	2	2	4			73978	Threonine--tRNA ligase OS=Salmonella typhimurium (strain 14028s / SGSC 2262) OX=588858 GN=thrS PE=3 SV=1
1381	422421	A0A0F6B3H2|A0A0F6B3H2_SALT1	41.64	7	7	213000	1	1	1	Carbamidomethylation		21236	dCTP deaminase OS=Salmonella typhimurium (strain 14028s / SGSC 2262) OX=588858 GN=dcd PE=3 SV=1
1315	422129	A0A0F6B1N4|A0A0F6B1N4_SALT1	41.35	8	8	96200	1	1	1			20605	Ribosomal-protein-L7/L12-serine acetyltransferase OS=Salmonella typhimurium (strain 14028s / SGSC 2262) OX=588858 GN=rimL PE=4 SV=1
1303	421557	A0A0F6B1N1|A0A0F6B1N1_SALT1	41.32	5	5	158000	1	1	1			22144	Tellurite resistance protein TehB OS=Salmonella typhimurium (strain 14028s / SGSC 2262) OX=588858 GN=tehB PE=4 SV=1
1111	421556	A0A0F6BA03|A0A0F6BA03_SALT1	41.18	13	13	491000	2	2	2	Carbamidomethylation		22704	Putative cytoplasmic protein OS=Salmonella typhimurium (strain 14028s / SGSC 2262) OX=588858 GN=yjaG PE=4 SV=1
1278	421875	A0A0F6B4X5|A0A0F6B4X5_SALT1	41.05	10	10	51900	2	2	2			44018	Flavohemoprotein OS=Salmonella typhimurium (strain 14028s / SGSC 2262) OX=588858 GN=hmpA PE=3 SV=1
1255	423637	A0A0F6B2A6|A0A0F6B2A6_SALT1	40.98	3	3	40100	1	1	1			60540	Uncharacterized protein OS=Salmonella typhimurium (strain 14028s / SGSC 2262) OX=588858 GN=ycgB PE=4 SV=1
895	427237	A0A0F6B3D4|A0A0F6B3D4_SALT1	40.89	4	4	11000000	1	1	4	Oxidation (M)		35509	Rhamnosyl transferase OS=Salmonella typhimurium (strain 14028s / SGSC 2262) OX=588858 GN=rfbN PE=4 SV=1
1218	424340	A0A0F6B707|A0A0F6B707_SALT1	40.8	17	17	0	2	2	2	Carbamidomethylation		25390	Putative integral membrane protein OS=Salmonella typhimurium (strain 14028s / SGSC 2262) OX=588858 GN=ygjQ PE=4 SV=1
1086	422059	A0A0F6B403|A0A0F6B403_SALT1	40.77	2	2	0	1	1	1			97064	DNA gyrase subunit A OS=Salmonella typhimurium (strain 14028s / SGSC 2262) OX=588858 GN=gyrA PE=3 SV=1
1160	422770	A0A0F6AXT5|A0A0F6AXT5_SALT1	40.59	11	11	318000	1	1	1	Carbamidomethylation		25455	7-cyano-7-deazaguanine synthase OS=Salmonella typhimurium (strain 14028s / SGSC 2262) OX=588858 GN=ybaX PE=3 SV=1
1091	421753	A0A0F6B121|A0A0F6B121_SALT1	40.38	14	14	103000	3	3	3			38048	HTH-type transcriptional repressor PurR OS=Salmonella typhimurium (strain 14028s / SGSC 2262) OX=588858 GN=purR PE=3 SV=1
1336	422956	A0A0F6B8U2|A0A0F6B8U2_SALT1	40.28	15	15	359000	1	1	2			17821	Phosphotransferase system mannitol/fructose-specific IIA component OS=Salmonella typhimurium (strain 14028s / SGSC 2262) OX=588858 GN=STM14_4563 PE=4 SV=1
1208	421883	A0A0F6B8J0|A0A0F6B8J0_SALT1	40.27	20	20	378000	2	2	2	Carbamidomethylation		17641	tRNA (cytidine(34)-2'-O)-methyltransferase OS=Salmonella typhimurium (strain 14028s / SGSC 2262) OX=588858 GN=yibK PE=3 SV=1
1389	425969	A0A0F6B1P5|A0A0F6B1P5_SALT1	40.07	4	4	198000	1	1	1			21278	Putative periplasmic protein OS=Salmonella typhimurium (strain 14028s / SGSC 2262) OX=588858 GN=STM14_1960 PE=3 SV=1
1384	422363	A0A0F6B782|A0A0F6B782_SALT1	39.61	6	6	157000	1	1	1			23238	Ribosomal RNA large subunit methyltransferase E OS=Salmonella typhimurium (strain 14028s / SGSC 2262) OX=588858 GN=rrmJ PE=3 SV=1
1198	427920	A0A0F6B4J6|A0A0F6B4J6_SALT1	39.4	8	8	19800	1	1	2			20540	Uncharacterized protein OS=Salmonella typhimurium (strain 14028s / SGSC 2262) OX=588858 GN=STM14_3005 PE=4 SV=1
1210	422119	A0A0F6AXB3|A0A0F6AXB3_SALT1	39.15	12	12	177000	2	2	2			15139	VirG-like protein OS=Salmonella typhimurium (strain 14028s / SGSC 2262) OX=588858 GN=STM14_0362 PE=4 SV=1
1385	423408	A0A0F6AZ57|A0A0F6AZ57_SALT1	39.13	18	18	88100	1	1	1			11758	Putative inner membrane protein OS=Salmonella typhimurium (strain 14028s / SGSC 2262) OX=588858 GN=STM14_1036 PE=4 SV=1
1199	425633	A0A0F6B920|A0A0F6B920_SALT1	39.09	3	3	318000	1	1	1			51732	Putative xanthine/uracil permease family protein OS=Salmonella typhimurium (strain 14028s / SGSC 2262) OX=588858 GN=yieG PE=4 SV=1
1245	422128	A0A0F6B4V0|A0A0F6B4V0_SALT1	39.03	3	3	411000	1	1	1			28955	Enhanced serine sensitivity protein SseB OS=Salmonella typhimurium (strain 14028s / SGSC 2262) OX=588858 GN=sseB PE=4 SV=1
1119	423152	A0A0F6B387|A0A0F6B387_SALT1	38.92	10	10	0	1	1	1			19144	Propanediol dehydratase small subunit OS=Salmonella typhimurium (strain 14028s / SGSC 2262) OX=588858 GN=pduE PE=4 SV=1
1386	421999	A0A0F6B6S8|A0A0F6B6S8_SALT1	38.86	8	8	144000	1	1	1			15562	Putative cytoplasmic protein OS=Salmonella typhimurium (strain 14028s / SGSC 2262) OX=588858 GN=STM14_3822 PE=4 SV=1
1147	422816	A0A0F6AWB2|A0A0F6AWB2_SALT1	38.83	16	16	335000	2	2	2			14887	tRNA(fMet)-specific endonuclease VapC OS=Salmonella typhimurium (strain 14028s / SGSC 2262) OX=588858 GN=vapC PE=3 SV=1
1387	427264	A0A0F6B0I1|A0A0F6B0I1_SALT1	38.79	17	17	21200	1	1	1			9376	Putative cytoplasmic protein OS=Salmonella typhimurium (strain 14028s / SGSC 2262) OX=588858 GN=STM14_1529 PE=4 SV=1
953	421444	A0A0F6AW63|A0A0F6AW63_SALT1	38.77	3	3	1140000	1	1	3			35321	Putative cytoplasmic protein OS=Salmonella typhimurium (strain 14028s / SGSC 2262) OX=588858 GN=STM14_5574 PE=4 SV=1
1388	422894	A0A0F6B9K3|A0A0F6B9K3_SALT1	38.75	21	21	263000	1	1	1			10972	Putative regulatory protein OS=Salmonella typhimurium (strain 14028s / SGSC 2262) OX=588858 GN=STM14_4848 PE=4 SV=1
1282	422474	A0A0F6B8E3|A0A0F6B8E3_SALT1	38.69	10	10	145000	2	2	2			34746	Glycine--tRNA ligase alpha subunit OS=Salmonella typhimurium (strain 14028s / SGSC 2262) OX=588858 GN=glyQ PE=3 SV=1
1232	421794	A0A0F6B1W6|A0A0F6B1W6_SALT1	38.66	6	6	91900	2	2	3			52756	Putative ATPase OS=Salmonella typhimurium (strain 14028s / SGSC 2262) OX=588858 GN=ycjX PE=4 SV=1
1179	422653	A0A0F6B0V9|A0A0F6B0V9_SALT1	38.62	1	1	82400	1	1	1			113133	Putative oxidase OS=Salmonella typhimurium (strain 14028s / SGSC 2262) OX=588858 GN=ydiJ PE=4 SV=1
1142	421718	A0A0F6AXP3|A0A0F6AXP3_SALT1	38.58	12	12	46400	2	2	2			34986	Thiamine-monophosphate kinase OS=Salmonella typhimurium (strain 14028s / SGSC 2262) OX=588858 GN=thiL PE=3 SV=1
1027	421785	A0A0F6B3M3|A0A0F6B3M3_SALT1	38.39	8	8	65000	3	3	3	Oxidation (M)		83392	Periplasmic beta-D-glucoside glucohydrolase OS=Salmonella typhimurium (strain 14028s / SGSC 2262) OX=588858 GN=bglX PE=3 SV=1
1308	421756	A0A0F6AWJ9|A0A0F6AWJ9_SALT1	37.66	7	7	194000	1	1	1			28106	Carnitinyl-CoA dehydratase OS=Salmonella typhimurium (strain 14028s / SGSC 2262) OX=588858 GN=caiD PE=3 SV=1
870	423302	A0A0F6AXZ3|A0A0F6AXZ3_SALT1	37.53	6	6	267000	2	2	4			42370	Putative outer membrane protein OS=Salmonella typhimurium (strain 14028s / SGSC 2262) OX=588858 GN=STM14_0598 PE=4 SV=1
1197	422450	A0A0F6B3L1|A0A0F6B3L1_SALT1	37.51	2	2	19400	1	1	1			76274	Methionine--tRNA ligase OS=Salmonella typhimurium (strain 14028s / SGSC 2262) OX=588858 GN=metG PE=3 SV=1
1034	421372	A0A0F6AWR5|A0A0F6AWR5_SALT1	37.48	10	10	179000	3	3	3	Oxidation (M)		53315	UDP-N-acetylmuramoyl-L-alanyl-D-glutamate--2 6-diaminopimelate ligase OS=Salmonella typhimurium (strain 14028s / SGSC 2262) OX=588858 GN=murE PE=3 SV=1
1391	422648	A0A0F6AXY2|A0A0F6AXY2_SALT1	37.46	22	22	100000	1	1	1	Carbamidomethylation		15648	DNA-binding transcriptional regulator CueR OS=Salmonella typhimurium (strain 14028s / SGSC 2262) OX=588858 GN=cueR PE=4 SV=1
1118	421903	A0A0F6B2S0|A0A0F6B2S0_SALT1	37.38	12	12	692000	1	1	1			19310	Ferritin OS=Salmonella typhimurium (strain 14028s / SGSC 2262) OX=588858 GN=ftn PE=3 SV=1
1217	422299	A0A0F6B6Z4|A0A0F6B6Z4_SALT1	37.21	3	3	64300	2	2	2			75815	RNA polymerase sigma factor RpoD OS=Salmonella typhimurium (strain 14028s / SGSC 2262) OX=588858 GN=rpoD PE=3 SV=1
1283	422789	A0A0F6AZS7|A0A0F6AZS7_SALT1	37.08	8	8	149000	2	2	2			33647	Putative periplasmic protein OS=Salmonella typhimurium (strain 14028s / SGSC 2262) OX=588858 GN=STM14_1259 PE=4 SV=1
1281	422288	A0A0F6B2X2|A0A0F6B2X2_SALT1	36.92	39	39	44900	2	2	2	Carbamidomethylation		8221	Putative cytoplasmic protein OS=Salmonella typhimurium (strain 14028s / SGSC 2262) OX=588858 GN=STM14_2409 PE=4 SV=1
1130	425365	A0A0F6B9W9|A0A0F6B9W9_SALT1	36.83	5	5	5510	1	1	1			68525	Vitamin B12 transporter BtuB OS=Salmonella typhimurium (strain 14028s / SGSC 2262) OX=588858 GN=btuB PE=3 SV=1
1392	422315	A0A0F6BA23|A0A0F6BA23_SALT1	36.73	7	7	27200	1	1	1			29614	Transcriptional repressor IclR OS=Salmonella typhimurium (strain 14028s / SGSC 2262) OX=588858 GN=iclR PE=4 SV=1
1070	423437	A0A0F6B4D5|A0A0F6B4D5_SALT1	36.5	3	3	377000	2	2	4			77255	Fatty acid oxidation complex subunit alpha OS=Salmonella typhimurium (strain 14028s / SGSC 2262) OX=588858 GN=fadJ PE=3 SV=1
1223	422913	A0A0F6AX39|A0A0F6AX39_SALT1	36.42	23	23	203000	2	2	2	Carbamidomethylation		14809	Uncharacterized protein OS=Salmonella typhimurium (strain 14028s / SGSC 2262) OX=588858 GN=yaeR PE=4 SV=1
1393	423757	A0A0F6B4E7|A0A0F6B4E7_SALT1	36.26	8	8	20200	1	1	1	Carbamidomethylation	Oxidation (M)	50999	Transporter OS=Salmonella typhimurium (strain 14028s / SGSC 2262) OX=588858 GN=pgtP PE=4 SV=1
1284	422044	A0A0F6B7Y7|A0A0F6B7Y7_SALT1	36.23	31	31	51600	2	2	2	Carbamidomethylation		11973	Thiosulfate sulfurtransferase GlpE OS=Salmonella typhimurium (strain 14028s / SGSC 2262) OX=588858 GN=glpE PE=3 SV=1
868	423235	A0A0F6AY76|A0A0F6AY76_SALT1	36.16	3	3	47500	2	2	3	Carbamidomethylation	Oxidation (M)	141741	Enterobactin synthase subunit F OS=Salmonella typhimurium (strain 14028s / SGSC 2262) OX=588858 GN=entF PE=4 SV=1
1337	427927	A0A0F6AXJ3|A0A0F6AXJ3_SALT1	36.13	14	14	55300	1	1	2			11345	Putative inner membrane protein OS=Salmonella typhimurium (strain 14028s / SGSC 2262) OX=588858 GN=yaiY PE=4 SV=1
1163	425359	A0A0F6B720|A0A0F6B720_SALT1	36.13	12	12	187000	2	2	2			37381	Putative glutathione S-transferase OS=Salmonella typhimurium (strain 14028s / SGSC 2262) OX=588858 GN=yqjG PE=4 SV=1
1172	422050	A0A0F6B8K1|A0A0F6B8K1_SALT1	36.11	6	6	65900	2	2	2			47297	Uncharacterized protein OS=Salmonella typhimurium (strain 14028s / SGSC 2262) OX=588858 GN=yibP PE=4 SV=1
1097	421759	A0A0F6AXJ6|A0A0F6AXJ6_SALT1	35.98	14	14	399000	4	4	4			39357	D-alanine--D-alanine ligase OS=Salmonella typhimurium (strain 14028s / SGSC 2262) OX=588858 GN=ddl_1 PE=3 SV=1
1299	422106	A0A0F6AXZ0|A0A0F6AXZ0_SALT1	35.92	7	7	80100	1	1	1			24485	Putative ABC transporter ATP-binding protein YbbA OS=Salmonella typhimurium (strain 14028s / SGSC 2262) OX=588858 GN=ybbA PE=4 SV=1
1074	422217	A0A0F6B205|A0A0F6B205_SALT1	35.67	7	7	105000	3	3	3	Carbamidomethylation		97303	DNA topoisomerase 1 OS=Salmonella typhimurium (strain 14028s / SGSC 2262) OX=588858 GN=topA PE=3 SV=1
1318	422240	A0A0F6B9J9|A0A0F6B9J9_SALT1	35.62	8	8	0	1	1	1			15924	Putative cytoplasmic protein OS=Salmonella typhimurium (strain 14028s / SGSC 2262) OX=588858 GN=STM14_4844 PE=4 SV=1
1395	422040	A0A0F6AZH6|A0A0F6AZH6_SALT1	35.57	17	17	250000	1	1	1	Carbamidomethylation		8778	Uncharacterized protein OS=Salmonella typhimurium (strain 14028s / SGSC 2262) OX=588858 GN=STM14_1156 PE=4 SV=1
1395	422041	A0A0F6B548|A0A0F6B548_SALT1	35.57	17	17	250000	1	1	1	Carbamidomethylation		8808	Prophage DinI OS=Salmonella typhimurium (strain 14028s / SGSC 2262) OX=588858 GN=STM14_1439 PE=4 SV=1
1338	422154	A0A0F6AWQ8|A0A0F6AWQ8_SALT1	35.25	4	4	0	1	1	1			38041	DNA-binding transcriptional regulator FruR OS=Salmonella typhimurium (strain 14028s / SGSC 2262) OX=588858 GN=fruR PE=4 SV=1
1305	421907	A0A0F6B7K8|A0A0F6B7K8_SALT1	35.17	7	7	137000	1	1	1			16202	Zinc-responsive transcriptional regulator OS=Salmonella typhimurium (strain 14028s / SGSC 2262) OX=588858 GN=zntR PE=4 SV=1
1075	422158	A0A0F6AWH5|A0A0F6AWH5_SALT1	35.13	16	16	159000	3	3	3			34527	4-hydroxy-3-methylbut-2-enyl diphosphate reductase OS=Salmonella typhimurium (strain 14028s / SGSC 2262) OX=588858 GN=ispH PE=3 SV=1
1082	424341	A0A0F6AX94|A0A0F6AX94_SALT1	35.11	4	4	109000	2	2	2			152023	Putative RHS-like protein OS=Salmonella typhimurium (strain 14028s / SGSC 2262) OX=588858 GN=STM14_0340 PE=4 SV=1
1396	427929	A0A0F6AW28|A0A0F6AW28_SALT1	34.88	20	20	247000	1	1	1			7720	Plasmid-encoded fimbriae regulatory OS=Salmonella typhimurium (strain 14028s / SGSC 2262) OX=588858 GN=pefI PE=4 SV=1
1398	423369	A0A0F6B947|A0A0F6B947_SALT1	34.77	7	7	36700	1	1	1			16889	DNA-binding transcriptional regulator AsnC OS=Salmonella typhimurium (strain 14028s / SGSC 2262) OX=588858 GN=asnC PE=4 SV=1
1249	423226	A0A0F6AY85|A0A0F6AY85_SALT1	34.76	6	6	28300	1	1	1			32234	2 3-dihydro-2 3-dihydroxybenzoate synthetase OS=Salmonella typhimurium (strain 14028s / SGSC 2262) OX=588858 GN=entB PE=4 SV=1
1157	421862	A0A0F6B8J3|A0A0F6B8J3_SALT1	34.57	4	4	57600	1	1	1			44027	Putative mandelate racemase OS=Salmonella typhimurium (strain 14028s / SGSC 2262) OX=588858 GN=STM14_4457 PE=3 SV=1
1400	426369	A0A0F6B8K2|A0A0F6B8K2_SALT1	34.47	6	6	0	1	1	1	Carbamidomethylation	Oxidation (M)	35520	Putative periplasmic protein OS=Salmonella typhimurium (strain 14028s / SGSC 2262) OX=588858 GN=yigQ PE=4 SV=1
1164	422610	A0A0F6B7B0|A0A0F6B7B0_SALT1	34.45	15	15	228000	2	2	2	Carbamidomethylation		32464	RNase adapter protein RapZ OS=Salmonella typhimurium (strain 14028s / SGSC 2262) OX=588858 GN=yhbJ PE=3 SV=1
1057	427885	A0A0F6AX60|A0A0F6AX60_SALT1	34.43	2	2	129000	1	1	1			50088	Membrane-bound lytic murein transglycosylase D OS=Salmonella typhimurium (strain 14028s / SGSC 2262) OX=588858 GN=dniR PE=4 SV=1
1401	422108	A0A0F6AZP3|A0A0F6AZP3_SALT1	34.34	26	26	381000	1	1	1			11996	Heat shock protein HspQ OS=Salmonella typhimurium (strain 14028s / SGSC 2262) OX=588858 GN=yccV PE=3 SV=1
1125	422188	A0A0F6B4S9|A0A0F6B4S9_SALT1	34.33	2	2	153000	1	1	2			54972	GTPase Der OS=Salmonella typhimurium (strain 14028s / SGSC 2262) OX=588858 GN=engA PE=3 SV=1
1310	427909	A0A0F6B884|A0A0F6B884_SALT1	34.22	4	4	34600	1	1	1			47153	Putative transport protein OS=Salmonella typhimurium (strain 14028s / SGSC 2262) OX=588858 GN=yhjE PE=4 SV=1
1402	423430	A0A0F6AXG9|A0A0F6AXG9_SALT1	34.13	58	58	76100	1	1	1			3814	Putative cytoplasmic protein OS=Salmonella typhimurium (strain 14028s / SGSC 2262) OX=588858 GN=STM14_0421 PE=4 SV=1
1403	427049	A0A0F6B3P4|A0A0F6B3P4_SALT1	33.85	12	12	79100	1	1	1			27376	Uncharacterized protein OS=Salmonella typhimurium (strain 14028s / SGSC 2262) OX=588858 GN=sanA PE=4 SV=1
1032	423124	A0A0F6AXV8|A0A0F6AXV8_SALT1	33.8	2	2	3690000	2	2	6	Carbamidomethylation	Oxidation (M)	126747	Potassium efflux protein KefA OS=Salmonella typhimurium (strain 14028s / SGSC 2262) OX=588858 GN=aefA PE=4 SV=1
1404	423426	A0A0F6AZ64|A0A0F6AZ64_SALT1	33.74	4	4	118000	1	1	1			26933	Arginine transporter ATP-binding subunit OS=Salmonella typhimurium (strain 14028s / SGSC 2262) OX=588858 GN=artP PE=4 SV=1
1288	421920	A0A0F6B2F2|A0A0F6B2F2_SALT1	33.73	8	8	91200	2	2	2			29863	Putative transcriptional repressor OS=Salmonella typhimurium (strain 14028s / SGSC 2262) OX=588858 GN=kdgR PE=4 SV=1
1182	425316	A0A0F6B6N3|A0A0F6B6N3_SALT1	33.68	19	19	0	2	2	3	Carbamidomethylation	Oxidation (M)	21774	Putative cytoplasmic protein OS=Salmonella typhimurium (strain 14028s / SGSC 2262) OX=588858 GN=STM14_3776 PE=4 SV=1
1166	421970	A0A0F6AWY1|A0A0F6AWY1_SALT1	33.63	14	14	102000	1	1	1			17742	2-amino-4-hydroxy-6-hydroxymethyldihyropteridine pyrophosphokinase OS=Salmonella typhimurium (strain 14028s / SGSC 2262) OX=588858 GN=folK PE=4 SV=1
1306	422870	A0A0F6B6Z7|A0A0F6B6Z7_SALT1	33.52	4	4	201000	1	1	1			24176	Putative transcriptional regulator OS=Salmonella typhimurium (strain 14028s / SGSC 2262) OX=588858 GN=yqjI PE=4 SV=1
1340	422781	A0A0F6AWP7|A0A0F6AWP7_SALT1	33.48	12	12	236000	1	1	1			22506	3-isopropylmalate dehydratase small subunit OS=Salmonella typhimurium (strain 14028s / SGSC 2262) OX=588858 GN=leuD PE=3 SV=1
1405	427431	A0A0F6BAA4|A0A0F6BAA4_SALT1	33.46	6	6	55500	1	1	1			23523	Uncharacterized protein OS=Salmonella typhimurium (strain 14028s / SGSC 2262) OX=588858 GN=STM14_5117 PE=4 SV=1
1046	424323	A0A0F6B5R3|A0A0F6B5R3_SALT1	33.3	11	11	88700	4	4	4	Oxidation (M)		65020	Hydrogenase 3 large subunit OS=Salmonella typhimurium (strain 14028s / SGSC 2262) OX=588858 GN=hycE PE=4 SV=1
1242	424528	A0A0F6B2J2|A0A0F6B2J2_SALT1	33.1	13	13	0	1	1	1			19411	Phage-tail assembly-like protein OS=Salmonella typhimurium (strain 14028s / SGSC 2262) OX=588858 GN=STM14_2272 PE=4 SV=1
1116	422649	A0A0F6AYA0|A0A0F6AYA0_SALT1	33.05	2	2	63200	1	1	1	Oxidation (M)		84250	Putative oxidoreductase protein OS=Salmonella typhimurium (strain 14028s / SGSC 2262) OX=588858 GN=STM14_0710 PE=3 SV=1
1269	423274	A0A0F6BAZ1|A0A0F6BAZ1_SALT1	33.01	3	3	524000	1	1	2			45562	Arginine deiminase OS=Salmonella typhimurium (strain 14028s / SGSC 2262) OX=588858 GN=arcA PE=3 SV=1
1406	423658	A0A0F6B0N6|A0A0F6B0N6_SALT1	32.94	2	2	62200	1	1	1			53017	N-succinylglutamate 5-semialdehyde dehydrogenase OS=Salmonella typhimurium (strain 14028s / SGSC 2262) OX=588858 GN=astD PE=3 SV=1
1407	422684	A0A0F6B1S9|A0A0F6B1S9_SALT1	32.82	1	1	19200	1	1	1			128579	Putative pyruvate-flavodoxin oxidoreductase OS=Salmonella typhimurium (strain 14028s / SGSC 2262) OX=588858 GN=nifJ PE=3 SV=1
1313	422656	A0A0F6AZP8|A0A0F6AZP8_SALT1	32.8	6	6	165000	1	1	1			12300	Sulfurtransferase OS=Salmonella typhimurium (strain 14028s / SGSC 2262) OX=588858 GN=yccK PE=3 SV=1
1408	423217	A0A0F6B2S4|A0A0F6B2S4_SALT1	32.8	19	19	50700	1	1	1			12649	Putative glucose-6-phosphate dehydrogenase OS=Salmonella typhimurium (strain 14028s / SGSC 2262) OX=588858 GN=STM14_2357 PE=4 SV=1
1044	423734	A0A0F6B522|A0A0F6B522_SALT1	32.67	2	2	0	1	1	1			46860	Peyer's patch-specific virulence factor GipA OS=Salmonella typhimurium (strain 14028s / SGSC 2262) OX=588858 GN=STM14_1465 PE=4 SV=1
1409	423077	A0A0F6BAH9|A0A0F6BAH9_SALT1	32.66	8	8	32600	1	1	1			17646	Putative acetyltransferase OS=Salmonella typhimurium (strain 14028s / SGSC 2262) OX=588858 GN=STM14_5192 PE=4 SV=1
1341	426656	A0A0F6B7W8|A0A0F6B7W8_SALT1	32.58	8	8	77500	2	2	2			28269	Pimeloyl-[acyl-carrier protein] methyl ester esterase OS=Salmonella typhimurium (strain 14028s / SGSC 2262) OX=588858 GN=bioH PE=3 SV=1
1342	422519	A0A0F6B8M0|A0A0F6B8M0_SALT1	32.44	10	10	132000	1	1	1	Carbamidomethylation		38715	Lipopolysaccharide core biosynthesis protein OS=Salmonella typhimurium (strain 14028s / SGSC 2262) OX=588858 GN=rfaQ PE=4 SV=1
1324	422226	A0A0F6B0W5|A0A0F6B0W5_SALT1	32.37	4	4	169000	1	1	1			27686	Cysteine desulfurase ATPase component OS=Salmonella typhimurium (strain 14028s / SGSC 2262) OX=588858 GN=sufC PE=4 SV=1
1412	425509	A0A0F6AW44|A0A0F6AW44_SALT1	32.08	6	6	94100	1	1	1	Oxidation (M)		28765	Resolvase OS=Salmonella typhimurium (strain 14028s / SGSC 2262) OX=588858 GN=rsdB PE=4 SV=1
1413	421763	A0A0F6BB87|A0A0F6BB87_SALT1	32.02	6	6	106000	1	1	1			19506	Primosomal protein 1 OS=Salmonella typhimurium (strain 14028s / SGSC 2262) OX=588858 GN=dnaT PE=3 SV=1
1024	422381	A0A0F6B1R9|A0A0F6B1R9_SALT1	31.89	1	1	2010000	1	1	3			146471	ATP-dependent RNA helicase HrpA OS=Salmonella typhimurium (strain 14028s / SGSC 2262) OX=588858 GN=hrpA PE=4 SV=1
1240	425947	A0A0F6B4P8|A0A0F6B4P8_SALT1	31.78	11	11	31100	2	2	2	Oxidation (M)		39365	Putative permease OS=Salmonella typhimurium (strain 14028s / SGSC 2262) OX=588858 GN=perM PE=4 SV=1
1414	422102	A0A0F6B8I2|A0A0F6B8I2_SALT1	31.77	16	16	153000	1	1	1			8123	Putative cytoplasmic protein OS=Salmonella typhimurium (strain 14028s / SGSC 2262) OX=588858 GN=STM14_4446 PE=4 SV=1
1343	425921	A0A0F6BB10|A0A0F6BB10_SALT1	31.7	7	7	0	1	1	1	Oxidation (M)		37168	L-idonate 5-dehydrogenase OS=Salmonella typhimurium (strain 14028s / SGSC 2262) OX=588858 GN=idnD PE=4 SV=1
1080	421893	A0A0F6B1R1|A0A0F6B1R1_SALT1	31.62	11	11	2570000	2	2	3			28439	Putative periplasmic binding protein OS=Salmonella typhimurium (strain 14028s / SGSC 2262) OX=588858 GN=STM14_1977 PE=4 SV=1
1054	422309	A0A0F6B1J2|A0A0F6B1J2_SALT1	31.51	7	7	1280000	2	2	3	Carbamidomethylation		58793	Nitrate reductase 2 beta subunit OS=Salmonella typhimurium (strain 14028s / SGSC 2262) OX=588858 GN=narY PE=4 SV=1
1054	421469	A0A0F6B256|A0A0F6B256_SALT1	31.51	2	2	88600	1	1	1			57804	Nitrate reductase 1 beta subunit OS=Salmonella typhimurium (strain 14028s / SGSC 2262) OX=588858 GN=narH PE=4 SV=1
1205	422167	A0A0F6B067|A0A0F6B067_SALT1	31.51	14	14	139000	3	3	3			44849	Peptidase T OS=Salmonella typhimurium (strain 14028s / SGSC 2262) OX=588858 GN=pepT PE=3 SV=1
1415	422324	A0A0F6B7Q3|A0A0F6B7Q3_SALT1	31.47	17	17	432000	1	1	1	Carbamidomethylation		7641	Putative cytoplasmic protein OS=Salmonella typhimurium (strain 14028s / SGSC 2262) OX=588858 GN=yheV PE=4 SV=1
1107	421587	A0A0F6AWM3|A0A0F6AWM3_SALT1	31.4	11	11	235000	2	2	2			31431	Bis(5'-nucleosyl)-tetraphosphatase symmetrical OS=Salmonella typhimurium (strain 14028s / SGSC 2262) OX=588858 GN=apaH PE=3 SV=1
1053	422561	A0A0F6AZE4|A0A0F6AZE4_SALT1	31.37	2	2	88100	2	2	2			170043	Chromosome partition protein MukB OS=Salmonella typhimurium (strain 14028s / SGSC 2262) OX=588858 GN=mukB PE=3 SV=1
1168	425128	A0A0F6B996|A0A0F6B996_SALT1	31.33	3	3	0	1	1	2			45382	Putative protoheme IX biogenesis protein OS=Salmonella typhimurium (strain 14028s / SGSC 2262) OX=588858 GN=hemY PE=4 SV=1
952	421868	A0A0F6B0P8|A0A0F6B0P8_SALT1	31.31	18	18	615000	2	2	3			12732	N N'-diacetylchitobiose-specific PTS system transporter subunit IIA OS=Salmonella typhimurium (strain 14028s / SGSC 2262) OX=588858 GN=celC PE=4 SV=1
1239	422426	A0A0F6B228|A0A0F6B228_SALT1	31.26	29	29	304000	2	2	2			14364	Acyl-CoA thioester hydrolase OS=Salmonella typhimurium (strain 14028s / SGSC 2262) OX=588858 GN=yciA PE=4 SV=1
1139	422354	A0A0F6B580|A0A0F6B580_SALT1	31.22	15	15	189000	3	3	3	Carbamidomethylation		38078	Putative methyltransferase OS=Salmonella typhimurium (strain 14028s / SGSC 2262) OX=588858 GN=yfiF PE=3 SV=1
1161	427239	A0A0F6AY60|A0A0F6AY60_SALT1	31.22	12	12	0	1	1	1			31601	Putative PTS system mannose-specific enzyme IID OS=Salmonella typhimurium (strain 14028s / SGSC 2262) OX=588858 GN=STM14_0670 PE=4 SV=1
1004	422334	A0A0F6B1G1|A0A0F6B1G1_SALT1	31.14	20	20	119000	1	1	2			9090	Putative cytoplasmic protein OS=Salmonella typhimurium (strain 14028s / SGSC 2262) OX=588858 GN=STM14_1871 PE=4 SV=1
1418	422269	A0A0F6AWS9|A0A0F6AWS9_SALT1	31.04	10	10	197000	1	1	1			15081	Nucleoside triphosphate pyrophosphohydrolase OS=Salmonella typhimurium (strain 14028s / SGSC 2262) OX=588858 GN=mutT PE=3 SV=1
1246	427895	A0A0F6B212|A0A0F6B212_SALT1	30.99	3	3	64300	1	1	1			32612	Pseudouridine synthase OS=Salmonella typhimurium (strain 14028s / SGSC 2262) OX=588858 GN=yciL PE=3 SV=1
1101	423677	A0A0F6B670|A0A0F6B670_SALT1	30.93	7	7	793000	3	3	3	Carbamidomethylation		66525	RecBCD enzyme subunit RecD OS=Salmonella typhimurium (strain 14028s / SGSC 2262) OX=588858 GN=recD PE=3 SV=1
894	423455	A0A0F6B7G8|A0A0F6B7G8_SALT1	30.76	8	8	67100	2	2	4	Oxidation (M)		73008	Regulatory protein CsrD OS=Salmonella typhimurium (strain 14028s / SGSC 2262) OX=588858 GN=yhdA PE=4 SV=1
1334	423401	A0A0F6B3K8|A0A0F6B3K8_SALT1	30.76	10	10	0	1	1	1	Carbamidomethylation		18678	Putative fimbrial-like protein OS=Salmonella typhimurium (strain 14028s / SGSC 2262) OX=588858 GN=stcA PE=4 SV=1
1346	422782	A0A0F6AW18|A0A0F6AW18_SALT1	30.68	27	27	23400	1	1	1	Carbamidomethylation		10133	DNA replication OS=Salmonella typhimurium (strain 14028s / SGSC 2262) OX=588858 GN=repC PE=4 SV=1
1215	427842	A0A0F6B504|A0A0F6B504_SALT1	30.67	7	7	125000	2	2	2			56943	Leucine-rich repeat-containing protein OS=Salmonella typhimurium (strain 14028s / SGSC 2262) OX=588858 GN=gogB PE=4 SV=1
1297	422637	A0A0F6B191|A0A0F6B191_SALT1	30.66	5	5	76500	1	1	1			24782	ATP-dependent dethiobiotin synthetase BioD OS=Salmonella typhimurium (strain 14028s / SGSC 2262) OX=588858 GN=bioD_2 PE=3 SV=1
1068	422483	A0A0F6B092|A0A0F6B092_SALT1	30.57	4	4	61200	1	1	2			34199	Phage replication protein O OS=Salmonella typhimurium (strain 14028s / SGSC 2262) OX=588858 GN=STM14_1432 PE=4 SV=1
1238	426246	A0A0F6AZ01|A0A0F6AZ01_SALT1	30.51	6	6	105000	2	2	2			59759	Putative ABC transporter ATPase component OS=Salmonella typhimurium (strain 14028s / SGSC 2262) OX=588858 GN=ybiT PE=4 SV=1
1256	421682	A0A0F6AWJ1|A0A0F6AWJ1_SALT1	30.51	7	7	15000	1	1	1			28851	4-hydroxy-tetrahydrodipicolinate reductase OS=Salmonella typhimurium (strain 14028s / SGSC 2262) OX=588858 GN=dapB PE=3 SV=1
1301	423343	A0A0F6B388|A0A0F6B388_SALT1	30.37	3	3	205000	1	1	1			64512	Propanediol dehydratase reactivation protein OS=Salmonella typhimurium (strain 14028s / SGSC 2262) OX=588858 GN=pduG PE=4 SV=1
1293	422263	A0A0F6B6K0|A0A0F6B6K0_SALT1	30.28	27	27	75800	2	2	2			15160	Putative pre-16S rRNA nuclease OS=Salmonella typhimurium (strain 14028s / SGSC 2262) OX=588858 GN=yqgF PE=3 SV=1
1421	422876	A0A0F6BAZ3|A0A0F6BAZ3_SALT1	30.15	17	17	512000	1	1	1			16710	Putative cytoplasmic protein OS=Salmonella typhimurium (strain 14028s / SGSC 2262) OX=588858 GN=yjgK PE=4 SV=1
1062	421626	A0A0F6B1A5|A0A0F6B1A5_SALT1	30.1	13	13	334000	2	2	3			22052	Spermidine N1-acetyltransferase OS=Salmonella typhimurium (strain 14028s / SGSC 2262) OX=588858 GN=speG PE=4 SV=1
1122	425443	A0A0F6B252|A0A0F6B252_SALT1	30.08	5	5	125000	2	2	2			57836	TPR repeat-containing protein OS=Salmonella typhimurium (strain 14028s / SGSC 2262) OX=588858 GN=STM14_2127 PE=4 SV=1
1423	425388	A0A0F6AXY3|A0A0F6AXY3_SALT1	30.07	20	20	0	1	1	1	Carbamidomethylation		16774	Uncharacterized protein OS=Salmonella typhimurium (strain 14028s / SGSC 2262) OX=588858 GN=ybbJ PE=4 SV=1
1347	423146	A0A0F6B1B9|A0A0F6B1B9_SALT1	30.06	27	27	109000	1	1	2			6139	Putative cytoplasmic protein OS=Salmonella typhimurium (strain 14028s / SGSC 2262) OX=588858 GN=STM14_1829 PE=4 SV=1
1065	422783	A0A0F6B5J2|A0A0F6B5J2_SALT1	30.04	2	2	21500	1	1	1			51848	Succinate-semialdehyde dehydrogenase I OS=Salmonella typhimurium (strain 14028s / SGSC 2262) OX=588858 GN=gabD PE=3 SV=1
1348	423789	A0A0F6B4Z4|A0A0F6B4Z4_SALT1	29.92	4	4	0	1	1	1	Oxidation (M)		43062	Putative permease OS=Salmonella typhimurium (strain 14028s / SGSC 2262) OX=588858 GN=STM14_3154 PE=4 SV=1
1055	422528	A0A0F6B5H1|A0A0F6B5H1_SALT1	29.84	1	1	306000	2	2	2			131650	Putative ABC transporter protein OS=Salmonella typhimurium (strain 14028s / SGSC 2262) OX=588858 GN=iroC PE=4 SV=1
1316	427451	A0A0F6B4E1|A0A0F6B4E1_SALT1	29.81	4	4	71800	1	1	1			31774	Uncharacterized protein OS=Salmonella typhimurium (strain 14028s / SGSC 2262) OX=588858 GN=STM14_2943 PE=4 SV=1
1030	425022	A0A0F6AXI2|A0A0F6AXI2_SALT1	29.76	10	10	2880000	2	2	4	Carbamidomethylation	Oxidation (M)	69334	Propionyl-CoA synthetase OS=Salmonella typhimurium (strain 14028s / SGSC 2262) OX=588858 GN=prpE PE=4 SV=1
982	423116	A0A0F6AWB3|A0A0F6AWB3_SALT1	29.72	12	12	341000	1	1	2			8641	Putative cytoplasmic protein OS=Salmonella typhimurium (strain 14028s / SGSC 2262) OX=588858 GN=STM14_5625 PE=4 SV=1
1349	427946	A0A0F6B799|A0A0F6B799_SALT1	29.68	12	12	133000	1	1	1			27786	Putative transport protein OS=Salmonella typhimurium (strain 14028s / SGSC 2262) OX=588858 GN=yrbE PE=3 SV=1
1270	426463	A0A0F6B1E7|A0A0F6B1E7_SALT1	29.66	4	4	98600	1	1	2	Oxidation (M)		40030	Putative hydrogenase-1 small subunit OS=Salmonella typhimurium (strain 14028s / SGSC 2262) OX=588858 GN=STM14_1857 PE=4 SV=1
1272	423267	A0A0F6AXM6|A0A0F6AXM6_SALT1	29.54	3	3	217000	1	1	2			39256	S-adenosylmethionine:tRNA ribosyltransferase-isomerase OS=Salmonella typhimurium (strain 14028s / SGSC 2262) OX=588858 GN=queA PE=3 SV=1
1271	424086	A0A0F6AW49|A0A0F6AW49_SALT1	29.54	13	13	656000	1	1	2			9821	Putative transposase IS200-like protein OS=Salmonella typhimurium (strain 14028s / SGSC 2262) OX=588858 GN=STM14_5559 PE=4 SV=1
1052	422928	A0A0F6AZE5|A0A0F6AZE5_SALT1	29.44	8	8	699000	2	2	3	Carbamidomethylation		67388	Uncharacterized protein OS=Salmonella typhimurium (strain 14028s / SGSC 2262) OX=588858 GN=ycbB PE=4 SV=1
1077	422242	A0A0F6AXL9|A0A0F6AXL9_SALT1	29.41	5	5	0	1	1	1	Oxidation (M)		49455	Phosphate regulon sensor protein OS=Salmonella typhimurium (strain 14028s / SGSC 2262) OX=588858 GN=phoR PE=4 SV=1
1231	424896	A0A0F6AXI1|A0A0F6AXI1_SALT1	29.38	6	6	66300	2	2	2			53787	2-methylcitrate dehydratase OS=Salmonella typhimurium (strain 14028s / SGSC 2262) OX=588858 GN=prpD PE=4 SV=1
1175	425796	A0A0F6B055|A0A0F6B055_SALT1	29.3	8	8	155000	2	2	2	Oxidation (M)		47717	Outer membrane-specific lipoprotein transporter subunit LolC OS=Salmonella typhimurium (strain 14028s / SGSC 2262) OX=588858 GN=ycfU PE=4 SV=1
1201	427949	A0A0F6B034|A0A0F6B034_SALT1	29.29	6	6	147000	1	1	2			30049	4-amino-4-deoxychorismate lyase OS=Salmonella typhimurium (strain 14028s / SGSC 2262) OX=588858 GN=pabC PE=3 SV=1
1244	422815	A0A0F6B0N7|A0A0F6B0N7_SALT1	29.27	8	8	83100	2	2	3	Carbamidomethylation		49166	N-succinylarginine dihydrolase OS=Salmonella typhimurium (strain 14028s / SGSC 2262) OX=588858 GN=astB PE=3 SV=1
1186	422846	A0A0F6B235|A0A0F6B235_SALT1	29.18	4	4	256000	1	1	1			36864	Oligopeptide transporter ATP-binding component OS=Salmonella typhimurium (strain 14028s / SGSC 2262) OX=588858 GN=oppD PE=3 SV=1
1031	422664	A0A0F6B8Z4|A0A0F6B8Z4_SALT1	29.17	2	2	3040000	2	2	5			100274	Histidine kinase OS=Salmonella typhimurium (strain 14028s / SGSC 2262) OX=588858 GN=torS PE=4 SV=1
1351	423106	A0A0F6B8A0|A0A0F6B8A0_SALT1	29.05	12	12	247000	1	1	2			7613	Putative cytoplasmic protein OS=Salmonella typhimurium (strain 14028s / SGSC 2262) OX=588858 GN=yhjR PE=4 SV=1
1274	427399	A0A0F6B7F9|A0A0F6B7F9_SALT1	28.99	3	3	323000	1	1	2			34342	Putative DNA-binding transcriptional regulator OS=Salmonella typhimurium (strain 14028s / SGSC 2262) OX=588858 GN=yhcS PE=3 SV=1
1144	422604	A0A0F6BAN6|A0A0F6BAN6_SALT1	28.79	15	15	685000	3	3	3			25123	Putative phage shock protein A OS=Salmonella typhimurium (strain 14028s / SGSC 2262) OX=588858 GN=yjfJ PE=4 SV=1
1325	422951	A0A0F6AXI3|A0A0F6AXI3_SALT1	28.77	9	9	33900	1	1	1	Carbamidomethylation		35548	Delta-aminolevulinic acid dehydratase OS=Salmonella typhimurium (strain 14028s / SGSC 2262) OX=588858 GN=hemB PE=3 SV=1
1254	425205	A0A0F6B576|A0A0F6B576_SALT1	28.72	5	5	194000	1	1	2			33865	Putative transcriptional regulator OS=Salmonella typhimurium (strain 14028s / SGSC 2262) OX=588858 GN=yfiE PE=3 SV=1
1058	424488	A0A0F6AZJ6|A0A0F6AZJ6_SALT1	28.57	10	10	216000000	1	1	3			21374	Minor tail protein OS=Salmonella typhimurium (strain 14028s / SGSC 2262) OX=588858 GN=STM14_1176 PE=4 SV=1
1425	427954	A0A0F6B587|A0A0F6B587_SALT1	28.51	7	7	419000	1	1	1	Oxidation (M)		47234	Alpha-ketoglutarate transporter OS=Salmonella typhimurium (strain 14028s / SGSC 2262) OX=588858 GN=kgtP PE=4 SV=1
1067	422141	A0A0F6AWT9|A0A0F6AWT9_SALT1	28.44	4	4	21200	1	1	1	Carbamidomethylation		32560	Quinolinate phosphoribosyltransferase OS=Salmonella typhimurium (strain 14028s / SGSC 2262) OX=588858 GN=nadC PE=3 SV=1
1353	424212	A0A0F6AZD9|A0A0F6AZD9_SALT1	28.4	7	7	25900	1	1	1	Oxidation (M)		34327	Uncharacterized protein OS=Salmonella typhimurium (strain 14028s / SGSC 2262) OX=588858 GN=STM14_1119 PE=4 SV=1
1426	427956	A0A0F6B2W3|A0A0F6B2W3_SALT1	28.35	10	10	0	1	1	1			13083	Flagellar protein OS=Salmonella typhimurium (strain 14028s / SGSC 2262) OX=588858 GN=fliO PE=3 SV=1
1081	422459	A0A0F6B7X6|A0A0F6B7X6_SALT1	28.25	3	3	347000	2	2	2	Carbamidomethylation		102963	HTH-type transcriptional regulator MalT OS=Salmonella typhimurium (strain 14028s / SGSC 2262) OX=588858 GN=malT PE=3 SV=1
1190	424369	A0A0F6AW78|A0A0F6AW78_SALT1	28.17	1	1	88900	1	1	1			73051	Putative ParB-like nuclease domain protein OS=Salmonella typhimurium (strain 14028s / SGSC 2262) OX=588858 GN=STM14_5589 PE=4 SV=1
1243	427210	A0A0F6B5R0|A0A0F6B5R0_SALT1	28.09	32	32	348000	2	2	2	Oxidation (M)		15595	Hydrogenase 3 large subunit processing protein OS=Salmonella typhimurium (strain 14028s / SGSC 2262) OX=588858 GN=hycH PE=4 SV=1
1427	421438	A0A0F6B4B5|A0A0F6B4B5_SALT1	28.01	4	4	386000	1	1	1			36288	Putative semialdehyde dehydrogenase OS=Salmonella typhimurium (strain 14028s / SGSC 2262) OX=588858 GN=usg PE=3 SV=1
1287	424399	A0A0F6BB18|A0A0F6BB18_SALT1	28.01	3	3	497000	2	2	2			100171	Putative cytoplasmic protein OS=Salmonella typhimurium (strain 14028s / SGSC 2262) OX=588858 GN=STM14_5389 PE=4 SV=1
1156	426697	A0A0F6AZ78|A0A0F6AZ78_SALT1	28	12	12	16700	2	2	2			37523	VirK-like protein OS=Salmonella typhimurium (strain 14028s / SGSC 2262) OX=588858 GN=ybjX PE=4 SV=1
1145	427868	A0A0F6B2C4|A0A0F6B2C4_SALT1	27.99	9	9	357000	2	2	2	Oxidation (M)		62223	Long-chain-fatty-acid--CoA ligase OS=Salmonella typhimurium (strain 14028s / SGSC 2262) OX=588858 GN=fadD PE=4 SV=1
1078	421738	A0A0F6B0S7|A0A0F6B0S7_SALT1	27.98	4	4	271000	2	2	2			87253	Phenylalanine--tRNA ligase beta subunit OS=Salmonella typhimurium (strain 14028s / SGSC 2262) OX=588858 GN=pheT PE=3 SV=1
1109	422144	A0A0F6B1C2|A0A0F6B1C2_SALT1	27.97	19	19	143000	2	2	3	Oxidation (M)		14385	Uncharacterized protein OS=Salmonella typhimurium (strain 14028s / SGSC 2262) OX=588858 GN=ydeI PE=4 SV=1

## Sheet: 37°C LB 2
Protein Group	Protein ID	Accession	-10lgP	Coverage (%)	Coverage (%) WT37WC-2	Area WT37WC-2	#Peptides	#Unique	#Spec WT37WC-2	PTM		Avg. Mass	Description
2	421086	A0A0F6BAJ3|A0A0F6BAJ3_SALT1	597.2	98	98	4840000000	71	71	819	Carbamidomethylation	Oxidation (M)	57286	60 kDa chaperonin OS=Salmonella typhimurium (strain 14028s / SGSC 2262) OX=588858 GN=groEL PE=3 SV=1
4	421085	A0A0F6B2U2|A0A0F6B2U2_SALT1	547.49	85	85	1400000000	46	23	334	Oxidation (M)		51612	Flagellin OS=Salmonella typhimurium (strain 14028s / SGSC 2262) OX=588858 GN=fliC PE=3 SV=1
5	421088	A0A0F6B7V7|A0A0F6B7V7_SALT1	539.88	95	95	1580000000	58	58	337	Carbamidomethylation	Oxidation (M)	59648	Phosphoenolpyruvate carboxykinase (ATP) OS=Salmonella typhimurium (strain 14028s / SGSC 2262) OX=588858 GN=pckA PE=3 SV=1
9	421101	A0A0F6AZD0|A0A0F6AZD0_SALT1	524.52	76	76	833000000	46	46	219	Carbamidomethylation	Oxidation (M)	61173	30S ribosomal protein S1 OS=Salmonella typhimurium (strain 14028s / SGSC 2262) OX=588858 GN=rpsA PE=3 SV=1
8	421093	A0A0F6B937|A0A0F6B937_SALT1	521.84	89	89	1670000000	46	46	228	Carbamidomethylation	Oxidation (M)	55113	ATP synthase subunit alpha OS=Salmonella typhimurium (strain 14028s / SGSC 2262) OX=588858 GN=atpA PE=3 SV=1
18	421098	A0A0F6AWC9|A0A0F6AWC9_SALT1	518.3	80	80	535000000	50	50	162	Carbamidomethylation	Oxidation (M)	69258	Chaperone protein DnaK OS=Salmonella typhimurium (strain 14028s / SGSC 2262) OX=588858 GN=dnaK PE=2 SV=1
27	421095	A0A0F6B7P3|A0A0F6B7P3_SALT1	508.74	84	84	539000000	54	54	160	Carbamidomethylation	Oxidation (M)	77599	Elongation factor G OS=Salmonella typhimurium (strain 14028s / SGSC 2262) OX=588858 GN=fusA PE=3 SV=1
1	421089	A0A0F6B9X6|A0A0F6B9X6_SALT1	505.52	95	95	9180000000	44	44	924	Carbamidomethylation	Oxidation (M)	43284	Elongation factor Tu OS=Salmonella typhimurium (strain 14028s / SGSC 2262) OX=588858 GN=tuf_2 PE=3 SV=1
39	421097	A0A0F6B238|A0A0F6B238_SALT1	494.21	82	82	629000000	50	50	130	Carbamidomethylation		61292	Oligopeptide transport protein OS=Salmonella typhimurium (strain 14028s / SGSC 2262) OX=588858 GN=oppA PE=4 SV=1
3	421123	A0A0F6B7F0|A0A0F6B7F0_SALT1	490.85	98	98	2780000000	36	36	374	Carbamidomethylation	Oxidation (M)	32476	Malate dehydrogenase OS=Salmonella typhimurium (strain 14028s / SGSC 2262) OX=588858 GN=mdh PE=3 SV=1
30	421087	A0A0F6B935|A0A0F6B935_SALT1	487.17	94	94	652000000	38	38	155	Carbamidomethylation	Oxidation (M)	50283	ATP synthase subunit beta OS=Salmonella typhimurium (strain 14028s / SGSC 2262) OX=588858 GN=atpD PE=3 SV=1
10	421125	A0A0F6B5G4|A0A0F6B5G4_SALT1	483.62	61	61	3240000	31	8	208	Oxidation (M)		52536	Flagellin OS=Salmonella typhimurium (strain 14028s / SGSC 2262) OX=588858 GN=fljB PE=3 SV=1
21	421126	A0A0F6B6G9|A0A0F6B6G9_SALT1	474.78	89	89	939000000	30	30	170	Carbamidomethylation	Oxidation (M)	41132	Phosphoglycerate kinase OS=Salmonella typhimurium (strain 14028s / SGSC 2262) OX=588858 GN=pgk PE=3 SV=1
7	421122	A0A0F6AX21|A0A0F6AX21_SALT1	474.13	93	93	1840000000	38	38	278	Carbamidomethylation	Oxidation (M)	30358	Elongation factor Ts OS=Salmonella typhimurium (strain 14028s / SGSC 2262) OX=588858 GN=tsf PE=3 SV=1
17	421091	A0A0F6B623|A0A0F6B623_SALT1	472.69	88	88	646000000	31	31	171	Carbamidomethylation	Oxidation (M)	45599	Enolase OS=Salmonella typhimurium (strain 14028s / SGSC 2262) OX=588858 GN=eno PE=3 SV=1
28	421139	A0A0F6B0L7|A0A0F6B0L7_SALT1	468.84	90	90	883000000	35	35	165	Carbamidomethylation	Oxidation (M)	35587	Glyceraldehyde-3-phosphate dehydrogenase OS=Salmonella typhimurium (strain 14028s / SGSC 2262) OX=588858 GN=gapA PE=3 SV=1
20	421148	A0A0F6AYG2|A0A0F6AYG2_SALT1	468.6	82	82	1050000000	32	32	171	Carbamidomethylation	Oxidation (M)	34088	Glutamate and aspartate transporter subunit OS=Salmonella typhimurium (strain 14028s / SGSC 2262) OX=588858 GN=gltI PE=4 SV=1
24	421124	A0A0F6B3Q1|A0A0F6B3Q1_SALT1	468.59	89	89	647000000	35	35	158	Oxidation (M)		35814	Galactose transport protein OS=Salmonella typhimurium (strain 14028s / SGSC 2262) OX=588858 GN=mglB PE=4 SV=1
64	421168	A0A0F6B4H6|A0A0F6B4H6_SALT1	451.74	94	94	437000000	32	32	86	Carbamidomethylation	Oxidation (M)	34536	Cysteine synthase OS=Salmonella typhimurium (strain 14028s / SGSC 2262) OX=588858 GN=cysK PE=3 SV=1
45	421423	A0A0F6B9N3|A0A0F6B9N3_SALT1	448.22	93	93	723000000	24	24	120	Oxidation (M)		23079	Superoxide dismutase OS=Salmonella typhimurium (strain 14028s / SGSC 2262) OX=588858 GN=sodA PE=3 SV=1
19	421104	A0A0F6AXS5|A0A0F6AXS5_SALT1	442.58	76	76	528000000	41	41	165	Oxidation (M)		48067	Trigger factor OS=Salmonella typhimurium (strain 14028s / SGSC 2262) OX=588858 GN=tig PE=3 SV=1
26	421231	A0A0F6AYN9|A0A0F6AYN9_SALT1	440.18	91	91	760000000	22	22	154	Carbamidomethylation	Oxidation (M)	29775	Succinate--CoA ligase [ADP-forming] subunit alpha OS=Salmonella typhimurium (strain 14028s / SGSC 2262) OX=588858 GN=sucD PE=3 SV=1
33	421103	A0A0F6B076|A0A0F6B076_SALT1	437.56	75	75	430000000	37	37	142	Carbamidomethylation	Oxidation (M)	45832	Isocitrate dehydrogenase [NADP] OS=Salmonella typhimurium (strain 14028s / SGSC 2262) OX=588858 GN=icdA PE=4 SV=1
56	421102	A0A0F6BA72|A0A0F6BA72_SALT1	432.86	71	71	224000000	36	36	102	Oxidation (M)		52295	Maltodextrin-binding protein OS=Salmonella typhimurium (strain 14028s / SGSC 2262) OX=588858 GN=malE PE=3 SV=1
74	421170	A0A0F6B4C5|A0A0F6B4C5_SALT1	424.71	74	74	195000000	22	22	78	Carbamidomethylation	Oxidation (M)	42373	3-oxoacyl-(Acyl carrier protein) synthase I OS=Salmonella typhimurium (strain 14028s / SGSC 2262) OX=588858 GN=fabB PE=3 SV=1
32	421112	A0A0F6AWV0|A0A0F6AWV0_SALT1	423.03	66	66	529000000	33	33	140	Carbamidomethylation	Oxidation (M)	50640	Dihydrolipoyl dehydrogenase OS=Salmonella typhimurium (strain 14028s / SGSC 2262) OX=588858 GN=lpdA PE=3 SV=1
58	421092	A0A0F6B7L1|A0A0F6B7L1_SALT1	422.57	91	91	412000000	31	31	98	Carbamidomethylation	Oxidation (M)	36512	DNA-directed RNA polymerase subunit alpha OS=Salmonella typhimurium (strain 14028s / SGSC 2262) OX=588858 GN=rpoA PE=3 SV=1
92	421143	A0A0F6AWS5|A0A0F6AWS5_SALT1	419.8	80	80	169000000	25	25	66	Oxidation (M)		40324	Cell division protein FtsZ OS=Salmonella typhimurium (strain 14028s / SGSC 2262) OX=588858 GN=ftsZ PE=3 SV=1
35	421246	A0A0F6B7N5|A0A0F6B7N5_SALT1	417.83	88	88	758000000	27	27	137	Oxidation (M)		22087	50S ribosomal protein L4 OS=Salmonella typhimurium (strain 14028s / SGSC 2262) OX=588858 GN=rplD PE=3 SV=1
14	421685	A0A0F6B860|A0A0F6B860_SALT1	414.21	96	96	1110000000	13	13	207	Carbamidomethylation	Oxidation (M)	16080	Universal stress protein OS=Salmonella typhimurium (strain 14028s / SGSC 2262) OX=588858 GN=uspA PE=3 SV=1
65	421107	A0A0F6AYN8|A0A0F6AYN8_SALT1	413.69	74	74	229000000	31	31	84	Carbamidomethylation		41481	Succinate--CoA ligase [ADP-forming] subunit beta OS=Salmonella typhimurium (strain 14028s / SGSC 2262) OX=588858 GN=sucC PE=3 SV=1
50	421251	A0A0F6AYY7|A0A0F6AYY7_SALT1	413.4	77	77	642000000	26	26	107	Oxidation (M)		27262	Glutamine ABC transporter periplasmic protein OS=Salmonella typhimurium (strain 14028s / SGSC 2262) OX=588858 GN=glnH PE=3 SV=1
31	421222	A0A0F6AX20|A0A0F6AX20_SALT1	413.07	82	82	855000000	20	20	145	Carbamidomethylation	Oxidation (M)	26759	30S ribosomal protein S2 OS=Salmonella typhimurium (strain 14028s / SGSC 2262) OX=588858 GN=rpsB PE=3 SV=1
22	421274	A0A0F6AXM4|A0A0F6AXM4_SALT1	412.78	95	95	1100000000	22	22	169	Carbamidomethylation	Oxidation (M)	22317	Putative thiol-alkyl hydroperoxide reductase OS=Salmonella typhimurium (strain 14028s / SGSC 2262) OX=588858 GN=STM14_0476 PE=4 SV=1
93	421204	A0A0F6B6K9|A0A0F6B6K9_SALT1	408.63	81	81	173000000	25	25	63	Carbamidomethylation	Oxidation (M)	36927	L-asparaginase II OS=Salmonella typhimurium (strain 14028s / SGSC 2262) OX=588858 GN=ansB PE=3 SV=1
96	421090	D0ZV21|SIPC_SALT1	408.32	87	87	159000000	28	28	63	Oxidation (M)		42983	Cell invasion protein SipC OS=Salmonella typhimurium (strain 14028s / SGSC 2262) OX=588858 GN=sipC PE=3 SV=1
48	421223	A0A0F6B9R1|A0A0F6B9R1_SALT1	407.95	81	81	296000000	24	24	109	Carbamidomethylation	Oxidation (M)	26917	Triosephosphate isomerase OS=Salmonella typhimurium (strain 14028s / SGSC 2262) OX=588858 GN=tpiA PE=3 SV=1
55	421267	D0ZV90|PHOP_SALT1	407.04	91	91	389000000	23	23	96	Oxidation (M)		25633	Virulence transcriptional regulatory protein PhoP OS=Salmonella typhimurium (strain 14028s / SGSC 2262) OX=588858 GN=phoP PE=1 SV=1
60	421264	A0A0F6B6G8|A0A0F6B6G8_SALT1	404.83	62	62	335000000	21	21	85	Carbamidomethylation	Oxidation (M)	39156	Fructose-bisphosphate aldolase OS=Salmonella typhimurium (strain 14028s / SGSC 2262) OX=588858 GN=fba PE=3 SV=1
86	421151	A0A0F6B936|A0A0F6B936_SALT1	397.78	89	89	184000000	28	28	72	Carbamidomethylation	Oxidation (M)	31555	ATP synthase gamma chain OS=Salmonella typhimurium (strain 14028s / SGSC 2262) OX=588858 GN=atpG PE=3 SV=1
90	421147	A0A0F6B267|A0A0F6B267_SALT1	397.57	90	90	224000000	22	22	66	Carbamidomethylation	Oxidation (M)	30795	2-dehydro-3-deoxyphosphooctonate aldolase OS=Salmonella typhimurium (strain 14028s / SGSC 2262) OX=588858 GN=kdsA PE=3 SV=1
76	421191	A0A0F6B955|A0A0F6B955_SALT1	395.3	81	81	312000000	27	27	74	Oxidation (M)		30963	D-ribose transporter subunit RbsB OS=Salmonella typhimurium (strain 14028s / SGSC 2262) OX=588858 GN=rbsB PE=4 SV=1
119	421100	A0A0F6B8B4|A0A0F6B8B4_SALT1	394.76	70	70	109000000	26	26	52	Carbamidomethylation	Oxidation (M)	60220	Dipeptide transport protein OS=Salmonella typhimurium (strain 14028s / SGSC 2262) OX=588858 GN=dppA PE=4 SV=1
42	421637	A0A0F6B7N1|A0A0F6B7N1_SALT1	394.18	67	67	965000000	15	15	121	Oxidation (M)		12226	50S ribosomal protein L22 OS=Salmonella typhimurium (strain 14028s / SGSC 2262) OX=588858 GN=rplV PE=3 SV=1
91	421108	A0A0F6B5V0|A0A0F6B5V0_SALT1	386.33	70	70	53300000	39	39	69	Carbamidomethylation		73968	Secreted effector protein OS=Salmonella typhimurium (strain 14028s / SGSC 2262) OX=588858 GN=sipA PE=4 SV=1
122	421157	A0A0F6B4X3|A0A0F6B4X3_SALT1	384.07	60	60	139000000	24	24	61	Carbamidomethylation	Oxidation (M)	45455	Serine hydroxymethyltransferase OS=Salmonella typhimurium (strain 14028s / SGSC 2262) OX=588858 GN=glyA PE=3 SV=1
23	421206	A0A0F6B7N6|A0A0F6B7N6_SALT1	383.83	89	89	686000000	24	24	161	Carbamidomethylation	Oxidation (M)	22248	50S ribosomal protein L3 OS=Salmonella typhimurium (strain 14028s / SGSC 2262) OX=588858 GN=rplC PE=3 SV=1
13	421186	A0A0F6B9Y1|A0A0F6B9Y1_SALT1	383.35	88	88	874000000	27	27	179	Oxidation (M)		24729	50S ribosomal protein L1 OS=Salmonella typhimurium (strain 14028s / SGSC 2262) OX=588858 GN=rplA PE=3 SV=1
137	421180	A0A0F6B5I6|A0A0F6B5I6_SALT1	383.32	81	81	104000000	22	22	45	Carbamidomethylation		35480	Tricarboxylic transport OS=Salmonella typhimurium (strain 14028s / SGSC 2262) OX=588858 GN=STM14_3361 PE=4 SV=1
54	421360	A0A0F6AY97|A0A0F6AY97_SALT1	382.21	90	90	929000000	20	20	103	Carbamidomethylation	Oxidation (M)	20747	Alkyl hydroperoxide reductase C OS=Salmonella typhimurium (strain 14028s / SGSC 2262) OX=588858 GN=ahpC PE=3 SV=1
105	421133	A0A0F6BAI8|A0A0F6BAI8_SALT1	381.96	64	64	91600000	25	25	63	Carbamidomethylation	Oxidation (M)	52286	Aspartate ammonia-lyase OS=Salmonella typhimurium (strain 14028s / SGSC 2262) OX=588858 GN=aspA PE=3 SV=1
78	421096	A0A0F6AWC3|A0A0F6AWC3_SALT1	381.62	82	82	204000000	29	27	76	Carbamidomethylation		35171	Transaldolase OS=Salmonella typhimurium (strain 14028s / SGSC 2262) OX=588858 GN=talB PE=3 SV=1
109	421243	A0A0F6B060|A0A0F6B060_SALT1	380.89	74	74	143000000	25	25	59	Oxidation (M)		39021	Putrescine-binding periplasmic protein OS=Salmonella typhimurium (strain 14028s / SGSC 2262) OX=588858 GN=potD PE=3 SV=1
40	421413	A0A0F6B1T1|A0A0F6B1T1_SALT1	380.02	98	98	764000000	18	18	127	Carbamidomethylation	Oxidation (M)	15714	Putative universal stress protein OS=Salmonella typhimurium (strain 14028s / SGSC 2262) OX=588858 GN=ynaF PE=4 SV=1
67	421220	A0A0F6B7Q0|A0A0F6B7Q0_SALT1	378.91	78	78	388000000	26	26	88	Oxidation (M)		28945	Peptidyl-prolyl cis-trans isomerase OS=Salmonella typhimurium (strain 14028s / SGSC 2262) OX=588858 GN=fkpA PE=3 SV=1
114	421094	A0A0F6AWM7|A0A0F6AWM7_SALT1	377.14	74	74	94400000	26	26	52	Oxidation (M)		47251	Chaperone SurA OS=Salmonella typhimurium (strain 14028s / SGSC 2262) OX=588858 GN=surA PE=1 SV=1
29	421293	A0A0F6B7P4|A0A0F6B7P4_SALT1	376.46	88	88	1300000000	24	24	152	Oxidation (M)		17590	30S ribosomal protein S7 OS=Salmonella typhimurium (strain 14028s / SGSC 2262) OX=588858 GN=rpsG PE=3 SV=1
34	421248	A0A0F6B7M4|A0A0F6B7M4_SALT1	376.08	88	88	640000000	22	22	144	Carbamidomethylation	Oxidation (M)	20318	50S ribosomal protein L5 OS=Salmonella typhimurium (strain 14028s / SGSC 2262) OX=588858 GN=rplE PE=3 SV=1
15	421551	A0A0F6AWY4|A0A0F6AWY4_SALT1	374.11	81	81	586000000	14	14	173	Carbamidomethylation	Oxidation (M)	17516	RNA polymerase-binding transcription factor DksA OS=Salmonella typhimurium (strain 14028s / SGSC 2262) OX=588858 GN=dksA PE=3 SV=1
81	421494	A0A0F6B123|A0A0F6B123_SALT1	374.11	95	95	470000000	15	15	71	Carbamidomethylation	Oxidation (M)	21336	Superoxide dismutase OS=Salmonella typhimurium (strain 14028s / SGSC 2262) OX=588858 GN=sodB PE=3 SV=1
43	421199	A0A0F6AYS1|A0A0F6AYS1_SALT1	374.06	82	82	357000000	21	21	125	Oxidation (M)		28493	2 3-bisphosphoglycerate-dependent phosphoglycerate mutase OS=Salmonella typhimurium (strain 14028s / SGSC 2262) OX=588858 GN=gpmA PE=3 SV=1
143	421136	A0A0F6B3D0|A0A0F6B3D0_SALT1	370.79	65	65	55400000	28	28	48	Carbamidomethylation		51395	6-phosphogluconate dehydrogenase decarboxylating OS=Salmonella typhimurium (strain 14028s / SGSC 2262) OX=588858 GN=gnd PE=3 SV=1
111	421224	A0A0F6B5L8|A0A0F6B5L8_SALT1	369.21	84	84	209000000	17	17	57	Carbamidomethylation	Oxidation (M)	36153	Glycine betaine transporter periplasmic subunit OS=Salmonella typhimurium (strain 14028s / SGSC 2262) OX=588858 GN=proX PE=4 SV=1
125	421196	A0A0F6B176|A0A0F6B176_SALT1	367.62	68	68	151000000	23	23	55	Oxidation (M)		33915	Putative periplasmic protein OS=Salmonella typhimurium (strain 14028s / SGSC 2262) OX=588858 GN=ydgH PE=4 SV=1
123	421127	A0A0F6B416|A0A0F6B416_SALT1	367.48	87	87	94000000	34	34	56	Carbamidomethylation	Oxidation (M)	40425	Glycerophosphodiester phosphodiesterase OS=Salmonella typhimurium (strain 14028s / SGSC 2262) OX=588858 GN=glpQ PE=4 SV=1
11	421771	A0A0F6B9Y3|A0A0F6B9Y3_SALT1	366.31	84	84	402000000	12	12	189	Oxidation (M)		12299	50S ribosomal protein L7/L12 OS=Salmonella typhimurium (strain 14028s / SGSC 2262) OX=588858 GN=rplL PE=3 SV=1
180	421561	A0A0F6AX29|A0A0F6AX29_SALT1	365.85	66	66	226000000	15	15	39	Oxidation (M)		17906	Periplasmic chaperone OS=Salmonella typhimurium (strain 14028s / SGSC 2262) OX=588858 GN=hlpA PE=3 SV=1
112	421173	A0A0F6AX36|A0A0F6AX36_SALT1	365.39	78	78	114000000	25	25	57	Carbamidomethylation		35344	Acetyl-coenzyme A carboxylase carboxyl transferase subunit alpha OS=Salmonella typhimurium (strain 14028s / SGSC 2262) OX=588858 GN=accA PE=3 SV=1
46	421572	A0A0F6AYA3|A0A0F6AYA3_SALT1	365.23	94	94	540000000	13	13	113	Oxidation (M)		15901	Putative universal stress protein OS=Salmonella typhimurium (strain 14028s / SGSC 2262) OX=588858 GN=ybdQ PE=4 SV=1
134	421114	A0A0F6B592|A0A0F6B592_SALT1	363.63	58	58	50300000	40	40	58	Carbamidomethylation	Oxidation (M)	95437	Chaperone protein ClpB OS=Salmonella typhimurium (strain 14028s / SGSC 2262) OX=588858 GN=clpB PE=3 SV=1
61	421477	A0A0F6B1W1|A0A0F6B1W1_SALT1	363.03	98	98	571000000	12	12	85	Carbamidomethylation		18026	Thiol peroxidase OS=Salmonella typhimurium (strain 14028s / SGSC 2262) OX=588858 GN=tpx PE=3 SV=1
41	421421	A0A0F6BAQ8|A0A0F6BAQ8_SALT1	360.73	89	89	1100000000	16	16	126	Oxidation (M)		15173	30S ribosomal protein S6 OS=Salmonella typhimurium (strain 14028s / SGSC 2262) OX=588858 GN=rpsF PE=3 SV=1
153	421129	A0A0F6B772|A0A0F6B772_SALT1	360.7	62	62	57800000	27	27	53	Carbamidomethylation	Oxidation (M)	55426	Transcription termination/antitermination protein NusA OS=Salmonella typhimurium (strain 14028s / SGSC 2262) OX=588858 GN=nusA PE=3 SV=1
72	421408	A0A0F6B5B6|A0A0F6B5B6_SALT1	360.69	83	83	329000000	20	20	79	Oxidation (M)		21841	Protein GrpE OS=Salmonella typhimurium (strain 14028s / SGSC 2262) OX=588858 GN=grpE PE=3 SV=1
194	421165	A0A0F6B7D9|A0A0F6B7D9_SALT1	360.58	55	55	69300000	20	20	39			47326	Periplasmic serine endoprotease DegP-like OS=Salmonella typhimurium (strain 14028s / SGSC 2262) OX=588858 GN=degQ PE=3 SV=1
193	421185	A0A0F6B926|A0A0F6B926_SALT1	360.57	70	70	60800000	22	22	35			36817	Phosphate-binding protein PstS OS=Salmonella typhimurium (strain 14028s / SGSC 2262) OX=588858 GN=pstS PE=3 SV=1
162	421238	A0A0F6B7V9|A0A0F6B7V9_SALT1	357.68	79	79	99000000	16	16	42	Carbamidomethylation	Oxidation (M)	27354	Osmolarity response regulator OS=Salmonella typhimurium (strain 14028s / SGSC 2262) OX=588858 GN=ompR PE=4 SV=1
141	421166	A0A0F6AYT6|A0A0F6AYT6_SALT1	357.3	95	95	118000000	18	18	46	Carbamidomethylation		36337	6-phosphogluconolactonase OS=Salmonella typhimurium (strain 14028s / SGSC 2262) OX=588858 GN=ybhE PE=3 SV=1
107	421099	A0A0F6B2P0|A0A0F6B2P0_SALT1	357.05	82	82	50900000	32	32	59	Carbamidomethylation		64276	Arginine--tRNA ligase OS=Salmonella typhimurium (strain 14028s / SGSC 2262) OX=588858 GN=argS PE=3 SV=1
100	421324	A0A0F6AZ63|A0A0F6AZ63_SALT1	355.67	77	77	161000000	21	21	65	Carbamidomethylation	Oxidation (M)	26997	Arginine transport system OS=Salmonella typhimurium (strain 14028s / SGSC 2262) OX=588858 GN=artI PE=3 SV=1
89	421109	A0A0F6AWV4|A0A0F6AWV4_SALT1	355.03	70	70	73000000	38	38	70	Carbamidomethylation	Oxidation (M)	93529	Aconitate hydratase B OS=Salmonella typhimurium (strain 14028s / SGSC 2262) OX=588858 GN=acnB PE=3 SV=1
244	421211	A0A0F6BBB2|A0A0F6BBB2_SALT1	354.28	74	74	80200000	15	15	28	Carbamidomethylation	Oxidation (M)	28369	Deoxyribose-phosphate aldolase OS=Salmonella typhimurium (strain 14028s / SGSC 2262) OX=588858 GN=deoC PE=3 SV=1
99	421158	A0A0F6B3D9|A0A0F6B3D9_SALT1	354.05	61	61	116000000	25	25	60	Carbamidomethylation		48104	CDP-6-deoxy-D-xylo-4-hexulose-3-dehydrase OS=Salmonella typhimurium (strain 14028s / SGSC 2262) OX=588858 GN=rfbH PE=3 SV=1
85	421486	A0A0F6B4I2|A0A0F6B4I2_SALT1	353.87	78	78	552000000	16	16	74	Oxidation (M)		18247	Glucose-specific PTS system component OS=Salmonella typhimurium (strain 14028s / SGSC 2262) OX=588858 GN=crr PE=4 SV=1
70	421233	A0A0F6B4J4|A0A0F6B4J4_SALT1	353.04	90	90	268000000	22	22	80	Carbamidomethylation	Oxidation (M)	27870	Short chain dehydrogenase OS=Salmonella typhimurium (strain 14028s / SGSC 2262) OX=588858 GN=ucpA PE=4 SV=1
142	421163	A0A0F6B9Q8|A0A0F6B9Q8_SALT1	352.37	90	90	101000000	18	18	44	Carbamidomethylation		31743	3-hydroxy-5-phosphonooxypentane-2 4-dione thiolase OS=Salmonella typhimurium (strain 14028s / SGSC 2262) OX=588858 GN=yneB PE=3 SV=1
211	421504	A0A0F6B7S1|A0A0F6B7S1_SALT1	352.2	78	78	138000000	11	11	33			20332	Peptidyl-prolyl cis-trans isomerase OS=Salmonella typhimurium (strain 14028s / SGSC 2262) OX=588858 GN=ppiA PE=3 SV=1
155	421261	A0A0F6B4Q3|A0A0F6B4Q3_SALT1	350.72	96	96	128000000	19	19	46	Carbamidomethylation	Oxidation (M)	22533	Uracil phosphoribosyltransferase OS=Salmonella typhimurium (strain 14028s / SGSC 2262) OX=588858 GN=upp PE=3 SV=1
128	421160	A0A0F6BBB4|A0A0F6BBB4_SALT1	350.32	83	83	102000000	24	24	51	Carbamidomethylation	Oxidation (M)	44244	Phosphopentomutase OS=Salmonella typhimurium (strain 14028s / SGSC 2262) OX=588858 GN=deoB PE=3 SV=1
101	421270	A0A0F6B2B9|A0A0F6B2B9_SALT1	349.89	67	67	164000000	22	22	62	Carbamidomethylation	Oxidation (M)	29500	Site-determining protein OS=Salmonella typhimurium (strain 14028s / SGSC 2262) OX=588858 GN=minD PE=3 SV=1
57	421728	A0A0F6B3V1|A0A0F6B3V1_SALT1	349.7	95	95	658000000	11	11	94	Oxidation (M)		10541	50S ribosomal protein L25 OS=Salmonella typhimurium (strain 14028s / SGSC 2262) OX=588858 GN=rplY PE=3 SV=1
38	421265	A0A0F6B7L9|A0A0F6B7L9_SALT1	349.27	93	93	1060000000	21	21	131	Oxidation (M)		17603	30S ribosomal protein S5 OS=Salmonella typhimurium (strain 14028s / SGSC 2262) OX=588858 GN=rpsE PE=3 SV=1
152	421128	A0A0F6B4J3|A0A0F6B4J3_SALT1	346.7	77	77	82800000	25	25	46	Oxidation (M)		37583	Thiosulfate transporter subunit OS=Salmonella typhimurium (strain 14028s / SGSC 2262) OX=588858 GN=cysP PE=4 SV=1
131	421225	A0A0F6AXW9|A0A0F6AXW9_SALT1	346.48	73	73	249000000	20	20	53	Oxidation (M)		23488	Adenylate kinase OS=Salmonella typhimurium (strain 14028s / SGSC 2262) OX=588858 GN=adk PE=3 SV=1
163	421111	A0A0F6B162|A0A0F6B162_SALT1	346.32	66	66	42400000	24	24	47	Carbamidomethylation		60259	Fumarate hydratase class I OS=Salmonella typhimurium (strain 14028s / SGSC 2262) OX=588858 GN=fumA PE=3 SV=1
103	421138	A0A0F6AX13|A0A0F6AX13_SALT1	346.23	66	66	136000000	24	24	60	Oxidation (M)		49315	Periplasmic serine endoprotease DegP-like OS=Salmonella typhimurium (strain 14028s / SGSC 2262) OX=588858 GN=htrA PE=3 SV=1
36	421348	A0A0F6BAR1|A0A0F6BAR1_SALT1	346.18	87	87	1420000000	18	18	165	Oxidation (M)		15784	50S ribosomal protein L9 OS=Salmonella typhimurium (strain 14028s / SGSC 2262) OX=588858 GN=rplI PE=3 SV=1
49	421487	A0A0F6B4T8|A0A0F6B4T8_SALT1	345.21	98	98	729000000	15	15	113	Carbamidomethylation	Oxidation (M)	15522	Nucleoside diphosphate kinase OS=Salmonella typhimurium (strain 14028s / SGSC 2262) OX=588858 GN=ndk PE=3 SV=1
124	421116	A0A0F6B5V2|A0A0F6B5V2_SALT1	344.34	56	56	41500000	36	36	57	Oxidation (M)		62451	Translocation machinery component OS=Salmonella typhimurium (strain 14028s / SGSC 2262) OX=588858 GN=sipB PE=4 SV=1
191	421118	A0A0F6AYN6|A0A0F6AYN6_SALT1	343.47	45	45	20700000	27	27	37	Carbamidomethylation		104824	Alpha-ketoglutarate decarboxylase OS=Salmonella typhimurium (strain 14028s / SGSC 2262) OX=588858 GN=kgd PE=4 SV=1
53	421287	A0A0F6B7M1|A0A0F6B7M1_SALT1	342.32	92	92	1140000000	24	24	108	Carbamidomethylation		18860	50S ribosomal protein L6 OS=Salmonella typhimurium (strain 14028s / SGSC 2262) OX=588858 GN=rplF PE=3 SV=1
169	421560	A0A0F6B7D2|A0A0F6B7D2_SALT1	342.18	70	70	129000000	14	14	39	Oxidation (M)		24249	Stringent starvation protein A OS=Salmonella typhimurium (strain 14028s / SGSC 2262) OX=588858 GN=sspA PE=3 SV=1
82	421215	A0A0F6B7N0|A0A0F6B7N0_SALT1	342.04	79	79	470000000	22	22	77	Oxidation (M)		25983	30S ribosomal protein S3 OS=Salmonella typhimurium (strain 14028s / SGSC 2262) OX=588858 GN=rpsC PE=3 SV=1
16	421550	A0A0F6B244|HNS_SALT1	341.67	84	84	1020000000	15	14	166	Carbamidomethylation	Oxidation (M)	15543	DNA-binding protein H-NS OS=Salmonella typhimurium (strain 14028s / SGSC 2262) OX=588858 GN=hns PE=1 SV=1
147	421520	A0A0F6B0S2|A0A0F6B0S2_SALT1	341.4	62	62	168000000	15	15	48	Carbamidomethylation	Oxidation (M)	20594	Translation initiation factor IF-3 OS=Salmonella typhimurium (strain 14028s / SGSC 2262) OX=588858 GN=infC PE=3 SV=1
146	421153	A0A0F6AYQ1|A0A0F6AYQ1_SALT1	341.12	55	55	117000000	19	19	46	Oxidation (M)		46149	Tol-Pal system protein TolB OS=Salmonella typhimurium (strain 14028s / SGSC 2262) OX=588858 GN=tolB PE=3 SV=1
158	421710	A0A0F6B8P2|A0A0F6B8P2_SALT1	340.65	99	99	202000000	16	16	41			10237	DNA-directed RNA polymerase subunit omega OS=Salmonella typhimurium (strain 14028s / SGSC 2262) OX=588858 GN=rpoZ PE=3 SV=1
104	421218	A0A0F6AYN5|A0A0F6AYN5_SALT1	340.23	88	88	119000000	22	22	58	Carbamidomethylation	Oxidation (M)	26864	Succinate dehydrogenase iron-sulfur subunit OS=Salmonella typhimurium (strain 14028s / SGSC 2262) OX=588858 GN=sdhB PE=3 SV=1
208	421195	A0A0F6AZA0|A0A0F6AZA0_SALT1	339.88	75	75	69900000	16	16	35	Carbamidomethylation		34684	Thioredoxin reductase OS=Salmonella typhimurium (strain 14028s / SGSC 2262) OX=588858 GN=trxB PE=3 SV=1
188	421582	A0A0F6B4V7|A0A0F6B4V7_SALT1	339.51	88	88	136000000	11	11	36	Carbamidomethylation	Oxidation (M)	13821	Iron-sulfur cluster assembly scaffold protein IscU OS=Salmonella typhimurium (strain 14028s / SGSC 2262) OX=588858 GN=nifU PE=3 SV=1
172	421252	A0A0F6B498|A0A0F6B498_SALT1	339.31	75	75	121000000	20	20	40	Carbamidomethylation		28379	Histidine transport protein OS=Salmonella typhimurium (strain 14028s / SGSC 2262) OX=588858 GN=hisJ PE=3 SV=1
321	421249	A0A0F6B128|A0A0F6B128_SALT1	338.6	71	71	31900000	17	17	26			39479	N-ethylmaleimide reductase OS=Salmonella typhimurium (strain 14028s / SGSC 2262) OX=588858 GN=nemA PE=4 SV=1
79	421362	A0A0F6B4P5|A0A0F6B4P5_SALT1	338.1	87	87	293000000	17	17	74	Carbamidomethylation	Oxidation (M)	17609	Thioredoxin-dependent thiol peroxidase OS=Salmonella typhimurium (strain 14028s / SGSC 2262) OX=588858 GN=bcp PE=4 SV=1
59	421412	A0A0F6B578|A0A0F6B578_SALT1	336.73	91	91	661000000	16	15	91	Oxidation (M)		14344	Autonomous glycyl radical cofactor OS=Salmonella typhimurium (strain 14028s / SGSC 2262) OX=588858 GN=yfiD PE=3 SV=1
149	421329	A0A0F6BBE4|A0A0F6BBE4_SALT1	336.15	65	65	163000000	17	17	45	Carbamidomethylation	Oxidation (M)	27291	Two-component response regulator OS=Salmonella typhimurium (strain 14028s / SGSC 2262) OX=588858 GN=arcA PE=4 SV=1
110	421305	A0A0F6AX23|A0A0F6AX23_SALT1	335.66	83	83	288000000	19	19	62	Carbamidomethylation	Oxidation (M)	20556	Ribosome-recycling factor OS=Salmonella typhimurium (strain 14028s / SGSC 2262) OX=588858 GN=frr PE=3 SV=1
138	421106	A0A0F6AYN4|A0A0F6AYN4_SALT1	335.39	61	61	72100000	25	25	50	Carbamidomethylation	Oxidation (M)	64462	Succinate dehydrogenase flavoprotein subunit OS=Salmonella typhimurium (strain 14028s / SGSC 2262) OX=588858 GN=sdhA PE=3 SV=1
95	421424	A0A0F6AX15|A0A0F6AX15_SALT1	335.18	82	82	590000000	16	16	65	Carbamidomethylation		15094	UPF0325 protein YaeH OS=Salmonella typhimurium (strain 14028s / SGSC 2262) OX=588858 GN=yaeH PE=3 SV=1
280	421271	A0A0F6B012|A0A0F6B012_SALT1	335.16	64	64	37100000	18	18	27			42210	Flagellar hook protein FlgE OS=Salmonella typhimurium (strain 14028s / SGSC 2262) OX=588858 GN=flgE PE=3 SV=1
144	421140	A0A0F6B9S4|A0A0F6B9S4_SALT1	334.93	63	63	59200000	26	26	48	Carbamidomethylation	Oxidation (M)	49668	ATP-dependent protease ATPase subunit HslU OS=Salmonella typhimurium (strain 14028s / SGSC 2262) OX=588858 GN=hslU PE=2 SV=1
166	421121	A0A0F6BAA8|A0A0F6BAA8_SALT1	334.79	12	12	15300000	40	40	54			594899	Putative inner membrane protein OS=Salmonella typhimurium (strain 14028s / SGSC 2262) OX=588858 GN=SiiE PE=4 SV=1
12	421878	A0A0F6AXT0|A0A0F6AXT0_SALT1	334.75	86	86	775000000	14	14	185			9240	Transcriptional regulator HU subunit beta OS=Salmonella typhimurium (strain 14028s / SGSC 2262) OX=588858 GN=hupB PE=3 SV=1
168	421568	A0A0F6B0G2|A0A0F6B0G2_SALT1	334.67	88	88	146000000	13	13	38			17551	Putative molecular chaperone OS=Salmonella typhimurium (strain 14028s / SGSC 2262) OX=588858 GN=STM14_1509 PE=3 SV=1
118	421288	A0A0F6B031|A0A0F6B031_SALT1	334.59	84	84	194000000	16	16	56	Carbamidomethylation	Oxidation (M)	25545	3-ketoacyl-(Acyl-carrier-protein) reductase OS=Salmonella typhimurium (strain 14028s / SGSC 2262) OX=588858 GN=fabG PE=4 SV=1
181	421164	A0A0F6B9Q7|A0A0F6B9Q7_SALT1	334.35	67	67	131000000	17	17	41	Carbamidomethylation	Oxidation (M)	36760	Putative sugar transport protein OS=Salmonella typhimurium (strain 14028s / SGSC 2262) OX=588858 GN=yneA PE=4 SV=1
167	421241	A0A0F6B033|A0A0F6B033_SALT1	333.95	66	66	81100000	16	16	37	Carbamidomethylation	Oxidation (M)	42953	3-oxoacyl-[acyl-carrier-protein] synthase 2 OS=Salmonella typhimurium (strain 14028s / SGSC 2262) OX=588858 GN=fabF PE=3 SV=1
178	421172	A0A0F6B2D7|A0A0F6B2D7_SALT1	333.63	74	74	89800000	22	22	44	Oxidation (M)		34988	Mannose-specific enzyme IIAB OS=Salmonella typhimurium (strain 14028s / SGSC 2262) OX=588858 GN=manX PE=4 SV=1
62	421502	A0A0F6B7M2|A0A0F6B7M2_SALT1	332.4	88	88	671000000	14	14	93	Carbamidomethylation	Oxidation (M)	14127	30S ribosomal protein S8 OS=Salmonella typhimurium (strain 14028s / SGSC 2262) OX=588858 GN=rpsH PE=3 SV=1
44	421259	A0A0F6B7L2|A0A0F6B7L2_SALT1	329.84	72	72	620000000	23	23	116	Carbamidomethylation	Oxidation (M)	23485	30S ribosomal protein S4 OS=Salmonella typhimurium (strain 14028s / SGSC 2262) OX=588858 GN=rpsD PE=3 SV=1
133	421361	A0A0F6B9X9|A0A0F6B9X9_SALT1	329.02	91	91	184000000	16	16	49	Oxidation (M)		20546	Transcription termination/antitermination protein NusG OS=Salmonella typhimurium (strain 14028s / SGSC 2262) OX=588858 GN=nusG PE=3 SV=1
186	421197	A0A0F6B0P2|A0A0F6B0P2_SALT1	328.92	87	87	53900000	17	17	36	Carbamidomethylation		30484	NH(3)-dependent NAD(+) synthetase OS=Salmonella typhimurium (strain 14028s / SGSC 2262) OX=588858 GN=nadE PE=3 SV=1
115	421145	A0A0F6B5V1|A0A0F6B5V1_SALT1	328.77	80	80	96700000	20	20	54	Carbamidomethylation	Oxidation (M)	37112	Translocation machinery component OS=Salmonella typhimurium (strain 14028s / SGSC 2262) OX=588858 GN=sipD PE=4 SV=1
94	421342	A0A0F6BBA5|A0A0F6BBA5_SALT1	328.46	70	70	245000000	17	17	63	Oxidation (M)		21449	Periplasmic protein OS=Salmonella typhimurium (strain 14028s / SGSC 2262) OX=588858 GN=osmY PE=4 SV=1
219	421387	A0A0F6AZA5|A0A0F6AZA5_SALT1	327.56	72	72	75000000	11	11	30	Oxidation (M)		22612	Outer-membrane lipoprotein carrier protein OS=Salmonella typhimurium (strain 14028s / SGSC 2262) OX=588858 GN=lolA PE=3 SV=1
51	421491	A0A0F6B7M5|A0A0F6B7M5_SALT1	326.95	72	72	715000000	16	16	101			11316	50S ribosomal protein L24 OS=Salmonella typhimurium (strain 14028s / SGSC 2262) OX=588858 GN=rplX PE=3 SV=1
200	421150	A0A0F6B6Q2|A0A0F6B6Q2_SALT1	326.9	65	65	48600000	20	20	37	Carbamidomethylation		54008	Putative D-mannonate oxidoreductase OS=Salmonella typhimurium (strain 14028s / SGSC 2262) OX=588858 GN=STM14_3796 PE=3 SV=1
197	421814	A0A0F6B125|A0A0F6B125_SALT1	326.58	69	69	242000000	9	9	32	Carbamidomethylation	Oxidation (M)	12908	Glutaredoxin OS=Salmonella typhimurium (strain 14028s / SGSC 2262) OX=588858 GN=ydhD PE=3 SV=1
87	421156	A0A0F6B6E9|A0A0F6B6E9_SALT1	326.41	68	68	278000000	19	19	68	Carbamidomethylation	Oxidation (M)	40217	Aminomethyltransferase OS=Salmonella typhimurium (strain 14028s / SGSC 2262) OX=588858 GN=gcvT PE=3 SV=1
225	421498	A0A0F6B6G1|A0A0F6B6G1_SALT1	325.82	54	54	123000000	12	12	30	Carbamidomethylation	Oxidation (M)	22895	Ribose-5-phosphate isomerase A OS=Salmonella typhimurium (strain 14028s / SGSC 2262) OX=588858 GN=rpiA PE=3 SV=1
287	421300	A0A0F6B8I0|A0A0F6B8I0_SALT1	325.64	58	58	16700000	17	17	24	Carbamidomethylation	Oxidation (M)	41474	Mannitol-1-phosphate 5-dehydrogenase OS=Salmonella typhimurium (strain 14028s / SGSC 2262) OX=588858 GN=mtlD PE=3 SV=1
173	421349	A0A0F6B784|A0A0F6B784_SALT1	325.09	86	86	133000000	14	14	39	Carbamidomethylation		17656	Transcription elongation factor GreA OS=Salmonella typhimurium (strain 14028s / SGSC 2262) OX=588858 GN=greA PE=3 SV=1
129	421110	A0A0F6B771|A0A0F6B771_SALT1	324.68	61	61	47500000	35	35	52	Carbamidomethylation	Oxidation (M)	97402	Translation initiation factor IF-2 OS=Salmonella typhimurium (strain 14028s / SGSC 2262) OX=588858 GN=infB PE=3 SV=1
209	421391	A0A0F6B030|A0A0F6B030_SALT1	324.13	67	67	93000000	15	15	32	Carbamidomethylation	Oxidation (M)	32405	Malonyl CoA-acyl carrier protein transacylase OS=Salmonella typhimurium (strain 14028s / SGSC 2262) OX=588858 GN=fabD PE=3 SV=1
154	421184	A0A0F6AX16|A0A0F6AX16_SALT1	324.11	71	71	91400000	21	21	43	Carbamidomethylation		29878	2 3 4 5-tetrahydropyridine-2 6-dicarboxylate N-succinyltransferase OS=Salmonella typhimurium (strain 14028s / SGSC 2262) OX=588858 GN=dapD PE=3 SV=1
159	421113	A0A0F6AXW7|A0A0F6AXW7_SALT1	324.05	59	59	62700000	30	30	48	Oxidation (M)		72409	Chaperone protein HtpG OS=Salmonella typhimurium (strain 14028s / SGSC 2262) OX=588858 GN=htpG PE=3 SV=1
135	421377	A0A0F6B5M7|A0A0F6B5M7_SALT1	323.12	82	82	183000000	14	14	52	Carbamidomethylation	Oxidation (M)	19308	S-ribosylhomocysteine lyase OS=Salmonella typhimurium (strain 14028s / SGSC 2262) OX=588858 GN=luxS PE=3 SV=1
297	421308	A0A0F6BA76|A0A0F6BA76_SALT1	322.07	65	65	44700000	12	12	23			31823	Maltose regulon periplasmic protein OS=Salmonella typhimurium (strain 14028s / SGSC 2262) OX=588858 GN=malM PE=4 SV=1
176	421298	A0A0F6B4P1|A0A0F6B4P1_SALT1	322.06	74	74	76100000	20	20	37	Carbamidomethylation	Oxidation (M)	26908	Phosphoribosylaminoimidazole-succinocarboxamide synthase OS=Salmonella typhimurium (strain 14028s / SGSC 2262) OX=588858 GN=purC PE=3 SV=1
189	421115	A0A0F6BAS0|A0A0F6BAS0_SALT1	318.99	47	47	49600000	25	25	42	Carbamidomethylation		70517	Bifunctional 2' 3'-cyclic nucleotide 2'-phosphodiesterase/3'-nucleotidase periplasmic protein OS=Salmonella typhimurium (strain 14028s / SGSC 2262) OX=588858 GN=cpdB PE=3 SV=1
174	421409	A0A0F6BAY2|A0A0F6BAY2_SALT1	318.48	90	90	116000000	15	15	39	Carbamidomethylation		17087	Aspartate carbamoyltransferase regulatory chain OS=Salmonella typhimurium (strain 14028s / SGSC 2262) OX=588858 GN=pyrI PE=3 SV=1
6	421632	A0A0F6BAJ2|A0A0F6BAJ2_SALT1	317.99	53	53	3110000000	12	12	283	Oxidation (M)		16864	10 kDa chaperonin OS=Salmonella typhimurium (strain 14028s / SGSC 2262) OX=588858 GN=groES PE=3 SV=1
192	421219	A0A0F6B6J2|A0A0F6B6J2_SALT1	317.09	59	59	40100000	20	20	39	Carbamidomethylation	Oxidation (M)	41953	S-adenosylmethionine synthase OS=Salmonella typhimurium (strain 14028s / SGSC 2262) OX=588858 GN=metK PE=3 SV=1
179	421187	A0A0F6AYT2|A0A0F6AYT2_SALT1	316	82	82	67800000	21	21	39			27548	Molybdate transporter periplasmic protein OS=Salmonella typhimurium (strain 14028s / SGSC 2262) OX=588858 GN=modA PE=4 SV=1
151	421117	A0A0F6B766|A0A0F6B766_SALT1	315.74	54	54	42400000	27	27	47			77039	Polyribonucleotide nucleotidyltransferase OS=Salmonella typhimurium (strain 14028s / SGSC 2262) OX=588858 GN=pnp PE=3 SV=1
161	421167	A0A0F6B8K7|A0A0F6B8K7_SALT1	315.67	80	80	78400000	21	21	45	Carbamidomethylation		34849	ADP-L-glycero-D-manno-heptose-6-epimerase OS=Salmonella typhimurium (strain 14028s / SGSC 2262) OX=588858 GN=rfaD PE=3 SV=1
196	421826	A0A0F6AZK4|A0A0F6AZK4_SALT1	314.71	50	50	87100000	10	10	33	Carbamidomethylation		18370	Superoxide dismutase [Cu-Zn] OS=Salmonella typhimurium (strain 14028s / SGSC 2262) OX=588858 GN=sodC_1 PE=3 SV=1
198	421132	A0A0F6AWU9|A0A0F6AWU9_SALT1	314.38	40	40	30300000	21	21	39	Oxidation (M)		66055	Acetyltransferase component of pyruvate dehydrogenase complex OS=Salmonella typhimurium (strain 14028s / SGSC 2262) OX=588858 GN=aceF PE=3 SV=1
207	421105	A0A0F6B2U4|A0A0F6B2U4_SALT1	314.34	71	71	17100000	23	23	33			49835	Flagellar hook-associated protein 2 OS=Salmonella typhimurium (strain 14028s / SGSC 2262) OX=588858 GN=fliD PE=3 SV=1
73	421519	A0A0F6B7D6|A0A0F6B7D6_SALT1	313.58	82	82	934000000	15	15	84	Oxidation (M)		16019	50S ribosomal protein L13 OS=Salmonella typhimurium (strain 14028s / SGSC 2262) OX=588858 GN=rplM PE=3 SV=1
71	421192	A0A0F6B7N3|A0A0F6B7N3_SALT1	313.38	62	62	211000000	21	21	81	Carbamidomethylation	Oxidation (M)	29820	50S ribosomal protein L2 OS=Salmonella typhimurium (strain 14028s / SGSC 2262) OX=588858 GN=rplB PE=3 SV=1
227	421194	A0A0F6B867|A0A0F6B867_SALT1	311.93	65	65	36700000	18	18	31	Carbamidomethylation		48692	Glutathione reductase OS=Salmonella typhimurium (strain 14028s / SGSC 2262) OX=588858 GN=gor PE=3 SV=1
106	421515	A0A0F6B7L4|A0A0F6B7L4_SALT1	310.57	68	68	564000000	14	14	63	Carbamidomethylation	Oxidation (M)	13161	30S ribosomal protein S13 OS=Salmonella typhimurium (strain 14028s / SGSC 2262) OX=588858 GN=rpsM PE=3 SV=1
242	421169	A0A0F6B823|A0A0F6B823_SALT1	308.92	53	53	33500000	17	17	33			48393	Glycerol-3-phosphate transporter periplasmic binding protein OS=Salmonella typhimurium (strain 14028s / SGSC 2262) OX=588858 GN=ugpB PE=4 SV=1
206	421253	A0A0F6B278|A0A0F6B278_SALT1	308.91	70	70	140000000	16	16	34	Carbamidomethylation		34216	Ribose-phosphate pyrophosphokinase OS=Salmonella typhimurium (strain 14028s / SGSC 2262) OX=588858 GN=prsA PE=3 SV=1
171	421573	A0A0F6B0L9|A0A0F6B0L9_SALT1	308.22	79	79	116000000	10	10	37	Carbamidomethylation		16682	Peptide methionine sulfoxide reductase MsrB OS=Salmonella typhimurium (strain 14028s / SGSC 2262) OX=588858 GN=yeaA PE=3 SV=1
226	421190	A0A0F6B9E9|A0A0F6B9E9_SALT1	308.06	66	66	37500000	15	15	30	Carbamidomethylation	Oxidation (M)	41004	3-ketoacyl-CoA thiolase OS=Salmonella typhimurium (strain 14028s / SGSC 2262) OX=588858 GN=fadA PE=3 SV=1
290	421774	A0A0F6AYA7|A0A0F6AYA7_SALT1	307.94	98	98	50900000	8	8	24	Carbamidomethylation	Oxidation (M)	14994	Regulator of nucleoside diphosphate kinase OS=Salmonella typhimurium (strain 14028s / SGSC 2262) OX=588858 GN=rnk PE=3 SV=1
140	421312	A0A0F6AXR1|A0A0F6AXR1_SALT1	307.18	87	87	229000000	15	15	45			18319	UPF0234 protein YajQ OS=Salmonella typhimurium (strain 14028s / SGSC 2262) OX=588858 GN=yajQ PE=3 SV=1
263	421174	A0A0F6B6J8|A0A0F6B6J8_SALT1	306.88	78	78	33000000	17	17	28	Carbamidomethylation		35433	Glutathione synthetase OS=Salmonella typhimurium (strain 14028s / SGSC 2262) OX=588858 GN=gshB PE=3 SV=1
37	421448	A0A0F6B7N7|A0A0F6B7N7_SALT1	306.17	83	83	924000000	18	18	132	Oxidation (M)		11767	30S ribosomal protein S10 OS=Salmonella typhimurium (strain 14028s / SGSC 2262) OX=588858 GN=rpsJ PE=3 SV=1
215	421152	A0A0F6AWV9|A0A0F6AWV9_SALT1	306.13	84	84	49700000	18	18	30	Carbamidomethylation		35065	4-hydroxythreonine-4-phosphate dehydrogenase 2 OS=Salmonella typhimurium (strain 14028s / SGSC 2262) OX=588858 GN=pdxA_2 PE=3 SV=1
108	421352	A0A0F6B7R5|A0A0F6B7R5_SALT1	305.61	74	74	217000000	18	18	60	Carbamidomethylation	Oxidation (M)	23656	cAMP-regulatory protein OS=Salmonella typhimurium (strain 14028s / SGSC 2262) OX=588858 GN=crp PE=4 SV=1
243	421358	A0A0F6B1X1|A0A0F6B1X1_SALT1	304.91	70	70	57600000	17	17	34	Oxidation (M)		25524	Phage shock protein PspA OS=Salmonella typhimurium (strain 14028s / SGSC 2262) OX=588858 GN=pspA PE=4 SV=1
299	421516	A0A0F6AXB7|A0A0F6AXB7_SALT1	304.64	73	73	27200000	14	14	24	Carbamidomethylation		20896	Phosphoheptose isomerase OS=Salmonella typhimurium (strain 14028s / SGSC 2262) OX=588858 GN=gmhA PE=3 SV=1
190	421592	A0A0F6B9G2|A0A0F6B9G2_SALT1	304.64	65	65	141000000	9	9	46	Oxidation (M)		22911	Thiol:disulfide interchange protein OS=Salmonella typhimurium (strain 14028s / SGSC 2262) OX=588858 GN=dsbA PE=3 SV=1
245	421135	A0A0F6B3Y8|A0A0F6B3Y8_SALT1	303.83	42	42	22600000	25	25	32	Carbamidomethylation		92860	Periplasmic nitrate reductase OS=Salmonella typhimurium (strain 14028s / SGSC 2262) OX=588858 GN=napA PE=3 SV=1
270	421414	A0A0F6B7X0|A0A0F6B7X0_SALT1	303.74	78	78	69900000	11	11	25	Carbamidomethylation		20938	Fe/S biogenesis protein NfuA OS=Salmonella typhimurium (strain 14028s / SGSC 2262) OX=588858 GN=yhgI PE=3 SV=1
77	421237	A0A0F6B1Y3|A0A0F6B1Y3_SALT1	303.41	63	63	218000000	14	14	74	Carbamidomethylation	Oxidation (M)	27761	Enoyl-[acyl-carrier-protein] reductase [NADH] OS=Salmonella typhimurium (strain 14028s / SGSC 2262) OX=588858 GN=fabI PE=3 SV=1
231	421200	A0A0F6AZT8|A0A0F6AZT8_SALT1	303.08	60	60	40400000	19	19	30	Carbamidomethylation		45559	Glucose-1-phosphatase/inositol phosphatase OS=Salmonella typhimurium (strain 14028s / SGSC 2262) OX=588858 GN=agp PE=4 SV=1
223	421381	A0A0F6BAK8|A0A0F6BAK8_SALT1	303.05	64	64	57000000	10	10	30	Carbamidomethylation	Oxidation (M)	27175	Succinate dehydrogenase iron-sulfur subunit OS=Salmonella typhimurium (strain 14028s / SGSC 2262) OX=588858 GN=frdB PE=3 SV=1
175	421690	A0A0F6B7Q2|A0A0F6B7Q2_SALT1	302.71	69	69	144000000	7	7	39	Oxidation (M)		20788	Peptidyl-prolyl cis-trans isomerase OS=Salmonella typhimurium (strain 14028s / SGSC 2262) OX=588858 GN=slyD PE=3 SV=1
218	421321	A0A0F6B143|A0A0F6B143_SALT1	302.21	90	90	66200000	14	14	31	Carbamidomethylation	Oxidation (M)	22443	Glutathionine S-transferase OS=Salmonella typhimurium (strain 14028s / SGSC 2262) OX=588858 GN=gst PE=4 SV=1
75	421692	A0A0F6B980|A0A0F6B980_SALT1	301.32	86	86	435000000	10	10	74	Carbamidomethylation	Oxidation (M)	11807	Thioredoxin OS=Salmonella typhimurium (strain 14028s / SGSC 2262) OX=588858 GN=trxA PE=3 SV=1
337	421472	A0A0F6B7B4|A0A0F6B7B4_SALT1	300.01	89	89	67900000	10	10	22	Carbamidomethylation	Oxidation (M)	22903	Glyoxalase OS=Salmonella typhimurium (strain 14028s / SGSC 2262) OX=588858 GN=yhbL PE=3 SV=1
117	421366	A0A0F6B938|A0A0F6B938_SALT1	299.6	83	83	277000000	11	11	50	Carbamidomethylation	Oxidation (M)	19412	ATP synthase subunit delta OS=Salmonella typhimurium (strain 14028s / SGSC 2262) OX=588858 GN=atpH PE=3 SV=1
177	421176	A0A0F6AXY7|A0A0F6AXY7_SALT1	299.09	85	85	36600000	16	16	37	Carbamidomethylation		31814	Putative thioredoxin protein OS=Salmonella typhimurium (strain 14028s / SGSC 2262) OX=588858 GN=ybbN PE=4 SV=1
383	421189	A0A0F6B9H5|A0A0F6B9H5_SALT1	298.9	60	60	12700000	18	18	22	Carbamidomethylation	Oxidation (M)	51786	Glutamine synthetase OS=Salmonella typhimurium (strain 14028s / SGSC 2262) OX=588858 GN=glnA PE=3 SV=1
199	421201	A0A0F6AXX7|A0A0F6AXX7_SALT1	297.94	55	55	79400000	18	18	40	Carbamidomethylation	Oxidation (M)	60439	Bifunctional UDP-sugar hydrolase/5'-nucleotidase periplasmic OS=Salmonella typhimurium (strain 14028s / SGSC 2262) OX=588858 GN=ushA PE=3 SV=1
66	421602	A0A0F6B9Y0|A0A0F6B9Y0_SALT1	297.66	79	79	458000000	13	13	78	Carbamidomethylation	Oxidation (M)	14875	50S ribosomal protein L11 OS=Salmonella typhimurium (strain 14028s / SGSC 2262) OX=588858 GN=rplK PE=3 SV=1
150	421825	A0A0F6B9S0|A0A0F6B9S0_SALT1	296.97	94	94	159000000	12	12	42	Oxidation (M)		9312	Cell division protein ZapB OS=Salmonella typhimurium (strain 14028s / SGSC 2262) OX=588858 GN=yiiU PE=3 SV=1
276	421285	A0A0F6AZZ8|A0A0F6AZZ8_SALT1	295.98	79	79	35100000	15	15	27	Carbamidomethylation	Oxidation (M)	24463	Glutaredoxin 2 OS=Salmonella typhimurium (strain 14028s / SGSC 2262) OX=588858 GN=grxB PE=4 SV=1
52	421641	A0A0F6BAY1|A0A0F6BAY1_SALT1	295.62	85	85	810000000	9	9	101	Carbamidomethylation	Oxidation (M)	13576	Putative translation initiation inhibitor OS=Salmonella typhimurium (strain 14028s / SGSC 2262) OX=588858 GN=yjgF PE=4 SV=1
253	421202	A0A0F6AX45|A0A0F6AX45_SALT1	294.9	45	45	13000000	17	17	25			63540	Proline--tRNA ligase OS=Salmonella typhimurium (strain 14028s / SGSC 2262) OX=588858 GN=proS PE=3 SV=1
264	421205	A0A0F6AZZ6|A0A0F6AZZ6_SALT1	294.87	62	62	46100000	15	15	29	Carbamidomethylation		38605	Dihydroorotase OS=Salmonella typhimurium (strain 14028s / SGSC 2262) OX=588858 GN=pyrC PE=3 SV=1
201	421242	A0A0F6B480|A0A0F6B480_SALT1	294.86	70	70	49500000	18	18	34	Carbamidomethylation	Oxidation (M)	43257	Acetate kinase OS=Salmonella typhimurium (strain 14028s / SGSC 2262) OX=588858 GN=ackA PE=3 SV=1
214	421567	A0A0F6BAA1|A0A0F6BAA1_SALT1	294.58	76	76	150000000	13	13	33	Oxidation (M)		23861	Single-stranded DNA-binding protein OS=Salmonella typhimurium (strain 14028s / SGSC 2262) OX=588858 GN=ssb PE=3 SV=1
136	421694	A0A0F6B7H4|A0A0F6B7H4_SALT1	294.46	80	80	227000000	7	7	48	Carbamidomethylation	Oxidation (M)	16687	Biotin carboxyl carrier protein of acetyl-CoA carboxylase OS=Salmonella typhimurium (strain 14028s / SGSC 2262) OX=588858 GN=accB PE=4 SV=1
102	421796	A0A0F6AXP1|A0A0F6AXP1_SALT1	294.43	79	79	219000000	7	7	61	Oxidation (M)		16008	6 7-dimethyl-8-ribityllumazine synthase OS=Salmonella typhimurium (strain 14028s / SGSC 2262) OX=588858 GN=ribH PE=3 SV=1
213	421254	A0A0F6B999|A0A0F6B999_SALT1	294.13	70	70	67000000	18	18	36	Carbamidomethylation		34233	Porphobilinogen deaminase OS=Salmonella typhimurium (strain 14028s / SGSC 2262) OX=588858 GN=hemC PE=3 SV=1
203	421137	A0A0F6B981|A0A0F6B981_SALT1	293.89	55	55	40600000	20	20	32			46993	Transcription termination factor Rho OS=Salmonella typhimurium (strain 14028s / SGSC 2262) OX=588858 GN=rho PE=3 SV=1
204	421144	A0A0F6B282|A0A0F6B282_SALT1	293.28	76	76	43300000	18	18	34	Carbamidomethylation	Oxidation (M)	39630	Ribosome-binding ATPase YchF OS=Salmonella typhimurium (strain 14028s / SGSC 2262) OX=588858 GN=ychF PE=3 SV=1
68	421921	A0A0F6BA04|A0A0F6BA04_SALT1	292.67	80	80	2100000000	9	9	85			9521	Transcriptional regulator HU subunit alpha OS=Salmonella typhimurium (strain 14028s / SGSC 2262) OX=588858 GN=hupA PE=3 SV=1
341	421492	A0A0F6B3Z2|A0A0F6B3Z2_SALT1	291.89	74	74	57800000	9	9	20	Carbamidomethylation		18218	Ecotin OS=Salmonella typhimurium (strain 14028s / SGSC 2262) OX=588858 GN=eco PE=3 SV=1
254	421615	A0A0F6AYJ0|A0A0F6AYJ0_SALT1	291.15	74	74	99100000	8	8	28	Carbamidomethylation		17011	Ferric uptake regulation protein OS=Salmonella typhimurium (strain 14028s / SGSC 2262) OX=588858 GN=fur PE=3 SV=1
116	421509	A0A0F6BAT4|A0A0F6BAT4_SALT1	290.72	85	85	429000000	13	13	53	Carbamidomethylation	Oxidation (M)	19677	Inorganic pyrophosphatase OS=Salmonella typhimurium (strain 14028s / SGSC 2262) OX=588858 GN=ppa PE=3 SV=1
328	421810	A0A0F6B2P9|A0A0F6B2P9_SALT1	290.55	84	84	85900000	8	8	24	Oxidation (M)		14125	Chemotaxis regulatory protein CheY OS=Salmonella typhimurium (strain 14028s / SGSC 2262) OX=588858 GN=cheY PE=4 SV=1
229	421198	A0A0F6B7G6|A0A0F6B7G6_SALT1	290.4	64	64	56400000	19	19	31	Carbamidomethylation		36952	Rod shape-determining protein OS=Salmonella typhimurium (strain 14028s / SGSC 2262) OX=588858 GN=mreB PE=4 SV=1
302	421155	A0A0F6B295|A0A0F6B295_SALT1	288.2	58	58	32700000	20	20	27	Carbamidomethylation		48038	Glutamate dehydrogenase OS=Salmonella typhimurium (strain 14028s / SGSC 2262) OX=588858 GN=STM14_2170 PE=3 SV=1
233	421880	A0A0F6B768|A0A0F6B768_SALT1	287.72	69	69	379000000	8	8	28			10198	30S ribosomal protein S15 OS=Salmonella typhimurium (strain 14028s / SGSC 2262) OX=588858 GN=rpsO PE=3 SV=1
289	421346	A0A0F6B1B5|A0A0F6B1B5_SALT1	287.14	58	58	58700000	13	13	25	Oxidation (M)		27646	3-hydroxy acid dehydrogenase OS=Salmonella typhimurium (strain 14028s / SGSC 2262) OX=588858 GN=ydfG PE=3 SV=1
47	421367	A0A0F6B5K2|A0A0F6B5K2_SALT1	287.04	81	81	484000000	13	12	118	Oxidation (M)		15488	DNA-binding protein OS=Salmonella typhimurium (strain 14028s / SGSC 2262) OX=588858 GN=stpA PE=3 SV=1
184	421307	A0A0F6AY64|A0A0F6AY64_SALT1	286.78	72	72	97200000	17	17	40	Carbamidomethylation		23955	Dihydropteridine reductase OS=Salmonella typhimurium (strain 14028s / SGSC 2262) OX=588858 GN=nfnB PE=4 SV=1
395	421315	A0A0F6BA09|A0A0F6BA09_SALT1	286.57	58	58	18700000	13	13	18	Carbamidomethylation	Oxidation (M)	45693	Phosphoribosylamine--glycine ligase OS=Salmonella typhimurium (strain 14028s / SGSC 2262) OX=588858 GN=purD PE=3 SV=1
342	421302	A0A0F6AZ00|A0A0F6AZ00_SALT1	285.66	75	75	68300000	14	14	23	Oxidation (M)		33292	Uncharacterized protein OS=Salmonella typhimurium (strain 14028s / SGSC 2262) OX=588858 GN=ybiS PE=4 SV=1
183	421159	A0A0F6AY22|A0A0F6AY22_SALT1	285.38	64	64	46300000	21	21	42	Carbamidomethylation		52257	Cysteine--tRNA ligase OS=Salmonella typhimurium (strain 14028s / SGSC 2262) OX=588858 GN=cysS PE=3 SV=1
349	421709	A0A0F6B8J7|A0A0F6B8J7_SALT1	285.04	67	67	147000000	8	8	20	Carbamidomethylation	Oxidation (M)	17245	Protein-export protein SecB OS=Salmonella typhimurium (strain 14028s / SGSC 2262) OX=588858 GN=secB PE=3 SV=1
220	421208	A0A0F6AZC5|A0A0F6AZC5_SALT1	284.92	62	62	22000000	20	20	33	Carbamidomethylation	Oxidation (M)	39832	Phosphoserine aminotransferase OS=Salmonella typhimurium (strain 14028s / SGSC 2262) OX=588858 GN=serC PE=3 SV=1
428	421493	A0A0F6BAF1|A0A0F6BAF1_SALT1	284.53	68	68	17700000	10	10	17	Carbamidomethylation		25054	DNA-binding transcriptional regulator BasR OS=Salmonella typhimurium (strain 14028s / SGSC 2262) OX=588858 GN=basR PE=4 SV=1
416	421188	A0A0F6AZF2|A0A0F6AZF2_SALT1	283.71	50	50	17200000	17	17	19	Oxidation (M)		52523	Asparagine--tRNA ligase OS=Salmonella typhimurium (strain 14028s / SGSC 2262) OX=588858 GN=asnS PE=3 SV=1
282	421417	A0A0F6B6D5|A0A0F6B6D5_SALT1	283.66	57	57	40200000	12	12	27	Carbamidomethylation		25836	Thiol:disulfide interchange protein OS=Salmonella typhimurium (strain 14028s / SGSC 2262) OX=588858 GN=dsbC PE=3 SV=1
240	421479	A0A0F6B7U1|A0A0F6B7U1_SALT1	283.46	70	70	60800000	10	10	29	Oxidation (M)		19470	Shikimate kinase 1 OS=Salmonella typhimurium (strain 14028s / SGSC 2262) OX=588858 GN=aroK PE=3 SV=1
221	421262	A0A0F6B4B2|A0A0F6B4B2_SALT1	283.26	73	73	39600000	17	17	34	Carbamidomethylation	Oxidation (M)	33216	Acetyl-coenzyme A carboxylase carboxyl transferase subunit beta OS=Salmonella typhimurium (strain 14028s / SGSC 2262) OX=588858 GN=accD PE=3 SV=1
425	421464	A0A0F6AYY5|A0A0F6AYY5_SALT1	283.18	54	54	20600000	10	10	18			26702	Glutamine ABC transporter ATP-binding protein OS=Salmonella typhimurium (strain 14028s / SGSC 2262) OX=588858 GN=glnQ PE=4 SV=1
286	421449	A0A0F6BA94|A0A0F6BA94_SALT1	282.78	54	54	140000000	10	10	24			26315	Class B acid phosphatase OS=Salmonella typhimurium (strain 14028s / SGSC 2262) OX=588858 GN=aphA PE=3 SV=1
83	421635	A0A0F6B7L3|A0A0F6B7L3_SALT1	282.63	84	84	487000000	13	13	75	Carbamidomethylation	Oxidation (M)	13831	30S ribosomal protein S11 OS=Salmonella typhimurium (strain 14028s / SGSC 2262) OX=588858 GN=rpsK PE=3 SV=1
307	421161	A0A0F6BAN1|A0A0F6BAN1_SALT1	282.31	45	45	22200000	16	16	22	Carbamidomethylation		47377	Adenylosuccinate synthetase OS=Salmonella typhimurium (strain 14028s / SGSC 2262) OX=588858 GN=purA PE=3 SV=1
202	421131	A0A0F6AZ15|A0A0F6AZ15_SALT1	281.86	63	63	32600000	21	21	34			56538	Putative ABC transporter periplasmic binding protein OS=Salmonella typhimurium (strain 14028s / SGSC 2262) OX=588858 GN=yliB PE=4 SV=1
257	421940	A0A0F6B5U1|A0A0F6B5U1_SALT1	281.19	89	89	152000000	7	7	25			8857	Needle complex major subunit OS=Salmonella typhimurium (strain 14028s / SGSC 2262) OX=588858 GN=prgI PE=4 SV=1
259	421209	A0A0F6AWJ3|A0A0F6AWJ3_SALT1	281.04	75	75	34200000	17	17	28	Carbamidomethylation	Oxidation (M)	41651	Carbamoyl-phosphate synthase small chain OS=Salmonella typhimurium (strain 14028s / SGSC 2262) OX=588858 GN=carA PE=3 SV=1
63	421671	A0A0F6B790|A0A0F6B790_SALT1	280.41	81	81	483000000	12	12	89	Oxidation (M)		11578	50S ribosomal protein L21 OS=Salmonella typhimurium (strain 14028s / SGSC 2262) OX=588858 GN=rplU PE=3 SV=1
238	421232	A0A0F6B499|A0A0F6B499_SALT1	280.07	68	68	44100000	17	17	29	Carbamidomethylation		28200	Lysine/arginine/ornithine transport protein OS=Salmonella typhimurium (strain 14028s / SGSC 2262) OX=588858 GN=argT PE=3 SV=1
236	421373	A0A0F6B9Y2|A0A0F6B9Y2_SALT1	280	70	70	195000000	13	13	33	Carbamidomethylation		17801	50S ribosomal protein L10 OS=Salmonella typhimurium (strain 14028s / SGSC 2262) OX=588858 GN=rplJ PE=3 SV=1
334	421686	A0A0F6AZP2|A0A0F6AZP2_SALT1	279.81	85	85	47400000	9	9	21			14908	Putative cytoplasmic protein OS=Salmonella typhimurium (strain 14028s / SGSC 2262) OX=588858 GN=STM14_1223 PE=4 SV=1
394	421407	A0A0F6B2P8|A0A0F6B2P8_SALT1	279.72	81	81	24100000	13	13	19			23920	Protein phosphatase CheZ OS=Salmonella typhimurium (strain 14028s / SGSC 2262) OX=588858 GN=cheZ PE=3 SV=1
258	421134	A0A0F6B5N3|A0A0F6B5N3_SALT1	279.55	35	35	15100000	24	24	34	Carbamidomethylation	Oxidation (M)	95899	Alanine--tRNA ligase OS=Salmonella typhimurium (strain 14028s / SGSC 2262) OX=588858 GN=alaS PE=3 SV=1
329	421182	A0A0F6B0G8|A0A0F6B0G8_SALT1	279.3	49	49	14700000	17	17	22	Carbamidomethylation		60028	Putative ABC transporter periplasmic binding protein OS=Salmonella typhimurium (strain 14028s / SGSC 2262) OX=588858 GN=STM14_1515 PE=4 SV=1
291	421485	A0A0F6B400|A0A0F6B400_SALT1	279.03	66	66	42900000	12	12	27	Oxidation (M)		23715	Transcriptional regulatory protein RcsB OS=Salmonella typhimurium (strain 14028s / SGSC 2262) OX=588858 GN=rcsB PE=3 SV=1
84	422087	A0A0F6B4I0|A0A0F6B4I0_SALT1	278.65	82	82	361000000	6	6	69	Oxidation (M)		9119	Phosphohistidinoprotein-hexose phosphotransferase component of PTS system (Hpr) OS=Salmonella typhimurium (strain 14028s / SGSC 2262) OX=588858 GN=ptsH PE=4 SV=1
318	421311	A0A0F6B6T7|A0A0F6B6T7_SALT1	278.35	56	56	18600000	15	15	21			42084	Putative alcohol dehydrogenase OS=Salmonella typhimurium (strain 14028s / SGSC 2262) OX=588858 GN=yqhD PE=4 SV=1
306	421269	A0A0F6B246|A0A0F6B246_SALT1	278.3	78	78	35400000	13	13	22	Carbamidomethylation		32906	UTP--glucose-1-phosphate uridylyltransferase OS=Salmonella typhimurium (strain 14028s / SGSC 2262) OX=588858 GN=galU PE=3 SV=1
205	421394	A0A0F6B2K8|A0A0F6B2K8_SALT1	277.19	92	92	90800000	15	15	36	Carbamidomethylation	Oxidation (M)	22187	Keto-hydroxyglutarate-aldolase/keto-deoxy-phosphogluconate aldolase OS=Salmonella typhimurium (strain 14028s / SGSC 2262) OX=588858 GN=eda PE=4 SV=1
269	421418	A0A0F6B7K2|A0A0F6B7K2_SALT1	277.16	80	80	57000000	9	9	25	Carbamidomethylation		19282	Peptide deformylase OS=Salmonella typhimurium (strain 14028s / SGSC 2262) OX=588858 GN=def PE=3 SV=1
170	421581	A0A0F6B2C0|A0A0F6B2C0_SALT1	276.89	90	90	104000000	14	14	42	Carbamidomethylation		10182	Cell division topological specificity factor OS=Salmonella typhimurium (strain 14028s / SGSC 2262) OX=588858 GN=minE PE=3 SV=1
368	421183	A0A0F6B4M2|A0A0F6B4M2_SALT1	276.39	41	41	334000000	15	15	23	Carbamidomethylation		82322	Malic enzyme OS=Salmonella typhimurium (strain 14028s / SGSC 2262) OX=588858 GN=maeB PE=4 SV=1
222	421403	A0A0F6AZA3|A0A0F6AZA3_SALT1	276.12	70	70	95400000	16	16	34	Carbamidomethylation	Oxidation (M)	18857	Leucine-responsive transcriptional regulator OS=Salmonella typhimurium (strain 14028s / SGSC 2262) OX=588858 GN=lrp PE=4 SV=1
88	421454	A0A0F6B7L7|A0A0F6B7L7_SALT1	275.8	68	68	434000000	16	16	68	Oxidation (M)		14966	50S ribosomal protein L15 OS=Salmonella typhimurium (strain 14028s / SGSC 2262) OX=588858 GN=rplO PE=3 SV=1
322	421257	A0A0F6AYN7|A0A0F6AYN7_SALT1	275.73	45	45	43700000	17	17	27			43857	Dihydrolipoyllysine-residue succinyltransferase component of 2-oxoglutarate dehydrogenase complex OS=Salmonella typhimurium (strain 14028s / SGSC 2262) OX=588858 GN=sucB PE=3 SV=1
250	421354	A0A0F6B9D5|A0A0F6B9D5_SALT1	275.71	81	81	33900000	13	13	28	Carbamidomethylation		27139	Uridine phosphorylase OS=Salmonella typhimurium (strain 14028s / SGSC 2262) OX=588858 GN=udp PE=3 SV=1
370	421338	A0A0F6B5S8|A0A0F6B5S8_SALT1	274.98	59	59	17900000	15	15	23	Oxidation (M)		33723	Putative periplasmic binding protein OS=Salmonella typhimurium (strain 14028s / SGSC 2262) OX=588858 GN=sitA PE=3 SV=1
182	421177	A0A0F6B2T6|A0A0F6B2T6_SALT1	274.85	71	71	80000000	24	24	43	Oxidation (M)		28805	Cystine transporter subunit OS=Salmonella typhimurium (strain 14028s / SGSC 2262) OX=588858 GN=fliY PE=3 SV=1
344	421353	A0A0F6AYH8|A0A0F6AYH8_SALT1	274.54	70	70	42200000	13	13	20	Carbamidomethylation	Oxidation (M)	29632	Glucosamine-6-phosphate deaminase OS=Salmonella typhimurium (strain 14028s / SGSC 2262) OX=588858 GN=nagB PE=3 SV=1
340	421596	A0A0F6BBD3|A0A0F6BBD3_SALT1	273.97	69	69	37000000	13	13	24	Carbamidomethylation	Oxidation (M)	17203	Protein CreA OS=Salmonella typhimurium (strain 14028s / SGSC 2262) OX=588858 GN=creA PE=4 SV=1
164	421543	A0A0F6B6L5|A0A0F6B6L5_SALT1	273.29	97	97	108000000	13	13	43	Carbamidomethylation	Oxidation (M)	10899	Probable Fe(2+)-trafficking protein OS=Salmonella typhimurium (strain 14028s / SGSC 2262) OX=588858 GN=yggX PE=3 SV=1
241	421798	A0A0F6AZD1|A0A0F6AZD1_SALT1	273.12	63	63	75300000	8	8	26			10621	Integration host factor subunit beta OS=Salmonella typhimurium (strain 14028s / SGSC 2262) OX=588858 GN=ihfB PE=3 SV=1
216	421335	A0A0F6B5V3|A0A0F6B5V3_SALT1	272.9	89	89	51700000	16	16	34	Carbamidomethylation	Oxidation (M)	19221	Secretion chaperone OS=Salmonella typhimurium (strain 14028s / SGSC 2262) OX=588858 GN=sicA PE=4 SV=1
121	422096	A0A0F6B027|A0A0F6B027_SALT1	272.89	54	54	292000000	5	5	54			6446	50S ribosomal protein L32 OS=Salmonella typhimurium (strain 14028s / SGSC 2262) OX=588858 GN=rpmF PE=3 SV=1
275	421130	A0A0F6B9R7|A0A0F6B9R7_SALT1	272.43	48	48	16200000	18	18	24	Carbamidomethylation	Oxidation (M)	56052	Glycerol kinase OS=Salmonella typhimurium (strain 14028s / SGSC 2262) OX=588858 GN=glpK PE=3 SV=1
296	421250	A0A0F6AYS3|A0A0F6AYS3_SALT1	272.32	63	63	23500000	13	13	24	Carbamidomethylation		38547	Aldose 1-epimerase OS=Salmonella typhimurium (strain 14028s / SGSC 2262) OX=588858 GN=galM PE=3 SV=1
403	421230	A0A0F6B801|A0A0F6B801_SALT1	272.12	66	66	12500000	14	14	20	Carbamidomethylation	Oxidation (M)	40136	Aspartate-semialdehyde dehydrogenase OS=Salmonella typhimurium (strain 14028s / SGSC 2262) OX=588858 GN=asd PE=3 SV=1
315	421369	A0A0F6B0M6|A0A0F6B0M6_SALT1	271.69	69	69	46700000	13	13	25	Carbamidomethylation		20128	Uncharacterized protein OS=Salmonella typhimurium (strain 14028s / SGSC 2262) OX=588858 GN=ydjA PE=4 SV=1
246	421370	A0A0F6AZW3|A0A0F6AZW3_SALT1	270.45	65	65	18200000	15	15	31			35034	Glyoxylate/hydroxypyruvate reductase A OS=Salmonella typhimurium (strain 14028s / SGSC 2262) OX=588858 GN=ycdW PE=3 SV=1
251	421714	A0A0F6B464|A0A0F6B464_SALT1	270.28	69	69	80900000	9	9	28	Carbamidomethylation	Oxidation (M)	18602	NADH dehydrogenase subunit E OS=Salmonella typhimurium (strain 14028s / SGSC 2262) OX=588858 GN=nuoE PE=4 SV=1
308	421496	A0A0F6AX22|A0A0F6AX22_SALT1	269.96	61	61	46800000	10	10	22	Carbamidomethylation	Oxidation (M)	25955	Uridylate kinase OS=Salmonella typhimurium (strain 14028s / SGSC 2262) OX=588858 GN=pyrH PE=3 SV=1
387	421221	A0A0F6B6Q1|A0A0F6B6Q1_SALT1	269.79	50	50	19900000	15	15	22	Carbamidomethylation		44937	Mannonate dehydratase OS=Salmonella typhimurium (strain 14028s / SGSC 2262) OX=588858 GN=uxuA PE=3 SV=1
288	421207	A0A0F6AWD0|A0A0F6AWD0_SALT1	269.6	47	47	31000000	14	14	26	Carbamidomethylation		41313	Chaperone protein DnaJ OS=Salmonella typhimurium (strain 14028s / SGSC 2262) OX=588858 GN=dnaJ PE=3 SV=1
261	421210	A0A0F6B2A3|A0A0F6B2A3_SALT1	269.39	67	67	21700000	15	15	28	Carbamidomethylation		38804	Alanine racemase OS=Salmonella typhimurium (strain 14028s / SGSC 2262) OX=588858 GN=dadX PE=3 SV=1
330	421276	A0A0F6B161|A0A0F6B161_SALT1	268.91	57	57	34500000	14	14	23	Carbamidomethylation		42591	Mannose-6-phosphate isomerase OS=Salmonella typhimurium (strain 14028s / SGSC 2262) OX=588858 GN=manA PE=3 SV=1
312	421364	A0A0F6B4U6|A0A0F6B4U6_SALT1	268.82	58	58	24100000	13	13	25	Oxidation (M)		30832	Sulfurtransferase OS=Salmonella typhimurium (strain 14028s / SGSC 2262) OX=588858 GN=sseA PE=4 SV=1
420	421326	A0A0F6B6K3|A0A0F6B6K3_SALT1	268.46	67	67	28100000	11	11	18	Carbamidomethylation		25671	Pyridoxal phosphate homeostasis protein OS=Salmonella typhimurium (strain 14028s / SGSC 2262) OX=588858 GN=yggS PE=3 SV=1
156	422089	A0A0F6B2E5|A0A0F6B2E5_SALT1	268.16	78	78	743000000	6	6	41			7402	Cold shock-like protein CspC OS=Salmonella typhimurium (strain 14028s / SGSC 2262) OX=588858 GN=cspC PE=4 SV=1
97	421816	A0A0F6B7N2|A0A0F6B7N2_SALT1	268.15	74	74	418000000	10	10	62	Oxidation (M)		10416	30S ribosomal protein S19 OS=Salmonella typhimurium (strain 14028s / SGSC 2262) OX=588858 GN=rpsS PE=3 SV=1
25	421565	A0A0F6B5A6|A0A0F6B5A6_SALT1	267.11	70	70	446000000	12	12	147	Oxidation (M)		13130	50S ribosomal protein L19 OS=Salmonella typhimurium (strain 14028s / SGSC 2262) OX=588858 GN=rplS PE=3 SV=1
267	421890	A0A0F6B2B1|A0A0F6B2B1_SALT1	266.73	93	93	122000000	11	11	28	Oxidation (M)		6483	Putative cytoplasmic protein OS=Salmonella typhimurium (strain 14028s / SGSC 2262) OX=588858 GN=STM14_2186 PE=4 SV=1
224	421154	A0A0F6B9F1|A0A0F6B9F1_SALT1	266.4	56	56	41600000	16	16	29	Carbamidomethylation		50170	Xaa-Pro dipeptidase OS=Salmonella typhimurium (strain 14028s / SGSC 2262) OX=588858 GN=pepQ PE=3 SV=1
217	421416	A0A0F6AZN0|A0A0F6AZN0_SALT1	265.7	58	58	83000000	14	14	32	Oxidation (M)		19047	3-hydroxydecanoyl-[acyl-carrier-protein] dehydratase OS=Salmonella typhimurium (strain 14028s / SGSC 2262) OX=588858 GN=fabA PE=3 SV=1
285	421119	A0A0F6AWH1|A0A0F6AWH1_SALT1	265.49	37	37	17200000	26	26	32	Carbamidomethylation		105672	Isoleucine--tRNA ligase OS=Salmonella typhimurium (strain 14028s / SGSC 2262) OX=588858 GN=ileS PE=3 SV=1
268	421908	A0A0F6B3A4|A0A0F6B3A4_SALT1	265.47	61	61	86600000	7	7	27	Oxidation (M)		13073	UPF0265 protein YeeX OS=Salmonella typhimurium (strain 14028s / SGSC 2262) OX=588858 GN=yeeX PE=3 SV=1
235	421175	A0A0F6B8K6|A0A0F6B8K6_SALT1	265.14	54	54	40500000	19	19	32	Carbamidomethylation		43031	2-amino-3-ketobutyrate coenzyme A ligase OS=Salmonella typhimurium (strain 14028s / SGSC 2262) OX=588858 GN=kbl PE=3 SV=1
185	421142	A0A0F6AZQ5|A0A0F6AZQ5_SALT1	265.12	44	44	31700000	22	22	35	Carbamidomethylation		61935	Secreted effector protein OS=Salmonella typhimurium (strain 14028s / SGSC 2262) OX=588858 GN=sopB PE=4 SV=1
526	421548	A0A0F6B475|A0A0F6B475_SALT1	265.11	66	66	8030000	10	10	16	Carbamidomethylation		23222	Putative phosphatase OS=Salmonella typhimurium (strain 14028s / SGSC 2262) OX=588858 GN=yfbT PE=4 SV=1
332	421751	A0A0F6B207|A0A0F6B207_SALT1	265.05	94	94	86300000	8	8	20			9394	Uncharacterized protein OS=Salmonella typhimurium (strain 14028s / SGSC 2262) OX=588858 GN=yciN PE=4 SV=1
271	421141	A0A0F6AYI1|A0A0F6AYI1_SALT1	264.87	57	57	93700000	25	25	32	Carbamidomethylation		63538	Glutamine--tRNA ligase OS=Salmonella typhimurium (strain 14028s / SGSC 2262) OX=588858 GN=glnS PE=3 SV=1
247	421278	A0A0F6AX18|A0A0F6AX18_SALT1	264.15	86	86	51700000	14	14	31	Carbamidomethylation		29292	Methionine aminopeptidase OS=Salmonella typhimurium (strain 14028s / SGSC 2262) OX=588858 GN=map PE=3 SV=1
80	421713	A0A0F6B9S9|A0A0F6B9S9_SALT1	263.67	93	93	647000000	8	8	72	Carbamidomethylation		7719	50S ribosomal protein L31 OS=Salmonella typhimurium (strain 14028s / SGSC 2262) OX=588858 GN=rpmE PE=3 SV=1
272	421283	A0A0F6AWC1|A0A0F6AWC1_SALT1	263.52	82	82	30200000	17	17	31	Oxidation (M)		29764	UPF0246 protein YaaA OS=Salmonella typhimurium (strain 14028s / SGSC 2262) OX=588858 GN=yaaA PE=3 SV=1
373	421576	A0A0F6AYF1|A0A0F6AYF1_SALT1	263.12	78	78	44500000	11	11	21	Carbamidomethylation		18411	Uncharacterized protein OS=Salmonella typhimurium (strain 14028s / SGSC 2262) OX=588858 GN=ybeL PE=4 SV=1
364	421546	A0A0F6B3E3|A0A0F6B3E3_SALT1	263.11	68	68	25500000	8	8	19	Carbamidomethylation		20663	dTDP-4-dehydrorhamnose 3 5-epimerase OS=Salmonella typhimurium (strain 14028s / SGSC 2262) OX=588858 GN=rfbC PE=3 SV=1
518	421301	A0A0F6BB74|A0A0F6BB74_SALT1	262.74	37	37	3970000	13	10	13	Oxidation (M)		60170	Methyl-accepting chemotaxis protein I OS=Salmonella typhimurium (strain 14028s / SGSC 2262) OX=588858 GN=tsr PE=4 SV=1
228	421193	A0A0F6AW65|A0A0F6AW65_SALT1	262.73	74	74	35300000	20	20	29	Carbamidomethylation		36880	Plasmid partition protein B OS=Salmonella typhimurium (strain 14028s / SGSC 2262) OX=588858 GN=parB PE=3 SV=1
273	421497	A0A0F6B6K6|A0A0F6B6K6_SALT1	262.37	66	66	32600000	10	10	30	Carbamidomethylation	Oxidation (M)	21033	dITP/XTP pyrophosphatase OS=Salmonella typhimurium (strain 14028s / SGSC 2262) OX=588858 GN=yggV PE=3 SV=1
313	421915	A0A0F6B7M9|A0A0F6B7M9_SALT1	262.21	54	54	93800000	10	10	24	Oxidation (M)		15194	50S ribosomal protein L16 OS=Salmonella typhimurium (strain 14028s / SGSC 2262) OX=588858 GN=rplP PE=3 SV=1
283	421245	A0A0F6B6E1|A0A0F6B6E1_SALT1	261.89	64	64	23400000	18	18	26	Carbamidomethylation		35972	tRNA-modifying protein YgfZ OS=Salmonella typhimurium (strain 14028s / SGSC 2262) OX=588858 GN=ygfZ PE=3 SV=1
467	421273	A0A0F6AYJ5|A0A0F6AYJ5_SALT1	261.56	77	77	22800000	13	13	19			28737	Uncharacterized protein OS=Salmonella typhimurium (strain 14028s / SGSC 2262) OX=588858 GN=ybfF PE=4 SV=1
331	421385	A0A0F6B5A8|A0A0F6B5A8_SALT1	261.47	92	92	19600000	11	11	22	Carbamidomethylation		20468	Ribosome maturation factor RimM OS=Salmonella typhimurium (strain 14028s / SGSC 2262) OX=588858 GN=rimM PE=3 SV=1
327	421466	A0A0F6B6X5|A0A0F6B6X5_SALT1	261.19	91	91	26000000	11	11	23	Carbamidomethylation	Oxidation (M)	23310	3 4-dihydroxy-2-butanone 4-phosphate synthase OS=Salmonella typhimurium (strain 14028s / SGSC 2262) OX=588858 GN=ribB PE=3 SV=1
388	421365	A0A0F6B466|A0A0F6B466_SALT1	260.84	58	58	30200000	13	13	22	Carbamidomethylation	Oxidation (M)	25089	NADH-quinone oxidoreductase subunit B OS=Salmonella typhimurium (strain 14028s / SGSC 2262) OX=588858 GN=nuoB PE=3 SV=1
379	421829	A0A0F6B8J8|A0A0F6B8J8_SALT1	260.08	86	86	148000000	7	7	18	Carbamidomethylation	Oxidation (M)	9136	Glutaredoxin OS=Salmonella typhimurium (strain 14028s / SGSC 2262) OX=588858 GN=grxC PE=3 SV=1
126	421605	A0A0F6B596|A0A0F6B596_SALT1	259.99	93	93	265000000	11	11	54	Oxidation (M)		12652	Translation inhibitor protein RaiA OS=Salmonella typhimurium (strain 14028s / SGSC 2262) OX=588858 GN=yfiA PE=4 SV=1
311	421303	A0A0F6B088|A0A0F6B088_SALT1	259.91	44	44	29500000	15	15	25	Carbamidomethylation		39937	Uncharacterized protein OS=Salmonella typhimurium (strain 14028s / SGSC 2262) OX=588858 GN=STM14_1428 PE=4 SV=1
98	422042	A0A0F6B5A9|A0A0F6B5A9_SALT1	259.5	66	66	656000000	9	9	60			9235	30S ribosomal protein S16 OS=Salmonella typhimurium (strain 14028s / SGSC 2262) OX=588858 GN=rpsP PE=3 SV=1
249	421314	A0A0F6B7C9|A0A0F6B7C9_SALT1	258.67	80	80	38400000	15	15	26	Carbamidomethylation		32455	N-acetylneuraminate lyase OS=Salmonella typhimurium (strain 14028s / SGSC 2262) OX=588858 GN=nanA PE=3 SV=1
139	421910	A0A0F6B7A8|A0A0F6B7A8_SALT1	258.29	81	81	356000000	7	7	45	Oxidation (M)		10857	Putative sigma(54) modulation protein OS=Salmonella typhimurium (strain 14028s / SGSC 2262) OX=588858 GN=yhbH PE=4 SV=1
309	421531	A0A0F6B4Y0|A0A0F6B4Y0_SALT1	257.56	83	83	49500000	10	10	25	Carbamidomethylation		12425	Nitrogen regulatory protein P-II 1 OS=Salmonella typhimurium (strain 14028s / SGSC 2262) OX=588858 GN=glnB PE=3 SV=1
277	421419	A0A0F6AY96|A0A0F6AY96_SALT1	257.51	60	60	17400000	12	12	26	Carbamidomethylation		27435	Thiol:disulfide interchange protein OS=Salmonella typhimurium (strain 14028s / SGSC 2262) OX=588858 GN=dsbG PE=3 SV=1
359	421332	A0A0F6B2D3|A0A0F6B2D3_SALT1	257.34	37	37	11200000	13	12	20	Oxidation (M)		49052	L-serine deaminase I/L-threonine deaminase I OS=Salmonella typhimurium (strain 14028s / SGSC 2262) OX=588858 GN=sdaA PE=4 SV=1
399	421296	A0A0F6B019|A0A0F6B019_SALT1	256.97	58	58	7790000	10	10	17			34175	Flagellar hook-associated protein FlgL OS=Salmonella typhimurium (strain 14028s / SGSC 2262) OX=588858 GN=flgL PE=4 SV=1
187	421357	A0A0F6B797|A0A0F6B797_SALT1	256.61	78	78	84400000	14	14	37	Oxidation (M)		24005	Putative transport protein OS=Salmonella typhimurium (strain 14028s / SGSC 2262) OX=588858 GN=yrbC PE=4 SV=1
355	421571	A0A0F6BAS3|A0A0F6BAS3_SALT1	256.58	67	67	45500000	10	10	19			20577	Putative transcriptional regulator OS=Salmonella typhimurium (strain 14028s / SGSC 2262) OX=588858 GN=ytfJ PE=4 SV=1
265	421467	A0A0F6B7M0|A0A0F6B7M0_SALT1	256.53	71	71	219000000	10	10	30			12770	50S ribosomal protein L18 OS=Salmonella typhimurium (strain 14028s / SGSC 2262) OX=588858 GN=rplR PE=3 SV=1
230	421319	A0A0F6AZB6|A0A0F6AZB6_SALT1	256.47	76	76	33500000	16	16	31	Carbamidomethylation		30251	Pyruvate formate-lyase-activating enzyme OS=Salmonella typhimurium (strain 14028s / SGSC 2262) OX=588858 GN=pflA PE=3 SV=1
303	421146	A0A0F6B4T4|A0A0F6B4T4_SALT1	255.81	63	63	24200000	19	19	26	Carbamidomethylation		40626	4-hydroxy-3-methylbut-2-en-1-yl diphosphate synthase (flavodoxin) OS=Salmonella typhimurium (strain 14028s / SGSC 2262) OX=588858 GN=ispG PE=3 SV=1
543	421410	A0A0F6AZC9|A0A0F6AZC9_SALT1	255.52	61	61	20200000	10	10	12			24783	Cytidylate kinase OS=Salmonella typhimurium (strain 14028s / SGSC 2262) OX=588858 GN=cmk PE=3 SV=1
346	421488	A0A0F6AXK4|A0A0F6AXK4_SALT1	255.47	62	62	45300000	9	9	21	Carbamidomethylation	Oxidation (M)	28092	Pyrroline-5-carboxylate reductase OS=Salmonella typhimurium (strain 14028s / SGSC 2262) OX=588858 GN=proC PE=3 SV=1
459	421299	A0A0F6B2Q4|A0A0F6B2Q4_SALT1	255.31	41	41	6540000	14	14	18			73013	Chemotaxis protein CheA OS=Salmonella typhimurium (strain 14028s / SGSC 2262) OX=588858 GN=cheA PE=4 SV=1
300	421120	A0A0F6B9Y4|A0A0F6B9Y4_SALT1	255.26	29	29	9050000	24	24	38	Carbamidomethylation	Oxidation (M)	150601	DNA-directed RNA polymerase subunit beta OS=Salmonella typhimurium (strain 14028s / SGSC 2262) OX=588858 GN=rpoB PE=3 SV=1
295	421227	A0A0F6AXC2|A0A0F6AXC2_SALT1	253.84	48	48	32500000	15	15	24	Carbamidomethylation		52437	Aminoacyl-histidine dipeptidase OS=Salmonella typhimurium (strain 14028s / SGSC 2262) OX=588858 GN=pepD PE=4 SV=1
127	421562	A0A0F6B961|A0A0F6B961_SALT1	253.49	89	89	286000000	13	13	53	Carbamidomethylation	Oxidation (M)	13078	Uncharacterized protein OS=Salmonella typhimurium (strain 14028s / SGSC 2262) OX=588858 GN=yifE PE=4 SV=1
445	421247	A0A0F6B4N7|A0A0F6B4N7_SALT1	253.29	49	49	16200000	12	12	16	Carbamidomethylation		41578	Succinyl-diaminopimelate desuccinylase OS=Salmonella typhimurium (strain 14028s / SGSC 2262) OX=588858 GN=dapE PE=3 SV=1
352	421396	A0A0F6AYY9|A0A0F6AYY9_SALT1	253.1	77	77	27800000	10	10	19			18717	DNA protection during starvation protein OS=Salmonella typhimurium (strain 14028s / SGSC 2262) OX=588858 GN=dps PE=3 SV=1
367	421290	A0A0F6BAI0|A0A0F6BAI0_SALT1	252.81	58	58	32200000	10	10	23	Carbamidomethylation	Oxidation (M)	28382	Acid phosphatase OS=Salmonella typhimurium (strain 14028s / SGSC 2262) OX=588858 GN=phoN PE=3 SV=1
317	421687	A0A0F6B3A7|A0A0F6B3A7_SALT1	252.78	71	71	85900000	8	8	22	Carbamidomethylation		18062	DNA gyrase inhibitor OS=Salmonella typhimurium (strain 14028s / SGSC 2262) OX=588858 GN=sbmC PE=3 SV=1
406	421327	A0A0F6B7C7|A0A0F6B7C7_SALT1	252.65	72	72	29100000	12	12	18	Carbamidomethylation		24030	Putative N-acetylmannosamine-6-phosphate 2-epimerase OS=Salmonella typhimurium (strain 14028s / SGSC 2262) OX=588858 GN=nanE PE=3 SV=1
120	421665	A0A0F6B7M6|A0A0F6B7M6_SALT1	252.39	64	64	312000000	10	10	58	Carbamidomethylation	Oxidation (M)	13568	50S ribosomal protein L14 OS=Salmonella typhimurium (strain 14028s / SGSC 2262) OX=588858 GN=rplN PE=3 SV=1
369	421181	A0A0F6B4G4|A0A0F6B4G4_SALT1	251.96	56	56	18600000	16	16	22	Carbamidomethylation	Oxidation (M)	53634	Glutamate--tRNA ligase OS=Salmonella typhimurium (strain 14028s / SGSC 2262) OX=588858 GN=gltX PE=3 SV=1
402	421149	A0A0F6AYN0|A0A0F6AYN0_SALT1	251.86	52	52	13600000	13	13	19	Carbamidomethylation	Oxidation (M)	48076	Citrate synthase OS=Salmonella typhimurium (strain 14028s / SGSC 2262) OX=588858 GN=gltA PE=3 SV=1
347	421217	A0A0F6B412|A0A0F6B412_SALT1	251.86	40	40	22300000	14	14	22	Carbamidomethylation		43552	Ribonucleotide-diphosphate reductase subunit beta OS=Salmonella typhimurium (strain 14028s / SGSC 2262) OX=588858 GN=nrdB PE=4 SV=1
305	421295	A0A0F6B1Z4|A0A0F6B1Z4_SALT1	251.62	81	81	23200000	15	15	27	Carbamidomethylation		26328	Orotidine 5'-phosphate decarboxylase OS=Salmonella typhimurium (strain 14028s / SGSC 2262) OX=588858 GN=pyrF PE=3 SV=1
427	421374	A0A0F6B0Q8|A0A0F6B0Q8_SALT1	250.88	63	63	43100000	10	10	18	Carbamidomethylation		24293	2-deoxyglucose-6-phosphatase OS=Salmonella typhimurium (strain 14028s / SGSC 2262) OX=588858 GN=yniC PE=4 SV=1
417	421541	A0A0F6B8K5|A0A0F6B8K5_SALT1	250.48	60	60	15900000	13	13	19	Carbamidomethylation	Oxidation (M)	37213	L-threonine 3-dehydrogenase OS=Salmonella typhimurium (strain 14028s / SGSC 2262) OX=588858 GN=tdh PE=3 SV=1
239	421941	A0A0F6AXK0|A0A0F6AXK0_SALT1	250.01	82	82	134000000	8	8	32	Oxidation (M)		10113	Anti-adapter protein IraP OS=Salmonella typhimurium (strain 14028s / SGSC 2262) OX=588858 GN=yaiB PE=3 SV=1
717	421787	A0A0F6B0B4|A0A0F6B0B4_SALT1	249.45	68	68	1520000	7	1	9			14841	Uncharacterized protein OS=Salmonella typhimurium (strain 14028s / SGSC 2262) OX=588858 GN=STM14_1454 PE=4 SV=1
396	421558	A0A0F6B9D4|A0A0F6B9D4_SALT1	249.32	76	76	27000000	10	10	17			29062	Putative dienelactone hydrolase OS=Salmonella typhimurium (strain 14028s / SGSC 2262) OX=588858 GN=dlhH PE=4 SV=1
468	421483	A0A0F6B9P6|A0A0F6B9P6_SALT1	249.18	49	49	7600000	12	12	17	Carbamidomethylation		36971	Putative ADP-ribosylglycohydrolase OS=Salmonella typhimurium (strain 14028s / SGSC 2262) OX=588858 GN=STM14_4891 PE=4 SV=1
234	422762	A0A0F6B1H7|A0A0F6B1H7_SALT1	249.02	57	57	106000000	5	5	28			5369	30S ribosomal subunit S22 OS=Salmonella typhimurium (strain 14028s / SGSC 2262) OX=588858 GN=rpsV PE=4 SV=1
469	421621	D0ZXQ1|OMPD_SALT1	248.17	43	43	4910000	7	7	14			39680	Outer membrane porin protein OmpD OS=Salmonella typhimurium (strain 14028s / SGSC 2262) OX=588858 GN=ompD PE=1 SV=1
293	421178	A0A0F6B297|A0A0F6B297_SALT1	248.08	45	45	19600000	17	17	24	Carbamidomethylation		63558	Periplasmic trehalase OS=Salmonella typhimurium (strain 14028s / SGSC 2262) OX=588858 GN=treA PE=3 SV=1
338	421171	A0A0F6BBC7|A0A0F6BBC7_SALT1	248.07	43	43	12900000	17	17	19	Carbamidomethylation		62310	Putative ABC transporter ATP-binding protein OS=Salmonella typhimurium (strain 14028s / SGSC 2262) OX=588858 GN=yjjK PE=4 SV=1
392	421216	A0A0F6AWC0|A0A0F6AWC0_SALT1	247.77	51	51	14300000	13	13	19	Carbamidomethylation		46988	Threonine synthase OS=Salmonella typhimurium (strain 14028s / SGSC 2262) OX=588858 GN=thrC PE=4 SV=1
157	421700	A0A0F6B934|A0A0F6B934_SALT1	247.67	65	65	247000000	6	6	45	Oxidation (M)		15064	ATP synthase epsilon chain OS=Salmonella typhimurium (strain 14028s / SGSC 2262) OX=588858 GN=atpC PE=3 SV=1
314	422100	A0A0F6AYC2|A0A0F6AYC2_SALT1	247.37	78	78	217000000	7	7	23			7451	Cold shock protein CspE OS=Salmonella typhimurium (strain 14028s / SGSC 2262) OX=588858 GN=cspE PE=4 SV=1
448	421489	A0A0F6B490|A0A0F6B490_SALT1	247.18	67	67	21500000	9	9	17	Carbamidomethylation		20906	Putative NTP pyrophosphohydrolase OS=Salmonella typhimurium (strain 14028s / SGSC 2262) OX=588858 GN=STM14_2892 PE=4 SV=1
324	421162	A0A0F6BA62|A0A0F6BA62_SALT1	246.92	39	39	13600000	13	13	21	Carbamidomethylation		61429	Glucose-6-phosphate isomerase OS=Salmonella typhimurium (strain 14028s / SGSC 2262) OX=588858 GN=pgi PE=3 SV=1
481	421347	A0A0F6AZA8|A0A0F6AZA8_SALT1	246.54	48	48	11400000	10	10	12	Carbamidomethylation		48580	Serine--tRNA ligase OS=Salmonella typhimurium (strain 14028s / SGSC 2262) OX=588858 GN=serS PE=3 SV=1
281	421406	A0A0F6AWW1|A0A0F6AWW1_SALT1	246.45	57	57	29600000	10	10	25	Carbamidomethylation		30415	S-adenosylmethionine decarboxylase proenzyme OS=Salmonella typhimurium (strain 14028s / SGSC 2262) OX=588858 GN=speD PE=3 SV=1
465	421430	A0A0F6AYR0|A0A0F6AYR0_SALT1	246.34	50	50	10400000	12	12	15	Carbamidomethylation		43160	Phospho-2-dehydro-3-deoxyheptonate aldolase OS=Salmonella typhimurium (strain 14028s / SGSC 2262) OX=588858 GN=aroG PE=3 SV=1
252	421575	A0A0F6B4V3|A0A0F6B4V3_SALT1	245.81	92	92	48800000	9	9	27	Carbamidomethylation		12389	Electron carrer protein OS=Salmonella typhimurium (strain 14028s / SGSC 2262) OX=588858 GN=fdx PE=4 SV=1
298	421586	A0A0F6B2Q3|A0A0F6B2Q3_SALT1	245.61	56	56	71500000	6	6	24	Carbamidomethylation	Oxidation (M)	18049	Purine-binding chemotaxis protein OS=Salmonella typhimurium (strain 14028s / SGSC 2262) OX=588858 GN=cheW PE=4 SV=1
418	421341	A0A0F6BAY3|A0A0F6BAY3_SALT1	245	50	50	15800000	11	11	19	Carbamidomethylation		34384	Aspartate carbamoyltransferase OS=Salmonella typhimurium (strain 14028s / SGSC 2262) OX=588858 GN=pyrB PE=3 SV=1
371	421284	A0A0F6B0R2|A0A0F6B0R2_SALT1	244.7	58	58	19000000	12	12	20	Carbamidomethylation		32565	Phosphofructokinase OS=Salmonella typhimurium (strain 14028s / SGSC 2262) OX=588858 GN=pfkB PE=3 SV=1
266	421420	A0A0F6B9N7|A0A0F6B9N7_SALT1	244.25	40	40	42900000	11	11	28	Oxidation (M)		26274	DNA-binding transcriptional regulator CpxR OS=Salmonella typhimurium (strain 14028s / SGSC 2262) OX=588858 GN=cpxR PE=4 SV=1
358	421318	A0A0F6AWT4|A0A0F6AWT4_SALT1	244.21	65	65	24500000	13	13	19	Carbamidomethylation		37139	GMP reductase OS=Salmonella typhimurium (strain 14028s / SGSC 2262) OX=588858 GN=guaC PE=3 SV=1
453	421536	A0A0F6B117|A0A0F6B117_SALT1	243.93	41	41	19400000	7	7	17	Carbamidomethylation	Oxidation (M)	23392	Riboflavin synthase subunit alpha OS=Salmonella typhimurium (strain 14028s / SGSC 2262) OX=588858 GN=ribE PE=4 SV=1
480	421460	A0A0F6BAL8|A0A0F6BAL8_SALT1	243.84	41	41	17100000	11	11	15	Oxidation (M)		27408	Putative arginine-binding periplasmic protein OS=Salmonella typhimurium (strain 14028s / SGSC 2262) OX=588858 GN=STM14_5232 PE=3 SV=1
363	421436	A0A0F6B956|A0A0F6B956_SALT1	243.76	53	53	15400000	10	10	20	Carbamidomethylation		32211	Ribokinase OS=Salmonella typhimurium (strain 14028s / SGSC 2262) OX=588858 GN=rbsK PE=3 SV=1
434	421325	A0A0F6B3C6|A0A0F6B3C6_SALT1	243.7	66	66	11200000	11	11	15	Carbamidomethylation		28368	Imidazole glycerol phosphate synthase subunit HisF OS=Salmonella typhimurium (strain 14028s / SGSC 2262) OX=588858 GN=hisF PE=3 SV=1
461	421330	A0A0F6B4J5|A0A0F6B4J5_SALT1	243.61	63	63	16900000	12	12	16	Carbamidomethylation		33048	Putative iron-dependent peroxidase OS=Salmonella typhimurium (strain 14028s / SGSC 2262) OX=588858 GN=STM14_3004 PE=4 SV=1
366	421928	A0A0F6B8M9|A0A0F6B8M9_SALT1	243.59	70	70	35000000	6	6	18	Carbamidomethylation	Oxidation (M)	16036	Deoxyuridine 5'-triphosphate nucleotidohydrolase OS=Salmonella typhimurium (strain 14028s / SGSC 2262) OX=588858 GN=dut PE=3 SV=1
165	421663	A0A0F6B7L0|A0A0F6B7L0_SALT1	242.38	57	57	537000000	10	10	46	Oxidation (M)		14395	50S ribosomal protein L17 OS=Salmonella typhimurium (strain 14028s / SGSC 2262) OX=588858 GN=rplQ PE=3 SV=1
323	421356	A0A0F6BAW0|A0A0F6BAW0_SALT1	242.2	73	73	29300000	11	11	26			21392	UPF0307 protein YjgA OS=Salmonella typhimurium (strain 14028s / SGSC 2262) OX=588858 GN=yjgA PE=3 SV=1
301	421291	A0A0F6B5V9|A0A0F6B5V9_SALT1	242.18	52	52	21500000	15	15	27	Oxidation (M)		36438	Needle length control protein OS=Salmonella typhimurium (strain 14028s / SGSC 2262) OX=588858 GN=invJ PE=4 SV=1
440	421236	A0A0F6B9P0|A0A0F6B9P0_SALT1	241.57	50	50	19300000	11	11	18	Carbamidomethylation		34915	ATP-dependent 6-phosphofructokinase OS=Salmonella typhimurium (strain 14028s / SGSC 2262) OX=588858 GN=pfkA PE=3 SV=1
339	421289	A0A0F6B734|A0A0F6B734_SALT1	241.31	68	68	20800000	10	10	20	Carbamidomethylation		30729	2-hydroxy-3-oxopropionate reductase OS=Salmonella typhimurium (strain 14028s / SGSC 2262) OX=588858 GN=garR PE=3 SV=1
435	421388	A0A0F6AZD7|A0A0F6AZD7_SALT1	241.31	57	57	15300000	11	11	17	Carbamidomethylation		27432	3-deoxy-manno-octulosonate cytidylyltransferase OS=Salmonella typhimurium (strain 14028s / SGSC 2262) OX=588858 GN=kdsB PE=3 SV=1
278	421226	A0A0F6B8W8|A0A0F6B8W8_SALT1	241.25	57	57	18300000	15	15	28	Carbamidomethylation	Oxidation (M)	47369	D-serine dehydratase OS=Salmonella typhimurium (strain 14028s / SGSC 2262) OX=588858 GN=dsdA PE=3 SV=1
414	421213	A0A0F6B4V8|A0A0F6B4V8_SALT1	240.94	54	54	22200000	15	15	21	Carbamidomethylation	Oxidation (M)	45092	Cysteine desulfurase IscS OS=Salmonella typhimurium (strain 14028s / SGSC 2262) OX=588858 GN=nifS PE=3 SV=1
145	421603	A0A0F6AY21|A0A0F6AY21_SALT1	240.8	57	57	373000000	9	9	48	Carbamidomethylation	Oxidation (M)	18140	Peptidyl-prolyl cis-trans isomerase OS=Salmonella typhimurium (strain 14028s / SGSC 2262) OX=588858 GN=ppiB PE=3 SV=1
470	421452	A0A0F6AWR8|A0A0F6AWR8_SALT1	240.63	45	45	19500000	12	12	16	Carbamidomethylation		46998	UDP-N-acetylmuramoylalanine--D-glutamate ligase OS=Salmonella typhimurium (strain 14028s / SGSC 2262) OX=588858 GN=murD PE=3 SV=1
390	421481	A0A0F6B1U2|A0A0F6B1U2_SALT1	240.52	65	65	16900000	11	11	20	Carbamidomethylation		35639	Universal stress protein UspE OS=Salmonella typhimurium (strain 14028s / SGSC 2262) OX=588858 GN=ydaA PE=4 SV=1
360	421393	A0A0F6B047|A0A0F6B047_SALT1	240.42	77	77	41300000	12	12	21	Carbamidomethylation		21077	UPF0227 protein YcfP OS=Salmonella typhimurium (strain 14028s / SGSC 2262) OX=588858 GN=ycfP PE=3 SV=1
353	421450	A0A0F6B262|A0A0F6B262_SALT1	239.94	60	60	33800000	10	10	23			23860	Transcriptional regulator NarL OS=Salmonella typhimurium (strain 14028s / SGSC 2262) OX=588858 GN=narL PE=4 SV=1
378	421684	A0A0F6B638|A0A0F6B638_SALT1	239.83	100	100	38800000	9	9	19	Carbamidomethylation	Oxidation (M)	16249	Flavodoxin OS=Salmonella typhimurium (strain 14028s / SGSC 2262) OX=588858 GN=STM14_3572 PE=4 SV=1
774	421819	A0A0F6B532|A0A0F6B532_SALT1	239.72	68	68	106000	7	1	8			14755	Uncharacterized protein OS=Salmonella typhimurium (strain 14028s / SGSC 2262) OX=588858 GN=STM14_3193 PE=4 SV=1
350	421476	A0A0F6AX11|A0A0F6AX11_SALT1	239.68	51	51	95700000	9	9	19	Carbamidomethylation		24446	5'-methylthioadenosine/S-adenosylhomocysteine nucleosidase OS=Salmonella typhimurium (strain 14028s / SGSC 2262) OX=588858 GN=pfs PE=3 SV=1
415	421344	A0A0F6B1I0|A0A0F6B1I0_SALT1	239.55	46	46	17600000	10	10	17	Carbamidomethylation		35541	Alcohol dehydrogenase OS=Salmonella typhimurium (strain 14028s / SGSC 2262) OX=588858 GN=adhP PE=3 SV=1
294	421616	A0A0F6B919|A0A0F6B919_SALT1	239.4	80	80	43700000	10	10	23	Oxidation (M)		20163	Putative oxidoreductase OS=Salmonella typhimurium (strain 14028s / SGSC 2262) OX=588858 GN=yieF PE=4 SV=1
326	421447	A0A0F6AZU0|A0A0F6AZU0_SALT1	239.26	82	82	29200000	8	8	22			20868	NAD(P)H dehydrogenase (quinone) OS=Salmonella typhimurium (strain 14028s / SGSC 2262) OX=588858 GN=wraB PE=3 SV=1
256	421676	A0A0F6AXW5|A0A0F6AXW5_SALT1	238.87	75	75	70600000	6	6	26	Carbamidomethylation	Oxidation (M)	12015	Nucleoid-associated protein YbaB OS=Salmonella typhimurium (strain 14028s / SGSC 2262) OX=588858 GN=ybaB PE=3 SV=1
455	421390	A0A0F6AZN3|A0A0F6AZN3_SALT1	238.44	48	48	17700000	11	11	15	Carbamidomethylation		37515	Outer membrane protein A OS=Salmonella typhimurium (strain 14028s / SGSC 2262) OX=588858 GN=ompA PE=1 SV=1
507	421648	A0A0F6B4N6|A0A0F6B4N6_SALT1	238.25	83	83	30100000	7	7	14	Carbamidomethylation		13548	Uncharacterized protein OS=Salmonella typhimurium (strain 14028s / SGSC 2262) OX=588858 GN=yffB PE=3 SV=1
489	421286	A0A0F6B839|A0A0F6B839_SALT1	237.69	49	49	7860000	13	13	16			53731	Signal recognition particle receptor FtsY OS=Salmonella typhimurium (strain 14028s / SGSC 2262) OX=588858 GN=ftsY PE=3 SV=1
413	421281	A0A0F6B4I1|A0A0F6B4I1_SALT1	237.54	51	51	12300000	20	20	25	Carbamidomethylation	Oxidation (M)	63369	Phosphoenolpyruvate-protein phosphotransferase OS=Salmonella typhimurium (strain 14028s / SGSC 2262) OX=588858 GN=ptsI PE=3 SV=1
446	421297	A0A0F6B7Z4|A0A0F6B7Z4_SALT1	237.51	69	69	11600000	12	12	17	Carbamidomethylation	Oxidation (M)	27895	Putative transcriptional regulator OS=Salmonella typhimurium (strain 14028s / SGSC 2262) OX=588858 GN=STM14_4253 PE=4 SV=1
356	421322	A0A0F6AYC7|A0A0F6AYC7_SALT1	237.4	56	56	24500000	14	14	19	Carbamidomethylation	Oxidation (M)	36042	Lipoyl synthase OS=Salmonella typhimurium (strain 14028s / SGSC 2262) OX=588858 GN=lipA PE=3 SV=1
361	421930	A0A0F6B716|A0A0F6B716_SALT1	237.31	78	78	50400000	8	8	21			11086	Putative inner membrane protein OS=Salmonella typhimurium (strain 14028s / SGSC 2262) OX=588858 GN=yqjD PE=4 SV=1
345	421340	A0A0F6B2F7|A0A0F6B2F7_SALT1	237.1	52	52	29700000	11	11	21	Carbamidomethylation		25438	RNA chaperone ProQ OS=Salmonella typhimurium (strain 14028s / SGSC 2262) OX=588858 GN=proQ PE=3 SV=1
501	421553	A0A0F6AX55|A0A0F6AX55_SALT1	237.07	60	60	11900000	11	11	14	Carbamidomethylation		29180	2 5-diketo-D-gluconate reductase B OS=Salmonella typhimurium (strain 14028s / SGSC 2262) OX=588858 GN=dkgB PE=4 SV=1
500	421820	A0A0F6B4C7|A0A0F6B4C7_SALT1	236.15	90	90	17900000	5	5	12			9979	Putative cytoplasmic protein OS=Salmonella typhimurium (strain 14028s / SGSC 2262) OX=588858 GN=yfcL PE=4 SV=1
475	421613	A0A0F6AYF9|A0A0F6AYF9_SALT1	236.08	27	27	27800000	7	7	14	Carbamidomethylation		26606	Glutamate/aspartate transporter OS=Salmonella typhimurium (strain 14028s / SGSC 2262) OX=588858 GN=gltL PE=4 SV=1
310	421808	A0A0F6AXS6|A0A0F6AXS6_SALT1	236.06	40	40	43300000	7	7	22	Carbamidomethylation	Oxidation (M)	23177	ATP-dependent Clp protease proteolytic subunit OS=Salmonella typhimurium (strain 14028s / SGSC 2262) OX=588858 GN=clpP PE=3 SV=1
382	421179	A0A0F6B2L5|A0A0F6B2L5_SALT1	235.93	38	38	12500000	12	12	19	Carbamidomethylation		51387	Pyruvate kinase OS=Salmonella typhimurium (strain 14028s / SGSC 2262) OX=588858 GN=pykA PE=3 SV=1
130	421943	A0A0F6B7L8|A0A0F6B7L8_SALT1	235.71	78	78	428000000	9	9	56	Oxidation (M)		6514	50S ribosomal protein L30 OS=Salmonella typhimurium (strain 14028s / SGSC 2262) OX=588858 GN=rpmD PE=3 SV=1
262	421234	A0A0F6AW60|A0A0F6AW60_SALT1	235.71	48	48	34400000	15	15	30			41480	Alpha-helical coiled coil protein OS=Salmonella typhimurium (strain 14028s / SGSC 2262) OX=588858 GN=tlpA PE=4 SV=1
555	421434	A0A0F6B7Y4|A0A0F6B7Y4_SALT1	234.15	54	54	7120000	10	10	15	Oxidation (M)		27928	DNA-binding transcriptional repressor GlpR OS=Salmonella typhimurium (strain 14028s / SGSC 2262) OX=588858 GN=glpR PE=4 SV=1
407	421275	A0A0F6B6Q5|A0A0F6B6Q5_SALT1	234.02	56	56	7810000	12	12	18	Carbamidomethylation		39384	Putative methyl-accepting chemotaxis protein OS=Salmonella typhimurium (strain 14028s / SGSC 2262) OX=588858 GN=STM14_3799 PE=4 SV=1
374	421539	A0A0F6B7T7|A0A0F6B7T7_SALT1	233.95	62	62	16200000	8	8	18			24491	Ribulose-phosphate 3-epimerase OS=Salmonella typhimurium (strain 14028s / SGSC 2262) OX=588858 GN=rpe PE=3 SV=1
391	421583	A0A0F6AZP0|A0A0F6AZP0_SALT1	233.81	85	85	24200000	8	8	17	Carbamidomethylation		16991	Methylglyoxal synthase OS=Salmonella typhimurium (strain 14028s / SGSC 2262) OX=588858 GN=mgsA PE=3 SV=1
521	421375	A0A0F6B450|A0A0F6B450_SALT1	233.33	43	43	9150000	11	11	14	Oxidation (M)		37011	Putative chemotaxis signal transduction protein OS=Salmonella typhimurium (strain 14028s / SGSC 2262) OX=588858 GN=STM14_2852 PE=4 SV=1
404	421898	A0A0F6AXD1|A0A0F6AXD1_SALT1	233	77	77	61400000	9	9	17			11859	Putative cytoplasmic protein OS=Salmonella typhimurium (strain 14028s / SGSC 2262) OX=588858 GN=STM14_0383 PE=4 SV=1
447	421266	A0A0F6B3E4|A0A0F6B3E4_SALT1	232.89	54	54	15900000	12	12	17			32453	Glucose-1-phosphate thymidylyltransferase OS=Salmonella typhimurium (strain 14028s / SGSC 2262) OX=588858 GN=rfbA PE=3 SV=1
376	421528	A0A0F6AYV4|A0A0F6AYV4_SALT1	232.42	68	68	23900000	10	10	19	Carbamidomethylation		18540	Molybdenum cofactor biosynthesis protein B OS=Salmonella typhimurium (strain 14028s / SGSC 2262) OX=588858 GN=moaB PE=3 SV=1
484	421203	A0A0F6B164|A0A0F6B164_SALT1	231.96	43	43	9180000	13	13	15	Carbamidomethylation		50303	Fumarate hydratase class II OS=Salmonella typhimurium (strain 14028s / SGSC 2262) OX=588858 GN=fumC PE=3 SV=1
499	421824	A0A0F6AX08|A0A0F6AX08_SALT1	231.87	71	71	37300000	6	6	12	Carbamidomethylation		12099	Iron-sulfur cluster insertion protein ErpA OS=Salmonella typhimurium (strain 14028s / SGSC 2262) OX=588858 GN=yadR PE=3 SV=1
419	421268	A0A0F6AXS8|A0A0F6AXS8_SALT1	231.55	52	52	11000000	14	14	19			46176	ATP-dependent Clp protease ATP-binding subunit ClpX OS=Salmonella typhimurium (strain 14028s / SGSC 2262) OX=588858 GN=clpX PE=3 SV=1
477	421932	A0A0F6B9S5|A0A0F6B9S5_SALT1	231.42	61	61	17300000	7	7	15	Oxidation (M)		18985	ATP-dependent protease subunit HslV OS=Salmonella typhimurium (strain 14028s / SGSC 2262) OX=588858 GN=hslV PE=2 SV=1
433	421317	A0A0F6B6T8|A0A0F6B6T8_SALT1	231.22	64	64	12100000	12	12	16	Carbamidomethylation		30996	2 5-diketo-D-gluconate reductase A OS=Salmonella typhimurium (strain 14028s / SGSC 2262) OX=588858 GN=dkgA PE=4 SV=1
439	421345	A0A0F6B1H8|A0A0F6B1H8_SALT1	231.2	37	37	4240000	13	13	17	Carbamidomethylation		62896	NAD-dependent malic enzyme OS=Salmonella typhimurium (strain 14028s / SGSC 2262) OX=588858 GN=sfcA PE=3 SV=1
451	421588	A0A0F6B4Q0|A0A0F6B4Q0_SALT1	231.14	63	63	44200000	6	6	18			13377	Arsenate reductase OS=Salmonella typhimurium (strain 14028s / SGSC 2262) OX=588858 GN=yfgD PE=3 SV=1
408	421313	A0A0F6B210|A0A0F6B210_SALT1	230.89	55	55	18500000	11	11	17	Carbamidomethylation		28073	Short chain dehydrogenase OS=Salmonella typhimurium (strain 14028s / SGSC 2262) OX=588858 GN=yciK PE=4 SV=1
386	421399	A0A0F6B7A6|A0A0F6B7A6_SALT1	230.23	58	58	13000000	11	11	18	Carbamidomethylation		26797	Putative ABC transporter ATP-binding protein YhbG OS=Salmonella typhimurium (strain 14028s / SGSC 2262) OX=588858 GN=yhbG PE=4 SV=1
393	421235	A0A0F6B7H5|A0A0F6B7H5_SALT1	230.21	33	33	13900000	12	12	18	Carbamidomethylation		49263	Biotin carboxylase OS=Salmonella typhimurium (strain 14028s / SGSC 2262) OX=588858 GN=accC PE=4 SV=1
237	421470	A0A0F6B2M8|A0A0F6B2M8_SALT1	229.95	72	72	27400000	11	11	35	Carbamidomethylation	Oxidation (M)	26419	Probable transcriptional regulatory protein YebC OS=Salmonella typhimurium (strain 14028s / SGSC 2262) OX=588858 GN=yebC PE=3 SV=1
633	421742	A0A0F6B6W2|A0A0F6B6W2_SALT1	229.08	34	34	5470000	5	5	9			31021	3' 5'-cyclic adenosine monophosphate phosphodiesterase CpdA OS=Salmonella typhimurium (strain 14028s / SGSC 2262) OX=588858 GN=icc PE=3 SV=1
132	421484	A0A0F6B7D5|A0A0F6B7D5_SALT1	228.82	68	68	317000000	13	13	52	Oxidation (M)		14826	30S ribosomal protein S9 OS=Salmonella typhimurium (strain 14028s / SGSC 2262) OX=588858 GN=rpsI PE=3 SV=1
357	421395	A0A0F6AXN9|A0A0F6AXN9_SALT1	228.64	62	62	24100000	10	10	21	Carbamidomethylation		17198	Transcriptional repressor NrdR OS=Salmonella typhimurium (strain 14028s / SGSC 2262) OX=588858 GN=ybaD PE=3 SV=1
474	421530	A0A0F6B3P3|A0A0F6B3P3_SALT1	227.9	55	55	7460000	10	10	15	Carbamidomethylation		31619	Cytidine deaminase OS=Salmonella typhimurium (strain 14028s / SGSC 2262) OX=588858 GN=cdd PE=3 SV=1
456	421465	A0A0F6B011|A0A0F6B011_SALT1	227.89	80	80	14000000	9	9	14			23988	Basal-body rod modification protein FlgD OS=Salmonella typhimurium (strain 14028s / SGSC 2262) OX=588858 GN=flgD PE=3 SV=1
508	421937	A0A0F6B756|A0A0F6B756_SALT1	227.81	48	48	20700000	7	7	13			18542	Putative transport protein OS=Salmonella typhimurium (strain 14028s / SGSC 2262) OX=588858 GN=yhbS PE=4 SV=1
691	422015	A0A0F6AWH4|A0A0F6AWH4_SALT1	227.38	51	51	15300000	6	6	8			16093	Peptidyl-prolyl cis-trans isomerase OS=Salmonella typhimurium (strain 14028s / SGSC 2262) OX=588858 GN=slpA PE=3 SV=1
343	421294	A0A0F6B948|A0A0F6B948_SALT1	226.92	52	52	14200000	12	12	22	Carbamidomethylation		36806	Aspartate--ammonia ligase OS=Salmonella typhimurium (strain 14028s / SGSC 2262) OX=588858 GN=asnA PE=3 SV=1
316	421411	A0A0F6B4Z8|A0A0F6B4Z8_SALT1	226.38	65	65	20000000	11	11	24	Carbamidomethylation		26343	Pyridoxine 5'-phosphate synthase OS=Salmonella typhimurium (strain 14028s / SGSC 2262) OX=588858 GN=pdxJ PE=3 SV=1
572	421856	A0A0F6B9G0|A0A0F6B9G0_SALT1	226.27	81	81	36500000	7	7	11			10290	Putative cytoplasmic protein OS=Salmonella typhimurium (strain 14028s / SGSC 2262) OX=588858 GN=yihD PE=4 SV=1
335	421958	A0A0F6AYD3|A0A0F6AYD3_SALT1	226.06	94	94	36000000	5	5	20	Oxidation (M)		9799	UPF0250 protein YbeD OS=Salmonella typhimurium (strain 14028s / SGSC 2262) OX=588858 GN=ybeD PE=3 SV=1
571	421642	A0A0F6AYA8|A0A0F6AYA8_SALT1	226.02	50	50	12400000	10	10	12	Carbamidomethylation		29528	Ribonuclease I OS=Salmonella typhimurium (strain 14028s / SGSC 2262) OX=588858 GN=rna PE=3 SV=1
429	421240	A0A0F6B6W8|A0A0F6B6W8_SALT1	225.65	46	46	15700000	14	14	17	Carbamidomethylation		44981	Putative glutathionylspermidine synthase OS=Salmonella typhimurium (strain 14028s / SGSC 2262) OX=588858 GN=ygiC PE=4 SV=1
385	421228	A0A0F6B0X2|A0A0F6B0X2_SALT1	225.62	37	37	15000000	13	13	19			50657	Pyruvate kinase OS=Salmonella typhimurium (strain 14028s / SGSC 2262) OX=588858 GN=pykF PE=3 SV=1
320	421821	A0A0F6B9T2|A0A0F6B9T2_SALT1	225.05	79	79	29400000	11	11	22	Carbamidomethylation		12124	Met repressor OS=Salmonella typhimurium (strain 14028s / SGSC 2262) OX=588858 GN=metJ PE=3 SV=1
284	421770	A0A0F6B042|A0A0F6B042_SALT1	224.75	66	66	99200000	5	5	23	Oxidation (M)		13269	Purine nucleoside phosphoramidase OS=Salmonella typhimurium (strain 14028s / SGSC 2262) OX=588858 GN=ycfF PE=4 SV=1
437	421333	A0A0F6AWR2|A0A0F6AWR2_SALT1	224.69	55	55	16000000	12	12	15			34776	Ribosomal RNA small subunit methyltransferase H OS=Salmonella typhimurium (strain 14028s / SGSC 2262) OX=588858 GN=mraW PE=3 SV=1
473	421508	A0A0F6B1W0|A0A0F6B1W0_SALT1	224.4	55	55	4410000	9	9	14	Carbamidomethylation	Oxidation (M)	34678	Dipeptide epimerase OS=Salmonella typhimurium (strain 14028s / SGSC 2262) OX=588858 GN=ycjG PE=3 SV=1
739	421688	A0A0F6B0X5|A0A0F6B0X5_SALT1	224.38	58	58	10500000	7	7	8	Carbamidomethylation		27430	Putative cytoplasmic protein OS=Salmonella typhimurium (strain 14028s / SGSC 2262) OX=588858 GN=orf245 PE=4 SV=1
528	421918	A0A0F6AYJ2|A0A0F6AYJ2_SALT1	224.16	44	44	23100000	6	6	11	Carbamidomethylation		23752	Flavodoxin FldA OS=Salmonella typhimurium (strain 14028s / SGSC 2262) OX=588858 GN=fldA PE=4 SV=1
541	422090	A0A0F6B4M6|A0A0F6B4M6_SALT1	224.04	76	76	17300000	6	6	11	Carbamidomethylation		8308	Putative cytoplasmic protein OS=Salmonella typhimurium (strain 14028s / SGSC 2262) OX=588858 GN=STM14_3035 PE=4 SV=1
513	421672	A0A0F6B2F8|A0A0F6B2F8_SALT1	223.93	57	57	19100000	8	8	12	Carbamidomethylation		21032	Putative nucleotide-binding protein OS=Salmonella typhimurium (strain 14028s / SGSC 2262) OX=588858 GN=yebR PE=4 SV=1
325	421272	A0A0F6B9P2|A0A0F6B9P2_SALT1	223.83	45	45	12900000	11	11	23			36540	Sulfate transporter subunit OS=Salmonella typhimurium (strain 14028s / SGSC 2262) OX=588858 GN=sbp PE=4 SV=1
498	421503	A0A0F6B8N2|A0A0F6B8N2_SALT1	223.51	46	46	16600000	7	7	13	Carbamidomethylation		25269	Ribonuclease PH OS=Salmonella typhimurium (strain 14028s / SGSC 2262) OX=588858 GN=rph PE=3 SV=1
400	421457	A0A0F6B3E7|A0A0F6B3E7_SALT1	223.49	49	49	22100000	10	10	16	Carbamidomethylation		37907	UTP--glucose-1-phosphate uridylyltransferase subunit GalF OS=Salmonella typhimurium (strain 14028s / SGSC 2262) OX=588858 GN=galF PE=4 SV=1
595	421351	A0A0F6B889|A0A0F6B889_SALT1	223.46	35	35	8500000	13	13	15	Carbamidomethylation	Oxidation (M)	55181	Putative Zn-dependent peptidase OS=Salmonella typhimurium (strain 14028s / SGSC 2262) OX=588858 GN=yhjJ PE=4 SV=1
384	421229	A0A0F6AWU8|A0A0F6AWU8_SALT1	223.29	28	28	5090000	17	17	19	Oxidation (M)		99579	Pyruvate dehydrogenase E1 component OS=Salmonella typhimurium (strain 14028s / SGSC 2262) OX=588858 GN=aceE PE=4 SV=1
348	421451	A0A0F6B0L5|A0A0F6B0L5_SALT1	223.27	48	48	19600000	11	11	21	Carbamidomethylation		32560	Putative glucose-6-phosphate 1-epimerase OS=Salmonella typhimurium (strain 14028s / SGSC 2262) OX=588858 GN=yeaD PE=3 SV=1
464	421379	A0A0F6B4W4|A0A0F6B4W4_SALT1	222.96	60	60	25100000	11	11	17	Carbamidomethylation	Oxidation (M)	29158	Inositol-1-monophosphatase OS=Salmonella typhimurium (strain 14028s / SGSC 2262) OX=588858 GN=suhB PE=3 SV=1
503	421812	A0A0F6AY19|A0A0F6AY19_SALT1	222.74	66	66	24700000	7	7	13	Oxidation (M)		17794	N5-carboxyaminoimidazole ribonucleotide mutase OS=Salmonella typhimurium (strain 14028s / SGSC 2262) OX=588858 GN=purE PE=3 SV=1
839	422235	A0A0F6B6D9|A0A0F6B6D9_SALT1	221.93	59	59	19700000	3	3	5			10550	Uncharacterized protein OS=Salmonella typhimurium (strain 14028s / SGSC 2262) OX=588858 GN=ygfY PE=4 SV=1
522	421380	A0A0F6B888|A0A0F6B888_SALT1	221.69	45	45	12900000	9	9	12	Carbamidomethylation	Oxidation (M)	34089	Ketodeoxygluconokinase OS=Salmonella typhimurium (strain 14028s / SGSC 2262) OX=588858 GN=kdgK PE=4 SV=1
570	421778	A0A0F6AXX8|A0A0F6AXX8_SALT1	221.61	74	74	16100000	10	10	14	Oxidation (M)		17054	Cys-tRNA(Pro)/Cys-tRNA(Cys) deacylase OS=Salmonella typhimurium (strain 14028s / SGSC 2262) OX=588858 GN=ybaK PE=3 SV=1
641	421870	A0A0F6B7A5|A0A0F6B7A5_SALT1	221.49	37	37	16900000	6	6	9	Oxidation (M)		20059	Lipopolysaccharide export system protein LptA OS=Salmonella typhimurium (strain 14028s / SGSC 2262) OX=588858 GN=yhbN PE=3 SV=1
486	421429	A0A0F6B481|A0A0F6B481_SALT1	221.21	29	29	3340000	13	13	15	Carbamidomethylation		77278	Phosphate acetyltransferase OS=Salmonella typhimurium (strain 14028s / SGSC 2262) OX=588858 GN=pta PE=3 SV=1
557	421309	A0A0F6B6H7|A0A0F6B6H7_SALT1	221.17	30	30	5240000	10	10	12	Carbamidomethylation		72134	Transketolase OS=Salmonella typhimurium (strain 14028s / SGSC 2262) OX=588858 GN=tktA PE=3 SV=1
497	421501	A0A0F6B5L6|A0A0F6B5L6_SALT1	221.05	46	46	5250000	10	10	13	Carbamidomethylation		44125	Glycine betaine transporter ATP-binding subunit OS=Salmonella typhimurium (strain 14028s / SGSC 2262) OX=588858 GN=proV PE=4 SV=1
704	421578	A0A0F6AYS6|A0A0F6AYS6_SALT1	221.01	44	44	9960000	8	8	11	Carbamidomethylation		37134	UDP-galactose-4-epimerase OS=Salmonella typhimurium (strain 14028s / SGSC 2262) OX=588858 GN=galE PE=4 SV=1
608	421526	A0A0F6B1K3|A0A0F6B1K3_SALT1	220.78	29	29	3730000	7	7	10			38504	Putative periplasmic protein OS=Salmonella typhimurium (strain 14028s / SGSC 2262) OX=588858 GN=STM14_1918 PE=4 SV=1
559	421693	A0A0F6AYV5|A0A0F6AYV5_SALT1	220.72	68	68	11800000	9	9	13	Carbamidomethylation	Oxidation (M)	17443	Cyclic pyranopterin monophosphate synthase OS=Salmonella typhimurium (strain 14028s / SGSC 2262) OX=588858 GN=moaC PE=3 SV=1
494	421433	A0A0F6B8K0|A0A0F6B8K0_SALT1	220.3	28	28	6820000	8	8	13	Carbamidomethylation		56255	2 3-bisphosphoglycerate-independent phosphoglycerate mutase OS=Salmonella typhimurium (strain 14028s / SGSC 2262) OX=588858 GN=pmgI PE=3 SV=1
496	421522	A0A0F6B575|A0A0F6B575_SALT1	220.19	35	35	5180000	10	10	14	Carbamidomethylation		50056	ATP-dependent RNA helicase SrmB OS=Salmonella typhimurium (strain 14028s / SGSC 2262) OX=588858 GN=srmB PE=3 SV=1
365	421762	A0A0F6BAK0|A0A0F6BAK0_SALT1	220.16	51	51	67300000	8	8	21			20623	Elongation factor P OS=Salmonella typhimurium (strain 14028s / SGSC 2262) OX=588858 GN=efp PE=3 SV=1
398	421822	A0A0F6AXC3|A0A0F6AXC3_SALT1	220.03	49	49	41300000	5	5	22	Carbamidomethylation		16970	Xanthine phosphoribosyltransferase OS=Salmonella typhimurium (strain 14028s / SGSC 2262) OX=588858 GN=gpt PE=3 SV=1
517	421435	A0A0F6BB98|A0A0F6BB98_SALT1	219.91	50	50	5970000	10	10	14	Carbamidomethylation		37616	Ribosomal RNA small subunit methyltransferase C OS=Salmonella typhimurium (strain 14028s / SGSC 2262) OX=588858 GN=rsmC PE=3 SV=1
576	421691	A0A0F6B7J8|A0A0F6B7J8_SALT1	219.87	66	66	8670000	6	6	10	Carbamidomethylation		20364	Threonylcarbamoyl-AMP synthase OS=Salmonella typhimurium (strain 14028s / SGSC 2262) OX=588858 GN=yrdC PE=3 SV=1
412	421337	A0A0F6B5B1|A0A0F6B5B1_SALT1	219.84	45	45	7050000	16	16	20	Carbamidomethylation		49799	Signal recognition particle protein OS=Salmonella typhimurium (strain 14028s / SGSC 2262) OX=588858 GN=ffh PE=3 SV=1
509	421552	A0A0F6B7U8|A0A0F6B7U8_SALT1	219.65	66	66	11000000	9	9	14	Oxidation (M)		21241	ADP-ribose diphosphatase NudE OS=Salmonella typhimurium (strain 14028s / SGSC 2262) OX=588858 GN=nudE PE=4 SV=1
148	421994	A0A0F6B7M7|A0A0F6B7M7_SALT1	219.38	61	61	438000000	5	5	52	Carbamidomethylation	Oxidation (M)	9722	30S ribosomal protein S17 OS=Salmonella typhimurium (strain 14028s / SGSC 2262) OX=588858 GN=rpsQ PE=3 SV=1
409	421730	A0A0F6AXW3|A0A0F6AXW3_SALT1	219.34	44	44	18000000	6	6	17	Carbamidomethylation		19985	Adenine phosphoribosyltransferase OS=Salmonella typhimurium (strain 14028s / SGSC 2262) OX=588858 GN=apt PE=3 SV=1
274	421478	A0A0F6BBB5|A0A0F6BBB5_SALT1	219.19	66	66	38100000	12	12	26	Carbamidomethylation		25978	Purine nucleoside phosphorylase DeoD-type OS=Salmonella typhimurium (strain 14028s / SGSC 2262) OX=588858 GN=deoD PE=3 SV=1
548	421263	A0A0F6B462|A0A0F6B462_SALT1	218.74	33	33	7490000	15	15	17	Carbamidomethylation		100028	NADH-quinone oxidoreductase OS=Salmonella typhimurium (strain 14028s / SGSC 2262) OX=588858 GN=nuoG PE=3 SV=1
554	421482	A0A0F6BA81|A0A0F6BA81_SALT1	218.66	68	68	12600000	9	9	12			22305	LexA repressor OS=Salmonella typhimurium (strain 14028s / SGSC 2262) OX=588858 GN=lexA PE=3 SV=1
483	421843	A0A0F6AXC5|A0A0F6AXC5_SALT1	218.61	68	68	25800000	10	10	14	Carbamidomethylation		15797	Sigma factor-binding protein Crl OS=Salmonella typhimurium (strain 14028s / SGSC 2262) OX=588858 GN=crl PE=3 SV=1
424	421382	A0A0F6AZ46|A0A0F6AZ46_SALT1	218.38	48	48	19200000	11	11	17	Carbamidomethylation		26926	Nitroreductase A OS=Salmonella typhimurium (strain 14028s / SGSC 2262) OX=588858 GN=mdaA PE=3 SV=1
679	421851	A0A0F6B4W0|A0A0F6B4W0_SALT1	218.36	46	46	15800000	5	5	8			17391	HTH-type transcriptional regulator IscR OS=Salmonella typhimurium (strain 14028s / SGSC 2262) OX=588858 GN=yfhP PE=3 SV=1
292	421705	A0A0F6AZH5|A0A0F6AZH5_SALT1	218.27	75	75	34300000	13	13	27			11307	Uncharacterized protein OS=Salmonella typhimurium (strain 14028s / SGSC 2262) OX=588858 GN=STM14_1155 PE=4 SV=1
471	421761	A0A0F6B770|A0A0F6B770_SALT1	218.2	64	64	42400000	8	8	15	Oxidation (M)		15166	Ribosome-binding factor A OS=Salmonella typhimurium (strain 14028s / SGSC 2262) OX=588858 GN=rbfA PE=3 SV=1
432	422088	A0A0F6AZ95|A0A0F6AZ95_SALT1	218.05	78	78	117000000	5	5	17	Oxidation (M)		8250	Translation initiation factor IF-1 OS=Salmonella typhimurium (strain 14028s / SGSC 2262) OX=588858 GN=infA PE=3 SV=1
493	421425	A0A0F6B0V0|A0A0F6B0V0_SALT1	217.59	44	44	8200000	10	10	13			27325	3-dehydroquinate dehydratase OS=Salmonella typhimurium (strain 14028s / SGSC 2262) OX=588858 GN=aroD PE=3 SV=1
458	421529	A0A0F6B255|A0A0F6B255_SALT1	217.44	57	57	5250000	8	8	14	Carbamidomethylation		26445	Nitrate reductase 1 delta subunit OS=Salmonella typhimurium (strain 14028s / SGSC 2262) OX=588858 GN=narJ PE=4 SV=1
530	421280	A0A0F6B2Q0|A0A0F6B2Q0_SALT1	217.25	50	50	7900000	10	10	11			37552	Protein-glutamate methylesterase/protein-glutamine glutaminase OS=Salmonella typhimurium (strain 14028s / SGSC 2262) OX=588858 GN=cheB PE=3 SV=1
553	421426	A0A0F6BB82|A0A0F6BB82_SALT1	217.03	45	45	6940000	9	9	11	Carbamidomethylation	Oxidation (M)	38391	Putative glucosamine-fructose-6-phosphate aminotransferase OS=Salmonella typhimurium (strain 14028s / SGSC 2262) OX=588858 GN=STM14_5454 PE=4 SV=1
362	421427	A0A0F6AWW6|A0A0F6AWW6_SALT1	216.67	70	70	35500000	10	10	20	Carbamidomethylation	Oxidation (M)	20068	Hypoxanthine phosphoribosyltransferase OS=Salmonella typhimurium (strain 14028s / SGSC 2262) OX=588858 GN=hpt PE=3 SV=1
540	421544	A0A0F6B9D7|A0A0F6B9D7_SALT1	216.16	50	50	12000000	10	10	14	Oxidation (M)		28136	Ubiquinone/menaquinone biosynthesis C-methyltransferase UbiE OS=Salmonella typhimurium (strain 14028s / SGSC 2262) OX=588858 GN=ubiE PE=3 SV=1
610	421563	A0A0F6B409|A0A0F6B409_SALT1	216.14	46	46	10500000	7	7	11	Carbamidomethylation	Oxidation (M)	26854	Ubiquinone biosynthesis O-methyltransferase OS=Salmonella typhimurium (strain 14028s / SGSC 2262) OX=588858 GN=ubiG PE=3 SV=1
724	422060	A0A0F6B6L2|A0A0F6B6L2_SALT1	215.89	44	44	23200000	4	4	8	Carbamidomethylation		12794	Uncharacterized protein OS=Salmonella typhimurium (strain 14028s / SGSC 2262) OX=588858 GN=yggL PE=4 SV=1
195	421697	A0A0F6B0S8|A0A0F6B0S8_SALT1	215.86	71	71	177000000	10	10	38	Oxidation (M)		11368	Integration host factor subunit alpha OS=Salmonella typhimurium (strain 14028s / SGSC 2262) OX=588858 GN=ihfA PE=3 SV=1
449	421702	A0A0F6B005|A0A0F6B005_SALT1	215.79	86	86	24500000	9	9	16			15989	Putative FlgK/FlgL export chaperone OS=Salmonella typhimurium (strain 14028s / SGSC 2262) OX=588858 GN=flgN PE=4 SV=1
375	421383	A0A0F6B8N1|A0A0F6B8N1_SALT1	215.49	68	68	40400000	12	12	20	Carbamidomethylation		23562	Orotate phosphoribosyltransferase OS=Salmonella typhimurium (strain 14028s / SGSC 2262) OX=588858 GN=pyrE PE=3 SV=1
260	421392	A0A0F6B0P0|A0A0F6B0P0_SALT1	215.41	75	75	33000000	17	17	32	Oxidation (M)		18234	Periplasmic protein OS=Salmonella typhimurium (strain 14028s / SGSC 2262) OX=588858 GN=spy PE=4 SV=1
619	421579	A0A0F6B8H8|A0A0F6B8H8_SALT1	215.12	58	58	5420000	9	9	11	Carbamidomethylation		22574	Glutathione S-transferase OS=Salmonella typhimurium (strain 14028s / SGSC 2262) OX=588858 GN=yibF PE=4 SV=1
431	422013	A0A0F6B0M0|A0A0F6B0M0_SALT1	214.82	91	91	36400000	7	7	17			10452	Putative cytoplasmic protein OS=Salmonella typhimurium (strain 14028s / SGSC 2262) OX=588858 GN=yeaC PE=4 SV=1
472	421258	A0A0F6BAW1|A0A0F6BAW1_SALT1	214.57	45	45	6620000	11	11	14	Carbamidomethylation		48409	Peptidase PmbA OS=Salmonella typhimurium (strain 14028s / SGSC 2262) OX=588858 GN=pmbA PE=4 SV=1
626	421439	A0A0F6B434|A0A0F6B434_SALT1	214.48	38	38	7750000	8	8	9	Carbamidomethylation		41165	UDP-4-amino-4-deoxy-L-arabinose--oxoglutarate aminotransferase OS=Salmonella typhimurium (strain 14028s / SGSC 2262) OX=588858 GN=yfbE PE=3 SV=1
519	421339	A0A0F6B021|A0A0F6B021_SALT1	214.4	18	18	2160000	13	13	14	Carbamidomethylation		119402	Ribonuclease E OS=Salmonella typhimurium (strain 14028s / SGSC 2262) OX=588858 GN=rne PE=3 SV=1
547	421927	A0A0F6B818|A0A0F6B818_SALT1	214.27	67	67	10400000	5	5	11	Oxidation (M)		15299	Uncharacterized protein OS=Salmonella typhimurium (strain 14028s / SGSC 2262) OX=588858 GN=yhhA PE=4 SV=1
510	421644	A0A0F6B9S2|A0A0F6B9S2_SALT1	214.22	68	68	14800000	7	7	12	Carbamidomethylation		17374	Regulator of ribonuclease activity A OS=Salmonella typhimurium (strain 14028s / SGSC 2262) OX=588858 GN=menG PE=3 SV=1
701	421722	A0A0F6AXW6|A0A0F6AXW6_SALT1	214.1	68	68	5870000	7	7	13	Carbamidomethylation		21715	Recombination protein RecR OS=Salmonella typhimurium (strain 14028s / SGSC 2262) OX=588858 GN=recR PE=3 SV=1
377	421537	A0A0F6BA26|A0A0F6BA26_SALT1	213.86	72	72	29000000	12	12	20	Carbamidomethylation	Oxidation (M)	24769	Peptidase E OS=Salmonella typhimurium (strain 14028s / SGSC 2262) OX=588858 GN=pepE PE=3 SV=1
807	422094	A0A0F6B4V2|A0A0F6B4V2_SALT1	213.73	89	89	16900000	4	4	6	Carbamidomethylation		7685	Uncharacterized protein OS=Salmonella typhimurium (strain 14028s / SGSC 2262) OX=588858 GN=yfhJ PE=4 SV=1
664	421712	A0A0F6BAM1|A0A0F6BAM1_SALT1	213.62	69	69	6290000	5	5	8	Carbamidomethylation		16895	Putative ATPase OS=Salmonella typhimurium (strain 14028s / SGSC 2262) OX=588858 GN=yjeE PE=4 SV=1
535	421574	A0A0F6B2V6|A0A0F6B2V6_SALT1	213.55	56	56	3030000	7	7	12	Carbamidomethylation		25811	Flagellar assembly protein H OS=Salmonella typhimurium (strain 14028s / SGSC 2262) OX=588858 GN=fliH PE=4 SV=1
566	421422	A0A0F6AXC9|A0A0F6AXC9_SALT1	213.39	38	38	6500000	9	9	10	Carbamidomethylation		44665	Gamma-glutamyl phosphate reductase OS=Salmonella typhimurium (strain 14028s / SGSC 2262) OX=588858 GN=proA PE=3 SV=1
397	421669	A0A0F6B2B7|A0A0F6B2B7_SALT1	213.16	77	77	19500000	9	9	17			12585	Protein YcgL OS=Salmonella typhimurium (strain 14028s / SGSC 2262) OX=588858 GN=ycgL PE=3 SV=1
516	422051	A0A0F6B6V4|A0A0F6B6V4_SALT1	212.94	42	42	94600000	7	7	20			13945	Putative outer membrane protein OS=Salmonella typhimurium (strain 14028s / SGSC 2262) OX=588858 GN=ygiW PE=4 SV=1
442	421445	A0A0F6B4P3|A0A0F6B4P3_SALT1	212.06	51	51	33000000	12	12	17	Carbamidomethylation	Oxidation (M)	31294	4-hydroxy-tetrahydrodipicolinate synthase OS=Salmonella typhimurium (strain 14028s / SGSC 2262) OX=588858 GN=dapA PE=3 SV=1
354	421256	A0A0F6B0N2|A0A0F6B0N2_SALT1	211.66	57	57	15600000	16	16	25	Carbamidomethylation		30785	Exonuclease III OS=Salmonella typhimurium (strain 14028s / SGSC 2262) OX=588858 GN=xthA PE=4 SV=1
538	422086	A0A0F6B2T1|A0A0F6B2T1_SALT1	211.57	84	84	26800000	4	4	11	Carbamidomethylation		8182	Uncharacterized protein OS=Salmonella typhimurium (strain 14028s / SGSC 2262) OX=588858 GN=yecF PE=4 SV=1
248	421884	A0A0F6BAW2|A0A0F6BAW2_SALT1	211.51	52	52	106000000	8	8	32	Oxidation (M)		13912	Cytochrome b562 OS=Salmonella typhimurium (strain 14028s / SGSC 2262) OX=588858 GN=cybC PE=4 SV=1
545	421438	A0A0F6B4B5|A0A0F6B4B5_SALT1	211.41	35	35	8160000	9	9	12			36288	Putative semialdehyde dehydrogenase OS=Salmonella typhimurium (strain 14028s / SGSC 2262) OX=588858 GN=usg PE=3 SV=1
670	421580	A0A0F6AYH5|A0A0F6AYH5_SALT1	211.19	55	55	5580000	8	8	9	Carbamidomethylation		27119	UMP phosphatase OS=Salmonella typhimurium (strain 14028s / SGSC 2262) OX=588858 GN=nagD PE=4 SV=1
662	421780	A0A0F6B4V5|A0A0F6B4V5_SALT1	211.15	47	47	13100000	7	7	9			19980	Co-chaperone protein HscB OS=Salmonella typhimurium (strain 14028s / SGSC 2262) OX=588858 GN=hscB PE=3 SV=1
607	421715	A0A0F6B2B8|A0A0F6B2B8_SALT1	211.12	51	51	11200000	10	10	14	Carbamidomethylation	Oxidation (M)	25246	Probable septum site-determining protein MinC OS=Salmonella typhimurium (strain 14028s / SGSC 2262) OX=588858 GN=minC PE=3 SV=1
582	421834	A0A0F6B9A6|A0A0F6B9A6_SALT1	210.3	58	58	21400000	5	5	11	Carbamidomethylation		12131	Iron-sulfur cluster assembly protein CyaY OS=Salmonella typhimurium (strain 14028s / SGSC 2262) OX=588858 GN=cyaY PE=3 SV=1
642	421564	A0A0F6B7G0|A0A0F6B7G0_SALT1	210.23	27	27	4960000	9	9	13	Carbamidomethylation	Oxidation (M)	51287	Protease TldD OS=Salmonella typhimurium (strain 14028s / SGSC 2262) OX=588858 GN=tldD PE=4 SV=1
478	421320	A0A0F6BAS2|A0A0F6BAS2_SALT1	209.99	52	52	15200000	9	9	15	Carbamidomethylation		27490	3'(2') 5'-bisphosphate nucleotidase CysQ OS=Salmonella typhimurium (strain 14028s / SGSC 2262) OX=588858 GN=cysQ PE=3 SV=1
606	421323	A0A0F6B6E7|A0A0F6B6E7_SALT1	209.98	24	24	4050000	11	11	11	Carbamidomethylation	Oxidation (M)	104287	Glycine dehydrogenase (decarboxylating) OS=Salmonella typhimurium (strain 14028s / SGSC 2262) OX=588858 GN=gcvP PE=3 SV=1
450	421689	A0A0F6B136|A0A0F6B136_SALT1	209.62	77	77	33300000	8	8	16			16462	Transcriptional regulator SlyA OS=Salmonella typhimurium (strain 14028s / SGSC 2262) OX=588858 GN=slyA PE=3 SV=1
333	421701	A0A0F6AZ44|A0A0F6AZ44_SALT1	209.35	86	86	141000000	8	8	22	Carbamidomethylation	Oxidation (M)	9924	Glutaredoxin 1 OS=Salmonella typhimurium (strain 14028s / SGSC 2262) OX=588858 GN=grxA PE=4 SV=1
605	421461	A0A0F6B0T0|A0A0F6B0T0_SALT1	208.68	65	65	11600000	7	7	12	Carbamidomethylation		20423	Thioredoxin/glutathione peroxidase BtuE OS=Salmonella typhimurium (strain 14028s / SGSC 2262) OX=588858 GN=btuE PE=3 SV=1
761	421813	D0ZSY8|RSEA_SALT1	208.21	42	42	4910000	5	5	6			24223	Anti-sigma-E factor RseA OS=Salmonella typhimurium (strain 14028s / SGSC 2262) OX=588858 GN=rseA PE=1 SV=1
457	421214	A0A0F6B463|A0A0F6B463_SALT1	208.05	46	46	14400000	13	13	17	Carbamidomethylation		49245	NADH-quinone oxidoreductase subunit F OS=Salmonella typhimurium (strain 14028s / SGSC 2262) OX=588858 GN=nuoF PE=3 SV=1
452	421368	A0A0F6AZ13|A0A0F6AZ13_SALT1	208.04	57	57	5270000	10	10	14	Carbamidomethylation		32473	L-asparaginase OS=Salmonella typhimurium (strain 14028s / SGSC 2262) OX=588858 GN=ybiK PE=4 SV=1
113	421853	A0A0F6B7M8|A0A0F6B7M8_SALT1	208.04	59	59	455000000	5	5	55	Oxidation (M)		7260	50S ribosomal protein L29 OS=Salmonella typhimurium (strain 14028s / SGSC 2262) OX=588858 GN=rpmC PE=3 SV=1
454	421887	A0A0F6B5W2|A0A0F6B5W2_SALT1	207.78	54	54	37600000	5	5	15	Carbamidomethylation	Oxidation (M)	14919	Secretion chaperone OS=Salmonella typhimurium (strain 14028s / SGSC 2262) OX=588858 GN=invB PE=4 SV=1
550	421719	A0A0F6B974|A0A0F6B974_SALT1	207.24	88	88	32700000	9	9	15	Carbamidomethylation	Oxidation (M)	10328	Peptidylprolyl isomerase OS=Salmonella typhimurium (strain 14028s / SGSC 2262) OX=588858 GN=ppiC PE=4 SV=1
529	422155	A0A0F6B486|A0A0F6B486_SALT1	207.08	91	91	60600000	5	5	13	Carbamidomethylation	Oxidation (M)	9708	Putative cytoplasmic protein OS=Salmonella typhimurium (strain 14028s / SGSC 2262) OX=588858 GN=STM14_2888 PE=4 SV=1
426	421282	A0A0F6B0U0|A0A0F6B0U0_SALT1	207.07	16	16	9730000	11	11	15	Carbamidomethylation		87209	Phosphoenolpyruvate synthase OS=Salmonella typhimurium (strain 14028s / SGSC 2262) OX=588858 GN=pps PE=3 SV=1
693	422114	A0A0F6AZQ4|A0A0F6AZQ4_SALT1	207.05	46	46	40900000	3	3	8			12751	Chaperone protein OS=Salmonella typhimurium (strain 14028s / SGSC 2262) OX=588858 GN=pipC PE=1 SV=1
505	421453	A0A0F6B029|A0A0F6B029_SALT1	206.44	62	62	8160000	8	8	12	Carbamidomethylation		33523	3-oxoacyl-[acyl-carrier-protein] synthase 3 OS=Salmonella typhimurium (strain 14028s / SGSC 2262) OX=588858 GN=fabH PE=3 SV=1
594	421945	A0A0F6AX42|A0A0F6AX42_SALT1	206.3	88	88	17100000	6	6	10	Carbamidomethylation		7721	UPF0253 protein YaeP OS=Salmonella typhimurium (strain 14028s / SGSC 2262) OX=588858 GN=yaeP PE=3 SV=1
436	421468	A0A0F6B0L4|A0A0F6B0L4_SALT1	205.98	38	38	16100000	9	9	15	Carbamidomethylation		31328	Putative aldehyde reductase OS=Salmonella typhimurium (strain 14028s / SGSC 2262) OX=588858 GN=STM14_1562 PE=4 SV=1
69	421957	A0A0F6B789|A0A0F6B789_SALT1	205.68	68	68	169000000	8	8	88	Carbamidomethylation		9125	50S ribosomal protein L27 OS=Salmonella typhimurium (strain 14028s / SGSC 2262) OX=588858 GN=rpmA PE=3 SV=1
523	421432	A0A0F6B2V5|A0A0F6B2V5_SALT1	204.98	48	48	15900000	10	10	16			36851	Flagellar motor switch protein FliG OS=Salmonella typhimurium (strain 14028s / SGSC 2262) OX=588858 GN=fliG PE=3 SV=1
485	421724	A0A0F6B2H3|A0A0F6B2H3_SALT1	204.98	71	71	15300000	7	7	16	Carbamidomethylation		15658	Putative acetyltransferase OS=Salmonella typhimurium (strain 14028s / SGSC 2262) OX=588858 GN=STM14_2249 PE=4 SV=1
492	421521	A0A0F6B484|A0A0F6B484_SALT1	204.82	65	65	12100000	10	10	15	Carbamidomethylation	Oxidation (M)	30431	Putative transketolase OS=Salmonella typhimurium (strain 14028s / SGSC 2262) OX=588858 GN=STM14_2886 PE=4 SV=1
462	421495	A0A0F6AZE8|A0A0F6AZE8_SALT1	204.76	34	34	9380000	10	10	15	Carbamidomethylation		43521	Aminotransferase OS=Salmonella typhimurium (strain 14028s / SGSC 2262) OX=588858 GN=aspC PE=3 SV=1
568	421376	A0A0F6AZY1|A0A0F6AZY1_SALT1	204.47	31	31	9620000	8	8	10			57849	Glucans biosynthesis protein G OS=Salmonella typhimurium (strain 14028s / SGSC 2262) OX=588858 GN=mdoG PE=3 SV=1
564	421658	A0A0F6B5M2|A0A0F6B5M2_SALT1	204.34	48	48	11700000	6	6	11	Carbamidomethylation		20537	Transcriptional repressor MprA OS=Salmonella typhimurium (strain 14028s / SGSC 2262) OX=588858 GN=emrR PE=4 SV=1
616	421995	A0A0F6B0F8|A0A0F6B0F8_SALT1	204.19	65	65	32200000	4	4	10	Carbamidomethylation	Oxidation (M)	12576	Lysozyme inhibitor OS=Salmonella typhimurium (strain 14028s / SGSC 2262) OX=588858 GN=pliC PE=4 SV=1
668	421480	A0A0F6B1V8|A0A0F6B1V8_SALT1	204.17	22	22	4570000	8	8	9			59877	Periplasmic murein tripeptide transport protein OS=Salmonella typhimurium (strain 14028s / SGSC 2262) OX=588858 GN=mppA PE=4 SV=1
598	421446	A0A0F6B793|A0A0F6B793_SALT1	203.89	28	28	8840000	8	8	11	Carbamidomethylation		44741	UDP-N-acetylglucosamine 1-carboxyvinyltransferase OS=Salmonella typhimurium (strain 14028s / SGSC 2262) OX=588858 GN=murA PE=3 SV=1
621	421768	A0A0F6AWC4|A0A0F6AWC4_SALT1	203.65	64	64	9710000	9	9	11	Carbamidomethylation		21363	Molybdenum cofactor biosynthesis protein OS=Salmonella typhimurium (strain 14028s / SGSC 2262) OX=588858 GN=mogA PE=4 SV=1
599	421328	A0A0F6AXS9|A0A0F6AXS9_SALT1	203.48	25	25	5220000	11	11	13	Carbamidomethylation	Oxidation (M)	87411	Lon protease OS=Salmonella typhimurium (strain 14028s / SGSC 2262) OX=588858 GN=lon PE=2 SV=1
381	421983	A0A0F6BAR0|A0A0F6BAR0_SALT1	203.01	40	40	197000000	4	4	17			8986	30S ribosomal protein S18 OS=Salmonella typhimurium (strain 14028s / SGSC 2262) OX=588858 GN=rpsR PE=3 SV=1
577	421559	A0A0F6B142|A0A0F6B142_SALT1	202.58	45	45	7950000	8	8	12			31113	Pyridoxal kinase PdxY OS=Salmonella typhimurium (strain 14028s / SGSC 2262) OX=588858 GN=pdxY PE=3 SV=1
551	421363	A0A0F6B9H7|A0A0F6B9H7_SALT1	202.3	31	31	8690000	11	11	13			67377	GTP-binding protein OS=Salmonella typhimurium (strain 14028s / SGSC 2262) OX=588858 GN=typA PE=4 SV=1
336	421601	A0A0F6B7M3|A0A0F6B7M3_SALT1	202.25	60	60	147000000	10	10	27	Carbamidomethylation		11063	30S ribosomal protein S14 OS=Salmonella typhimurium (strain 14028s / SGSC 2262) OX=588858 GN=rpsN PE=3 SV=1
643	421533	A0A0F6B834|A0A0F6B834_SALT1	201.77	40	40	6420000	7	6	10	Carbamidomethylation		38787	High-affinity branched-chain amino acid transporter OS=Salmonella typhimurium (strain 14028s / SGSC 2262) OX=588858 GN=livJ PE=4 SV=1
562	421306	A0A0F6AWP3|A0A0F6AWP3_SALT1	200.72	36	36	4210000	7	7	11			36264	Thiamine transporter substrate binding subunit OS=Salmonella typhimurium (strain 14028s / SGSC 2262) OX=588858 GN=tbpA PE=4 SV=1
579	421499	A0A0F6B8P1|A0A0F6B8P1_SALT1	200.69	39	39	13800000	7	7	10			23499	Guanylate kinase OS=Salmonella typhimurium (strain 14028s / SGSC 2262) OX=588858 GN=gmk PE=3 SV=1
444	421350	A0A0F6B001|A0A0F6B001_SALT1	200.52	62	62	11500000	10	10	16	Carbamidomethylation		24120	UPF0502 protein YceH OS=Salmonella typhimurium (strain 14028s / SGSC 2262) OX=588858 GN=yceH PE=3 SV=1
635	421386	A0A0F6B3E5|A0A0F6B3E5_SALT1	199.72	61	61	6600000	8	8	9	Carbamidomethylation		32554	dTDP-4-dehydrorhamnose reductase OS=Salmonella typhimurium (strain 14028s / SGSC 2262) OX=588858 GN=rfbD PE=3 SV=1
601	421310	A0A0F6B8Z9|A0A0F6B8Z9_SALT1	199.58	61	61	20700000	11	11	13	Carbamidomethylation		30956	Sugar phosphatase OS=Salmonella typhimurium (strain 14028s / SGSC 2262) OX=588858 GN=yidA PE=4 SV=1
405	422103	A0A0F6AZ83|A0A0F6AZ83_SALT1	199.5	78	78	123000000	5	5	16	Carbamidomethylation	Oxidation (M)	7885	Stress response protein OS=Salmonella typhimurium (strain 14028s / SGSC 2262) OX=588858 GN=cspD PE=4 SV=1
659	421619	A0A0F6B5N8|A0A0F6B5N8_SALT1	199.07	73	73	12800000	9	9	11	Carbamidomethylation		17554	Competence damage-inducible protein A OS=Salmonella typhimurium (strain 14028s / SGSC 2262) OX=588858 GN=ygaD PE=3 SV=1
692	422098	A0A0F6B5E1|A0A0F6B5E1_SALT1	198.68	56	56	5480000	5	5	8			13076	Putative transcriptional regulator OS=Salmonella typhimurium (strain 14028s / SGSC 2262) OX=588858 GN=STM14_3313 PE=4 SV=1
210	421828	A0A0F6B6E8|A0A0F6B6E8_SALT1	198.68	64	64	186000000	8	8	33	Oxidation (M)		13841	Glycine cleavage system H protein OS=Salmonella typhimurium (strain 14028s / SGSC 2262) OX=588858 GN=gcvH PE=3 SV=1
487	421437	A0A0F6AW58|A0A0F6AW58_SALT1	198.41	59	59	15100000	12	12	17	Carbamidomethylation		26645	Putative carbonic anhydrase OS=Salmonella typhimurium (strain 14028s / SGSC 2262) OX=588858 GN=STM14_5569 PE=4 SV=1
700	421523	A0A0F6B6Y2|A0A0F6B6Y2_SALT1	198.26	24	24	7490000	8	8	8			51125	Bifunctional protein HldE OS=Salmonella typhimurium (strain 14028s / SGSC 2262) OX=588858 GN=rfaE PE=3 SV=1
372	421473	A0A0F6AWX8|A0A0F6AWX8_SALT1	198.19	46	46	10200000	11	11	19	Carbamidomethylation		31858	Pantothenate synthetase OS=Salmonella typhimurium (strain 14028s / SGSC 2262) OX=588858 GN=panC PE=3 SV=1
654	421610	A0A0F6BAN4|A0A0F6BAN4_SALT1	198.12	56	56	7130000	8	8	8	Carbamidomethylation		26663	23S rRNA (guanosine-2'-O-)-methyltransferase RlmB OS=Salmonella typhimurium (strain 14028s / SGSC 2262) OX=588858 GN=yjfH PE=3 SV=1
714	421597	A0A0F6B072|A0A0F6B072_SALT1	198.04	35	35	5510000	8	8	9	Carbamidomethylation		40870	tRNA-specific 2-thiouridylase MnmA OS=Salmonella typhimurium (strain 14028s / SGSC 2262) OX=588858 GN=trmU PE=3 SV=1
584	421589	A0A0F6B5P8|A0A0F6B5P8_SALT1	197.92	55	55	4130000	9	9	10	Carbamidomethylation		28062	DNA-binding transcriptional repressor SrlR OS=Salmonella typhimurium (strain 14028s / SGSC 2262) OX=588858 GN=srlR PE=4 SV=1
573	422028	A0A0F6AXH6|A0A0F6AXH6_SALT1	197.89	55	55	27600000	7	7	12			9919	Uncharacterized protein OS=Salmonella typhimurium (strain 14028s / SGSC 2262) OX=588858 GN=yahO PE=4 SV=1
443	421244	A0A0F6B9W3|A0A0F6B9W3_SALT1	197.61	50	50	9130000	14	14	18	Carbamidomethylation		34183	DNA-binding transcriptional regulator OxyR OS=Salmonella typhimurium (strain 14028s / SGSC 2262) OX=588858 GN=oxyR PE=3 SV=1
604	421459	A0A0F6AYJ7|A0A0F6AYJ7_SALT1	197.56	28	28	12600000	10	10	13	Carbamidomethylation		58090	Phosphoglucomutase OS=Salmonella typhimurium (strain 14028s / SGSC 2262) OX=588858 GN=pgm PE=3 SV=1
730	421747	D0ZSY9|RPOE_SALT1	197.55	51	51	6400000	7	7	8	Carbamidomethylation		21712	ECF RNA polymerase sigma-E factor OS=Salmonella typhimurium (strain 14028s / SGSC 2262) OX=588858 GN=rpoE PE=2 SV=1
212	422036	A0A0F6B6Z2|A0A0F6B6Z2_SALT1	197.34	48	48	149000000	8	8	30			8500	30S ribosomal protein S21 OS=Salmonella typhimurium (strain 14028s / SGSC 2262) OX=588858 GN=rpsU PE=3 SV=1
569	421577	A0A0F6AX61|A0A0F6AX61_SALT1	197.13	49	49	8580000	8	8	13	Carbamidomethylation		28633	Hydroxyacylglutathione hydrolase OS=Salmonella typhimurium (strain 14028s / SGSC 2262) OX=588858 GN=gloB PE=3 SV=1
556	421659	A0A0F6B3T5|A0A0F6B3T5_SALT1	196.97	41	41	32200000	7	7	13			26499	Elongation factor P-like protein OS=Salmonella typhimurium (strain 14028s / SGSC 2262) OX=588858 GN=yeiP PE=3 SV=1
491	421455	A0A0F6B5N7|A0A0F6B5N7_SALT1	196.63	48	48	6180000	10	10	14	Carbamidomethylation		37944	Protein RecA OS=Salmonella typhimurium (strain 14028s / SGSC 2262) OX=588858 GN=recA PE=3 SV=1
627	421569	A0A0F6B3E2|A0A0F6B3E2_SALT1	196.48	49	49	8510000	8	8	9	Carbamidomethylation		36583	CDP-6-deoxy-delta-3 4-glucoseen reductase OS=Salmonella typhimurium (strain 14028s / SGSC 2262) OX=588858 GN=rfbI PE=4 SV=1
696	421987	A0A0F6B3K3|A0A0F6B3K3_SALT1	196.3	64	64	79000000	4	4	12			11836	Putative periplasmic protein OS=Salmonella typhimurium (strain 14028s / SGSC 2262) OX=588858 GN=STM14_2650 PE=4 SV=1
644	421372	A0A0F6AWR5|A0A0F6AWR5_SALT1	196.25	39	39	4160000	10	10	13	Carbamidomethylation		53315	UDP-N-acetylmuramoyl-L-alanyl-D-glutamate--2 6-diaminopimelate ligase OS=Salmonella typhimurium (strain 14028s / SGSC 2262) OX=588858 GN=murE PE=3 SV=1
460	421212	A0A0F6B5P9|A0A0F6B5P9_SALT1	195.93	47	47	19500000	11	11	16	Carbamidomethylation		34135	Arabinose 5-phosphate isomerase OS=Salmonella typhimurium (strain 14028s / SGSC 2262) OX=588858 GN=gutQ PE=3 SV=1
586	421699	A0A0F6B211|A0A0F6B211_SALT1	195.9	44	44	13800000	7	7	10	Carbamidomethylation		21726	Corrinoid adenosyltransferase OS=Salmonella typhimurium (strain 14028s / SGSC 2262) OX=588858 GN=btuR PE=3 SV=1
709	421656	A0A0F6B791|A0A0F6B791_SALT1	195.62	34	34	8240000	6	6	8	Carbamidomethylation		41802	Octaprenyl diphosphate synthase OS=Salmonella typhimurium (strain 14028s / SGSC 2262) OX=588858 GN=ispB PE=3 SV=1
740	421739	A0A0F6AYS4|A0A0F6AYS4_SALT1	195.19	32	32	1920000	6	6	8	Carbamidomethylation		41302	Galactokinase OS=Salmonella typhimurium (strain 14028s / SGSC 2262) OX=588858 GN=galK PE=3 SV=1
636	421535	A0A0F6BBD1|A0A0F6BBD1_SALT1	195.17	51	51	3290000	7	7	9	Carbamidomethylation		23868	Probable phosphoglycerate mutase GpmB OS=Salmonella typhimurium (strain 14028s / SGSC 2262) OX=588858 GN=gpmB PE=3 SV=1
532	421512	A0A0F6B3L0|A0A0F6B3L0_SALT1	195.17	35	35	10100000	8	8	13	Carbamidomethylation		39930	Iron-sulfur cluster carrier protein OS=Salmonella typhimurium (strain 14028s / SGSC 2262) OX=588858 GN=mrp PE=3 SV=1
587	421711	A0A0F6B6U2|A0A0F6B6U2_SALT1	194.24	74	74	9760000	6	6	10			17173	Putative diadenosine tetraphosphatehydrolase OS=Salmonella typhimurium (strain 14028s / SGSC 2262) OX=588858 GN=STM14_3836 PE=4 SV=1
609	421255	A0A0F6B8E2|A0A0F6B8E2_SALT1	194.06	28	28	2690000	11	11	13			76453	Glycine--tRNA ligase beta subunit OS=Salmonella typhimurium (strain 14028s / SGSC 2262) OX=588858 GN=glyS PE=3 SV=1
421	421755	A0A0F6B9G9|A0A0F6B9G9_SALT1	193.94	54	54	28800000	7	7	18	Oxidation (M)		19213	Der GTPase-activating protein YihI OS=Salmonella typhimurium (strain 14028s / SGSC 2262) OX=588858 GN=yihI PE=3 SV=1
705	421355	A0A0F6BAT5|A0A0F6BAT5_SALT1	193.43	35	35	6020000	7	7	8	Carbamidomethylation		36799	Fructose-1 6-bisphosphatase class 1 OS=Salmonella typhimurium (strain 14028s / SGSC 2262) OX=588858 GN=fbp PE=3 SV=1
560	421359	A0A0F6B7U0|A0A0F6B7U0_SALT1	193.37	42	42	5330000	10	10	11	Carbamidomethylation		38710	3-dehydroquinate synthase OS=Salmonella typhimurium (strain 14028s / SGSC 2262) OX=588858 GN=aroB PE=3 SV=1
552	421371	A0A0F6BAK9|A0A0F6BAK9_SALT1	193.32	30	30	6240000	12	12	13	Carbamidomethylation	Oxidation (M)	65492	Fumarate reductase flavoprotein subunit OS=Salmonella typhimurium (strain 14028s / SGSC 2262) OX=588858 GN=frdA PE=3 SV=1
589	421817	A0A0F6BA96|A0A0F6BA96_SALT1	193.15	82	82	14300000	6	6	12	Carbamidomethylation		13328	Putative cytoplasmic protein OS=Salmonella typhimurium (strain 14028s / SGSC 2262) OX=588858 GN=yjbR PE=4 SV=1
628	421517	A0A0F6B6S9|A0A0F6B6S9_SALT1	192.64	40	40	4840000	8	8	11	Carbamidomethylation		31439	Oxidoreductase OS=Salmonella typhimurium (strain 14028s / SGSC 2262) OX=588858 GN=yghA PE=4 SV=1
653	421609	A0A0F6BB47|A0A0F6BB47_SALT1	192.47	41	41	4280000	8	8	8	Carbamidomethylation		40324	Isoaspartyl dipeptidase OS=Salmonella typhimurium (strain 14028s / SGSC 2262) OX=588858 GN=iadA PE=3 SV=1
490	421538	A0A0F6B3E0|A0A0F6B3E0_SALT1	192.43	45	45	9880000	11	11	14	Carbamidomethylation		41022	CDP glucose 4 6-dehydratase OS=Salmonella typhimurium (strain 14028s / SGSC 2262) OX=588858 GN=rfbG PE=4 SV=1
504	421960	A0A0F6B7Q8|A0A0F6B7Q8_SALT1	191.74	57	57	19600000	5	5	14	Carbamidomethylation		11650	Uncharacterized protein OS=Salmonella typhimurium (strain 14028s / SGSC 2262) OX=588858 GN=STM14_4166 PE=4 SV=1
734	421554	A0A0F6B6Q3|A0A0F6B6Q3_SALT1	191.62	25	25	5920000	8	8	8	Carbamidomethylation		53610	Uronate isomerase OS=Salmonella typhimurium (strain 14028s / SGSC 2262) OX=588858 GN=uxaC PE=3 SV=1
578	421683	A0A0F6B025|A0A0F6B025_SALT1	191.25	57	57	10100000	9	9	12	Carbamidomethylation		21493	7-methyl-GTP pyrophosphatase OS=Salmonella typhimurium (strain 14028s / SGSC 2262) OX=588858 GN=maf_1 PE=3 SV=1
638	421698	A0A0F6B4W1|A0A0F6B4W1_SALT1	191.21	31	31	9410000	6	6	10			26613	tRNA (cytidine/uridine-2'-O-)-methyltransferase TrmJ OS=Salmonella typhimurium (strain 14028s / SGSC 2262) OX=588858 GN=trmJ PE=4 SV=1
411	422744	A0A0F6B1A6|A0A0F6B1A6_SALT1	190.78	47	47	30700000	7	7	18	Carbamidomethylation		12846	UPF0482 protein YnfB OS=Salmonella typhimurium (strain 14028s / SGSC 2262) OX=588858 GN=ynfB PE=3 SV=1
567	421304	A0A0F6B7H0|A0A0F6B7H0_SALT1	190.72	42	42	13300000	9	9	13	Carbamidomethylation		37492	Protein-methionine-sulfoxide reductase catalytic subunit MsrP OS=Salmonella typhimurium (strain 14028s / SGSC 2262) OX=588858 GN=msrP PE=3 SV=1
531	421939	A0A0F6AZT9|A0A0F6AZT9_SALT1	190.62	79	79	30500000	7	7	14			8690	Uncharacterized protein OS=Salmonella typhimurium (strain 14028s / SGSC 2262) OX=588858 GN=yccJ PE=4 SV=1
441	421239	A0A0F6B018|A0A0F6B018_SALT1	190.46	42	42	5700000	14	14	20			59109	Flagellar hook-associated protein 1 OS=Salmonella typhimurium (strain 14028s / SGSC 2262) OX=588858 GN=flgK PE=3 SV=1
760	421938	A0A0F6B946|A0A0F6B946_SALT1	190.42	55	55	22400000	5	5	8	Carbamidomethylation		15751	Flavodoxin OS=Salmonella typhimurium (strain 14028s / SGSC 2262) OX=588858 GN=mioC PE=4 SV=1
613	421599	A0A0F6B6G5|A0A0F6B6G5_SALT1	190.41	36	36	9890000	7	7	11			26496	Uncharacterized protein OS=Salmonella typhimurium (strain 14028s / SGSC 2262) OX=588858 GN=yggE PE=4 SV=1
630	421471	A0A0F6B2L9|A0A0F6B2L9_SALT1	190.3	38	38	10100000	8	8	10	Carbamidomethylation		34194	High-affinity zinc transporter periplasmic component OS=Salmonella typhimurium (strain 14028s / SGSC 2262) OX=588858 GN=znuA PE=4 SV=1
476	421729	A0A0F6B059|A0A0F6B059_SALT1	190.08	47	47	18600000	10	10	15			31138	NAD-dependent protein deacylase OS=Salmonella typhimurium (strain 14028s / SGSC 2262) OX=588858 GN=cobB PE=3 SV=1
511	421506	A0A0F6B5J6|A0A0F6B5J6_SALT1	189.88	73	73	7700000	8	8	12			16121	Uncharacterized protein OS=Salmonella typhimurium (strain 14028s / SGSC 2262) OX=588858 GN=ygaU PE=4 SV=1
580	421931	A0A0F6B0W0|A0A0F6B0W0_SALT1	189.69	72	72	7520000	5	5	10	Carbamidomethylation		14869	1 4-dihydroxy-2-naphthoyl-CoA hydrolase OS=Salmonella typhimurium (strain 14028s / SGSC 2262) OX=588858 GN=menI PE=3 SV=1
708	421809	A0A0F6B2C7|A0A0F6B2C7_SALT1	189.61	45	45	6170000	6	6	8	Carbamidomethylation		24742	Putative molecular chaperone OS=Salmonella typhimurium (strain 14028s / SGSC 2262) OX=588858 GN=yeaZ PE=4 SV=1
463	421397	A0A0F6B7T5|A0A0F6B7T5_SALT1	189.31	47	47	4910000	9	9	16	Oxidation (M)		37401	Tryptophan--tRNA ligase OS=Salmonella typhimurium (strain 14028s / SGSC 2262) OX=588858 GN=trpS PE=3 SV=1
561	421260	A0A0F6B6D2|A0A0F6B6D2_SALT1	188.95	33	33	5870000	9	9	13	Carbamidomethylation		57575	Lysine--tRNA ligase OS=Salmonella typhimurium (strain 14028s / SGSC 2262) OX=588858 GN=lysS PE=3 SV=1
534	422009	A0A0F6B7C5|A0A0F6B7C5_SALT1	188.77	45	45	21700000	5	5	13	Carbamidomethylation	Oxidation (M)	17056	Putative cytoplasmic protein OS=Salmonella typhimurium (strain 14028s / SGSC 2262) OX=588858 GN=yhcH PE=4 SV=1
697	421336	A0A0F6B4R7|A0A0F6B4R7_SALT1	188.77	31	31	7610000	8	8	12	Carbamidomethylation		55025	Inosine-5'-monophosphate dehydrogenase OS=Salmonella typhimurium (strain 14028s / SGSC 2262) OX=588858 GN=guaB PE=3 SV=1
612	421555	A0A0F6B9K4|A0A0F6B9K4_SALT1	188.64	40	40	5070000	8	8	12	Carbamidomethylation		34706	Protein FdhE OS=Salmonella typhimurium (strain 14028s / SGSC 2262) OX=588858 GN=fdhE PE=3 SV=1
669	421604	A0A0F6BB45|A0A0F6BB45_SALT1	187.88	59	59	4680000	7	7	8	Carbamidomethylation		26353	Putative aspartate racemase OS=Salmonella typhimurium (strain 14028s / SGSC 2262) OX=588858 GN=STM14_5417 PE=3 SV=1
466	421292	A0A0F6B3E6|A0A0F6B3E6_SALT1	187.87	58	58	6670000	11	10	17	Carbamidomethylation		40719	dTDP-glucose 4 6-dehydratase OS=Salmonella typhimurium (strain 14028s / SGSC 2262) OX=588858 GN=rfbB PE=3 SV=1
549	421540	A0A0F6B1Q3|A0A0F6B1Q3_SALT1	187.85	36	36	8670000	10	10	13	Carbamidomethylation		39255	S-(hydroxymethyl)glutathione dehydrogenase OS=Salmonella typhimurium (strain 14028s / SGSC 2262) OX=588858 GN=STM14_1968 PE=3 SV=1
423	421748	A0A0F6B7A9|A0A0F6B7A9_SALT1	187.24	60	60	22700000	6	6	20	Carbamidomethylation		17915	Sugar-specific enzyme IIA component of PTS OS=Salmonella typhimurium (strain 14028s / SGSC 2262) OX=588858 GN=ptsN PE=4 SV=1
647	421511	A0A0F6B7K3|A0A0F6B7K3_SALT1	186.59	43	43	5670000	9	9	11	Carbamidomethylation	Oxidation (M)	34029	Methionyl-tRNA formyltransferase OS=Salmonella typhimurium (strain 14028s / SGSC 2262) OX=588858 GN=fmt PE=3 SV=1
751	421852	A0A0F6B3C5|A0A0F6B3C5_SALT1	186.2	42	42	4500000	5	5	7			26089	1-(5-phosphoribosyl)-5-[(5-phosphoribosylamino)methylideneamino] imidazole-4-carboxamide isomerase OS=Salmonella typhimurium (strain 14028s / SGSC 2262) OX=588858 GN=hisA PE=3 SV=1
430	421647	A0A0F6BAR4|A0A0F6BAR4_SALT1	186.11	38	38	31300000	8	8	17			26367	Peptidyl-prolyl cis-trans isomerase OS=Salmonella typhimurium (strain 14028s / SGSC 2262) OX=588858 GN=fklB PE=3 SV=1
600	421832	A0A0F6BA28|A0A0F6BA28_SALT1	185.92	59	59	8520000	8	8	12	Carbamidomethylation		20158	Putative cytoplasmic protein OS=Salmonella typhimurium (strain 14028s / SGSC 2262) OX=588858 GN=STM14_5039 PE=4 SV=1
422	421384	A0A0F6AZ33|A0A0F6AZ33_SALT1	185.46	46	46	18000000	11	11	21			23692	Putative glutathione S-transferase OS=Salmonella typhimurium (strain 14028s / SGSC 2262) OX=588858 GN=yliJ PE=4 SV=1
574	421441	A0A0F6AZE3|A0A0F6AZE3_SALT1	185.18	58	58	5550000	10	10	13	Carbamidomethylation		26974	Chromosome partition protein MukE OS=Salmonella typhimurium (strain 14028s / SGSC 2262) OX=588858 GN=mukE PE=3 SV=1
706	421623	A0A0F6B2S9|A0A0F6B2S9_SALT1	184.9	51	51	4790000	8	8	10	Carbamidomethylation	Oxidation (M)	23906	Response regulator OS=Salmonella typhimurium (strain 14028s / SGSC 2262) OX=588858 GN=uvrY PE=4 SV=1
768	421717	A0A0F6AWS4|A0A0F6AWS4_SALT1	184.74	28	28	2440000	5	5	7	Carbamidomethylation		45314	Cell division protein FtsA OS=Salmonella typhimurium (strain 14028s / SGSC 2262) OX=588858 GN=ftsA PE=3 SV=1
715	421653	A0A0F6B9W4|A0A0F6B9W4_SALT1	184.53	27	27	4070000	8	8	9			51608	Soluble pyridine nucleotide transhydrogenase OS=Salmonella typhimurium (strain 14028s / SGSC 2262) OX=588858 GN=udhA PE=3 SV=1
682	421505	A0A0F6B593|A0A0F6B593_SALT1	184.46	58	58	4790000	7	7	9	Carbamidomethylation		26428	Polyphenol oxidase OS=Salmonella typhimurium (strain 14028s / SGSC 2262) OX=588858 GN=yfiH PE=3 SV=1
588	421518	A0A0F6B1M1|A0A0F6B1M1_SALT1	184.46	47	47	10800000	7	7	11	Carbamidomethylation		28996	D-alanyl-D-alanine dipeptidase OS=Salmonella typhimurium (strain 14028s / SGSC 2262) OX=588858 GN=pdgL PE=3 SV=1
711	421389	A0A0F6AZZ3|A0A0F6AZZ3_SALT1	183.68	33	33	11200000	9	9	9			40664	N-methyl-L-tryptophan oxidase OS=Salmonella typhimurium (strain 14028s / SGSC 2262) OX=588858 GN=solA PE=3 SV=1
811	421378	A0A0F6BAC8|A0A0F6BAC8_SALT1	183.47	17	17	2360000	5	5	6	Carbamidomethylation		72153	Acetyl-coenzyme A synthetase OS=Salmonella typhimurium (strain 14028s / SGSC 2262) OX=588858 GN=acs PE=3 SV=1
637	421664	A0A0F6B3B0|A0A0F6B3B0_SALT1	183.12	55	55	4400000	7	7	9	Carbamidomethylation	Oxidation (M)	21320	Thiosulfate reductase electron transport protein OS=Salmonella typhimurium (strain 14028s / SGSC 2262) OX=588858 GN=phsB PE=4 SV=1
625	421954	A0A0F6B0M2|A0A0F6B0M2_SALT1	183.01	45	45	5070000	4	4	10	Carbamidomethylation		23941	Nicotinamidase/pyrazinamidase OS=Salmonella typhimurium (strain 14028s / SGSC 2262) OX=588858 GN=pncA PE=4 SV=1
803	422092	A0A0F6BA16|A0A0F6BA16_SALT1	182.61	43	43	3410000	4	4	6			16326	Uncharacterized protein OS=Salmonella typhimurium (strain 14028s / SGSC 2262) OX=588858 GN=yjaB PE=4 SV=1
515	422010	A0A0F6B0P6|A0A0F6B0P6_SALT1	182.53	66	66	17600000	5	5	12			11313	N N'-diacetylchitobiose-specific PTS system transporter subunit IIB OS=Salmonella typhimurium (strain 14028s / SGSC 2262) OX=588858 GN=celA PE=4 SV=1
865	421734	A0A0F6AYL1|A0A0F6AYL1_SALT1	182.31	36	36	4770000	5	5	5	Carbamidomethylation		26946	Putative hydrolase-oxidase OS=Salmonella typhimurium (strain 14028s / SGSC 2262) OX=588858 GN=ybgI PE=4 SV=1
667	421929	A0A0F6B0X1|A0A0F6B0X1_SALT1	180.64	76	76	14900000	4	4	12	Carbamidomethylation	Oxidation (M)	8391	Murein lipoprotein OS=Salmonella typhimurium (strain 14028s / SGSC 2262) OX=588858 GN=lpp PE=4 SV=1
847	421547	A0A0F6B242|A0A0F6B242_SALT1	180.56	48	48	7550000	6	6	6	Carbamidomethylation		23405	Thymidine kinase OS=Salmonella typhimurium (strain 14028s / SGSC 2262) OX=588858 GN=tdk_2 PE=3 SV=1
773	421773	A0A0F6B751|A0A0F6B751_SALT1	180.44	53	53	4490000	8	8	9			20097	Uncharacterized protein OS=Salmonella typhimurium (strain 14028s / SGSC 2262) OX=588858 GN=yraP PE=4 SV=1
764	421681	A0A0F6B9G7|A0A0F6B9G7_SALT1	180.27	47	47	7940000	7	7	8	Carbamidomethylation		23554	Probable GTP-binding protein EngB OS=Salmonella typhimurium (strain 14028s / SGSC 2262) OX=588858 GN=yihA PE=3 SV=1
776	421639	A0A0F6AYG8|A0A0F6AYG8_SALT1	179.96	25	25	4640000	6	6	7			40957	Putative phosphate starvation-inducible protein OS=Salmonella typhimurium (strain 14028s / SGSC 2262) OX=588858 GN=phoL PE=4 SV=1
657	421631	A0A0F6AX48|A0A0F6AX48_SALT1	179.93	32	32	7730000	6	6	11			29436	Lipoprotein OS=Salmonella typhimurium (strain 14028s / SGSC 2262) OX=588858 GN=metQ PE=3 SV=1
825	421474	A0A0F6B0R0|A0A0F6B0R0_SALT1	179.79	34	34	7430000	7	7	8	Oxidation (M)		32601	Putative cytoplasmic protein OS=Salmonella typhimurium (strain 14028s / SGSC 2262) OX=588858 GN=STM14_1608 PE=3 SV=1
640	421507	A0A0F6AZT2|A0A0F6AZT2_SALT1	179.65	42	42	7150000	9	9	9			34693	Curved DNA-binding protein OS=Salmonella typhimurium (strain 14028s / SGSC 2262) OX=588858 GN=cbpA PE=3 SV=1
681	421622	A0A0F6B4Z1|A0A0F6B4Z1_SALT1	179.3	42	42	29600000	7	7	8	Carbamidomethylation		30875	N-acetylmuramic acid 6-phosphate etherase OS=Salmonella typhimurium (strain 14028s / SGSC 2262) OX=588858 GN=murQ PE=2 SV=1
632	421741	A0A0F6B6V8|A0A0F6B6V8_SALT1	178.88	34	34	5750000	7	7	9			21785	NADPH-specific quinone oxidoreductase OS=Salmonella typhimurium (strain 14028s / SGSC 2262) OX=588858 GN=mdaB PE=4 SV=1
752	421903	A0A0F6B2S0|A0A0F6B2S0_SALT1	178.62	37	37	5620000	4	4	7			19310	Ferritin OS=Salmonella typhimurium (strain 14028s / SGSC 2262) OX=588858 GN=ftn PE=3 SV=1
795	422000	A0A0F6AYG7|A0A0F6AYG7_SALT1	178.48	47	47	4000000	4	4	6	Carbamidomethylation		17784	Endoribonuclease YbeY OS=Salmonella typhimurium (strain 14028s / SGSC 2262) OX=588858 GN=ybeY PE=3 SV=1
524	421279	A0A0F6B4B6|A0A0F6B4B6_SALT1	178.17	34	34	9730000	10	10	15	Carbamidomethylation		45469	Erythronate-4-phosphate dehydrogenase OS=Salmonella typhimurium (strain 14028s / SGSC 2262) OX=588858 GN=pdxB PE=3 SV=1
884	421675	A0A0F6B6D3|A0A0F6B6D3_SALT1	178.08	30	30	4230000	7	7	8	Carbamidomethylation		40130	Peptide chain release factor 2 OS=Salmonella typhimurium (strain 14028s / SGSC 2262) OX=588858 GN=prfB PE=3 SV=1
593	422131	A0A0F6B127|A0A0F6B127_SALT1	177.64	30	30	7610000	6	6	10			14822	Lactoylglutathione lyase OS=Salmonella typhimurium (strain 14028s / SGSC 2262) OX=588858 GN=gloA PE=3 SV=1
542	421944	A0A0F6B2C9|A0A0F6B2C9_SALT1	177.37	80	80	21600000	5	5	12	Carbamidomethylation	Oxidation (M)	12587	Putative translation initiation inhibitor OS=Salmonella typhimurium (strain 14028s / SGSC 2262) OX=588858 GN=yoaB PE=4 SV=1
232	421830	A0A0F6B8M6|A0A0F6B8M6_SALT1	177.37	69	69	133000000	11	11	30	Carbamidomethylation		9051	50S ribosomal protein L28 OS=Salmonella typhimurium (strain 14028s / SGSC 2262) OX=588858 GN=rpmB PE=3 SV=1
629	421634	A0A0F6B6F5|A0A0F6B6F5_SALT1	177.07	18	18	4080000	6	6	9			49141	Proline aminopeptidase P II OS=Salmonella typhimurium (strain 14028s / SGSC 2262) OX=588858 GN=pepP PE=4 SV=1
563	422061	A0A0F6B9J7|A0A0F6B9J7_SALT1	176.88	38	38	12200000	5	5	11	Oxidation (M)		15925	D-aminoacyl-tRNA deacylase OS=Salmonella typhimurium (strain 14028s / SGSC 2262) OX=588858 GN=yihZ PE=3 SV=1
674	422156	A0A0F6B8D6|A0A0F6B8D6_SALT1	176.86	76	76	16900000	5	5	8			7403	Major cold shock protein OS=Salmonella typhimurium (strain 14028s / SGSC 2262) OX=588858 GN=cspA PE=4 SV=1
617	421857	A0A0F6AWY0|A0A0F6AWY0_SALT1	176.8	49	49	9920000	8	8	12	Carbamidomethylation	Oxidation (M)	28105	3-methyl-2-oxobutanoate hydroxymethyltransferase OS=Salmonella typhimurium (strain 14028s / SGSC 2262) OX=588858 GN=panB PE=3 SV=1
602	421469	A0A0F6B256|A0A0F6B256_SALT1	176.6	34	34	2890000	11	9	11	Carbamidomethylation		57804	Nitrate reductase 1 beta subunit OS=Salmonella typhimurium (strain 14028s / SGSC 2262) OX=588858 GN=narH PE=4 SV=1
512	421865	A0A0F6AX41|A0A0F6AX41_SALT1	176.27	90	90	35600000	5	5	12	Carbamidomethylation		9613	Rho-binding antiterminator OS=Salmonella typhimurium (strain 14028s / SGSC 2262) OX=588858 GN=rof PE=4 SV=1
753	421462	A0A0F6B1P7|A0A0F6B1P7_SALT1	176.25	21	21	3160000	8	8	8	Carbamidomethylation	Oxidation (M)	62227	Glucans biosynthesis protein D OS=Salmonella typhimurium (strain 14028s / SGSC 2262) OX=588858 GN=mdoD PE=3 SV=1
401	421674	A0A0F6B7P5|A0A0F6B7P5_SALT1	176.21	32	32	54400000	6	6	16	Carbamidomethylation		13737	30S ribosomal protein S12 OS=Salmonella typhimurium (strain 14028s / SGSC 2262) OX=588858 GN=rpsL PE=3 SV=1
620	421400	A0A0F6B9G1|A0A0F6B9G1_SALT1	176.05	30	30	3310000	8	8	11	Carbamidomethylation		38129	Stress response kinase A OS=Salmonella typhimurium (strain 14028s / SGSC 2262) OX=588858 GN=yihE PE=3 SV=1
618	421398	A0A0F6B0S6|A0A0F6B0S6_SALT1	175.9	27	27	9010000	9	9	10	Carbamidomethylation		36755	Phenylalanine--tRNA ligase alpha subunit OS=Salmonella typhimurium (strain 14028s / SGSC 2262) OX=588858 GN=pheS PE=3 SV=1
614	421706	A0A0F6B5Z8|A0A0F6B5Z8_SALT1	175.89	78	78	9930000	8	8	10	Carbamidomethylation	Oxidation (M)	16900	2-C-methyl-D-erythritol 2 4-cyclodiphosphate synthase OS=Salmonella typhimurium (strain 14028s / SGSC 2262) OX=588858 GN=ispF PE=3 SV=1
707	421542	A0A0F6BAM7|A0A0F6BAM7_SALT1	175.81	22	22	3000000	6	6	7	Oxidation (M)		45630	Protein HflK OS=Salmonella typhimurium (strain 14028s / SGSC 2262) OX=588858 GN=hflK PE=3 SV=1
661	421456	A0A0F6B3Z7|A0A0F6B3Z7_SALT1	175.24	32	32	5290000	6	6	9			41239	Outer membrane porin protein C OS=Salmonella typhimurium (strain 14028s / SGSC 2262) OX=588858 GN=ompC PE=3 SV=1
410	422076	A0A0F6B773|A0A0F6B773_SALT1	175.17	44	44	26500000	5	5	16	Oxidation (M)		16670	Ribosome maturation factor RimP OS=Salmonella typhimurium (strain 14028s / SGSC 2262) OX=588858 GN=yhbC PE=3 SV=1
899	422031	A0A0F6B6R0|A0A0F6B6R0_SALT1	175.08	22	22	12300000	4	4	4			32343	Putative glutathione S-transferase YghU OS=Salmonella typhimurium (strain 14028s / SGSC 2262) OX=588858 GN=yghU PE=4 SV=1
[truncated: 838 more rows]

## Sheet: 37°C LB 3
Protein Group	Protein ID	Accession	-10lgP	Coverage (%)	Coverage (%) WT37LB-WC-Wdh	Area WT37LB-WC-Wdh	#Peptides	#Unique	#Spec WT37LB-WC-Wdh	PTM		Avg. Mass	Description
[truncated: 1,116 more rows]

[truncated: 27 more sheets: 20°C LB 1, 20°C LB 2, 20°C LB 3, 16°C LB 1, 16°C LB 2, 16°C LB 3, 12°C LB 1, Tabelle29, 12°C LB 3, 8°C LB 1, 8°C LB 2, 8°C LB 3, 37°C PCN 1, 37°C PCN 2, 37°C PCN 3, 20°C PCN 1, 20°C PCN 2, 20°C PCN 3, 16°C PCN 1, 16°C PCN 2 …]
