# Supplementary material for: Effect of Environmental Temperatures on Proteome Composition of Salmonella enterica Serovar Typhimurium
Source: Mol Cell Proteomics. 2022 Jul 2;21(8):100265. doi: 10.1016/j.mcpro.2022.100265 (PMC9396072; doi:10.1016/j.mcpro.2022.100265)
Supplement: Suppl. Table 8 [file mmc14.xlsx]

## Sheet: 37°C LB + 37°C PCN
Protein Group	Protein ID	Accession	Significance	Coverage (%)	#Peptides	#Unique	PTM		aWT37WC-1 Area	WT37WC-2 Area	WT37LB-WC-Wdh Area	WT37PCNWC-Neu-1 Area	WT37PCNWC-Neu-2 Area	WT37PCNWC-Neu-3 Area	aWT37WC-1 Area (top-3 peptides)	WT37WC-2 Area (top-3 peptides)	WT37LB-WC-Wdh Area (top-3 peptides)	WT37PCNWC-Neu-1 Area (top-3 peptides)	WT37PCNWC-Neu-2 Area (top-3 peptides)	WT37PCNWC-Neu-3 Area (top-3 peptides)	Sample Profile (Ratio)	37LBWC Area	37PCNWC Area	37LBWC Area (top-3 peptides)	37PCNWC Area (top-3 peptides)	Group Profile (Ratio)	Avg. Mass	Description
4	421095	A0A0F6B7P3|A0A0F6B7P3_SALT1	200	41	17	17	Carbamidomethylation		56393000	64879000	33007000	9405600	11104000	19808000	18593000	20568000	9812200	2550800	3109600	7057700	1.00:1.11:0.53:0.14:0.17:0.38	51426000	13439000	16324000	4239300	1.00:0.26	77599	Elongation factor G OS=Salmonella typhimurium (strain 14028s / SGSC 2262) OX=588858 GN=fusA PE=3 SV=1
5	421088	A0A0F6B7V7|A0A0F6B7V7_SALT1	200	11	3	3	Carbamidomethylation		44576000	42522000	13939000	358410	325390	474880	44576000	42522000	13939000	358410	325390	474880	1.00:0.95:0.31:0.02:0.02:0.02	33679000	386230	33679000	386230	1.00:0.02	59648	Phosphoenolpyruvate carboxykinase (ATP) OS=Salmonella typhimurium (strain 14028s / SGSC 2262) OX=588858 GN=pckA PE=3 SV=1
6	421089	A0A0F6B9X6|A0A0F6B9X6_SALT1	200	86	27	27	Carbamidomethylation	Oxidation (M)	1992000000	2086100000	1041100000	214300000	209880000	693920000	476140000	532670000	213310000	52964000	33835000	186560000	1.00:1.12:0.45:0.11:0.07:0.39	1706400000	372700000	407380000	91120000	1.00:0.22	43284	Elongation factor Tu OS=Salmonella typhimurium (strain 14028s / SGSC 2262) OX=588858 GN=tuf_2 PE=3 SV=1
8	421087	A0A0F6B935|A0A0F6B935_SALT1	200	54	16	16	Oxidation (M)		86433000	83439000	59476000	10737000	9762500	29767000	34128000	34210000	28270000	2186900	465860	14061000	1.00:1.00:0.83:0.06:0.02:0.41	76449000	16756000	32203000	5571400	1.00:0.17	50283	ATP synthase subunit beta OS=Salmonella typhimurium (strain 14028s / SGSC 2262) OX=588858 GN=atpD PE=3 SV=1
9	421085	A0A0F6B2U2|A0A0F6B2U2_SALT1	200	41	12	4			230440000	170960000	45149000	882730	745830	3331500	209400000	157570000	38992000	807900	642780	3183500	1.00:0.75:0.19:0.02:0.02:0.02	148850000	1653400	135320000	1544700	1.00:0.02	51612	Flagellin OS=Salmonella typhimurium (strain 14028s / SGSC 2262) OX=588858 GN=fliC PE=3 SV=1
10	421097	A0A0F6B238|A0A0F6B238_SALT1	200	39	13	13	Carbamidomethylation		75458000	67071000	67181000	4823000	4548600	11013000	32424000	32539000	27645000	1412200	1108000	5710700	1.00:1.00:0.85:0.04:0.03:0.18	69903000	6795000	30869000	2743600	1.00:0.09	61292	Oligopeptide transport protein OS=Salmonella typhimurium (strain 14028s / SGSC 2262) OX=588858 GN=oppA PE=4 SV=1
14	421124	A0A0F6B3Q1|A0A0F6B3Q1_SALT1	200	40	8	8			83597000	77897000	52638000	3349900	3075000	5316000	49977000	43312000	27706000	1638200	1228900	3610200	1.00:0.87:0.55:0.03:0.02:0.07	71377000	3913600	40332000	2159100	1.00:0.05	35814	Galactose transport protein OS=Salmonella typhimurium (strain 14028s / SGSC 2262) OX=588858 GN=mglB PE=4 SV=1
15	421148	A0A0F6AYG2|A0A0F6AYG2_SALT1	200	52	13	13	Carbamidomethylation	Oxidation (M)	229670000	189410000	166980000	13028000	11489000	34507000	108040000	91573000	79158000	4001600	3681600	17801000	1.00:0.85:0.73:0.04:0.03:0.16	195350000	19675000	92925000	8494600	1.00:0.09	34088	Glutamate and aspartate transporter subunit OS=Salmonella typhimurium (strain 14028s / SGSC 2262) OX=588858 GN=gltI PE=4 SV=1
25	421112	A0A0F6AWV0|A0A0F6AWV0_SALT1	200	37	14	14	Carbamidomethylation	Oxidation (M)	60027000	67300000	35182000	6103000	6111800	13495000	22697000	27292000	14850000	1533100	1388300	5416600	1.00:1.20:0.65:0.07:0.06:0.24	54169000	8569900	21613000	2779300	1.00:0.13	50640	Dihydrolipoyl dehydrogenase OS=Salmonella typhimurium (strain 14028s / SGSC 2262) OX=588858 GN=lpdA PE=3 SV=1
26	421126	A0A0F6B6G9|A0A0F6B6G9_SALT1	200	52	13	13	Carbamidomethylation	Oxidation (M)	143240000	149950000	98854000	23839000	26057000	48625000	56196000	53805000	41448000	9464800	9069900	24637000	1.00:0.96:0.74:0.17:0.16:0.44	130680000	32840000	50483000	14391000	1.00:0.29	41132	Phosphoglycerate kinase OS=Salmonella typhimurium (strain 14028s / SGSC 2262) OX=588858 GN=pgk PE=3 SV=1
33	421123	A0A0F6B7F0|A0A0F6B7F0_SALT1	200	78	20	20	Carbamidomethylation	Oxidation (M)	593360000	574090000	346940000	81297000	87539000	163330000	158810000	152960000	108090000	22508000	19022000	46217000	1.00:0.96:0.68:0.14:0.12:0.29	504800000	110720000	139950000	29249000	1.00:0.21	32476	Malate dehydrogenase OS=Salmonella typhimurium (strain 14028s / SGSC 2262) OX=588858 GN=mdh PE=3 SV=1
38	421127	A0A0F6B416|A0A0F6B416_SALT1	200	3	1	1			1496400	1657500	224950	12235	17776	208640	1496400	1657500	224950	12235	17776	208640	1.00:1.11:0.15:0.02:0.02:0.14	1126300	79551	1126300	79551	1.00:0.07	40425	Glycerophosphodiester phosphodiesterase OS=Salmonella typhimurium (strain 14028s / SGSC 2262) OX=588858 GN=glpQ PE=4 SV=1
47	421107	A0A0F6AYN8|A0A0F6AYN8_SALT1	200	24	6	6	Carbamidomethylation		20842000	17865000	13402000	1921400	1548300	3118200	14468000	12996000	10045000	1761200	1294200	2514200	1.00:0.90:0.69:0.12:0.09:0.17	17370000	2196000	12503000	1856600	1.00:0.15	41481	Succinate--CoA ligase [ADP-forming] subunit beta OS=Salmonella typhimurium (strain 14028s / SGSC 2262) OX=588858 GN=sucC PE=3 SV=1
52	421191	A0A0F6B955|A0A0F6B955_SALT1	200	54	12	12			49284000	47606000	31168000	9238900	7274500	13375000	22244000	23912000	16078000	5333400	3929500	7592400	1.00:1.07:0.72:0.24:0.18:0.34	42686000	9962800	20745000	5618500	1.00:0.27	30963	D-ribose transporter subunit RbsB OS=Salmonella typhimurium (strain 14028s / SGSC 2262) OX=588858 GN=rbsB PE=4 SV=1
53	421090	D0ZV21|SIPC_SALT1	200	35	7	7			20268000	19626000	11554000	1313900	2573300	4775500	11745000	10010000	6239600	1043400	1959300	2962600	1.00:0.85:0.53:0.09:0.17:0.25	17149000	2887600	9331800	1988400	1.00:0.21	42983	Cell invasion protein SipC OS=Salmonella typhimurium (strain 14028s / SGSC 2262) OX=588858 GN=sipC PE=3 SV=1
71	421160	A0A0F6BBB4|A0A0F6BBB4_SALT1	200	16	4	4	Carbamidomethylation		9676100	9941000	6552600	1015400	590530	1899000	7624300	7830800	5648400	981080	550940	1361600	1.00:1.03:0.74:0.13:0.07:0.18	8723300	1168300	7034500	964540	1.00:0.14	44244	Phosphopentomutase OS=Salmonella typhimurium (strain 14028s / SGSC 2262) OX=588858 GN=deoB PE=3 SV=1
76	421129	A0A0F6B772|A0A0F6B772_SALT1	200	12	4	4	Carbamidomethylation		2571500	2350600	1828800	381070	436160	1243500	2270800	2101200	1791100	259130	319860	1145600	1.00:0.93:0.79:0.11:0.14:0.50	2250300	686920	2054400	574880	1.00:0.28	55426	Transcription termination/antitermination protein NusA OS=Salmonella typhimurium (strain 14028s / SGSC 2262) OX=588858 GN=nusA PE=3 SV=1
78	421185	A0A0F6B926|A0A0F6B926_SALT1	200	60	17	17			13236000	12880000	12758000	92657000	81371000	258950000	5350000	4971700	5612200	54939000	46909000	109780000	1.00:0.93:1.05:10.27:8.77:20.52	12958000	144330000	5311300	70543000	1.00:13.28	36817	Phosphate-binding protein PstS OS=Salmonella typhimurium (strain 14028s / SGSC 2262) OX=588858 GN=pstS PE=3 SV=1
81	421267	D0ZV90|PHOP_SALT1	200	56	8	8			67000000	60898000	35609000	5624100	3069000	20943000	39505000	38490000	23441000	2413800	822830	14985000	1.00:0.97:0.59:0.06:0.02:0.38	54503000	9878600	33812000	6073700	1.00:0.18	25633	Virulence transcriptional regulatory protein PhoP OS=Salmonella typhimurium (strain 14028s / SGSC 2262) OX=588858 GN=phoP PE=1 SV=1
89	421233	A0A0F6B4J4|A0A0F6B4J4_SALT1	200	21	4	4	Carbamidomethylation		26705000	25475000	22290000	2861500	1879100	3303000	23233000	25334000	18930000	2433100	1498800	2873700	1.00:1.09:0.81:0.10:0.06:0.12	24823000	2681200	22499000	2268600	1.00:0.10	27870	Short chain dehydrogenase OS=Salmonella typhimurium (strain 14028s / SGSC 2262) OX=588858 GN=ucpA PE=4 SV=1
92	421142	A0A0F6AZQ5|A0A0F6AZQ5_SALT1	200	2	1	1			519730	528470	368210	56065	43760	131460	519730	528470	368210	56065	43760	131460	1.00:1.02:0.71:0.11:0.08:0.25	472140	77094	472140	77094	1.00:0.16	61935	Secreted effector protein OS=Salmonella typhimurium (strain 14028s / SGSC 2262) OX=588858 GN=sopB PE=4 SV=1
97	421231	A0A0F6AYN9|A0A0F6AYN9_SALT1	200	55	9	9	Carbamidomethylation	Oxidation (M)	123540000	121310000	97346000	9775300	9831600	13987000	73335000	68187000	58102000	4519800	4440800	9044600	1.00:0.93:0.79:0.06:0.06:0.12	114070000	11198000	66541000	6001700	1.00:0.09	29775	Succinate--CoA ligase [ADP-forming] subunit alpha OS=Salmonella typhimurium (strain 14028s / SGSC 2262) OX=588858 GN=sucD PE=3 SV=1
98	421224	A0A0F6B5L8|A0A0F6B5L8_SALT1	200	34	6	6	Carbamidomethylation		27457000	26637000	24145000	1688400	1278600	7854700	20936000	19373000	18180000	1089900	824740	6746300	1.00:0.93:0.87:0.05:0.04:0.32	26080000	3607200	19496000	2887000	1.00:0.15	36153	Glycine betaine transporter periplasmic subunit OS=Salmonella typhimurium (strain 14028s / SGSC 2262) OX=588858 GN=proX PE=4 SV=1
104	421238	A0A0F6B7V9|A0A0F6B7V9_SALT1	200	26	4	4			8103000	10199000	8007600	898910	526170	3046800	7319800	9296500	7474800	719700	328140	2869100	1.00:1.27:1.02:0.10:0.04:0.39	8769800	1490600	8030400	1305600	1.00:0.16	27354	Osmolarity response regulator OS=Salmonella typhimurium (strain 14028s / SGSC 2262) OX=588858 GN=ompR PE=4 SV=1
105	421201	A0A0F6AXX7|A0A0F6AXX7_SALT1	200	7	2	2			4273300	4738400	2990700	88077	55880	202940	4273300	4738400	2990700	88077	55880	202940	1.00:1.11:0.70:0.02:0.02:0.05	4000800	115630	4000800	115630	1.00:0.03	60439	Bifunctional UDP-sugar hydrolase/5'-nucleotidase periplasmic OS=Salmonella typhimurium (strain 14028s / SGSC 2262) OX=588858 GN=ushA PE=3 SV=1
112	421111	A0A0F6B162|A0A0F6B162_SALT1	200	5	2	2			1834900	2073200	1688000	224490	159970	295560	1834900	2073200	1688000	224490	159970	295560	1.00:1.13:0.92:0.12:0.09:0.16	1865300	226670	1865300	226670	1.00:0.12	60259	Fumarate hydratase class I OS=Salmonella typhimurium (strain 14028s / SGSC 2262) OX=588858 GN=fumA PE=3 SV=1
113	421156	A0A0F6B6E9|A0A0F6B6E9_SALT1	200	24	5	5	Carbamidomethylation		30169000	31903000	23905000	2060300	1806400	2608100	27036000	28220000	21629000	1638200	1228200	2287700	1.00:1.04:0.80:0.06:0.05:0.08	28659000	2158300	25628000	1718000	1.00:0.07	40217	Aminomethyltransferase OS=Salmonella typhimurium (strain 14028s / SGSC 2262) OX=588858 GN=gcvT PE=3 SV=1
142	421150	A0A0F6B6Q2|A0A0F6B6Q2_SALT1	200	3	1	1			1056700	883520	443010	7193	8842.2	58183	1056700	883520	443010	7193	8842.2	58183	1.00:0.84:0.42:0.02:0.02:0.06	794400	24739	794400	24739	1.00:0.03	54008	Putative D-mannonate oxidoreductase OS=Salmonella typhimurium (strain 14028s / SGSC 2262) OX=588858 GN=STM14_3796 PE=3 SV=1
145	422007	A0A0F6AXZ5|A0A0F6AXZ5_SALT1	200	15	2	2			272070	383950	285120	1161400	1240200	23018000	272070	383950	285120	1161400	1240200	23018000	1.00:1.41:1.05:4.27:4.56:64.00	313710	8473300	313710	8473300	1.00:27.01	29848	Putative ABC-type transport system ATPase component OS=Salmonella typhimurium (strain 14028s / SGSC 2262) OX=588858 GN=sfbA PE=4 SV=1
150	421232	A0A0F6B499|A0A0F6B499_SALT1	200	23	4	4	Carbamidomethylation		6578800	4351400	8759800	1126600	651100	2076400	6227900	4004800	7187000	1035100	530340	1969000	1.00:0.64:1.15:0.17:0.09:0.32	6563300	1284700	5806600	1178100	1.00:0.20	28200	Lysine/arginine/ornithine transport protein OS=Salmonella typhimurium (strain 14028s / SGSC 2262) OX=588858 GN=argT PE=3 SV=1
159	421424	A0A0F6AX15|A0A0F6AX15_SALT1	200	66	9	9	Carbamidomethylation		114500000	105610000	106160000	12156000	8333200	18141000	62510000	74511000	69282000	7495700	4944000	12420000	1.00:1.19:1.11:0.12:0.08:0.20	108760000	12877000	68768000	8286500	1.00:0.12	15094	UPF0325 protein YaeH OS=Salmonella typhimurium (strain 14028s / SGSC 2262) OX=588858 GN=yaeH PE=3 SV=1
161	421533	A0A0F6B834|A0A0F6B834_SALT1	200	35	6	5			2226200	2169800	1731900	16739000	21631000	40419000	1487700	1406700	1311700	11924000	14851000	32049000	1.00:0.95:0.88:8.02:9.98:21.54	2042600	26263000	1402000	19608000	1.00:13.99	38787	High-affinity branched-chain amino acid transporter OS=Salmonella typhimurium (strain 14028s / SGSC 2262) OX=588858 GN=livJ PE=4 SV=1
170	421145	A0A0F6B5V1|A0A0F6B5V1_SALT1	200	16	4	4			6984000	5908000	2997900	240640	195630	443450	5582600	4993100	2325800	187230	134140	377910	1.00:0.89:0.42:0.03:0.02:0.07	5296600	293240	4300500	233100	1.00:0.05	37112	Translocation machinery component OS=Salmonella typhimurium (strain 14028s / SGSC 2262) OX=588858 GN=sipD PE=4 SV=1
176	421342	A0A0F6BBA5|A0A0F6BBA5_SALT1	200	42	6	6	Oxidation (M)		37825000	24807000	43532000	5376700	5845200	5754800	25836000	18600000	32978000	4190400	4862500	4754600	1.00:0.72:1.28:0.16:0.19:0.18	35388000	5658900	25805000	4602500	1.00:0.18	21449	Periplasmic protein OS=Salmonella typhimurium (strain 14028s / SGSC 2262) OX=588858 GN=osmY PE=4 SV=1
184	421159	A0A0F6AY22|A0A0F6AY22_SALT1	200	2	1	1			6936200	1225700	3742100	282920	334870	273310	6936200	1225700	3742100	282920	334870	273310	1.00:0.18:0.54:0.04:0.05:0.04	3968000	297030	3968000	297030	1.00:0.07	52257	Cysteine--tRNA ligase OS=Salmonella typhimurium (strain 14028s / SGSC 2262) OX=588858 GN=cysS PE=3 SV=1
186	421413	A0A0F6B1T1|A0A0F6B1T1_SALT1	200	45	9	9	Carbamidomethylation		132810000	106730000	112390000	30491000	25438000	28670000	90759000	81978000	91449000	21986000	18257000	22637000	1.00:0.90:1.01:0.24:0.20:0.25	117310000	28200000	88062000	20960000	1.00:0.24	15714	Putative universal stress protein OS=Salmonella typhimurium (strain 14028s / SGSC 2262) OX=588858 GN=ynaF PE=4 SV=1
194	421392	A0A0F6B0P0|A0A0F6B0P0_SALT1	200	12	2	2			5041100	3365600	7328200	421240	421670	652310	5041100	3365600	7328200	421240	421670	652310	1.00:0.67:1.45:0.08:0.08:0.13	5245000	498410	5245000	498410	1.00:0.10	18234	Periplasmic protein OS=Salmonella typhimurium (strain 14028s / SGSC 2262) OX=588858 GN=spy PE=4 SV=1
216	421663	A0A0F6B7L0|A0A0F6B7L0_SALT1	200	35	6	6	Oxidation (M)		100280000	136360000	75041000	25762000	22582000	93529000	66659000	102270000	59313000	1123200	644390	58457000	1.00:1.53:0.89:0.02:0.02:0.88	103890000	47291000	76079000	20075000	1.00:0.26	14395	50S ribosomal protein L17 OS=Salmonella typhimurium (strain 14028s / SGSC 2262) OX=588858 GN=rplQ PE=3 SV=1
217	421257	A0A0F6AYN7|A0A0F6AYN7_SALT1	200	10	2	2			2316200	1784600	771660	178240	183260	213520	2316200	1784600	771660	178240	183260	213520	1.00:0.77:0.33:0.08:0.08:0.09	1624200	191670	1624200	191670	1.00:0.12	43857	Dihydrolipoyllysine-residue succinyltransferase component of 2-oxoglutarate dehydrogenase complex OS=Salmonella typhimurium (strain 14028s / SGSC 2262) OX=588858 GN=sucB PE=3 SV=1
240	421668	A0A0F6AZ49|A0A0F6AZ49_SALT1	200	15	3	3			469480	263460	443760	4953700	4799700	15150000	469480	263460	443760	4953700	4799700	15150000	1.00:0.56:0.95:10.55:10.22:32.27	392230	8301000	392230	8301000	1.00:21.16	40886	Putrescine-binding periplasmic protein OS=Salmonella typhimurium (strain 14028s / SGSC 2262) OX=588858 GN=potF PE=3 SV=1
243	421357	A0A0F6B797|A0A0F6B797_SALT1	200	51	7	7			10782000	11615000	7319500	1458000	1618200	6077700	8579200	8914000	5479300	56989	12982	4230600	1.00:1.04:0.64:0.02:0.02:0.49	9905600	3051300	7657500	1433500	1.00:0.19	24005	Putative transport protein OS=Salmonella typhimurium (strain 14028s / SGSC 2262) OX=588858 GN=yrbC PE=4 SV=1
267	421412	A0A0F6B578|A0A0F6B578_SALT1	200	60	8	8			69524000	97317000	36415000	25864000	9469500	17547000	47011000	65303000	28733000	21748000	9051400	8152100	1.00:1.39:0.61:0.46:0.19:0.17	67752000	17627000	47016000	12984000	1.00:0.28	14344	Autonomous glycyl radical cofactor OS=Salmonella typhimurium (strain 14028s / SGSC 2262) OX=588858 GN=yfiD PE=3 SV=1
271	421551	A0A0F6AWY4|A0A0F6AWY4_SALT1	200	41	6	6	Carbamidomethylation		73913000	69366000	31383000	9162100	6968900	19217000	52666000	48975000	18638000	5613200	2885200	14027000	1.00:0.93:0.35:0.11:0.05:0.27	58220000	11783000	40093000	7508400	1.00:0.19	17516	RNA polymerase-binding transcription factor DksA OS=Salmonella typhimurium (strain 14028s / SGSC 2262) OX=588858 GN=dksA PE=3 SV=1
293	421353	A0A0F6AYH8|A0A0F6AYH8_SALT1	200	15	3	3	Carbamidomethylation		3533100	4707100	2876900	751290	558880	1317100	3533100	4707100	2876900	751290	558880	1317100	1.00:1.33:0.81:0.21:0.16:0.37	3705700	875760	3705700	875760	1.00:0.24	29632	Glucosamine-6-phosphate deaminase OS=Salmonella typhimurium (strain 14028s / SGSC 2262) OX=588858 GN=nagB PE=3 SV=1
296	421244	A0A0F6B9W3|A0A0F6B9W3_SALT1	200	5	1	1			237690	183960	108930	39657	48307	46016	237690	183960	108930	39657	48307	46016	1.00:0.77:0.46:0.17:0.20:0.19	176860	44660	176860	44660	1.00:0.25	34183	DNA-binding transcriptional regulator OxyR OS=Salmonella typhimurium (strain 14028s / SGSC 2262) OX=588858 GN=oxyR PE=3 SV=1
306	421321	A0A0F6B143|A0A0F6B143_SALT1	200	21	4	4	Carbamidomethylation		4327300	4238800	1832800	132690	85710	1176600	3988200	4088200	1683200	81313	26855	1143800	1.00:1.03:0.42:0.02:0.02:0.29	3466300	465000	3253200	417330	1.00:0.13	22443	Glutathionine S-transferase OS=Salmonella typhimurium (strain 14028s / SGSC 2262) OX=588858 GN=gst PE=4 SV=1
309	421810	A0A0F6B2P9|A0A0F6B2P9_SALT1	200	50	3	3			17632000	13118000	4258100	339700	311220	709410	17632000	13118000	4258100	339700	311220	709410	1.00:0.74:0.24:0.02:0.02:0.04	11669000	453440	11669000	453440	1.00:0.04	14125	Chemotaxis regulatory protein CheY OS=Salmonella typhimurium (strain 14028s / SGSC 2262) OX=588858 GN=cheY PE=4 SV=1
319	421269	A0A0F6B246|A0A0F6B246_SALT1	200	20	3	3	Carbamidomethylation		3697400	3922100	1699900	691760	518890	1548600	3697400	3922100	1699900	691760	518890	1548600	1.00:1.06:0.46:0.19:0.14:0.42	3106500	919770	3106500	919770	1.00:0.30	32906	UTP--glucose-1-phosphate uridylyltransferase OS=Salmonella typhimurium (strain 14028s / SGSC 2262) OX=588858 GN=galU PE=3 SV=1
323	421449	A0A0F6BA94|A0A0F6BA94_SALT1	200	28	3	3			17763000	19386000	12164000	1096500	872250	2138300	17763000	19386000	12164000	1096500	872250	2138300	1.00:1.09:0.68:0.06:0.05:0.12	16438000	1369000	16438000	1369000	1.00:0.08	26315	Class B acid phosphatase OS=Salmonella typhimurium (strain 14028s / SGSC 2262) OX=588858 GN=aphA PE=3 SV=1
339	421667	A0A0F6AZ60|A0A0F6AZ60_SALT1	200	45	7	7	Carbamidomethylation		1432200	1225100	1242100	11515000	9692300	21933000	925220	726030	660190	8129700	6739900	12002000	1.00:0.78:0.71:8.79:7.28:12.97	1299800	14380000	770480	8957300	1.00:11.63	26699	Arginine transport system component OS=Salmonella typhimurium (strain 14028s / SGSC 2262) OX=588858 GN=artJ PE=3 SV=1
341	421537	A0A0F6BA26|A0A0F6BA26_SALT1	200	6	1	1			680870	928020	535580	55296	53203	134330	680870	928020	535580	55296	53203	134330	1.00:1.36:0.79:0.08:0.08:0.20	714820	80942	714820	80942	1.00:0.11	24769	Peptidase E OS=Salmonella typhimurium (strain 14028s / SGSC 2262) OX=588858 GN=pepE PE=3 SV=1
394	421452	A0A0F6AWR8|A0A0F6AWR8_SALT1	200	13	3	3	Carbamidomethylation		1184100	2066600	1335500	213630	166340	733450	1184100	2066600	1335500	213630	166340	733450	1.00:1.75:1.13:0.18:0.14:0.62	1528700	371140	1528700	371140	1.00:0.24	46998	UDP-N-acetylmuramoylalanine--D-glutamate ligase OS=Salmonella typhimurium (strain 14028s / SGSC 2262) OX=588858 GN=murD PE=3 SV=1
397	421341	A0A0F6BAY3|A0A0F6BAY3_SALT1	200	6	1	1			624660	650780	297620	118690	110940	87336	624660	650780	297620	118690	110940	87336	1.00:1.04:0.48:0.19:0.18:0.14	524350	105660	524350	105660	1.00:0.20	34384	Aspartate carbamoyltransferase OS=Salmonella typhimurium (strain 14028s / SGSC 2262) OX=588858 GN=pyrB PE=3 SV=1
400	421861	A0A0F6B967|A0A0F6B967_SALT1	200	13	4	4			1194200	1329900	1122500	7543900	6526600	12978000	1186000	1173800	916470	7536900	6525100	11029000	1.00:0.99:0.77:6.35:5.50:9.30	1215500	9016100	1092100	8363800	1.00:7.66	34053	Branched-chain-amino-acid aminotransferase OS=Salmonella typhimurium (strain 14028s / SGSC 2262) OX=588858 GN=ilvE PE=3 SV=1
426	421393	A0A0F6B047|A0A0F6B047_SALT1	200	14	2	2			3579000	4121000	3144500	110410	27764	2278500	3579000	4121000	3144500	110410	27764	2278500	1.00:1.15:0.88:0.03:0.02:0.64	3614800	805570	3614800	805570	1.00:0.22	21077	UPF0227 protein YcfP OS=Salmonella typhimurium (strain 14028s / SGSC 2262) OX=588858 GN=ycfP PE=3 SV=1
470	421382	A0A0F6AZ46|A0A0F6AZ46_SALT1	200	14	2	2	Carbamidomethylation		1838900	2336700	741730	237870	124790	985080	1838900	2336700	741730	237870	124790	985080	1.00:1.27:0.40:0.13:0.07:0.54	1639100	449250	1639100	449250	1.00:0.27	26926	Nitroreductase A OS=Salmonella typhimurium (strain 14028s / SGSC 2262) OX=588858 GN=mdaA PE=3 SV=1
473	421436	A0A0F6B956|A0A0F6B956_SALT1	200	7	1	1	Carbamidomethylation		1142200	1117800	909090	239380	74979	534810	1142200	1117800	909090	239380	74979	534810	1.00:0.98:0.80:0.21:0.07:0.47	1056400	283060	1056400	283060	1.00:0.27	32211	Ribokinase OS=Salmonella typhimurium (strain 14028s / SGSC 2262) OX=588858 GN=rbsK PE=3 SV=1
476	421320	A0A0F6BAS2|A0A0F6BAS2_SALT1	200	12	2	2	Carbamidomethylation		872840	1366700	996540	123670	27321	673450	872840	1366700	996540	123670	27321	673450	1.00:1.57:1.14:0.14:0.03:0.77	1078700	274810	1078700	274810	1.00:0.25	27490	3'(2') 5'-bisphosphate nucleotidase CysQ OS=Salmonella typhimurium (strain 14028s / SGSC 2262) OX=588858 GN=cysQ PE=3 SV=1
483	421890	A0A0F6B2B1|A0A0F6B2B1_SALT1	200	23	1	1			8017800	6556000	6459000	1592900	1155400	1996800	8017800	6556000	6459000	1592900	1155400	1996800	1.00:0.82:0.81:0.20:0.14:0.25	7010900	1581700	7010900	1581700	1.00:0.23	6483	Putative cytoplasmic protein OS=Salmonella typhimurium (strain 14028s / SGSC 2262) OX=588858 GN=STM14_2186 PE=4 SV=1
485	421343	A0A0F6B5J3|A0A0F6B5J3_SALT1	200	4	1	1			289650	168570	319820	57793	51977	16001	289650	168570	319820	57793	51977	16001	1.00:0.58:1.10:0.20:0.18:0.06	259350	41924	259350	41924	1.00:0.16	45636	4-aminobutyrate aminotransferase OS=Salmonella typhimurium (strain 14028s / SGSC 2262) OX=588858 GN=gabT PE=3 SV=1
502	421830	A0A0F6B8M6|A0A0F6B8M6_SALT1	200	23	2	2			18107000	21642000	9127600	1024400	311770	8040900	18107000	21642000	9127600	1024400	311770	8040900	1.00:1.20:0.50:0.06:0.02:0.44	16292000	3125700	16292000	3125700	1.00:0.19	9051	50S ribosomal protein L28 OS=Salmonella typhimurium (strain 14028s / SGSC 2262) OX=588858 GN=rpmB PE=3 SV=1
523	422514	A0A0F6AWQ6|A0A0F6AWQ6_SALT1	200	12	1	1			97396	64288	20809	1147100	1177300	1190200	97396	64288	20809	1147100	1177300	1190200	1.00:0.66:0.21:11.78:12.09:12.22	60831	1171500	60831	1171500	1.00:19.26	18063	Acetolactate synthase 3 regulatory subunit OS=Salmonella typhimurium (strain 14028s / SGSC 2262) OX=588858 GN=ilvH PE=4 SV=1
568	421613	A0A0F6AYF9|A0A0F6AYF9_SALT1	200	7	1	1			2097600	1612200	587960	189130	47790	593240	2097600	1612200	587960	189130	47790	593240	1.00:0.77:0.28:0.09:0.02:0.28	1432600	276720	1432600	276720	1.00:0.19	26606	Glutamate/aspartate transporter OS=Salmonella typhimurium (strain 14028s / SGSC 2262) OX=588858 GN=gltL PE=4 SV=1
611	421921	A0A0F6BA04|A0A0F6BA04_SALT1	200	77	7	7			417770000	601480000	337740000	34121000	18974000	254100000	300980000	528040000	240860000	29751000	13231000	198180000	1.00:1.75:0.80:0.10:0.04:0.66	452330000	102400000	356630000	80387000	1.00:0.23	9521	Transcriptional regulator HU subunit alpha OS=Salmonella typhimurium (strain 14028s / SGSC 2262) OX=588858 GN=hupA PE=3 SV=1
682	421877	A0A0F6B0S4|A0A0F6B0S4_SALT1	200	16	2	2			26114000	31677000	18212000	180410	71746	8446400	26114000	31677000	18212000	180410	71746	8446400	1.00:1.21:0.70:0.02:0.02:0.32	25334000	2899500	25334000	2899500	1.00:0.11	13497	50S ribosomal protein L20 OS=Salmonella typhimurium (strain 14028s / SGSC 2262) OX=588858 GN=rplT PE=3 SV=1
688	421713	A0A0F6B9S9|A0A0F6B9S9_SALT1	200	80	4	4	Carbamidomethylation		83305000	92006000	59203000	6505100	4499500	10198000	73098000	83968000	54440000	6051000	4190500	10193000	1.00:1.15:0.74:0.08:0.06:0.14	78172000	7067500	70502000	6811500	1.00:0.10	7719	50S ribosomal protein L31 OS=Salmonella typhimurium (strain 14028s / SGSC 2262) OX=588858 GN=rpmE PE=3 SV=1
713	422069	A0A0F6B923|A0A0F6B923_SALT1	200	5	1	1	Carbamidomethylation		94777	28949	61864	294930	213420	331540	94777	28949	61864	294930	213420	331540	1.00:0.31:0.65:3.11:2.25:3.50	61863	279960	61863	279960	1.00:4.53	29016	Phosphate import ATP-binding protein PstB OS=Salmonella typhimurium (strain 14028s / SGSC 2262) OX=588858 GN=pstB PE=3 SV=1
717	421940	A0A0F6B5U1|A0A0F6B5U1_SALT1	200	85	5	5			35069000	35520000	18726000	1152000	658140	4877300	25609000	28286000	14898000	638400	143280	3980800	1.00:1.10:0.58:0.02:0.02:0.16	29771000	2229200	22931000	1587500	1.00:0.07	8857	Needle complex major subunit OS=Salmonella typhimurium (strain 14028s / SGSC 2262) OX=588858 GN=prgI PE=4 SV=1
745	421687	A0A0F6B3A7|A0A0F6B3A7_SALT1	200	8	1	1			1897600	2063500	1000300	27622	24496	464790	1897600	2063500	1000300	27622	24496	464790	1.00:1.09:0.53:0.02:0.02:0.24	1653800	172300	1653800	172300	1.00:0.10	18062	DNA gyrase inhibitor OS=Salmonella typhimurium (strain 14028s / SGSC 2262) OX=588858 GN=sbmC PE=3 SV=1
872	422155	A0A0F6B486|A0A0F6B486_SALT1	200	64	3	3			11720000	14984000	7349400	1132300	1822600	3830800	10315000	13559000	6329300	523840	1039400	3073400	1.00:1.31:0.61:0.05:0.10:0.30	11351000	2261900	10068000	1545600	1.00:0.15	9708	Putative cytoplasmic protein OS=Salmonella typhimurium (strain 14028s / SGSC 2262) OX=588858 GN=STM14_2888 PE=4 SV=1
944	422103	A0A0F6AZ83|A0A0F6AZ83_SALT1	200	70	3	3	Carbamidomethylation		31729000	34610000	10623000	1666700	1530100	3145200	31729000	34610000	10623000	1666700	1530100	3145200	1.00:1.09:0.33:0.05:0.05:0.10	25654000	2114000	25654000	2114000	1.00:0.08	7885	Stress response protein OS=Salmonella typhimurium (strain 14028s / SGSC 2262) OX=588858 GN=cspD PE=4 SV=1
1174	422075	A0A0F6AZW5|A0A0F6AZW5_SALT1	200	15	2	2			484270	530110	316440	70733	85243	70623	484270	530110	316440	70733	85243	70623	1.00:1.09:0.65:0.15:0.18:0.15	443610	75533	443610	75533	1.00:0.17	20716	Putative oxidoreductase component OS=Salmonella typhimurium (strain 14028s / SGSC 2262) OX=588858 GN=ycdY PE=4 SV=1
95	421158	A0A0F6B3D9|A0A0F6B3D9_SALT1	156.54	18	4	4	Carbamidomethylation		5525000	6512800	4593200	608720	666380	1324500	4954800	6144000	4583500	502910	564530	1203300	1.00:1.24:0.93:0.10:0.11:0.24	5543700	866540	5227400	756910	1.00:0.14	48104	CDP-6-deoxy-D-xylo-4-hexulose-3-dehydrase OS=Salmonella typhimurium (strain 14028s / SGSC 2262) OX=588858 GN=rfbH PE=3 SV=1
639	421709	A0A0F6B8J7|A0A0F6B8J7_SALT1	153.53	33	4	4	Carbamidomethylation		26554000	38412000	20304000	1196500	923120	14846000	23427000	33434000	17073000	1056000	897620	12965000	1.00:1.43:0.73:0.05:0.04:0.55	28423000	5655100	24644000	4972900	1.00:0.20	17245	Protein-export protein SecB OS=Salmonella typhimurium (strain 14028s / SGSC 2262) OX=588858 GN=secB PE=3 SV=1
273	421487	A0A0F6B4T8|A0A0F6B4T8_SALT1	151.76	37	4	4	Carbamidomethylation	Oxidation (M)	57157000	50649000	14808000	6043400	6066400	12841000	46684000	40778000	10729000	5809600	5904500	10039000	1.00:0.87:0.23:0.12:0.13:0.22	40871000	8316900	32730000	7251100	1.00:0.22	15522	Nucleoside diphosphate kinase OS=Salmonella typhimurium (strain 14028s / SGSC 2262) OX=588858 GN=ndk PE=3 SV=1
124	421167	A0A0F6B8K7|A0A0F6B8K7_SALT1	149.55	26	6	6			6729600	7532700	5027200	2041100	1581700	3259700	4508000	4679400	2927100	1152100	809420	2023700	1.00:1.04:0.65:0.26:0.18:0.45	6429800	2294200	4038200	1328400	1.00:0.33	34849	ADP-L-glycero-D-manno-heptose-6-epimerase OS=Salmonella typhimurium (strain 14028s / SGSC 2262) OX=588858 GN=rfaD PE=3 SV=1
155	421254	A0A0F6B999|A0A0F6B999_SALT1	146.99	17	3	3			2721900	2769300	1087600	133100	6779.4	1337600	2721900	2769300	1087600	133100	6779.4	1337600	1.00:1.02:0.40:0.05:0.02:0.49	2192900	492480	2192900	492480	1.00:0.22	34233	Porphobilinogen deaminase OS=Salmonella typhimurium (strain 14028s / SGSC 2262) OX=588858 GN=hemC PE=3 SV=1
774	421910	A0A0F6B7A8|A0A0F6B7A8_SALT1	142.73	17	2	2			54392000	57586000	62380000	6006700	1934800	38414000	54392000	57586000	62380000	6006700	1934800	38414000	1.00:1.06:1.15:0.11:0.04:0.71	58120000	15452000	58120000	15452000	1.00:0.27	10857	Putative sigma(54) modulation protein OS=Salmonella typhimurium (strain 14028s / SGSC 2262) OX=588858 GN=yhbH PE=4 SV=1
34	421110	A0A0F6B771|A0A0F6B771_SALT1	142.06	14	7	7	Carbamidomethylation		3257100	3444600	2636100	734440	456970	1879300	1614000	1623200	1475800	362120	158210	1078400	1.00:1.01:0.91:0.22:0.10:0.67	3112600	1023600	1571000	532910	1.00:0.34	97402	Translation initiation factor IF-2 OS=Salmonella typhimurium (strain 14028s / SGSC 2262) OX=588858 GN=infB PE=3 SV=1
581	421446	A0A0F6B793|A0A0F6B793_SALT1	140.1	7	2	2			922870	889410	503630	158950	260930	371840	922870	889410	503630	158950	260930	371840	1.00:0.96:0.55:0.17:0.28:0.40	771970	263910	771970	263910	1.00:0.34	44741	UDP-N-acetylglucosamine 1-carboxyvinyltransferase OS=Salmonella typhimurium (strain 14028s / SGSC 2262) OX=588858 GN=murA PE=3 SV=1
59	421251	A0A0F6AYY7|A0A0F6AYY7_SALT1	139.72	54	12	12	Oxidation (M)		117330000	86033000	74512000	15456000	13656000	32793000	66636000	56828000	50532000	8757500	7690100	21231000	1.00:0.85:0.76:0.13:0.12:0.32	92626000	20635000	57998000	12560000	1.00:0.22	27262	Glutamine ABC transporter periplasmic protein OS=Salmonella typhimurium (strain 14028s / SGSC 2262) OX=588858 GN=glnH PE=3 SV=1
16	421103	A0A0F6B076|A0A0F6B076_SALT1	139.21	39	13	13			68206000	57961000	55053000	8060400	8407900	14828000	31323000	28336000	23345000	4512600	4285300	6880100	1.00:0.90:0.75:0.14:0.14:0.22	60407000	10432000	27668000	5226000	1.00:0.19	45832	Isocitrate dehydrogenase [NADP] OS=Salmonella typhimurium (strain 14028s / SGSC 2262) OX=588858 GN=icdA PE=4 SV=1
1138	422622	A0A0F6AXL8|A0A0F6AXL8_SALT1	138.75	7	1	1			33122	57256	87281	424130	506850	701910	33122	57256	87281	424130	506850	701910	1.00:1.73:2.64:12.81:15.30:21.19	59220	544300	59220	544300	1.00:9.19	26403	Transcriptional regulator PhoB OS=Salmonella typhimurium (strain 14028s / SGSC 2262) OX=588858 GN=phoB PE=4 SV=1
165	421130	A0A0F6B9R7|A0A0F6B9R7_SALT1	138.68	9	3	3			1254400	855240	926760	295530	330570	244430	1254400	855240	926760	295530	330570	244430	1.00:0.68:0.74:0.24:0.26:0.19	1012100	290180	1012100	290180	1.00:0.29	56052	Glycerol kinase OS=Salmonella typhimurium (strain 14028s / SGSC 2262) OX=588858 GN=glpK PE=3 SV=1
200	421272	A0A0F6B9P2|A0A0F6B9P2_SALT1	138.47	25	8	8			2561200	3153700	2388400	10779000	11362000	21394000	1435300	1544000	1354300	6463400	6467000	12002000	1.00:1.08:0.94:4.50:4.51:8.36	2701100	14511000	1444500	8310900	1.00:5.75	36540	Sulfate transporter subunit OS=Salmonella typhimurium (strain 14028s / SGSC 2262) OX=588858 GN=sbp PE=4 SV=1
406	421874	A0A0F6B0H5|A0A0F6B0H5_SALT1	138.27	12	2	2			741350	966850	676610	29485000	7469800	185000000	741350	966850	676610	29485000	7469800	185000000	1.00:1.30:0.91:39.77:10.08:64.00	794940	73983000	794940	73983000	1.00:64.00	24624	Uncharacterized protein OS=Salmonella typhimurium (strain 14028s / SGSC 2262) OX=588858 GN=STM14_1523 PE=4 SV=1
209	421183	A0A0F6B4M2|A0A0F6B4M2_SALT1	137.84	2	1	1			277970	217790	62794	14918	9467.3	3551.3	277970	217790	62794	14918	9467.3	3551.3	1.00:0.78:0.23:0.05:0.03:0.02	186180	9312.3	186180	9312.3	1.00:0.05	82322	Malic enzyme OS=Salmonella typhimurium (strain 14028s / SGSC 2262) OX=588858 GN=maeB PE=4 SV=1
657	421672	A0A0F6B2F8|A0A0F6B2F8_SALT1	136.28	7	1	1			1251900	1081200	22254	85780	87090	490220	1251900	1081200	22254	85780	87090	490220	1.00:0.86:0.02:0.07:0.07:0.39	785130	221030	785130	221030	1.00:0.28	21032	Putative nucleotide-binding protein OS=Salmonella typhimurium (strain 14028s / SGSC 2262) OX=588858 GN=yebR PE=4 SV=1
201	421303	A0A0F6B088|A0A0F6B088_SALT1	136.04	14	4	4	Carbamidomethylation		2998400	2822700	2438700	950810	598920	1439000	2452900	2491100	1847700	739170	413890	1207700	1.00:1.02:0.75:0.30:0.17:0.49	2753300	996240	2263900	786920	1.00:0.35	39937	Uncharacterized protein OS=Salmonella typhimurium (strain 14028s / SGSC 2262) OX=588858 GN=STM14_1428 PE=4 SV=1
362	421457	A0A0F6B3E7|A0A0F6B3E7_SALT1	135.4	19	3	3			2915800	3703800	2711300	630610	424480	2197200	2915800	3703800	2711300	630610	424480	2197200	1.00:1.27:0.93:0.22:0.15:0.75	3110300	1084100	3110300	1084100	1.00:0.35	37907	UTP--glucose-1-phosphate uridylyltransferase subunit GalF OS=Salmonella typhimurium (strain 14028s / SGSC 2262) OX=588858 GN=galF PE=4 SV=1
154	421174	A0A0F6B6J8|A0A0F6B6J8_SALT1	132.1	10	2	2	Carbamidomethylation		575730	559800	295540	150510	213940	141190	575730	559800	295540	150510	213940	141190	1.00:0.97:0.51:0.26:0.37:0.25	477020	168550	477020	168550	1.00:0.35	35433	Glutathione synthetase OS=Salmonella typhimurium (strain 14028s / SGSC 2262) OX=588858 GN=gshB PE=3 SV=1
481	421641	A0A0F6BAY1|A0A0F6BAY1_SALT1	131.17	80	6	6	Carbamidomethylation	Oxidation (M)	160330000	139300000	153030000	29751000	31346000	45896000	130650000	124230000	115610000	25757000	27726000	40895000	1.00:0.95:0.88:0.20:0.21:0.31	150890000	35664000	123500000	31459000	1.00:0.25	13576	Putative translation initiation inhibitor OS=Salmonella typhimurium (strain 14028s / SGSC 2262) OX=588858 GN=yjgF PE=4 SV=1
18	421113	A0A0F6AXW7|A0A0F6AXW7_SALT1	128.12	12	5	5			3977600	4765400	2848500	1386500	1062400	1691900	3334400	3983200	2440300	1185700	787290	1533100	1.00:1.19:0.73:0.36:0.24:0.46	3863900	1380300	3252600	1168700	1.00:0.36	72409	Chaperone protein HtpG OS=Salmonella typhimurium (strain 14028s / SGSC 2262) OX=588858 GN=htpG PE=3 SV=1
252	421358	A0A0F6B1X1|A0A0F6B1X1_SALT1	127.72	38	6	6			6786400	7904000	4137900	1196800	863260	2633600	5072300	5756000	3074500	945650	622240	2185700	1.00:1.13:0.61:0.19:0.12:0.43	6276100	1564500	4634300	1251200	1.00:0.27	25524	Phage shock protein PspA OS=Salmonella typhimurium (strain 14028s / SGSC 2262) OX=588858 GN=pspA PE=4 SV=1
451	421279	A0A0F6B4B6|A0A0F6B4B6_SALT1	124.54	6	2	2			910180	896020	317080	44048	29468	400250	910180	896020	317080	44048	29468	400250	1.00:0.98:0.35:0.05:0.03:0.44	707760	157920	707760	157920	1.00:0.22	45469	Erythronate-4-phosphate dehydrogenase OS=Salmonella typhimurium (strain 14028s / SGSC 2262) OX=588858 GN=pdxB PE=3 SV=1
137	421190	A0A0F6B9E9|A0A0F6B9E9_SALT1	124.33	12	3	3	Carbamidomethylation		2272100	2453100	2553400	84376	51067	354490	2272100	2453100	2553400	84376	51067	354490	1.00:1.08:1.12:0.04:0.02:0.16	2426200	163310	2426200	163310	1.00:0.07	41004	3-ketoacyl-CoA thiolase OS=Salmonella typhimurium (strain 14028s / SGSC 2262) OX=588858 GN=fadA PE=3 SV=1
2	421093	A0A0F6B937|A0A0F6B937_SALT1	120.97	52	23	23	Carbamidomethylation	Oxidation (M)	283410000	301380000	165520000	25534000	30669000	64135000	84297000	86570000	42721000	11652000	14267000	18682000	1.00:1.03:0.51:0.14:0.17:0.22	250110000	40113000	71196000	14867000	1.00:0.21	55113	ATP synthase subunit alpha OS=Salmonella typhimurium (strain 14028s / SGSC 2262) OX=588858 GN=atpA PE=3 SV=1
146	421572	A0A0F6AYA3|A0A0F6AYA3_SALT1	120.71	68	7	7	Oxidation (M)		81297000	84045000	44031000	13166000	10004000	33440000	63787000	64414000	34684000	6090500	3379200	28930000	1.00:1.01:0.54:0.10:0.05:0.45	69791000	18870000	54295000	12800000	1.00:0.24	15901	Putative universal stress protein OS=Salmonella typhimurium (strain 14028s / SGSC 2262) OX=588858 GN=ybdQ PE=4 SV=1
279	421149	A0A0F6AYN0|A0A0F6AYN0_SALT1	118.83	4	1	1	Carbamidomethylation		776130	475530	400780	127140	143430	110910	776130	475530	400780	127140	143430	110910	1.00:0.61:0.52:0.16:0.18:0.14	550810	127160	550810	127160	1.00:0.23	48076	Citrate synthase OS=Salmonella typhimurium (strain 14028s / SGSC 2262) OX=588858 GN=gltA PE=3 SV=1
349	421495	A0A0F6AZE8|A0A0F6AZE8_SALT1	118.74	9	2	2			336620	345160	268320	6754.9	5779.3	142960	336620	345160	268320	6754.9	5779.3	142960	1.00:1.03:0.80:0.02:0.02:0.42	316700	51833	316700	51833	1.00:0.16	43521	Aminotransferase OS=Salmonella typhimurium (strain 14028s / SGSC 2262) OX=588858 GN=aspC PE=3 SV=1
345	421462	A0A0F6B1P7|A0A0F6B1P7_SALT1	115.91	5	2	2			443200	394010	262060	100310	77373	168640	443200	394010	262060	100310	77373	168640	1.00:0.89:0.59:0.23:0.17:0.38	366430	115440	366430	115440	1.00:0.32	62227	Glucans biosynthesis protein D OS=Salmonella typhimurium (strain 14028s / SGSC 2262) OX=588858 GN=mdoD PE=3 SV=1
227	421227	A0A0F6AXC2|A0A0F6AXC2_SALT1	113.9	14	4	4			2582900	2097400	1554400	702410	705040	990750	2154100	1656300	1340500	567120	544050	858470	1.00:0.77:0.62:0.26:0.25:0.40	2078300	799400	1717000	656550	1.00:0.38	52437	Aminoacyl-histidine dipeptidase OS=Salmonella typhimurium (strain 14028s / SGSC 2262) OX=588858 GN=pepD PE=4 SV=1
631	421796	A0A0F6AXP1|A0A0F6AXP1_SALT1	113.28	49	5	5	Oxidation (M)		42865000	47548000	25579000	5719900	7436300	15936000	29826000	35413000	16858000	2464400	3238600	11776000	1.00:1.19:0.57:0.08:0.11:0.39	38664000	9697400	27366000	5826300	1.00:0.21	16008	6 7-dimethyl-8-ribityllumazine synthase OS=Salmonella typhimurium (strain 14028s / SGSC 2262) OX=588858 GN=ribH PE=3 SV=1
574	421941	A0A0F6AXK0|A0A0F6AXK0_SALT1	112.18	41	2	2			18625000	24508000	15045000	5471600	1662200	8740100	18625000	24508000	15045000	5471600	1662200	8740100	1.00:1.32:0.81:0.29:0.09:0.47	19393000	5291300	19393000	5291300	1.00:0.27	10113	Anti-adapter protein IraP OS=Salmonella typhimurium (strain 14028s / SGSC 2262) OX=588858 GN=yaiB PE=3 SV=1
613	421511	A0A0F6B7K3|A0A0F6B7K3_SALT1	110.54	4	1	1			261390	247650	141190	47486	43147	147990	261390	247650	141190	47486	43147	147990	1.00:0.95:0.54:0.18:0.17:0.57	216740	79542	216740	79542	1.00:0.37	34029	Methionyl-tRNA formyltransferase OS=Salmonella typhimurium (strain 14028s / SGSC 2262) OX=588858 GN=fmt PE=3 SV=1
232	421728	A0A0F6B3V1|A0A0F6B3V1_SALT1	110.48	69	5	5	Oxidation (M)		105110000	143520000	36545000	12092000	12967000	44741000	71534000	107030000	28428000	8089500	10860000	27071000	1.00:1.50:0.40:0.11:0.15:0.38	95059000	23267000	68996000	15340000	1.00:0.22	10541	50S ribosomal protein L25 OS=Salmonella typhimurium (strain 14028s / SGSC 2262) OX=588858 GN=rplY PE=3 SV=1
510	421829	A0A0F6B8J8|A0A0F6B8J8_SALT1	110.05	67	4	4	Carbamidomethylation		29712000	30332000	25457000	6573600	5730100	15104000	27566000	28885000	24094000	6349900	5505400	14787000	1.00:1.05:0.87:0.23:0.20:0.54	28500000	9135900	26848000	8880700	1.00:0.33	9136	Glutaredoxin OS=Salmonella typhimurium (strain 14028s / SGSC 2262) OX=588858 GN=grxC PE=3 SV=1
325	421365	A0A0F6B466|A0A0F6B466_SALT1	109.28	22	4	4	Carbamidomethylation		1745100	2333000	3220100	530510	476810	1352500	1646200	2057800	1844000	496850	458940	1210900	1.00:1.25:1.12:0.30:0.28:0.74	2432800	786600	1849300	722220	1.00:0.39	25089	NADH-quinone oxidoreductase subunit B OS=Salmonella typhimurium (strain 14028s / SGSC 2262) OX=588858 GN=nuoB PE=3 SV=1
242	421202	A0A0F6AX45|A0A0F6AX45_SALT1	108.17	8	3	3			543190	423300	314700	110620	124400	212120	543190	423300	314700	110620	124400	212120	1.00:0.78:0.58:0.20:0.23:0.39	427060	149040	427060	149040	1.00:0.35	63540	Proline--tRNA ligase OS=Salmonella typhimurium (strain 14028s / SGSC 2262) OX=588858 GN=proS PE=3 SV=1
222	421584	A0A0F6B3C4|A0A0F6B3C4_SALT1	107.47	10	2	2			666100	578910	614790	2662100	2952000	2698900	666100	578910	614790	2662100	2952000	2698900	1.00:0.87:0.92:4.00:4.43:4.05	619930	2771000	619930	2771000	1.00:4.47	21835	Imidazole glycerol phosphate synthase subunit HisH OS=Salmonella typhimurium (strain 14028s / SGSC 2262) OX=588858 GN=hisH PE=3 SV=1
534	421468	A0A0F6B0L4|A0A0F6B0L4_SALT1	106.95	5	1	1			604270	702050	463860	202130	235670	261010	604270	702050	463860	202130	235670	261010	1.00:1.16:0.77:0.33:0.39:0.43	590060	232940	590060	232940	1.00:0.39	31328	Putative aldehyde reductase OS=Salmonella typhimurium (strain 14028s / SGSC 2262) OX=588858 GN=STM14_1562 PE=4 SV=1
175	421203	A0A0F6B164|A0A0F6B164_SALT1	106.61	3	1	1			543830	451410	630340	93258	37439	179950	543830	451410	630340	93258	37439	179950	1.00:0.83:1.16:0.17:0.07:0.33	541860	103550	541860	103550	1.00:0.19	50303	Fumarate hydratase class II OS=Salmonella typhimurium (strain 14028s / SGSC 2262) OX=588858 GN=fumC PE=3 SV=1
384	421878	A0A0F6AXT0|A0A0F6AXT0_SALT1	105.85	62	7	7			215930000	199880000	149130000	64798000	76184000	90646000	132350000	137890000	107250000	41955000	51620000	56209000	1.00:1.04:0.81:0.32:0.39:0.42	188320000	77209000	125830000	49928000	1.00:0.40	9240	Transcriptional regulator HU subunit beta OS=Salmonella typhimurium (strain 14028s / SGSC 2262) OX=588858 GN=hupB PE=3 SV=1
187	421189	A0A0F6B9H5|A0A0F6B9H5_SALT1	105.74	22	6	6	Carbamidomethylation		1064200	1388100	812120	2288200	1842300	3650000	864290	1149700	581150	2000200	1501700	3034800	1.00:1.33:0.67:2.31:1.74:3.51	1088100	2593500	865040	2178900	1.00:2.52	51786	Glutamine synthetase OS=Salmonella typhimurium (strain 14028s / SGSC 2262) OX=588858 GN=glnA PE=3 SV=1
553	421774	A0A0F6AYA7|A0A0F6AYA7_SALT1	104.57	38	2	2			1833400	2711100	837690	184940	341630	454120	1833400	2711100	837690	184940	341630	454120	1.00:1.48:0.46:0.10:0.19:0.25	1794000	326900	1794000	326900	1.00:0.18	14994	Regulator of nucleoside diphosphate kinase OS=Salmonella typhimurium (strain 14028s / SGSC 2262) OX=588858 GN=rnk PE=3 SV=1
158	421216	A0A0F6AWC0|A0A0F6AWC0_SALT1	103.31	19	4	4	Carbamidomethylation		597010	630910	241870	2818600	2340700	4047800	524890	524100	228520	2724900	2212900	3485400	1.00:1.00:0.44:5.19:4.22:6.64	489930	3069100	425840	2807700	1.00:6.59	46988	Threonine synthase OS=Salmonella typhimurium (strain 14028s / SGSC 2262) OX=588858 GN=thrC PE=4 SV=1
246	421249	A0A0F6B128|A0A0F6B128_SALT1	102.68	7	1	1			1607300	1940200	1155100	566130	576300	751710	1607300	1940200	1155100	566130	576300	751710	1.00:1.21:0.72:0.35:0.36:0.47	1567600	631380	1567600	631380	1.00:0.40	39479	N-ethylmaleimide reductase OS=Salmonella typhimurium (strain 14028s / SGSC 2262) OX=588858 GN=nemA PE=4 SV=1
266	421498	A0A0F6B6G1|A0A0F6B6G1_SALT1	101.6	21	4	4	Carbamidomethylation		19296000	19410000	16565000	5198500	3998600	13311000	18339000	18308000	15462000	4766800	3516600	12814000	1.00:1.00:0.84:0.26:0.19:0.70	18424000	7502600	17370000	7032400	1.00:0.40	22895	Ribose-5-phosphate isomerase A OS=Salmonella typhimurium (strain 14028s / SGSC 2262) OX=588858 GN=rpiA PE=3 SV=1
971	421960	A0A0F6B7Q8|A0A0F6B7Q8_SALT1	100.03	41	2	2			3529700	3038400	1679800	723570	834600	844280	3529700	3038400	1679800	723570	834600	844280	1.00:0.86:0.48:0.20:0.24:0.24	2749300	800820	2749300	800820	1.00:0.29	11650	Uncharacterized protein OS=Salmonella typhimurium (strain 14028s / SGSC 2262) OX=588858 GN=STM14_4166 PE=4 SV=1
348	421488	A0A0F6AXK4|A0A0F6AXK4_SALT1	99.53	27	5	5	Carbamidomethylation		5296800	7242100	6272900	1566300	781010	2059800	4175700	6078200	5123900	1161000	289030	1659300	1.00:1.46:1.23:0.28:0.07:0.40	6270600	1469100	5126000	1036400	1.00:0.20	28092	Pyrroline-5-carboxylate reductase OS=Salmonella typhimurium (strain 14028s / SGSC 2262) OX=588858 GN=proC PE=3 SV=1
141	421352	A0A0F6B7R5|A0A0F6B7R5_SALT1	98.26	29	7	7	Carbamidomethylation		21609000	21304000	15358000	5181600	3643600	11622000	13749000	14039000	11331000	2931800	1670500	7873700	1.00:1.02:0.82:0.21:0.12:0.57	19424000	6815800	13040000	4158600	1.00:0.32	23656	cAMP-regulatory protein OS=Salmonella typhimurium (strain 14028s / SGSC 2262) OX=588858 GN=crp PE=4 SV=1
522	421690	A0A0F6B7Q2|A0A0F6B7Q2_SALT1	97.73	43	5	5	Oxidation (M)		25635000	30096000	18875000	2797700	4404100	8918400	23709000	29642000	17590000	2372900	3962400	7978000	1.00:1.25:0.74:0.10:0.17:0.34	24869000	5373400	23647000	4771100	1.00:0.20	20788	Peptidyl-prolyl cis-trans isomerase OS=Salmonella typhimurium (strain 14028s / SGSC 2262) OX=588858 GN=slyD PE=3 SV=1
204	421166	A0A0F6AYT6|A0A0F6AYT6_SALT1	96.52	32	5	5	Carbamidomethylation		13988000	12211000	4573900	2689600	3087200	3180500	10352000	8662200	3326800	2084400	2445200	2288900	1.00:0.84:0.32:0.20:0.24:0.22	10258000	2985800	7447100	2272800	1.00:0.31	36337	6-phosphogluconolactonase OS=Salmonella typhimurium (strain 14028s / SGSC 2262) OX=588858 GN=ybhE PE=3 SV=1
772	421765	A0A0F6AXP2|A0A0F6AXP2_SALT1	96.08	32	3	3			5287800	6367500	3178400	546270	508210	4283600	5287800	6367500	3178400	546270	508210	4283600	1.00:1.20:0.60:0.10:0.10:0.81	4944600	1779300	4944600	1779300	1.00:0.36	15689	Transcription antitermination protein NusB OS=Salmonella typhimurium (strain 14028s / SGSC 2262) OX=588858 GN=nusB PE=3 SV=1
478	421317	A0A0F6B6T8|A0A0F6B6T8_SALT1	95.01	6	1	1			98292	272260	116700	33363	6768.1	22356	98292	272260	116700	33363	6768.1	22356	1.00:2.77:1.19:0.34:0.07:0.23	162420	20829	162420	20829	1.00:0.13	30996	2 5-diketo-D-gluconate reductase A OS=Salmonella typhimurium (strain 14028s / SGSC 2262) OX=588858 GN=dkgA PE=4 SV=1
125	421144	A0A0F6B282|A0A0F6B282_SALT1	94.99	26	5	5	Carbamidomethylation		2887300	3055100	2075200	883690	967920	1505600	1761100	2327700	1392600	606470	656280	1029100	1.00:1.32:0.79:0.34:0.37:0.58	2672500	1119100	1827100	763940	1.00:0.42	39630	Ribosome-binding ATPase YchF OS=Salmonella typhimurium (strain 14028s / SGSC 2262) OX=588858 GN=ychF PE=3 SV=1
670	422744	A0A0F6B1A6|A0A0F6B1A6_SALT1	94.66	26	2	2	Carbamidomethylation		7235400	4556300	2577500	1542800	1576100	1441300	7235400	4556300	2577500	1542800	1576100	1441300	1.00:0.63:0.36:0.21:0.22:0.20	4789800	1520100	4789800	1520100	1.00:0.32	12846	UPF0482 protein YnfB OS=Salmonella typhimurium (strain 14028s / SGSC 2262) OX=588858 GN=ynfB PE=3 SV=1
285	421523	A0A0F6B6Y2|A0A0F6B6Y2_SALT1	93.96	8	2	2			805180	837000	783140	253530	133750	429790	805180	837000	783140	253530	133750	429790	1.00:1.04:0.97:0.31:0.17:0.53	808440	272360	808440	272360	1.00:0.34	51125	Bifunctional protein HldE OS=Salmonella typhimurium (strain 14028s / SGSC 2262) OX=588858 GN=rfaE PE=3 SV=1
1081	422232	A0A0F6BAE6|A0A0F6BAE6_SALT1	91.49	10	1	1	Carbamidomethylation		2462600	2051900	2083300	641650	651450	728580	2462600	2051900	2083300	641650	651450	728580	1.00:0.83:0.85:0.26:0.26:0.30	2199300	673890	2199300	673890	1.00:0.31	12289	Uncharacterized protein OS=Salmonella typhimurium (strain 14028s / SGSC 2262) OX=588858 GN=phnA PE=4 SV=1
193	421391	A0A0F6B030|A0A0F6B030_SALT1	90.09	36	5	5	Carbamidomethylation		15871000	17183000	12002000	1962500	2084100	5558600	13230000	12986000	8731300	1497400	1482900	4542000	1.00:0.98:0.66:0.11:0.11:0.34	15019000	3201700	11649000	2507400	1.00:0.22	32405	Malonyl CoA-acyl carrier protein transacylase OS=Salmonella typhimurium (strain 14028s / SGSC 2262) OX=588858 GN=fabD PE=3 SV=1
359	421472	A0A0F6B7B4|A0A0F6B7B4_SALT1	88.82	37	3	3	Carbamidomethylation		14618000	14419000	9681300	4955000	4190300	6755900	14618000	14419000	9681300	4955000	4190300	6755900	1.00:0.99:0.66:0.34:0.29:0.46	12906000	5300400	12906000	5300400	1.00:0.41	22903	Glyoxalase OS=Salmonella typhimurium (strain 14028s / SGSC 2262) OX=588858 GN=yhbL PE=3 SV=1
129	421211	A0A0F6BBB2|A0A0F6BBB2_SALT1	87.09	42	7	7	Carbamidomethylation		10494000	11679000	7477400	2558900	2356200	3786700	7082000	8058600	5320800	1639200	1332700	2820900	1.00:1.14:0.75:0.23:0.19:0.40	9883300	2900600	6820500	1931000	1.00:0.28	28369	Deoxyribose-phosphate aldolase OS=Salmonella typhimurium (strain 14028s / SGSC 2262) OX=588858 GN=deoC PE=3 SV=1
472	421410	A0A0F6AZC9|A0A0F6AZC9_SALT1	86.78	14	2	2			952110	1163100	180480	279220	281890	439540	952110	1163100	180480	279220	281890	439540	1.00:1.22:0.19:0.29:0.30:0.46	765240	333550	765240	333550	1.00:0.44	24783	Cytidylate kinase OS=Salmonella typhimurium (strain 14028s / SGSC 2262) OX=588858 GN=cmk PE=3 SV=1
428	421671	A0A0F6B790|A0A0F6B790_SALT1	86.54	50	5	5	Oxidation (M)		105130000	131750000	88848000	20992000	18245000	80534000	68370000	94326000	72909000	15560000	16244000	57173000	1.00:1.38:1.07:0.23:0.24:0.84	108580000	39924000	78535000	29659000	1.00:0.38	11578	50S ribosomal protein L21 OS=Salmonella typhimurium (strain 14028s / SGSC 2262) OX=588858 GN=rplU PE=3 SV=1
106	421367	A0A0F6B5K2|A0A0F6B5K2_SALT1	85.92	50	5	5	Oxidation (M)		78930000	87327000	55227000	20885000	15872000	36697000	57965000	61674000	42447000	16077000	12202000	28259000	1.00:1.06:0.73:0.28:0.21:0.49	73828000	24485000	54029000	18846000	1.00:0.35	15488	DNA-binding protein OS=Salmonella typhimurium (strain 14028s / SGSC 2262) OX=588858 GN=stpA PE=3 SV=1
284	421306	A0A0F6AWP3|A0A0F6AWP3_SALT1	85.85	21	5	5			922470	885060	557500	3969000	3947900	9954300	777750	661330	407000	3671700	3611500	8192100	1.00:0.85:0.52:4.72:4.64:10.53	788340	5957100	615360	5158400	1.00:8.38	36264	Thiamine transporter substrate binding subunit OS=Salmonella typhimurium (strain 14028s / SGSC 2262) OX=588858 GN=tbpA PE=4 SV=1
605	422042	A0A0F6B5A9|A0A0F6B5A9_SALT1	85.59	59	4	4			63723000	100290000	23780000	5031500	2280300	53933000	61668000	98376000	22144000	4978200	2267500	51987000	1.00:1.60:0.36:0.08:0.04:0.84	62596000	20415000	60730000	19744000	1.00:0.33	9235	30S ribosomal protein S16 OS=Salmonella typhimurium (strain 14028s / SGSC 2262) OX=588858 GN=rpsP PE=3 SV=1
567	421575	A0A0F6B4V3|A0A0F6B4V3_SALT1	85.31	63	4	4	Carbamidomethylation		6638500	9199900	3410600	1304100	1502100	4869900	5891100	8743700	3189500	952250	1132600	4485900	1.00:1.48:0.54:0.16:0.19:0.76	6416300	2558700	5941400	2190300	1.00:0.37	12389	Electron carrer protein OS=Salmonella typhimurium (strain 14028s / SGSC 2262) OX=588858 GN=fdx PE=4 SV=1
417	421816	A0A0F6B7N2|A0A0F6B7N2_SALT1	84.6	37	3	3			43170000	45849000	20902000	5000600	3416800	18018000	43170000	45849000	20902000	5000600	3416800	18018000	1.00:1.06:0.48:0.12:0.08:0.42	36640000	8812000	36640000	8812000	1.00:0.24	10416	30S ribosomal protein S19 OS=Salmonella typhimurium (strain 14028s / SGSC 2262) OX=588858 GN=rpsS PE=3 SV=1
652	421939	A0A0F6AZT9|A0A0F6AZT9_SALT1	84.58	36	2	2			5199300	5503700	5507100	42511	31763	1754100	5199300	5503700	5507100	42511	31763	1754100	1.00:1.06:1.06:0.02:0.02:0.34	5403300	609470	5403300	609470	1.00:0.11	8690	Uncharacterized protein OS=Salmonella typhimurium (strain 14028s / SGSC 2262) OX=588858 GN=yccJ PE=4 SV=1
149	421362	A0A0F6B4P5|A0A0F6B4P5_SALT1	83.59	47	6	6	Carbamidomethylation		33975000	36091000	29698000	4719500	4265700	29848000	29580000	31332000	26710000	2860200	2512500	27185000	1.00:1.06:0.90:0.10:0.08:0.92	33255000	12944000	29207000	10853000	1.00:0.37	17609	Thioredoxin-dependent thiol peroxidase OS=Salmonella typhimurium (strain 14028s / SGSC 2262) OX=588858 GN=bcp PE=4 SV=1
620	421751	A0A0F6B207|A0A0F6B207_SALT1	82.58	19	1	1			5501500	4125000	5904800	52067	3587	1344800	5501500	4125000	5904800	52067	3587	1344800	1.00:0.75:1.07:0.02:0.02:0.24	5177100	466830	5177100	466830	1.00:0.09	9394	Uncharacterized protein OS=Salmonella typhimurium (strain 14028s / SGSC 2262) OX=588858 GN=yciN PE=4 SV=1
133	421264	A0A0F6B6G8|A0A0F6B6G8_SALT1	82.17	33	8	8	Carbamidomethylation		48952000	53961000	38977000	3894000	4344300	16699000	39395000	45145000	30015000	3168200	3500900	13568000	1.00:1.15:0.76:0.08:0.09:0.34	47297000	8312400	38185000	6745700	1.00:0.18	39156	Fructose-bisphosphate aldolase OS=Salmonella typhimurium (strain 14028s / SGSC 2262) OX=588858 GN=fba PE=3 SV=1
848	421983	A0A0F6BAR0|A0A0F6BAR0_SALT1	82.16	51	5	5			43096000	35148000	20298000	3888800	4691600	27759000	38512000	31947000	17817000	2955700	3021400	25819000	1.00:0.83:0.46:0.08:0.08:0.67	32847000	12113000	29425000	10599000	1.00:0.36	8986	30S ribosomal protein S18 OS=Salmonella typhimurium (strain 14028s / SGSC 2262) OX=588858 GN=rpsR PE=3 SV=1
413	421396	A0A0F6AYY9|A0A0F6AYY9_SALT1	82.07	23	3	3			1391200	2065800	1325800	466640	306510	649980	1391200	2065800	1325800	466640	306510	649980	1.00:1.48:0.95:0.34:0.22:0.47	1594300	474380	1594300	474380	1.00:0.30	18717	DNA protection during starvation protein OS=Salmonella typhimurium (strain 14028s / SGSC 2262) OX=588858 GN=dps PE=3 SV=1
360	421313	A0A0F6B210|A0A0F6B210_SALT1	81.98	22	4	4			3006900	2966700	1575400	973770	588380	1881200	2800200	2758900	1464200	882560	477790	1779400	1.00:0.99:0.52:0.32:0.17:0.64	2516300	1147800	2341100	1046600	1.00:0.45	28073	Short chain dehydrogenase OS=Salmonella typhimurium (strain 14028s / SGSC 2262) OX=588858 GN=yciK PE=4 SV=1
54	421170	A0A0F6B4C5|A0A0F6B4C5_SALT1	81.04	41	10	10	Carbamidomethylation		38776000	32628000	21690000	6681600	6271300	10241000	16961000	14468000	13316000	4066700	4013100	6091700	1.00:0.85:0.79:0.24:0.24:0.36	31031000	7731200	14915000	4723800	1.00:0.32	42373	3-oxoacyl-(Acyl carrier protein) synthase I OS=Salmonella typhimurium (strain 14028s / SGSC 2262) OX=588858 GN=fabB PE=3 SV=1
31	421151	A0A0F6B936|A0A0F6B936_SALT1	80.27	52	11	11	Carbamidomethylation		18203000	23500000	16252000	3915000	3460000	12649000	9812800	10097000	8909500	1200300	971100	7400400	1.00:1.03:0.91:0.12:0.10:0.75	19318000	6674600	9606400	3190600	1.00:0.33	31555	ATP synthase gamma chain OS=Salmonella typhimurium (strain 14028s / SGSC 2262) OX=588858 GN=atpG PE=3 SV=1
547	421395	A0A0F6AXN9|A0A0F6AXN9_SALT1	80.18	14	2	2	Carbamidomethylation		602380	723830	451920	84022	101170	445520	602380	723830	451920	84022	101170	445520	1.00:1.20:0.75:0.14:0.17:0.74	592710	210240	592710	210240	1.00:0.35	17198	Transcriptional repressor NrdR OS=Salmonella typhimurium (strain 14028s / SGSC 2262) OX=588858 GN=ybaD PE=3 SV=1
707	422036	A0A0F6B6Z2|A0A0F6B6Z2_SALT1	79.82	45	3	3			38686000	22666000	26622000	6631300	3280700	15325000	38686000	22666000	26622000	6631300	3280700	15325000	1.00:0.59:0.69:0.17:0.08:0.40	29324000	8412300	29324000	8412300	1.00:0.29	8500	30S ribosomal protein S21 OS=Salmonella typhimurium (strain 14028s / SGSC 2262) OX=588858 GN=rpsU PE=3 SV=1
469	421379	A0A0F6B4W4|A0A0F6B4W4_SALT1	78.54	14	3	3			1274500	989890	578720	377430	302590	614860	1274500	989890	578720	377430	302590	614860	1.00:0.78:0.45:0.30:0.24:0.48	947710	431630	947710	431630	1.00:0.46	29158	Inositol-1-monophosphatase OS=Salmonella typhimurium (strain 14028s / SGSC 2262) OX=588858 GN=suhB PE=3 SV=1
411	421694	A0A0F6B7H4|A0A0F6B7H4_SALT1	77.96	80	7	7	Oxidation (M)	Carbamidomethylation	46087000	59218000	45602000	11185000	15040000	31771000	28286000	44122000	34177000	3869600	5846500	20486000	1.00:1.56:1.21:0.14:0.21:0.72	50302000	19332000	35528000	10067000	1.00:0.28	16687	Biotin carboxyl carrier protein of acetyl-CoA carboxylase OS=Salmonella typhimurium (strain 14028s / SGSC 2262) OX=588858 GN=accB PE=4 SV=1
616	421615	A0A0F6AYJ0|A0A0F6AYJ0_SALT1	76.61	40	4	4			14026000	12890000	9103400	4556300	3025100	7815200	13630000	12333000	8578400	4439000	2916700	7634800	1.00:0.90:0.63:0.33:0.21:0.56	12007000	5132200	11514000	4996800	1.00:0.43	17011	Ferric uptake regulation protein OS=Salmonella typhimurium (strain 14028s / SGSC 2262) OX=588858 GN=fur PE=3 SV=1
12	421104	A0A0F6AXS5|A0A0F6AXS5_SALT1	76.59	37	14	14	Oxidation (M)		61958000	64525000	42853000	12500000	12237000	34007000	22860000	22791000	16008000	6577500	6036000	14714000	1.00:1.00:0.70:0.29:0.26:0.64	56445000	19581000	20553000	9109100	1.00:0.44	48067	Trigger factor OS=Salmonella typhimurium (strain 14028s / SGSC 2262) OX=588858 GN=tig PE=3 SV=1
234	421195	A0A0F6AZA0|A0A0F6AZA0_SALT1	76.37	48	8	8	Carbamidomethylation		9964800	12096000	6582700	3461500	3617100	6325600	5952900	6366900	3046100	1525100	1441900	3335900	1.00:1.07:0.51:0.26:0.24:0.56	9547700	4468100	5122000	2101000	1.00:0.41	34684	Thioredoxin reductase OS=Salmonella typhimurium (strain 14028s / SGSC 2262) OX=588858 GN=trxB PE=3 SV=1
236	421417	A0A0F6B6D5|A0A0F6B6D5_SALT1	76.12	21	4	4			4457200	5396800	5882600	1186700	1167100	3269400	3548400	5017700	3826600	1180900	1166100	2424700	1.00:1.41:1.08:0.33:0.33:0.68	5245500	1874400	4130900	1590500	1.00:0.39	25836	Thiol:disulfide interchange protein OS=Salmonella typhimurium (strain 14028s / SGSC 2262) OX=588858 GN=dsbC PE=3 SV=1
334	421276	A0A0F6B161|A0A0F6B161_SALT1	75.86	6	1	1			1758900	2022800	328460	397030	279400	577750	1758900	2022800	328460	397030	279400	577750	1.00:1.15:0.19:0.23:0.16:0.33	1370100	418060	1370100	418060	1.00:0.31	42591	Mannose-6-phosphate isomerase OS=Salmonella typhimurium (strain 14028s / SGSC 2262) OX=588858 GN=manA PE=3 SV=1
816	421780	A0A0F6B4V5|A0A0F6B4V5_SALT1	75.63	26	4	4			2203800	2896200	1927200	537730	531120	2162400	2184300	2844100	1887300	536200	528100	2136400	1.00:1.30:0.86:0.25:0.24:0.98	2342400	1077100	2305300	1066900	1.00:0.46	19980	Co-chaperone protein HscB OS=Salmonella typhimurium (strain 14028s / SGSC 2262) OX=588858 GN=hscB PE=3 SV=1
335	421278	A0A0F6AX18|A0A0F6AX18_SALT1	75.23	13	3	3			4958800	4889300	3553400	712960	211390	2976500	4958800	4889300	3553400	712960	211390	2976500	1.00:0.99:0.72:0.14:0.04:0.60	4467200	1300300	4467200	1300300	1.00:0.29	29292	Methionine aminopeptidase OS=Salmonella typhimurium (strain 14028s / SGSC 2262) OX=588858 GN=map PE=3 SV=1
887	421928	A0A0F6B8M9|A0A0F6B8M9_SALT1	75.13	46	3	3	Carbamidomethylation		7434700	7463900	3984300	2283300	2072300	4408000	7434700	7463900	3984300	2283300	2072300	4408000	1.00:1.00:0.54:0.31:0.28:0.59	6294300	2921200	6294300	2921200	1.00:0.46	16036	Deoxyuridine 5'-triphosphate nucleotidohydrolase OS=Salmonella typhimurium (strain 14028s / SGSC 2262) OX=588858 GN=dut PE=3 SV=1
607	421700	A0A0F6B934|A0A0F6B934_SALT1	74.45	33	2	2			41968000	46881000	31664000	9189900	5693300	15782000	41968000	46881000	31664000	9189900	5693300	15782000	1.00:1.12:0.75:0.22:0.14:0.38	40171000	10222000	40171000	10222000	1.00:0.25	15064	ATP synthase epsilon chain OS=Salmonella typhimurium (strain 14028s / SGSC 2262) OX=588858 GN=atpC PE=3 SV=1
245	421665	A0A0F6B7M6|A0A0F6B7M6_SALT1	74.21	50	6	6	Carbamidomethylation	Oxidation (M)	52239000	79529000	37605000	11234000	8893500	56958000	40592000	58562000	29855000	3370100	2720500	43400000	1.00:1.44:0.74:0.08:0.07:1.07	56458000	25695000	43003000	16497000	1.00:0.38	13568	50S ribosomal protein L14 OS=Salmonella typhimurium (strain 14028s / SGSC 2262) OX=588858 GN=rplN PE=3 SV=1
499	421434	A0A0F6B7Y4|A0A0F6B7Y4_SALT1	73.9	11	2	2			518230	689150	387950	208460	212250	324810	518230	689150	387950	208460	212250	324810	1.00:1.33:0.75:0.40:0.41:0.63	531770	248510	531770	248510	1.00:0.47	27928	DNA-binding transcriptional repressor GlpR OS=Salmonella typhimurium (strain 14028s / SGSC 2262) OX=588858 GN=glpR PE=4 SV=1
191	421188	A0A0F6AZF2|A0A0F6AZF2_SALT1	73.85	8	2	2			821700	787340	644080	241680	289490	167220	821700	787340	644080	241680	289490	167220	1.00:0.96:0.78:0.29:0.35:0.20	751040	232800	751040	232800	1.00:0.31	52523	Asparagine--tRNA ligase OS=Salmonella typhimurium (strain 14028s / SGSC 2262) OX=588858 GN=asnS PE=3 SV=1
220	421283	A0A0F6AWC1|A0A0F6AWC1_SALT1	73.54	18	3	3			2020000	2105000	1511000	800260	586350	1252600	2020000	2105000	1511000	800260	586350	1252600	1.00:1.04:0.75:0.40:0.29:0.62	1878700	879740	1878700	879740	1.00:0.47	29764	UPF0246 protein YaaA OS=Salmonella typhimurium (strain 14028s / SGSC 2262) OX=588858 GN=yaaA PE=3 SV=1
63	421173	A0A0F6AX36|A0A0F6AX36_SALT1	73.43	29	6	6			7018400	6831800	4100200	1271400	1419500	3668100	4653100	4278200	3568200	963150	1110100	2569000	1.00:0.92:0.77:0.21:0.24:0.55	5983500	2119700	4166500	1547400	1.00:0.37	35344	Acetyl-coenzyme A carboxylase carboxyl transferase subunit alpha OS=Salmonella typhimurium (strain 14028s / SGSC 2262) OX=588858 GN=accA PE=3 SV=1
128	421525	A0A0F6B830|A0A0F6B830_SALT1	72.59	5	2	1			141610	177550	149570	557630	39911	3217800	141610	177550	149570	557630	39911	3217800	1.00:1.25:1.06:3.94:0.28:22.72	156240	1271800	156240	1271800	1.00:8.14	39401	High-affinity branched-chain amino acid transporter OS=Salmonella typhimurium (strain 14028s / SGSC 2262) OX=588858 GN=livK PE=4 SV=1
421	421616	A0A0F6B919|A0A0F6B919_SALT1	72.11	29	2	2			5057600	5308800	2118700	1288000	1229100	1378700	5057600	5308800	2118700	1288000	1229100	1378700	1.00:1.05:0.42:0.25:0.24:0.27	4161700	1298600	4161700	1298600	1.00:0.31	20163	Putative oxidoreductase OS=Salmonella typhimurium (strain 14028s / SGSC 2262) OX=588858 GN=yieF PE=4 SV=1
463	421697	A0A0F6B0S8|A0A0F6B0S8_SALT1	70.91	39	4	4	Oxidation (M)		33214000	35152000	27450000	7404200	3195800	23365000	29730000	32904000	25164000	6378000	2256900	21842000	1.00:1.11:0.85:0.21:0.08:0.73	31939000	11322000	29266000	10159000	1.00:0.35	11368	Integration host factor subunit alpha OS=Salmonella typhimurium (strain 14028s / SGSC 2262) OX=588858 GN=ihfA PE=3 SV=1
754	421880	A0A0F6B768|A0A0F6B768_SALT1	70.74	49	3	3			61422000	64235000	25015000	7789300	5284200	44171000	61422000	64235000	25015000	7789300	5284200	44171000	1.00:1.05:0.41:0.13:0.09:0.72	50224000	19082000	50224000	19082000	1.00:0.38	10198	30S ribosomal protein S15 OS=Salmonella typhimurium (strain 14028s / SGSC 2262) OX=588858 GN=rpsO PE=3 SV=1
166	421237	A0A0F6B1Y3|A0A0F6B1Y3_SALT1	69.19	39	7	7	Oxidation (M)		29502000	30320000	13795000	6546300	6181800	9991900	21711000	19723000	9554000	5446100	5138900	7298400	1.00:0.91:0.44:0.25:0.24:0.34	24539000	7573300	16996000	5961100	1.00:0.35	27761	Enoyl-[acyl-carrier-protein] reductase [NADH] OS=Salmonella typhimurium (strain 14028s / SGSC 2262) OX=588858 GN=fabI PE=3 SV=1
352	421419	A0A0F6AY96|A0A0F6AY96_SALT1	68.72	7	1	1	Carbamidomethylation		162900	127700	44783	18076	12740	5335.2	162900	127700	44783	18076	12740	5335.2	1.00:0.78:0.27:0.11:0.08:0.03	111790	12050	111790	12050	1.00:0.11	27435	Thiol:disulfide interchange protein OS=Salmonella typhimurium (strain 14028s / SGSC 2262) OX=588858 GN=dsbG PE=3 SV=1
420	421565	A0A0F6B5A6|A0A0F6B5A6_SALT1	68.14	50	6	6			97047000	108390000	64028000	19505000	13270000	98618000	89338000	93877000	48325000	11928000	7255500	87227000	1.00:1.05:0.54:0.13:0.08:0.98	89820000	43798000	77180000	35470000	1.00:0.46	13130	50S ribosomal protein L19 OS=Salmonella typhimurium (strain 14028s / SGSC 2262) OX=588858 GN=rplS PE=3 SV=1
646	421461	A0A0F6B0T0|A0A0F6B0T0_SALT1	68.13	15	2	2			1172300	1258600	931230	569370	392510	662370	1172300	1258600	931230	569370	392510	662370	1.00:1.07:0.79:0.49:0.33:0.57	1120700	541410	1120700	541410	1.00:0.48	20423	Thioredoxin/glutathione peroxidase BtuE OS=Salmonella typhimurium (strain 14028s / SGSC 2262) OX=588858 GN=btuE PE=3 SV=1
199	421300	A0A0F6B8I0|A0A0F6B8I0_SALT1	67.97	5	1	1	Carbamidomethylation		307300	260190	161850	113640	11303	64586	307300	260190	161850	113640	11303	64586	1.00:0.85:0.53:0.37:0.04:0.21	243110	63176	243110	63176	1.00:0.26	41474	Mannitol-1-phosphate 5-dehydrogenase OS=Salmonella typhimurium (strain 14028s / SGSC 2262) OX=588858 GN=mtlD PE=3 SV=1
36	421147	A0A0F6B267|A0A0F6B267_SALT1	67.67	50	10	10	Carbamidomethylation		31464000	27590000	18393000	4309300	4601700	14997000	14122000	16356000	7994300	1575200	1943800	6432200	1.00:1.16:0.57:0.11:0.14:0.46	25816000	7969300	12824000	3317100	1.00:0.26	30795	2-dehydro-3-deoxyphosphooctonate aldolase OS=Salmonella typhimurium (strain 14028s / SGSC 2262) OX=588858 GN=kdsA PE=3 SV=1
49	421120	A0A0F6B9Y4|A0A0F6B9Y4_SALT1	67.18	1	1	1			184740	229030	161220	66210	41687	82618	184740	229030	161220	66210	41687	82618	1.00:1.24:0.87:0.36:0.23:0.45	191660	63505	191660	63505	1.00:0.33	150601	DNA-directed RNA polymerase subunit beta OS=Salmonella typhimurium (strain 14028s / SGSC 2262) OX=588858 GN=rpoB PE=3 SV=1
952	421891	A0A0F6B6E3|A0A0F6B6E3_SALT1	66.93	11	1	1			613660	915490	333300	56372	20750	452440	613660	915490	333300	56372	20750	452440	1.00:1.49:0.54:0.09:0.03:0.74	620820	176520	620820	176520	1.00:0.28	11899	UPF0267 protein YqfB OS=Salmonella typhimurium (strain 14028s / SGSC 2262) OX=588858 GN=yqfB PE=3 SV=1
516	421576	A0A0F6AYF1|A0A0F6AYF1_SALT1	66.81	6	1	1			2246800	1860200	2019100	304640	52626	1021900	2246800	1860200	2019100	304640	52626	1021900	1.00:0.83:0.90:0.14:0.02:0.45	2042000	459710	2042000	459710	1.00:0.23	18411	Uncharacterized protein OS=Salmonella typhimurium (strain 14028s / SGSC 2262) OX=588858 GN=ybeL PE=4 SV=1
130	421288	A0A0F6B031|A0A0F6B031_SALT1	66.6	33	5	5			27526000	32343000	15635000	4526200	3009300	21684000	22804000	28145000	15222000	3155500	1507400	20216000	1.00:1.23:0.67:0.14:0.07:0.89	25168000	9739800	22057000	8293100	1.00:0.38	25545	3-ketoacyl-(Acyl-carrier-protein) reductase OS=Salmonella typhimurium (strain 14028s / SGSC 2262) OX=588858 GN=fabG PE=4 SV=1
51	421138	A0A0F6AX13|A0A0F6AX13_SALT1	66.15	32	12	12			22901000	23014000	23812000	6737500	5366500	12155000	9743200	9714300	9513700	2793300	1584800	5845000	1.00:1.00:0.98:0.29:0.16:0.60	23242000	8086400	9657000	3407700	1.00:0.35	49315	Periplasmic serine endoprotease DegP-like OS=Salmonella typhimurium (strain 14028s / SGSC 2262) OX=588858 GN=htrA PE=3 SV=1
332	421326	A0A0F6B6K3|A0A0F6B6K3_SALT1	65.65	11	2	2			2208100	2029700	1479200	700450	488500	1613900	2208100	2029700	1479200	700450	488500	1613900	1.00:0.92:0.67:0.32:0.22:0.73	1905700	934280	1905700	934280	1.00:0.49	25671	Pyridoxal phosphate homeostasis protein OS=Salmonella typhimurium (strain 14028s / SGSC 2262) OX=588858 GN=yggS PE=3 SV=1
7	421101	A0A0F6AZD0|A0A0F6AZD0_SALT1	65.48	37	15	15			102280000	111910000	75546000	21530000	19502000	59081000	41468000	43272000	34858000	10228000	8314700	25345000	1.00:1.04:0.84:0.25:0.20:0.61	96579000	33371000	39866000	14629000	1.00:0.37	61173	30S ribosomal protein S1 OS=Salmonella typhimurium (strain 14028s / SGSC 2262) OX=588858 GN=rpsA PE=3 SV=1
274	421685	A0A0F6B860|A0A0F6B860_SALT1	65.09	42	4	4	Carbamidomethylation	Oxidation (M)	114300000	132430000	88874000	28612000	26906000	54059000	84912000	101790000	69785000	20864000	20200000	41870000	1.00:1.20:0.82:0.25:0.24:0.49	111870000	36525000	85495000	27645000	1.00:0.32	16080	Universal stress protein OS=Salmonella typhimurium (strain 14028s / SGSC 2262) OX=588858 GN=uspA PE=3 SV=1
164	421377	A0A0F6B5M7|A0A0F6B5M7_SALT1	65.07	53	7	7	Carbamidomethylation	Oxidation (M)	19990000	28140000	19832000	5776200	6207400	14046000	16846000	20776000	11391000	4908200	5409000	9463100	1.00:1.23:0.68:0.29:0.32:0.56	22654000	8676500	16338000	6593400	1.00:0.40	19308	S-ribosylhomocysteine lyase OS=Salmonella typhimurium (strain 14028s / SGSC 2262) OX=588858 GN=luxS PE=3 SV=1
93	421252	A0A0F6B498|A0A0F6B498_SALT1	63.27	58	12	12	Carbamidomethylation		31238000	23261000	22257000	28723000	22171000	55819000	11508000	8875700	7193700	19690000	15735000	23820000	1.00:0.77:0.63:1.71:1.37:2.07	25585000	35571000	9192400	19749000	1.00:2.15	28379	Histidine transport protein OS=Salmonella typhimurium (strain 14028s / SGSC 2262) OX=588858 GN=hisJ PE=3 SV=1
28	421100	A0A0F6B8B4|A0A0F6B8B4_SALT1	62.99	56	22	22	Carbamidomethylation		27392000	25826000	28158000	26111000	26599000	97607000	5904800	4935200	5367800	9011900	10279000	25447000	1.00:0.84:0.91:1.53:1.74:4.31	27125000	50106000	5402600	14913000	1.00:2.76	60220	Dipeptide transport protein OS=Salmonella typhimurium (strain 14028s / SGSC 2262) OX=588858 GN=dppA PE=4 SV=1
635	421418	A0A0F6B7K2|A0A0F6B7K2_SALT1	62.83	41	4	4	Carbamidomethylation		6833800	6398600	2860700	2265300	1309900	3897500	6014100	5253000	2602900	2148100	1054700	3714600	1.00:0.87:0.43:0.36:0.18:0.62	5364400	2490900	4623300	2305800	1.00:0.50	19282	Peptide deformylase OS=Salmonella typhimurium (strain 14028s / SGSC 2262) OX=588858 GN=def PE=3 SV=1
143	421361	A0A0F6B9X9|A0A0F6B9X9_SALT1	61.95	51	7	7	Oxidation (M)		23691000	29426000	17660000	6209700	5466500	17368000	15780000	21528000	12911000	3115700	1915000	12376000	1.00:1.36:0.82:0.20:0.12:0.78	23592000	9681400	16739000	5802200	1.00:0.35	20546	Transcription termination/antitermination protein NusG OS=Salmonella typhimurium (strain 14028s / SGSC 2262) OX=588858 GN=nusG PE=3 SV=1
441	421399	A0A0F6B7A6|A0A0F6B7A6_SALT1	61.63	22	3	3			1366500	1247800	722560	93128	80757	1114900	1366500	1247800	722560	93128	80757	1114900	1.00:0.91:0.53:0.07:0.06:0.82	1112300	429590	1112300	429590	1.00:0.39	26797	Putative ABC transporter ATP-binding protein YhbG OS=Salmonella typhimurium (strain 14028s / SGSC 2262) OX=588858 GN=yhbG PE=4 SV=1
468	421724	A0A0F6B2H3|A0A0F6B2H3_SALT1	61.59	24	3	3			2473400	2614000	1902200	674100	386630	2452000	2473400	2614000	1902200	674100	386630	2452000	1.00:1.06:0.77:0.27:0.16:0.99	2329900	1170900	2329900	1170900	1.00:0.50	15658	Putative acetyltransferase OS=Salmonella typhimurium (strain 14028s / SGSC 2262) OX=588858 GN=STM14_2249 PE=4 SV=1
530	421447	A0A0F6AZU0|A0A0F6AZU0_SALT1	60.92	42	4	4			4326700	5411600	6781800	2858100	2119400	2163000	3698500	4640700	5971000	2611300	1865100	1990500	1.00:1.25:1.61:0.71:0.50:0.54	5506700	2380100	4770100	2155700	1.00:0.45	20868	NAD(P)H dehydrogenase (quinone) OS=Salmonella typhimurium (strain 14028s / SGSC 2262) OX=588858 GN=wraB PE=3 SV=1
180	421230	A0A0F6B801|A0A0F6B801_SALT1	60.87	16	3	3	Carbamidomethylation		1183000	897490	487760	2055400	2057100	1954000	1183000	897490	487760	2055400	2057100	1954000	1.00:0.76:0.41:1.74:1.74:1.65	856080	2022100	856080	2022100	1.00:2.36	40136	Aspartate-semialdehyde dehydrogenase OS=Salmonella typhimurium (strain 14028s / SGSC 2262) OX=588858 GN=asd PE=3 SV=1
35	421117	A0A0F6B766|A0A0F6B766_SALT1	59.55	5	3	3			1447900	1920300	1649400	400540	256850	1030500	1447900	1920300	1649400	400540	256850	1030500	1.00:1.33:1.14:0.28:0.18:0.71	1672600	562640	1672600	562640	1.00:0.34	77039	Polyribonucleotide nucleotidyltransferase OS=Salmonella typhimurium (strain 14028s / SGSC 2262) OX=588858 GN=pnp PE=3 SV=1
342	421581	A0A0F6B2C0|A0A0F6B2C0_SALT1	58.28	38	2	2			2083200	2152200	177560	566330	287890	391730	2083200	2152200	177560	566330	287890	391730	1.00:1.03:0.09:0.27:0.14:0.19	1471000	415320	1471000	415320	1.00:0.28	10182	Cell division topological specificity factor OS=Salmonella typhimurium (strain 14028s / SGSC 2262) OX=588858 GN=minE PE=3 SV=1
308	421494	A0A0F6B123|A0A0F6B123_SALT1	57.94	46	6	6	Carbamidomethylation		49133000	63256000	42977000	5879400	3859500	32910000	35828000	46150000	33519000	4353000	1834400	26978000	1.00:1.29:0.94:0.12:0.05:0.75	51789000	14216000	38499000	11055000	1.00:0.29	21336	Superoxide dismutase OS=Salmonella typhimurium (strain 14028s / SGSC 2262) OX=588858 GN=sodB PE=3 SV=1
171	421515	A0A0F6B7L4|A0A0F6B7L4_SALT1	57.89	68	7	7	Carbamidomethylation		114220000	112350000	52359000	25031000	13624000	94808000	90633000	89208000	41444000	16310000	7553400	83776000	1.00:0.98:0.46:0.18:0.08:0.92	92976000	44488000	73762000	35880000	1.00:0.49	13161	30S ribosomal protein S13 OS=Salmonella typhimurium (strain 14028s / SGSC 2262) OX=588858 GN=rpsM PE=3 SV=1
196	421560	A0A0F6B7D2|A0A0F6B7D2_SALT1	57.43	12	2	2			6016200	5485300	1591100	412440	222450	2797600	6016200	5485300	1591100	412440	222450	2797600	1.00:0.91:0.26:0.07:0.04:0.47	4364200	1144200	4364200	1144200	1.00:0.26	24249	Stringent starvation protein A OS=Salmonella typhimurium (strain 14028s / SGSC 2262) OX=588858 GN=sspA PE=3 SV=1
957	422002	A0A0F6B6V9|A0A0F6B6V9_SALT1	57.24	24	2	2			2857000	2947500	2421200	310990	129450	3222000	2857000	2947500	2421200	310990	129450	3222000	1.00:1.03:0.85:0.11:0.05:1.13	2741900	1220800	2741900	1220800	1.00:0.45	11583	Putative cytoplasmic protein OS=Salmonella typhimurium (strain 14028s / SGSC 2262) OX=588858 GN=ygiN PE=4 SV=1
169	421198	A0A0F6B7G6|A0A0F6B7G6_SALT1	56.77	19	6	6	Carbamidomethylation		5182000	6044600	4080500	1944600	1263500	3084300	3349800	4198300	2524300	1387800	974730	2221300	1.00:1.25:0.75:0.41:0.29:0.66	5102400	2097500	3357500	1528000	1.00:0.46	36952	Rod shape-determining protein OS=Salmonella typhimurium (strain 14028s / SGSC 2262) OX=588858 GN=mreB PE=4 SV=1
250	421176	A0A0F6AXY7|A0A0F6AXY7_SALT1	54.04	14	3	3	Carbamidomethylation		2892000	1917700	941530	468470	536450	1391600	2892000	1917700	941530	468470	536450	1391600	1.00:0.66:0.33:0.16:0.19:0.48	1917100	798850	1917100	798850	1.00:0.42	31814	Putative thioredoxin protein OS=Salmonella typhimurium (strain 14028s / SGSC 2262) OX=588858 GN=ybbN PE=4 SV=1
195	421235	A0A0F6B7H5|A0A0F6B7H5_SALT1	53.24	7	3	3			1247900	1302400	1196000	690790	425570	822450	1077100	1162400	1150100	596970	339250	746530	1.00:1.08:1.07:0.55:0.31:0.69	1248800	646270	1129900	560920	1.00:0.50	49263	Biotin carboxylase OS=Salmonella typhimurium (strain 14028s / SGSC 2262) OX=588858 GN=accC PE=4 SV=1
1070	421834	A0A0F6B9A6|A0A0F6B9A6_SALT1	53.12	11	1	1			1032100	1138700	140630	14921	16680	503170	1032100	1138700	140630	14921	16680	503170	1.00:1.10:0.14:0.02:0.02:0.49	770480	178260	770480	178260	1.00:0.23	12131	Iron-sulfur cluster assembly protein CyaY OS=Salmonella typhimurium (strain 14028s / SGSC 2262) OX=588858 GN=cyaY PE=3 SV=1
91	421423	A0A0F6B9N3|A0A0F6B9N3_SALT1	52.46	36	9	9			47785000	44077000	29974000	9887100	11202000	27307000	34636000	29246000	24326000	5721100	7064100	20014000	1.00:0.84:0.70:0.17:0.20:0.58	40612000	16132000	29403000	10933000	1.00:0.37	23079	Superoxide dismutase OS=Salmonella typhimurium (strain 14028s / SGSC 2262) OX=588858 GN=sodA PE=3 SV=1
634	421415	A0A0F6AWS2|A0A0F6AWS2_SALT1	52.02	8	2	2			490060	502600	332620	112170	100820	144020	490060	502600	332620	112170	100820	144020	1.00:1.03:0.68:0.23:0.21:0.29	441760	119000	441760	119000	1.00:0.27	32635	D-alanine--D-alanine ligase OS=Salmonella typhimurium (strain 14028s / SGSC 2262) OX=588858 GN=ddl_2 PE=3 SV=1
64	421128	A0A0F6B4J3|A0A0F6B4J3_SALT1	51.43	51	14	14			10428000	13314000	6701500	15634000	13712000	43171000	3257300	4127100	2288400	8442400	6785000	15736000	1.00:1.27:0.70:2.59:2.08:4.83	10148000	24172000	3224200	10321000	1.00:3.20	37583	Thiosulfate transporter subunit OS=Salmonella typhimurium (strain 14028s / SGSC 2262) OX=588858 GN=cysP PE=4 SV=1
808	421994	A0A0F6B7M7|A0A0F6B7M7_SALT1	50.8	43	3	3	Carbamidomethylation		54269000	69380000	37221000	5363200	2491600	42749000	54269000	69380000	37221000	5363200	2491600	42749000	1.00:1.28:0.69:0.10:0.05:0.79	53623000	16868000	53623000	16868000	1.00:0.31	9722	30S ribosomal protein S17 OS=Salmonella typhimurium (strain 14028s / SGSC 2262) OX=588858 GN=rpsQ PE=3 SV=1
190	421241	A0A0F6B033|A0A0F6B033_SALT1	50.43	25	6	6			7799300	8057200	3292000	2118800	2043000	3994000	5407200	6151000	2501500	1350700	1315000	2992200	1.00:1.14:0.46:0.25:0.24:0.55	6382800	2718600	4686600	1886000	1.00:0.40	42953	3-oxoacyl-[acyl-carrier-protein] synthase 2 OS=Salmonella typhimurium (strain 14028s / SGSC 2262) OX=588858 GN=fabF PE=3 SV=1
596	421639	A0A0F6AYG8|A0A0F6AYG8_SALT1	50.28	4	1	1			183600	172010	109050	67492	37768	142780	183600	172010	109050	67492	37768	142780	1.00:0.94:0.59:0.37:0.21:0.78	154890	82681	154890	82681	1.00:0.53	40957	Putative phosphate starvation-inducible protein OS=Salmonella typhimurium (strain 14028s / SGSC 2262) OX=588858 GN=phoL PE=4 SV=1
172	421416	A0A0F6AZN0|A0A0F6AZN0_SALT1	49.15	37	6	6	Oxidation (M)		16080000	23072000	6632400	3858800	2869000	11700000	10135000	17857000	4241600	2089800	1470800	7923700	1.00:1.76:0.42:0.21:0.15:0.78	15262000	6142500	10745000	3828100	1.00:0.36	19047	3-hydroxydecanoyl-[acyl-carrier-protein] dehydratase OS=Salmonella typhimurium (strain 14028s / SGSC 2262) OX=588858 GN=fabA PE=3 SV=1
66	421206	A0A0F6B7N6|A0A0F6B7N6_SALT1	48.62	64	14	14	Carbamidomethylation		136140000	177620000	83254000	38899000	36727000	165840000	85630000	112450000	44852000	14498000	10256000	108200000	1.00:1.31:0.52:0.17:0.12:1.26	132340000	80490000	80976000	44319000	1.00:0.55	22248	50S ribosomal protein L3 OS=Salmonella typhimurium (strain 14028s / SGSC 2262) OX=588858 GN=rplC PE=3 SV=1
805	421851	A0A0F6B4W0|A0A0F6B4W0_SALT1	48.22	13	1	1			1675500	1851300	792180	167990	218130	1557800	1675500	1851300	792180	167990	218130	1557800	1.00:1.10:0.47:0.10:0.13:0.93	1439700	647990	1439700	647990	1.00:0.45	17391	HTH-type transcriptional regulator IscR OS=Salmonella typhimurium (strain 14028s / SGSC 2262) OX=588858 GN=yfhP PE=3 SV=1
746	421760	A0A0F6B4P9|A0A0F6B4P9_SALT1	48.21	3	1	1			166410	171090	181820	10978	3917.8	85932	166410	171090	181820	10978	3917.8	85932	1.00:1.03:1.09:0.07:0.02:0.52	173110	33609	173110	33609	1.00:0.19	53741	Beta-barrel assembly-enhancing protease OS=Salmonella typhimurium (strain 14028s / SGSC 2262) OX=588858 GN=bepA PE=3 SV=1
40	421092	A0A0F6B7L1|A0A0F6B7L1_SALT1	48.19	50	13	13	Carbamidomethylation		52418000	58422000	33526000	17215000	13169000	40222000	26110000	31028000	20417000	11526000	7009400	24038000	1.00:1.19:0.78:0.44:0.27:0.92	48122000	23536000	25851000	14191000	1.00:0.55	36512	DNA-directed RNA polymerase subunit alpha OS=Salmonella typhimurium (strain 14028s / SGSC 2262) OX=588858 GN=rpoA PE=3 SV=1
324	421284	A0A0F6B0R2|A0A0F6B0R2_SALT1	48.1	31	5	5	Carbamidomethylation		2758100	2955400	3490600	1556700	1549900	1822800	2032700	2182000	2611700	933640	905860	1367700	1.00:1.07:1.28:0.46:0.45:0.67	3068000	1643100	2275400	1069100	1.00:0.47	32565	Phosphofructokinase OS=Salmonella typhimurium (strain 14028s / SGSC 2262) OX=588858 GN=pfkB PE=3 SV=1
442	421450	A0A0F6B262|A0A0F6B262_SALT1	48.07	16	2	2			2280600	1692500	1377400	591880	489950	753530	2280600	1692500	1377400	591880	489950	753530	1.00:0.74:0.60:0.26:0.21:0.33	1783500	611790	1783500	611790	1.00:0.34	23860	Transcriptional regulator NarL OS=Salmonella typhimurium (strain 14028s / SGSC 2262) OX=588858 GN=narL PE=4 SV=1
131	421193	A0A0F6AW65|A0A0F6AW65_SALT1	48.06	14	3	3			1537200	2227900	1588000	898190	370150	1673000	1537200	2227900	1588000	898190	370150	1673000	1.00:1.45:1.03:0.58:0.24:1.09	1784400	980440	1784400	980440	1.00:0.55	36880	Plasmid partition protein B OS=Salmonella typhimurium (strain 14028s / SGSC 2262) OX=588858 GN=parB PE=3 SV=1
261	421519	A0A0F6B7D6|A0A0F6B7D6_SALT1	46.96	68	8	8	Oxidation (M)		194370000	263400000	128370000	66723000	39859000	209660000	129050000	168330000	90350000	37891000	14232000	146140000	1.00:1.30:0.70:0.29:0.11:1.13	195380000	105420000	129240000	66086000	1.00:0.51	16019	50S ribosomal protein L13 OS=Salmonella typhimurium (strain 14028s / SGSC 2262) OX=588858 GN=rplM PE=3 SV=1
764	422087	A0A0F6B4I0|A0A0F6B4I0_SALT1	46.83	79	5	5			80139000	99568000	43054000	24218000	25759000	50728000	72173000	95794000	33170000	18478000	18280000	43025000	1.00:1.33:0.46:0.26:0.25:0.60	74254000	33568000	67046000	26594000	1.00:0.40	9119	Phosphohistidinoprotein-hexose phosphotransferase component of PTS system (Hpr) OS=Salmonella typhimurium (strain 14028s / SGSC 2262) OX=588858 GN=ptsH PE=4 SV=1
100	421274	A0A0F6AXM4|A0A0F6AXM4_SALT1	46.68	64	12	12	Carbamidomethylation	Oxidation (M)	200150000	267200000	148850000	57751000	58130000	164370000	98261000	145510000	65382000	18059000	14480000	98821000	1.00:1.48:0.67:0.18:0.15:1.01	205400000	93417000	103050000	43787000	1.00:0.42	22317	Putative thiol-alkyl hydroperoxide reductase OS=Salmonella typhimurium (strain 14028s / SGSC 2262) OX=588858 GN=STM14_0476 PE=4 SV=1
310	421516	A0A0F6AXB7|A0A0F6AXB7_SALT1	46.26	19	3	3			3387800	2945800	2750900	1541700	1490500	1584500	1986800	1928900	2575800	965350	939510	1153300	1.00:0.97:1.30:0.49:0.47:0.58	3028100	1538900	2163800	1019400	1.00:0.47	20896	Phosphoheptose isomerase OS=Salmonella typhimurium (strain 14028s / SGSC 2262) OX=588858 GN=gmhA PE=3 SV=1
507	421536	A0A0F6B117|A0A0F6B117_SALT1	46.21	27	4	4			2955600	2692900	1386700	1026400	1165500	1134200	2508500	2433500	1315400	832130	908580	1016300	1.00:0.97:0.52:0.33:0.36:0.41	2345000	1108700	2085800	919020	1.00:0.44	23392	Riboflavin synthase subunit alpha OS=Salmonella typhimurium (strain 14028s / SGSC 2262) OX=588858 GN=ribE PE=4 SV=1
370	421573	A0A0F6B0L9|A0A0F6B0L9_SALT1	46.08	37	4	4	Carbamidomethylation		12844000	8255900	3906700	1743700	1981800	2907200	11106000	6897700	3151000	1620900	1754800	2703800	1.00:0.62:0.28:0.15:0.16:0.24	8335400	2210900	7051600	2026500	1.00:0.29	16682	Peptide methionine sulfoxide reductase MsrB OS=Salmonella typhimurium (strain 14028s / SGSC 2262) OX=588858 GN=yeaA PE=3 SV=1
509	421761	A0A0F6B770|A0A0F6B770_SALT1	45.94	18	2	2			2856700	4112900	1851900	470260	203460	2902300	2856700	4112900	1851900	470260	203460	2902300	1.00:1.44:0.65:0.16:0.07:1.02	2940500	1192000	2940500	1192000	1.00:0.41	15166	Ribosome-binding factor A OS=Salmonella typhimurium (strain 14028s / SGSC 2262) OX=588858 GN=rbfA PE=3 SV=1
418	421825	A0A0F6B9S0|A0A0F6B9S0_SALT1	45.32	71	3	3			23666000	25062000	6147900	4190700	3964900	4950200	23666000	25062000	6147900	4190700	3964900	4950200	1.00:1.06:0.26:0.18:0.17:0.21	18292000	4368600	18292000	4368600	1.00:0.24	9312	Cell division protein ZapB OS=Salmonella typhimurium (strain 14028s / SGSC 2262) OX=588858 GN=yiiU PE=3 SV=1
111	421137	A0A0F6B981|A0A0F6B981_SALT1	44.88	21	6	6			3755500	3974300	2634900	1522800	1701000	1921400	2653600	2864400	2011800	1156200	1109400	1470900	1.00:1.08:0.76:0.44:0.42:0.55	3454900	1715000	2509900	1245500	1.00:0.50	46993	Transcription termination factor Rho OS=Salmonella typhimurium (strain 14028s / SGSC 2262) OX=588858 GN=rho PE=3 SV=1
122	421261	A0A0F6B4Q3|A0A0F6B4Q3_SALT1	44.79	51	6	6			15886000	14610000	8438000	5529000	5333300	8080200	12002000	11660000	7377000	4099100	4147700	5296300	1.00:0.97:0.61:0.34:0.35:0.44	12978000	6314200	10346000	4514300	1.00:0.44	22533	Uracil phosphoribosyltransferase OS=Salmonella typhimurium (strain 14028s / SGSC 2262) OX=588858 GN=upp PE=3 SV=1
820	422090	A0A0F6B4M6|A0A0F6B4M6_SALT1	44.49	22	1	1			2714900	2144400	1692800	459860	445710	503750	2714900	2144400	1692800	459860	445710	503750	1.00:0.79:0.62:0.17:0.16:0.19	2184000	469770	2184000	469770	1.00:0.22	8308	Putative cytoplasmic protein OS=Salmonella typhimurium (strain 14028s / SGSC 2262) OX=588858 GN=STM14_3035 PE=4 SV=1
396	421325	A0A0F6B3C6|A0A0F6B3C6_SALT1	44.42	33	5	5	Carbamidomethylation		1932400	1652400	910560	2861900	2913400	4102300	1372000	1261700	692840	2533500	2599100	3241300	1.00:0.92:0.50:1.85:1.89:2.36	1498500	3292500	1108800	2791300	1.00:2.52	28368	Imidazole glycerol phosphate synthase subunit HisF OS=Salmonella typhimurium (strain 14028s / SGSC 2262) OX=588858 GN=hisF PE=3 SV=1
134	421348	A0A0F6BAR1|A0A0F6BAR1_SALT1	44.24	52	9	9	Oxidation (M)		292800000	351900000	197470000	84763000	58846000	266740000	141800000	173130000	103170000	55389000	36199000	144550000	1.00:1.22:0.73:0.39:0.26:1.02	280720000	136780000	139370000	78713000	1.00:0.56	15784	50S ribosomal protein L9 OS=Salmonella typhimurium (strain 14028s / SGSC 2262) OX=588858 GN=rplI PE=3 SV=1
21	421122	A0A0F6AX21|A0A0F6AX21_SALT1	44.15	65	20	20	Carbamidomethylation	Oxidation (M)	457440000	416290000	305810000	76563000	69454000	323450000	146040000	143420000	109980000	26603000	25345000	112030000	1.00:0.98:0.75:0.18:0.17:0.77	393180000	156490000	133150000	54658000	1.00:0.41	30358	Elongation factor Ts OS=Salmonella typhimurium (strain 14028s / SGSC 2262) OX=588858 GN=tsf PE=3 SV=1
781	421929	A0A0F6B0X1|A0A0F6B0X1_SALT1	44.02	33	2	2			3520000	3395200	1433900	692340	696180	1055400	3520000	3395200	1433900	692340	696180	1055400	1.00:0.96:0.41:0.20:0.20:0.30	2783100	814630	2783100	814630	1.00:0.29	8391	Murein lipoprotein OS=Salmonella typhimurium (strain 14028s / SGSC 2262) OX=588858 GN=lpp PE=4 SV=1
712	421957	A0A0F6B789|A0A0F6B789_SALT1	42.97	29	3	3	Carbamidomethylation		23994000	19954000	5966200	8077800	8802600	5242700	23994000	19954000	5966200	8077800	8802600	5242700	1.00:0.83:0.25:0.34:0.37:0.22	16638000	7374400	16638000	7374400	1.00:0.44	9125	50S ribosomal protein L27 OS=Salmonella typhimurium (strain 14028s / SGSC 2262) OX=588858 GN=rpmA PE=3 SV=1
44	421094	A0A0F6AWM7|A0A0F6AWM7_SALT1	42.68	52	15	15			17957000	18190000	12199000	7324100	6419100	12240000	4975400	5047800	4693600	2578500	1709200	4120800	1.00:1.01:0.94:0.52:0.34:0.83	16116000	8661200	4905600	2802800	1.00:0.57	47251	Chaperone SurA OS=Salmonella typhimurium (strain 14028s / SGSC 2262) OX=588858 GN=surA PE=1 SV=1
42	421096	A0A0F6AWC3|A0A0F6AWC3_SALT1	42.15	37	9	9	Carbamidomethylation		24842000	23316000	17189000	8214200	8585900	10282000	12141000	11681000	9985100	5357000	5272400	5334500	1.00:0.96:0.82:0.44:0.43:0.44	21782000	9027500	11269000	5321300	1.00:0.47	35171	Transaldolase OS=Salmonella typhimurium (strain 14028s / SGSC 2262) OX=588858 GN=talB PE=3 SV=1
182	421502	A0A0F6B7M2|A0A0F6B7M2_SALT1	41.87	59	7	7	Carbamidomethylation	Oxidation (M)	136100000	144920000	97681000	38198000	41223000	112480000	74429000	88234000	62910000	22280000	26787000	58249000	1.00:1.19:0.85:0.30:0.36:0.78	126230000	63966000	75191000	35772000	1.00:0.48	14127	30S ribosomal protein S8 OS=Salmonella typhimurium (strain 14028s / SGSC 2262) OX=588858 GN=rpsH PE=3 SV=1
322	421250	A0A0F6AYS3|A0A0F6AYS3_SALT1	41.2	21	3	3	Carbamidomethylation		2487800	2320800	1039800	772170	785190	648230	2487800	2320800	1039800	772170	785190	648230	1.00:0.93:0.42:0.31:0.32:0.26	1949500	735200	1949500	735200	1.00:0.38	38547	Aldose 1-epimerase OS=Salmonella typhimurium (strain 14028s / SGSC 2262) OX=588858 GN=galM PE=3 SV=1
903	422086	A0A0F6B2T1|A0A0F6B2T1_SALT1	40.41	78	3	3	Carbamidomethylation		4358100	5302200	3098600	2131400	1905400	3379600	4358100	5302200	3098600	2131400	1905400	3379600	1.00:1.22:0.71:0.49:0.44:0.78	4253000	2472200	4253000	2472200	1.00:0.58	8182	Uncharacterized protein OS=Salmonella typhimurium (strain 14028s / SGSC 2262) OX=588858 GN=yecF PE=4 SV=1
156	421329	A0A0F6BBE4|A0A0F6BBE4_SALT1	40.06	20	4	4			13512000	17662000	11530000	2441900	2429500	9228400	12730000	16586000	10558000	2082900	2147600	8729700	1.00:1.30:0.83:0.16:0.17:0.69	14235000	4699900	13291000	4320100	1.00:0.33	27291	Two-component response regulator OS=Salmonella typhimurium (strain 14028s / SGSC 2262) OX=588858 GN=arcA PE=4 SV=1
162	421213	A0A0F6B4V8|A0A0F6B4V8_SALT1	38.58	12	3	3	Carbamidomethylation		978190	1176600	514780	213930	133190	1019400	978190	1176600	514780	213930	133190	1019400	1.00:1.20:0.53:0.22:0.14:1.04	889860	455520	889860	455520	1.00:0.51	45092	Cysteine desulfurase IscS OS=Salmonella typhimurium (strain 14028s / SGSC 2262) OX=588858 GN=nifS PE=3 SV=1
140	421253	A0A0F6B278|A0A0F6B278_SALT1	38.2	44	10	10	Carbamidomethylation		17790000	14076000	9493500	4255800	3245200	10584000	8352300	8474500	3662000	2324700	1585100	5899600	1.00:1.01:0.44:0.28:0.19:0.71	13787000	6028400	6829600	3269800	1.00:0.48	34216	Ribose-phosphate pyrophosphokinase OS=Salmonella typhimurium (strain 14028s / SGSC 2262) OX=588858 GN=prsA PE=3 SV=1
977	421822	A0A0F6AXC3|A0A0F6AXC3_SALT1	38.09	28	2	2	Carbamidomethylation		4751000	4648700	1013900	692180	876460	1677600	4751000	4648700	1013900	692180	876460	1677600	1.00:0.98:0.21:0.15:0.18:0.35	3471200	1082100	3471200	1082100	1.00:0.31	16970	Xanthine phosphoribosyltransferase OS=Salmonella typhimurium (strain 14028s / SGSC 2262) OX=588858 GN=gpt PE=3 SV=1
1173	422060	A0A0F6B6L2|A0A0F6B6L2_SALT1	37.78	34	3	3	Carbamidomethylation		6169000	5302900	2077600	1512500	1923400	1715300	5444200	4817500	1943800	1202300	1575800	1398400	1.00:0.88:0.36:0.22:0.29:0.26	4516500	1717100	4068500	1392200	1.00:0.34	12794	Uncharacterized protein OS=Salmonella typhimurium (strain 14028s / SGSC 2262) OX=588858 GN=yggL PE=4 SV=1
729	421503	A0A0F6B8N2|A0A0F6B8N2_SALT1	37.43	24	4	4	Carbamidomethylation		2591900	2697000	1788700	1150900	830150	2169500	2309700	2349400	1562100	1013800	707760	1980400	1.00:1.02:0.68:0.44:0.31:0.86	2359200	1383500	2073700	1234000	1.00:0.60	25269	Ribonuclease PH OS=Salmonella typhimurium (strain 14028s / SGSC 2262) OX=588858 GN=rph PE=3 SV=1
960	422089	A0A0F6B2E5|A0A0F6B2E5_SALT1	36.7	78	4	4			171220000	181210000	132730000	47697000	51133000	130440000	131830000	157020000	119130000	38311000	41478000	109730000	1.00:1.19:0.90:0.29:0.31:0.83	161720000	76422000	135990000	63174000	1.00:0.46	7402	Cold shock-like protein CspC OS=Salmonella typhimurium (strain 14028s / SGSC 2262) OX=588858 GN=cspC PE=4 SV=1
340	421504	A0A0F6B7S1|A0A0F6B7S1_SALT1	36.7	14	1	1			10547000	9310100	10223000	3490000	2446400	4057400	10547000	9310100	10223000	3490000	2446400	4057400	1.00:0.88:0.97:0.33:0.23:0.38	10027000	3331300	10027000	3331300	1.00:0.33	20332	Peptidyl-prolyl cis-trans isomerase OS=Salmonella typhimurium (strain 14028s / SGSC 2262) OX=588858 GN=ppiA PE=3 SV=1
237	421268	A0A0F6AXS8|A0A0F6AXS8_SALT1	36.28	4	1	1			410940	128930	220740	127690	144060	115050	410940	128930	220740	127690	144060	115050	1.00:0.31:0.54:0.31:0.35:0.28	253540	128930	253540	128930	1.00:0.51	46176	ATP-dependent Clp protease ATP-binding subunit ClpX OS=Salmonella typhimurium (strain 14028s / SGSC 2262) OX=588858 GN=clpX PE=3 SV=1
88	421270	A0A0F6B2B9|A0A0F6B2B9_SALT1	36.22	33	6	6			20179000	22657000	13899000	8891200	8304700	12158000	14776000	16065000	10869000	7089300	6086100	9324900	1.00:1.09:0.74:0.48:0.41:0.63	18912000	9784700	13903000	7500100	1.00:0.54	29500	Site-determining protein OS=Salmonella typhimurium (strain 14028s / SGSC 2262) OX=588858 GN=minD PE=3 SV=1
450	421714	A0A0F6B464|A0A0F6B464_SALT1	36.16	37	4	4	Carbamidomethylation		12296000	14478000	4910900	2619400	1294100	11221000	10913000	13291000	4786800	2187200	1046300	10682000	1.00:1.22:0.44:0.20:0.10:0.98	10562000	5044700	9663700	4638400	1.00:0.48	18602	NADH dehydrogenase subunit E OS=Salmonella typhimurium (strain 14028s / SGSC 2262) OX=588858 GN=nuoE PE=4 SV=1
69	421550	A0A0F6B244|HNS_SALT1	36.15	66	10	10	Carbamidomethylation	Oxidation (M)	275730000	245280000	190900000	93280000	80936000	197190000	117650000	123390000	56847000	43261000	46381000	77848000	1.00:1.05:0.48:0.37:0.39:0.66	237300000	123800000	99295000	55830000	1.00:0.56	15543	DNA-binding protein H-NS OS=Salmonella typhimurium (strain 14028s / SGSC 2262) OX=588858 GN=hns PE=1 SV=1
715	421828	A0A0F6B6E8|A0A0F6B6E8_SALT1	36.04	6	1	1			32592000	25623000	28498000	4023400	4912600	5208700	32592000	25623000	28498000	4023400	4912600	5208700	1.00:0.79:0.87:0.12:0.15:0.16	28904000	4714900	28904000	4714900	1.00:0.16	13841	Glycine cleavage system H protein OS=Salmonella typhimurium (strain 14028s / SGSC 2262) OX=588858 GN=gcvH PE=3 SV=1
157	421349	A0A0F6B784|A0A0F6B784_SALT1	35.57	44	5	5			16788000	14298000	4071000	4045800	3001600	8767100	13994000	12693000	3814100	3506500	2539200	7928800	1.00:0.91:0.27:0.25:0.18:0.57	11719000	5271500	10167000	4658200	1.00:0.46	17656	Transcription elongation factor GreA OS=Salmonella typhimurium (strain 14028s / SGSC 2262) OX=588858 GN=greA PE=3 SV=1
249	421637	A0A0F6B7N1|A0A0F6B7N1_SALT1	35.12	55	7	7	Oxidation (M)		137480000	178670000	68474000	50989000	36476000	93052000	76484000	106220000	43522000	28985000	26085000	53767000	1.00:1.39:0.57:0.38:0.34:0.70	128210000	60172000	75409000	36279000	1.00:0.48	12226	50S ribosomal protein L22 OS=Salmonella typhimurium (strain 14028s / SGSC 2262) OX=588858 GN=rplV PE=3 SV=1
315	421347	A0A0F6AZA8|A0A0F6AZA8_SALT1	35.07	7	2	2			783320	877090	516910	412260	424760	469600	783320	877090	516910	412260	424760	469600	1.00:1.12:0.66:0.53:0.54:0.60	725770	435540	725770	435540	1.00:0.60	48580	Serine--tRNA ligase OS=Salmonella typhimurium (strain 14028s / SGSC 2262) OX=588858 GN=serS PE=3 SV=1
213	421146	A0A0F6B4T4|A0A0F6B4T4_SALT1	34.9	17	4	4			2022300	1830000	1507600	693090	624880	1108500	1876500	1711600	1471200	663390	568290	1084000	1.00:0.91:0.78:0.35:0.30:0.58	1786600	808820	1686400	771900	1.00:0.46	40626	4-hydroxy-3-methylbut-2-en-1-yl diphosphate synthase (flavodoxin) OS=Salmonella typhimurium (strain 14028s / SGSC 2262) OX=588858 GN=ispG PE=3 SV=1
333	421422	A0A0F6AXC9|A0A0F6AXC9_SALT1	34.63	6	1	1			176250	250020	112220	68644	150360	67390	176250	250020	112220	68644	150360	67390	1.00:1.42:0.64:0.39:0.85:0.38	179500	95466	179500	95466	1.00:0.53	44665	Gamma-glutamyl phosphate reductase OS=Salmonella typhimurium (strain 14028s / SGSC 2262) OX=588858 GN=proA PE=3 SV=1
449	421677	A0A0F6B617|A0A0F6B617_SALT1	34.57	18	4	4			961260	1040600	358610	1481800	1484400	3888600	729210	713060	291970	1478500	1481600	3341200	1.00:0.98:0.40:2.03:2.03:4.58	786810	2285000	578080	2100400	1.00:3.63	28027	Phosphoadenosine phosphosulfate reductase OS=Salmonella typhimurium (strain 14028s / SGSC 2262) OX=588858 GN=cysH PE=3 SV=1
928	421809	A0A0F6B2C7|A0A0F6B2C7_SALT1	34.32	32	4	4	Carbamidomethylation		1586100	1766800	489670	509300	264070	772860	1505500	1556200	437210	507110	261700	721240	1.00:1.03:0.29:0.34:0.17:0.48	1280900	515410	1166300	496680	1.00:0.43	24742	Putative molecular chaperone OS=Salmonella typhimurium (strain 14028s / SGSC 2262) OX=588858 GN=yeaZ PE=4 SV=1
524	421386	A0A0F6B3E5|A0A0F6B3E5_SALT1	34.18	5	1	1			139340	184320	82481	21934	24214	91324	139340	184320	82481	21934	24214	91324	1.00:1.32:0.59:0.16:0.17:0.66	135380	45824	135380	45824	1.00:0.34	32554	dTDP-4-dehydrorhamnose reductase OS=Salmonella typhimurium (strain 14028s / SGSC 2262) OX=588858 GN=rfbD PE=3 SV=1
416	421605	A0A0F6B596|A0A0F6B596_SALT1	34.12	55	4	4	Oxidation (M)		19509000	23905000	20817000	11335000	7211700	19528000	16359000	22345000	18142000	5147200	2403700	14921000	1.00:1.37:1.11:0.31:0.15:0.91	21411000	12692000	18949000	7490700	1.00:0.40	12652	Translation inhibitor protein RaiA OS=Salmonella typhimurium (strain 14028s / SGSC 2262) OX=588858 GN=yfiA PE=4 SV=1
260	421256	A0A0F6B0N2|A0A0F6B0N2_SALT1	34.06	5	1	1			432260	427240	176130	24426	20820	337740	432260	427240	176130	24426	20820	337740	1.00:0.99:0.41:0.06:0.05:0.78	345210	127660	345210	127660	1.00:0.37	30785	Exonuclease III OS=Salmonella typhimurium (strain 14028s / SGSC 2262) OX=588858 GN=xthA PE=4 SV=1
153	421200	A0A0F6AZT8|A0A0F6AZT8_SALT1	33.66	25	6	6	Carbamidomethylation		4247800	4683800	3712200	1483200	1089400	2100400	3404500	3479100	3164200	1107500	656880	1783100	1.00:1.02:0.93:0.33:0.19:0.52	4214600	1557700	3349300	1182500	1.00:0.35	45559	Glucose-1-phosphatase/inositol phosphatase OS=Salmonella typhimurium (strain 14028s / SGSC 2262) OX=588858 GN=agp PE=4 SV=1
1172	421946	A0A0F6BAH8|A0A0F6BAH8_SALT1	33.37	15	1	1			218520	238680	59718	83883	106530	119680	218520	238680	59718	83883	106530	119680	1.00:1.09:0.27:0.38:0.49:0.55	172310	103360	172310	103360	1.00:0.60	10978	Uncharacterized protein OS=Salmonella typhimurium (strain 14028s / SGSC 2262) OX=588858 GN=STM14_5191 PE=4 SV=1
297	421318	A0A0F6AWT4|A0A0F6AWT4_SALT1	33.35	11	3	3	Carbamidomethylation		2907600	2700000	2322900	1214900	1137100	1516300	2907600	2700000	2322900	1214900	1137100	1516300	1.00:0.93:0.80:0.42:0.39:0.52	2643500	1289400	2643500	1289400	1.00:0.49	37139	GMP reductase OS=Salmonella typhimurium (strain 14028s / SGSC 2262) OX=588858 GN=guaC PE=3 SV=1
205	421486	A0A0F6B4I2|A0A0F6B4I2_SALT1	32.85	62	8	8	Oxidation (M)		140610000	136870000	100320000	70307000	50006000	121860000	85617000	84919000	66927000	40864000	22488000	83414000	1.00:0.99:0.78:0.48:0.26:0.97	125930000	80724000	79154000	48922000	1.00:0.62	18247	Glucose-specific PTS system component OS=Salmonella typhimurium (strain 14028s / SGSC 2262) OX=588858 GN=crr PE=4 SV=1
570	422477	A0A0F6AXU8|A0A0F6AXU8_SALT1	32.62	16	1	1			153830	160540	127570	21829000	5090800	62537000	153830	160540	127570	21829000	5090800	62537000	1.00:1.04:0.83:64.00:33.09:64.00	147310	29819000	147310	29819000	1.00:64.00	9815	50S ribosomal protein L31 type B OS=Salmonella typhimurium (strain 14028s / SGSC 2262) OX=588858 GN=rpmE2 PE=3 SV=1
862	421730	A0A0F6AXW3|A0A0F6AXW3_SALT1	32.26	29	4	4	Carbamidomethylation		3311700	3352000	1711700	721660	518990	3617500	2983900	3043100	1698000	613690	368810	3530500	1.00:1.02:0.57:0.21:0.12:1.18	2791800	1619400	2575000	1504300	1.00:0.58	19985	Adenine phosphoribosyltransferase OS=Salmonella typhimurium (strain 14028s / SGSC 2262) OX=588858 GN=apt PE=3 SV=1
231	421635	A0A0F6B7L3|A0A0F6B7L3_SALT1	32.13	68	7	7	Carbamidomethylation	Oxidation (M)	105080000	114650000	69881000	42953000	29406000	90622000	81202000	85105000	52587000	33924000	20859000	76075000	1.00:1.05:0.65:0.42:0.26:0.94	96535000	54327000	72965000	43619000	1.00:0.60	13831	30S ribosomal protein S11 OS=Salmonella typhimurium (strain 14028s / SGSC 2262) OX=588858 GN=rpsK PE=3 SV=1
256	421603	A0A0F6AY21|A0A0F6AY21_SALT1	31.59	41	5	5	Carbamidomethylation	Oxidation (M)	62643000	64448000	40844000	20211000	18125000	38055000	52255000	53953000	36782000	16837000	16196000	30771000	1.00:1.03:0.70:0.32:0.31:0.59	55979000	25463000	47664000	21268000	1.00:0.45	18140	Peptidyl-prolyl cis-trans isomerase OS=Salmonella typhimurium (strain 14028s / SGSC 2262) OX=588858 GN=ppiB PE=3 SV=1
121	421184	A0A0F6AX16|A0A0F6AX16_SALT1	31.53	57	13	13	Carbamidomethylation		13677000	15663000	8990000	28206000	29157000	43247000	4557100	8638100	5704200	10652000	11264000	21777000	1.00:1.90:1.25:2.34:2.47:4.78	12777000	33537000	6299800	14564000	1.00:2.31	29878	2 3 4 5-tetrahydropyridine-2 6-dicarboxylate N-succinyltransferase OS=Salmonella typhimurium (strain 14028s / SGSC 2262) OX=588858 GN=dapD PE=3 SV=1
375	421898	A0A0F6AXD1|A0A0F6AXD1_SALT1	31.46	34	2	2			4854800	6295000	4700800	1403400	807880	2662900	4854800	6295000	4700800	1403400	807880	2662900	1.00:1.30:0.97:0.29:0.17:0.55	5283500	1624700	5283500	1624700	1.00:0.31	11859	Putative cytoplasmic protein OS=Salmonella typhimurium (strain 14028s / SGSC 2262) OX=588858 GN=STM14_0383 PE=4 SV=1
535	421755	A0A0F6B9G9|A0A0F6B9G9_SALT1	31.09	27	4	4			4861400	6955700	4770200	1878000	1476700	4298000	4659100	6304500	3484800	1703300	1470100	3779200	1.00:1.35:0.75:0.37:0.32:0.81	5529100	2550900	4816100	2317500	1.00:0.48	19213	Der GTPase-activating protein YihI OS=Salmonella typhimurium (strain 14028s / SGSC 2262) OX=588858 GN=yihI PE=3 SV=1
62	421305	A0A0F6AX23|A0A0F6AX23_SALT1	30.76	59	8	8	Oxidation (M)		65450000	65439000	41464000	25766000	29307000	39535000	35933000	42009000	28439000	19047000	21010000	24990000	1.00:1.17:0.79:0.53:0.58:0.70	57451000	31536000	35461000	21682000	1.00:0.61	20556	Ribosome-recycling factor OS=Salmonella typhimurium (strain 14028s / SGSC 2262) OX=588858 GN=frr PE=3 SV=1
73	421225	A0A0F6AXW9|A0A0F6AXW9_SALT1	30.36	47	10	10	Oxidation (M)		47560000	56464000	33238000	17421000	16751000	34583000	25099000	33081000	19007000	8654900	8517400	19095000	1.00:1.32:0.76:0.34:0.34:0.76	45754000	22918000	25729000	12089000	1.00:0.47	23488	Adenylate kinase OS=Salmonella typhimurium (strain 14028s / SGSC 2262) OX=588858 GN=adk PE=3 SV=1
330	421562	A0A0F6B961|A0A0F6B961_SALT1	30.33	68	8	8	Carbamidomethylation		64861000	66553000	37404000	19777000	13668000	53476000	45464000	50356000	27416000	13785000	8472500	36351000	1.00:1.11:0.60:0.30:0.19:0.80	56273000	28973000	41079000	19536000	1.00:0.48	13078	Uncharacterized protein OS=Salmonella typhimurium (strain 14028s / SGSC 2262) OX=588858 GN=yifE PE=4 SV=1
618	421631	A0A0F6AX48|A0A0F6AX48_SALT1	30.13	24	4	4			1778200	1345300	1305100	561010	478750	2076500	1560100	1242700	1244500	338420	282490	1896200	1.00:0.80:0.80:0.22:0.18:1.22	1476200	1038800	1349100	839050	1.00:0.62	29436	Lipoprotein OS=Salmonella typhimurium (strain 14028s / SGSC 2262) OX=588858 GN=metQ PE=3 SV=1
361	421439	A0A0F6B434|A0A0F6B434_SALT1	29.94	18	4	4	Carbamidomethylation		1082700	1357500	649000	1038200	799390	5065600	984560	1164500	513800	788230	595630	4228400	1.00:1.18:0.52:0.80:0.60:4.29	1029700	2301100	887620	1870700	1.00:2.11	41165	UDP-4-amino-4-deoxy-L-arabinose--oxoglutarate aminotransferase OS=Salmonella typhimurium (strain 14028s / SGSC 2262) OX=588858 GN=yfbE PE=3 SV=1
117	421360	A0A0F6AY97|A0A0F6AY97_SALT1	29.77	72	10	10	Carbamidomethylation	Oxidation (M)	154840000	169430000	84759000	60976000	57951000	107410000	72020000	84048000	51333000	30462000	31059000	53205000	1.00:1.17:0.71:0.42:0.43:0.74	136340000	75444000	69133000	38242000	1.00:0.55	20747	Alkyl hydroperoxide reductase C OS=Salmonella typhimurium (strain 14028s / SGSC 2262) OX=588858 GN=ahpC PE=3 SV=1
148	421373	A0A0F6B9Y2|A0A0F6B9Y2_SALT1	29.3	52	8	8	Carbamidomethylation		40796000	53414000	23327000	19969000	13971000	33325000	26203000	34266000	13595000	14205000	8880600	24145000	1.00:1.31:0.52:0.54:0.34:0.92	39179000	22422000	24688000	15744000	1.00:0.64	17801	50S ribosomal protein L10 OS=Salmonella typhimurium (strain 14028s / SGSC 2262) OX=588858 GN=rplJ PE=3 SV=1
127	421187	A0A0F6AYT2|A0A0F6AYT2_SALT1	29.27	79	15	15			18081000	14021000	9324400	41679000	36770000	87648000	5750200	4224600	3513100	16207000	14701000	35607000	1.00:0.73:0.61:2.82:2.56:6.19	13809000	55366000	4496000	22172000	1.00:4.93	27548	Molybdate transporter periplasmic protein OS=Salmonella typhimurium (strain 14028s / SGSC 2262) OX=588858 GN=modA PE=4 SV=1
27	421106	A0A0F6AYN4|A0A0F6AYN4_SALT1	28.77	3	1	1	Carbamidomethylation		2866500	767020	754910	78285	105460	49638	2866500	767020	754910	78285	105460	49638	1.00:0.27:0.26:0.03:0.04:0.02	1462800	77795	1462800	77795	1.00:0.05	64462	Succinate dehydrogenase flavoprotein subunit OS=Salmonella typhimurium (strain 14028s / SGSC 2262) OX=588858 GN=sdhA PE=3 SV=1
86	421192	A0A0F6B7N3|A0A0F6B7N3_SALT1	28.76	27	7	7	Oxidation (M)		27459000	20744000	10524000	4458800	5007700	13771000	15844000	12564000	8153600	3028500	2693000	9799900	1.00:0.79:0.51:0.19:0.17:0.62	19576000	7745800	12187000	5173800	1.00:0.42	29820	50S ribosomal protein L2 OS=Salmonella typhimurium (strain 14028s / SGSC 2262) OX=588858 GN=rplB PE=3 SV=1
809	421588	A0A0F6B4Q0|A0A0F6B4Q0_SALT1	28.41	29	2	2			4921300	3926100	4202000	335480	267750	3449400	4921300	3926100	4202000	335480	267750	3449400	1.00:0.80:0.85:0.07:0.05:0.70	4349800	1350900	4349800	1350900	1.00:0.31	13377	Arsenate reductase OS=Salmonella typhimurium (strain 14028s / SGSC 2262) OX=588858 GN=yfgD PE=3 SV=1
300	421370	A0A0F6AZW3|A0A0F6AZW3_SALT1	28.25	7	2	2			954910	567760	500080	88470	146140	612560	954910	567760	500080	88470	146140	612560	1.00:0.59:0.52:0.09:0.15:0.64	674250	282390	674250	282390	1.00:0.42	35034	Glyoxylate/hydroxypyruvate reductase A OS=Salmonella typhimurium (strain 14028s / SGSC 2262) OX=588858 GN=ycdW PE=3 SV=1
708	422051	A0A0F6B6V4|A0A0F6B6V4_SALT1	27.81	25	3	3			11887000	9939900	6788500	684920	253240	12397000	11887000	9939900	6788500	684920	253240	12397000	1.00:0.84:0.57:0.06:0.02:1.04	9538300	4445000	9538300	4445000	1.00:0.47	13945	Putative outer membrane protein OS=Salmonella typhimurium (strain 14028s / SGSC 2262) OX=588858 GN=ygiW PE=4 SV=1
84	421143	A0A0F6AWS5|A0A0F6AWS5_SALT1	27.7	41	11	11			20949000	21145000	12764000	7477600	7390200	12241000	11523000	11921000	7447300	5105200	4852900	7102300	1.00:1.03:0.65:0.44:0.42:0.62	18286000	9036100	10297000	5686800	1.00:0.55	40324	Cell division protein FtsZ OS=Salmonella typhimurium (strain 14028s / SGSC 2262) OX=588858 GN=ftsZ PE=3 SV=1
139	421208	A0A0F6AZC5|A0A0F6AZC5_SALT1	27.47	27	7	7			1753500	1965300	1647200	2617000	2333300	4372700	854130	934680	1029000	1393500	1014100	2619500	1.00:1.09:1.20:1.63:1.19:3.07	1788700	3107700	939290	1675700	1.00:1.78	39832	Phosphoserine aminotransferase OS=Salmonella typhimurium (strain 14028s / SGSC 2262) OX=588858 GN=serC PE=3 SV=1
20	421091	A0A0F6B623|A0A0F6B623_SALT1	27.08	59	18	18	Carbamidomethylation	Oxidation (M)	110630000	108120000	99406000	48855000	53278000	101080000	41609000	36120000	33478000	15336000	14730000	41976000	1.00:0.87:0.80:0.37:0.35:1.01	106050000	67739000	37069000	24014000	1.00:0.65	45599	Enolase OS=Salmonella typhimurium (strain 14028s / SGSC 2262) OX=588858 GN=eno PE=3 SV=1
497	421826	A0A0F6AZK4|A0A0F6AZK4_SALT1	26.82	44	6	6	Carbamidomethylation		19622000	16148000	18031000	8265700	7092000	12594000	16599000	13579000	16232000	7391600	6408700	11362000	1.00:0.82:0.98:0.45:0.39:0.68	17933000	9317400	15470000	8387600	1.00:0.54	18370	Superoxide dismutase [Cu-Zn] OS=Salmonella typhimurium (strain 14028s / SGSC 2262) OX=588858 GN=sodC_1 PE=3 SV=1
275	421491	A0A0F6B7M5|A0A0F6B7M5_SALT1	26.66	67	8	8			122970000	123220000	60086000	49508000	31205000	73343000	90892000	96350000	48233000	35740000	18220000	55023000	1.00:1.06:0.53:0.39:0.20:0.61	102090000	51352000	78492000	36328000	1.00:0.46	11316	50S ribosomal protein L24 OS=Salmonella typhimurium (strain 14028s / SGSC 2262) OX=588858 GN=rplX PE=3 SV=1
290	421366	A0A0F6B938|A0A0F6B938_SALT1	26.53	50	6	6	Oxidation (M)		36627000	33350000	26935000	9028100	8491400	18800000	28995000	26728000	21372000	8120600	7782400	16354000	1.00:0.92:0.74:0.28:0.27:0.56	32304000	12107000	25698000	10752000	1.00:0.42	19412	ATP synthase subunit delta OS=Salmonella typhimurium (strain 14028s / SGSC 2262) OX=588858 GN=atpH PE=3 SV=1
1203	422756	A0A0F6B8M5|A0A0F6B8M5_SALT1	26.46	44	2	2			39863000	53437000	37114000	19309000	24280000	17527000	39863000	53437000	37114000	19309000	24280000	17527000	1.00:1.34:0.93:0.48:0.61:0.44	43471000	20372000	43471000	20372000	1.00:0.47	6372	50S ribosomal protein L33 OS=Salmonella typhimurium (strain 14028s / SGSC 2262) OX=588858 GN=rpmG PE=3 SV=1
152	421471	A0A0F6B2L9|A0A0F6B2L9_SALT1	26.21	13	2	2	Carbamidomethylation		1210900	1398800	1011200	5645200	2896600	57597000	1210900	1398800	1011200	5645200	2896600	57597000	1.00:1.16:0.84:4.66:2.39:47.56	1207000	22046000	1207000	22046000	1.00:18.27	34194	High-affinity zinc transporter periplasmic component OS=Salmonella typhimurium (strain 14028s / SGSC 2262) OX=588858 GN=znuA PE=4 SV=1
329	421592	A0A0F6B9G2|A0A0F6B9G2_SALT1	25.84	36	6	6			37315000	27949000	23966000	11192000	11783000	21248000	31038000	23529000	20463000	10042000	10608000	18305000	1.00:0.76:0.66:0.32:0.34:0.59	29743000	14741000	25010000	12985000	1.00:0.52	22911	Thiol:disulfide interchange protein OS=Salmonella typhimurium (strain 14028s / SGSC 2262) OX=588858 GN=dsbA PE=3 SV=1
1107	422114	A0A0F6AZQ4|A0A0F6AZQ4_SALT1	25.58	40	2	2			8784700	8486500	669970	129800	206620	243450	8784700	8486500	669970	129800	206620	243450	1.00:0.97:0.08:0.02:0.02:0.03	5980400	193290	5980400	193290	1.00:0.03	12751	Chaperone protein OS=Salmonella typhimurium (strain 14028s / SGSC 2262) OX=588858 GN=pipC PE=1 SV=1
956	421995	A0A0F6B0F8|A0A0F6B0F8_SALT1	25.42	32	2	2	Carbamidomethylation		6127400	7204800	5892100	3805100	2833300	4378100	6127400	7204800	5892100	3805100	2833300	4378100	1.00:1.18:0.96:0.62:0.46:0.71	6408100	3672100	6408100	3672100	1.00:0.57	12576	Lysozyme inhibitor OS=Salmonella typhimurium (strain 14028s / SGSC 2262) OX=588858 GN=pliC PE=4 SV=1
239	421322	A0A0F6AYC7|A0A0F6AYC7_SALT1	25.18	7	1	1			1050300	1308300	693570	31789	21804	393180	1050300	1308300	693570	31789	21804	393180	1.00:1.25:0.66:0.03:0.02:0.37	1017400	148920	1017400	148920	1.00:0.15	36042	Lipoyl synthase OS=Salmonella typhimurium (strain 14028s / SGSC 2262) OX=588858 GN=lipA PE=3 SV=1
836	421712	A0A0F6BAM1|A0A0F6BAM1_SALT1	25.15	33	3	3	Carbamidomethylation		1181600	1176700	3021800	1193300	1058800	1006600	1181600	1176700	3021800	1193300	1058800	1006600	1.00:1.00:2.56:1.01:0.90:0.85	1793400	1086200	1793400	1086200	1.00:0.61	16895	Putative ATPase OS=Salmonella typhimurium (strain 14028s / SGSC 2262) OX=588858 GN=yjeE PE=4 SV=1
221	421312	A0A0F6AXR1|A0A0F6AXR1_SALT1	25.13	65	9	9			40042000	38322000	28453000	17029000	14839000	31951000	16547000	21632000	18304000	6811400	3203700	17203000	1.00:1.31:1.11:0.41:0.19:1.04	35606000	21273000	18828000	9072600	1.00:0.48	18319	UPF0234 protein YajQ OS=Salmonella typhimurium (strain 14028s / SGSC 2262) OX=588858 GN=yajQ PE=3 SV=1
368	421473	A0A0F6AWX8|A0A0F6AWX8_SALT1	25.03	10	2	2			569270	540960	385740	211450	211330	537530	569270	540960	385740	211450	211330	537530	1.00:0.95:0.68:0.37:0.37:0.94	498660	320100	498660	320100	1.00:0.64	31858	Pantothenate synthetase OS=Salmonella typhimurium (strain 14028s / SGSC 2262) OX=588858 GN=panC PE=3 SV=1
299	421290	A0A0F6BAI0|A0A0F6BAI0_SALT1	24.98	16	3	3			3350800	3397600	3831300	1311500	1141700	3152100	3350800	3397600	3831300	1311500	1141700	3152100	1.00:1.01:1.14:0.39:0.34:0.94	3526500	1868400	3526500	1868400	1.00:0.53	28382	Acid phosphatase OS=Salmonella typhimurium (strain 14028s / SGSC 2262) OX=588858 GN=phoN PE=3 SV=1
96	421218	A0A0F6AYN5|A0A0F6AYN5_SALT1	24.98	11	2	2	Carbamidomethylation		6590700	5581800	6188600	1658400	1939500	1571800	6590700	5581800	6188600	1658400	1939500	1571800	1.00:0.85:0.94:0.25:0.29:0.24	6120400	1723200	6120400	1723200	1.00:0.28	26864	Succinate dehydrogenase iron-sulfur subunit OS=Salmonella typhimurium (strain 14028s / SGSC 2262) OX=588858 GN=sdhB PE=3 SV=1
138	421315	A0A0F6BA09|A0A0F6BA09_SALT1	24.69	15	4	4	Carbamidomethylation		1673300	2042300	1350400	905180	632570	1783300	1639500	1978100	1322100	898340	619780	1773000	1.00:1.21:0.81:0.55:0.38:1.08	1688700	1107000	1646600	1097000	1.00:0.67	45693	Phosphoribosylamine--glycine ligase OS=Salmonella typhimurium (strain 14028s / SGSC 2262) OX=588858 GN=purD PE=3 SV=1
116	421259	A0A0F6B7L2|A0A0F6B7L2_SALT1	24.6	35	9	9	Oxidation (M)		82963000	113960000	51471000	27644000	20185000	97114000	63449000	82470000	30107000	21827000	15614000	73876000	1.00:1.30:0.47:0.34:0.25:1.16	82798000	48314000	58675000	37106000	1.00:0.63	23485	30S ribosomal protein S4 OS=Salmonella typhimurium (strain 14028s / SGSC 2262) OX=588858 GN=rpsD PE=3 SV=1
344	421351	A0A0F6B889|A0A0F6B889_SALT1	24.29	3	1	1			194060	167760	145570	116680	102900	119820	194060	167760	145570	116680	102900	119820	1.00:0.86:0.75:0.60:0.53:0.62	169130	113130	169130	113130	1.00:0.67	55181	Putative Zn-dependent peptidase OS=Salmonella typhimurium (strain 14028s / SGSC 2262) OX=588858 GN=yhjJ PE=4 SV=1
58	421220	A0A0F6B7Q0|A0A0F6B7Q0_SALT1	24.05	59	13	13	Oxidation (M)		66399000	77869000	48782000	22150000	19703000	54404000	23672000	27158000	22294000	10084000	7759000	24383000	1.00:1.15:0.94:0.43:0.33:1.03	64350000	32085000	24375000	14076000	1.00:0.58	28945	Peptidyl-prolyl cis-trans isomerase OS=Salmonella typhimurium (strain 14028s / SGSC 2262) OX=588858 GN=fkpA PE=3 SV=1
223	421182	A0A0F6B0G8|A0A0F6B0G8_SALT1	23.87	4	1	1			510170	689670	399720	405750	105860	194690	510170	689670	399720	405750	105860	194690	1.00:1.35:0.78:0.80:0.21:0.38	533190	235440	533190	235440	1.00:0.44	60028	Putative ABC transporter periplasmic binding protein OS=Salmonella typhimurium (strain 14028s / SGSC 2262) OX=588858 GN=STM14_1515 PE=4 SV=1
637	421528	A0A0F6AYV4|A0A0F6AYV4_SALT1	23.48	28	3	3			1492800	1950800	1070600	824540	687780	1531900	1492800	1950800	1070600	824540	687780	1531900	1.00:1.31:0.72:0.55:0.46:1.03	1504700	1014700	1504700	1014700	1.00:0.67	18540	Molybdenum cofactor biosynthesis protein B OS=Salmonella typhimurium (strain 14028s / SGSC 2262) OX=588858 GN=moaB PE=3 SV=1
766	422100	A0A0F6AYC2|A0A0F6AYC2_SALT1	23.45	39	2	2			26127000	24744000	13369000	650560	296090	11692000	22720000	16988000	11715000	483470	254800	10854000	1.00:0.75:0.52:0.02:0.02:0.48	21414000	4213000	17141000	3863900	1.00:0.23	7451	Cold shock protein CspE OS=Salmonella typhimurium (strain 14028s / SGSC 2262) OX=588858 GN=cspE PE=4 SV=1
376	421266	A0A0F6B3E4|A0A0F6B3E4_SALT1	23.14	8	2	2			1707100	1737700	1242100	718270	311430	1384300	1707100	1737700	1242100	718270	311430	1384300	1.00:1.02:0.73:0.42:0.18:0.81	1562300	804680	1562300	804680	1.00:0.52	32453	Glucose-1-phosphate thymidylyltransferase OS=Salmonella typhimurium (strain 14028s / SGSC 2262) OX=588858 GN=rfbA PE=3 SV=1
19	421109	A0A0F6AWV4|A0A0F6AWV4_SALT1	23.05	6	4	4			3766100	4302800	2732100	1674500	1586200	1197200	2804200	3730600	2120900	1565100	1428800	1074800	1.00:1.33:0.76:0.56:0.51:0.38	3600300	1486000	2885200	1356200	1.00:0.47	93529	Aconitate hydratase B OS=Salmonella typhimurium (strain 14028s / SGSC 2262) OX=588858 GN=acnB PE=3 SV=1
65	421196	A0A0F6B176|A0A0F6B176_SALT1	23.05	47	12	12			30197000	26045000	19784000	8286600	6937400	22542000	12661000	13305000	8028400	3036100	2860900	10633000	1.00:1.05:0.63:0.24:0.23:0.84	25342000	12589000	11331000	5509800	1.00:0.49	33915	Putative periplasmic protein OS=Salmonella typhimurium (strain 14028s / SGSC 2262) OX=588858 GN=ydgH PE=4 SV=1
970	421958	A0A0F6AYD3|A0A0F6AYD3_SALT1	23.04	33	2	2			5240800	5424800	2613700	1925500	2501200	3269700	5240800	5424800	2613700	1925500	2501200	3269700	1.00:1.04:0.50:0.37:0.48:0.62	4426500	2565500	4426500	2565500	1.00:0.58	9799	UPF0250 protein YbeD OS=Salmonella typhimurium (strain 14028s / SGSC 2262) OX=588858 GN=ybeD PE=3 SV=1
1228	422095	A0A0F6AZD6|A0A0F6AZD6_SALT1	22.98	57	2	2	Carbamidomethylation		4558200	3800800	1435500	284500	314050	1404500	4558200	3800800	1435500	284500	314050	1404500	1.00:0.83:0.31:0.06:0.07:0.31	3264800	667700	3264800	667700	1.00:0.20	6856	UPF0434 protein YcaR OS=Salmonella typhimurium (strain 14028s / SGSC 2262) OX=588858 GN=ycaR PE=3 SV=1
398	421385	A0A0F6B5A8|A0A0F6B5A8_SALT1	22.83	36	4	4			2470600	2950300	1724600	904560	850520	1891500	2155600	2552000	1545100	738260	668460	1711700	1.00:1.18:0.72:0.34:0.31:0.79	2381900	1215500	2084200	1039500	1.00:0.50	20468	Ribosome maturation factor RimM OS=Salmonella typhimurium (strain 14028s / SGSC 2262) OX=588858 GN=rimM PE=3 SV=1
115	421265	A0A0F6B7L9|A0A0F6B7L9_SALT1	22.79	58	8	8	Oxidation (M)		211710000	274680000	156650000	103320000	89431000	240670000	132400000	172620000	102820000	49793000	36820000	149240000	1.00:1.30:0.78:0.38:0.28:1.13	214340000	144480000	135950000	78617000	1.00:0.58	17603	30S ribosomal protein S5 OS=Salmonella typhimurium (strain 14028s / SGSC 2262) OX=588858 GN=rpsE PE=3 SV=1
70	421163	A0A0F6B9Q8|A0A0F6B9Q8_SALT1	22.72	40	8	8	Carbamidomethylation		12399000	11390000	10045000	4177000	3352400	7402200	6963400	5583900	6052500	2939800	2393200	4543200	1.00:0.80:0.87:0.42:0.34:0.65	11278000	4977200	6199900	3292100	1.00:0.53	31743	3-hydroxy-5-phosphonooxypentane-2 4-dione thiolase OS=Salmonella typhimurium (strain 14028s / SGSC 2262) OX=588858 GN=yneB PE=3 SV=1
503	422058	A0A0F6B3C1|A0A0F6B3C1_SALT1	22.52	5	1	1			126470	80922	141270	1558300	1348400	2024600	126470	80922	141270	1558300	1348400	2024600	1.00:0.64:1.12:12.32:10.66:16.01	116220	1643800	116220	1643800	1.00:14.14	45889	Histidinol dehydrogenase OS=Salmonella typhimurium (strain 14028s / SGSC 2262) OX=588858 GN=hisD PE=3 SV=1
558	421798	A0A0F6AZD1|A0A0F6AZD1_SALT1	22.48	22	2	2			15124000	8208700	9424800	6489600	6997600	7109500	15124000	8208700	9424800	6489600	6997600	7109500	1.00:0.54:0.62:0.43:0.46:0.47	10919000	6865500	10919000	6865500	1.00:0.63	10621	Integration host factor subunit beta OS=Salmonella typhimurium (strain 14028s / SGSC 2262) OX=588858 GN=ihfB PE=3 SV=1
1164	422781	A0A0F6AWP7|A0A0F6AWP7_SALT1	22.2	12	1	1			235830	289690	152570	3625700	2438500	9225100	235830	289690	152570	3625700	2438500	9225100	1.00:1.23:0.65:15.37:10.34:39.12	226030	5096500	226030	5096500	1.00:22.55	22506	3-isopropylmalate dehydratase small subunit OS=Salmonella typhimurium (strain 14028s / SGSC 2262) OX=588858 GN=leuD PE=3 SV=1
943	422096	A0A0F6B027|A0A0F6B027_SALT1	21.87	54	4	4			58971000	53528000	42371000	10147000	12411000	18883000	51565000	36791000	39374000	8749900	11010000	16419000	1.00:0.71:0.76:0.17:0.21:0.32	51623000	13814000	42576000	12059000	1.00:0.28	6446	50S ribosomal protein L32 OS=Salmonella typhimurium (strain 14028s / SGSC 2262) OX=588858 GN=rpmF PE=3 SV=1
29	421157	A0A0F6B4X3|A0A0F6B4X3_SALT1	21.86	29	9	9	Carbamidomethylation	Oxidation (M)	18030000	19640000	19613000	6113500	5418500	25630000	9170000	13164000	11985000	2041500	1020700	16084000	1.00:1.44:1.31:0.22:0.11:1.75	19095000	12387000	11440000	6382000	1.00:0.56	45455	Serine hydroxymethyltransferase OS=Salmonella typhimurium (strain 14028s / SGSC 2262) OX=588858 GN=glyA PE=3 SV=1
215	421214	A0A0F6B463|A0A0F6B463_SALT1	21.72	4	1	1	Carbamidomethylation		486040	586620	426530	49625	8963	522220	486040	586620	426530	49625	8963	522220	1.00:1.21:0.88:0.10:0.02:1.07	499730	193600	499730	193600	1.00:0.39	49245	NADH-quinone oxidoreductase subunit F OS=Salmonella typhimurium (strain 14028s / SGSC 2262) OX=588858 GN=nuoF PE=3 SV=1
101	421293	A0A0F6B7P4|A0A0F6B7P4_SALT1	21.69	68	13	13	Oxidation (M)		144410000	180680000	77154000	49417000	48562000	126860000	80643000	74817000	53511000	18516000	20605000	69942000	1.00:0.93:0.66:0.23:0.26:0.87	134080000	74947000	69657000	36354000	1.00:0.52	17590	30S ribosomal protein S7 OS=Salmonella typhimurium (strain 14028s / SGSC 2262) OX=588858 GN=rpsG PE=3 SV=1
46	421099	A0A0F6B2P0|A0A0F6B2P0_SALT1	21.68	14	5	5	Carbamidomethylation		3159400	3574000	1810700	749300	746010	1573300	2735700	2904600	1405400	717790	695280	1344000	1.00:1.06:0.51:0.26:0.25:0.49	2848000	1022900	2348600	919030	1.00:0.39	64276	Arginine--tRNA ligase OS=Salmonella typhimurium (strain 14028s / SGSC 2262) OX=588858 GN=argS PE=3 SV=1
114	421199	A0A0F6AYS1|A0A0F6AYS1_SALT1	21.68	36	8	8			61495000	62897000	32382000	19753000	21281000	35625000	33220000	34464000	23337000	16472000	17600000	21376000	1.00:1.04:0.70:0.50:0.53:0.64	52258000	25553000	30340000	18483000	1.00:0.61	28493	2 3-bisphosphoglycerate-dependent phosphoglycerate mutase OS=Salmonella typhimurium (strain 14028s / SGSC 2262) OX=588858 GN=gpmA PE=3 SV=1
614	421547	A0A0F6B242|A0A0F6B242_SALT1	21.67	10	1	1			730410	595640	224240	144090	123890	111140	730410	595640	224240	144090	123890	111140	1.00:0.82:0.31:0.20:0.17:0.15	516760	126370	516760	126370	1.00:0.24	23405	Thymidine kinase OS=Salmonella typhimurium (strain 14028s / SGSC 2262) OX=588858 GN=tdk_2 PE=3 SV=1
709	422131	A0A0F6B127|A0A0F6B127_SALT1	21.53	25	3	3			1795100	990920	1490000	238620	223510	1414600	1574600	779750	1302900	230400	189010	1193000	1.00:0.50:0.83:0.15:0.12:0.76	1425400	625570	1219100	537480	1.00:0.44	14822	Lactoylglutathione lyase OS=Salmonella typhimurium (strain 14028s / SGSC 2262) OX=588858 GN=gloA PE=3 SV=1
13	421114	A0A0F6B592|A0A0F6B592_SALT1	21.4	16	10	10			3751100	3940600	3727400	1481000	1431500	3314600	2155600	2321500	1975000	516580	405490	2118100	1.00:1.08:0.92:0.24:0.19:0.98	3806400	2075700	2150700	1013400	1.00:0.47	95437	Chaperone protein ClpB OS=Salmonella typhimurium (strain 14028s / SGSC 2262) OX=588858 GN=clpB PE=3 SV=1
884	422098	A0A0F6B5E1|A0A0F6B5E1_SALT1	21.15	20	2	2			664040	841010	683540	70780	47321	250600	580360	767400	593450	33197	20087	237050	1.00:1.32:1.02:0.06:0.03:0.41	729530	122900	647070	96778	1.00:0.15	13076	Putative transcriptional regulator OS=Salmonella typhimurium (strain 14028s / SGSC 2262) OX=588858 GN=STM14_3313 PE=4 SV=1
500	421476	A0A0F6AX11|A0A0F6AX11_SALT1	21.09	36	5	5	Carbamidomethylation		9198600	7324200	5245200	2894800	1907300	4305000	6541900	4073400	3880000	2602400	1792900	3256600	1.00:0.62:0.59:0.40:0.27:0.50	7256000	3035700	4831800	2550600	1.00:0.53	24446	5'-methylthioadenosine/S-adenosylhomocysteine nucleosidase OS=Salmonella typhimurium (strain 14028s / SGSC 2262) OX=588858 GN=pfs PE=3 SV=1
247	421302	A0A0F6AZ00|A0A0F6AZ00_SALT1	20.86	20	3	3			1580000	4378000	18047000	1288800	1070900	1960100	1580000	4378000	18047000	1288800	1070900	1960100	1.00:2.77:11.42:0.82:0.68:1.24	8001700	1439900	8001700	1439900	1.00:0.18	33292	Uncharacterized protein OS=Salmonella typhimurium (strain 14028s / SGSC 2262) OX=588858 GN=ybiS PE=4 SV=1
109	421287	A0A0F6B7M1|A0A0F6B7M1_SALT1	20.82	78	12	12	Carbamidomethylation	Oxidation (M)	252810000	270570000	138080000	86170000	77731000	211800000	113130000	124180000	64520000	47771000	42084000	119460000	1.00:1.10:0.57:0.42:0.37:1.06	220490000	125230000	100610000	69772000	1.00:0.69	18860	50S ribosomal protein L6 OS=Salmonella typhimurium (strain 14028s / SGSC 2262) OX=588858 GN=rplF PE=3 SV=1
383	421294	A0A0F6B948|A0A0F6B948_SALT1	20.34	4	1	1			852300	929650	470230	8218.2	14849	377850	852300	929650	470230	8218.2	14849	377850	1.00:1.09:0.55:0.02:0.02:0.44	750730	133640	750730	133640	1.00:0.18	36806	Aspartate--ammonia ligase OS=Salmonella typhimurium (strain 14028s / SGSC 2262) OX=588858 GN=asnA PE=3 SV=1
1217	422112	A0A0F6B5K1|A0A0F6B5K1_SALT1	20.16	19	1	1			721220	1324300	955600	12686	4171	356740	721220	1324300	955600	12686	4171	356740	1.00:1.84:1.32:0.02:0.02:0.49	1000400	124530	1000400	124530	1.00:0.12	6355	Uncharacterized protein OS=Salmonella typhimurium (strain 14028s / SGSC 2262) OX=588858 GN=STM14_3376 PE=4 SV=1
1031	421903	A0A0F6B2S0|A0A0F6B2S0_SALT1	20.15	12	1	1			149200	134080	52224	221120	273130	248330	149200	134080	52224	221120	273130	248330	1.00:0.90:0.35:1.48:1.83:1.66	111840	247520	111840	247520	1.00:2.21	19310	Ferritin OS=Salmonella typhimurium (strain 14028s / SGSC 2262) OX=588858 GN=ftn PE=3 SV=1
56	421408	A0A0F6B5B6|A0A0F6B5B6_SALT1	19.85	55	9	9			66420000	68751000	34218000	29053000	31285000	43263000	45028000	43191000	26219000	21591000	22043000	32596000	1.00:0.96:0.58:0.48:0.49:0.72	56463000	34534000	38146000	25410000	1.00:0.67	21841	Protein GrpE OS=Salmonella typhimurium (strain 14028s / SGSC 2262) OX=588858 GN=grpE PE=3 SV=1
1021	421844	A0A0F6B9N4|A0A0F6B9N4_SALT1	19.77	5	1	1			145090	145290	86475	1853.8	1302.2	59064	145090	145290	86475	1853.8	1302.2	59064	1.00:1.00:0.60:0.02:0.02:0.41	125620	20740	125620	20740	1.00:0.17	25719	Uncharacterized protein OS=Salmonella typhimurium (strain 14028s / SGSC 2262) OX=588858 GN=yiiM PE=4 SV=1
371	421884	A0A0F6BAW2|A0A0F6BAW2_SALT1	19.51	34	3	3			10864000	15215000	6831500	5766300	6223800	7246400	10864000	15215000	6831500	5766300	6223800	7246400	1.00:1.40:0.63:0.53:0.57:0.67	10970000	6412200	10970000	6412200	1.00:0.58	13912	Cytochrome b562 OS=Salmonella typhimurium (strain 14028s / SGSC 2262) OX=588858 GN=cybC PE=4 SV=1
980	421853	A0A0F6B7M8|A0A0F6B7M8_SALT1	19.39	46	2	2	Oxidation (M)		83035000	106910000	63791000	57188000	44762000	80549000	77579000	96380000	54018000	38581000	29038000	63990000	1.00:1.24:0.70:0.50:0.37:0.82	84577000	60833000	75993000	43870000	1.00:0.58	7260	50S ribosomal protein L29 OS=Salmonella typhimurium (strain 14028s / SGSC 2262) OX=588858 GN=rpmC PE=3 SV=1
331	421686	A0A0F6AZP2|A0A0F6AZP2_SALT1	19.13	72	6	6			7517900	10162000	6996000	3551000	2618700	6358800	5935500	8823000	6368800	2702700	1612300	5324600	1.00:1.49:1.07:0.46:0.27:0.90	8225500	4176200	7042400	3213200	1.00:0.46	14908	Putative cytoplasmic protein OS=Salmonella typhimurium (strain 14028s / SGSC 2262) OX=588858 GN=STM14_1223 PE=4 SV=1
885	422104	A0A0F6AZM9|A0A0F6AZM9_SALT1	18.83	20	1	1	Carbamidomethylation	Oxidation (M)	856490	800430	1783900	1733700	1328700	704630	669320	783570	1665800	858790	709860	628770	1.00:1.17:2.49:1.28:1.06:0.94	1146900	1255700	1039600	732470	1.00:0.70	6572	Ribosome modulation factor OS=Salmonella typhimurium (strain 14028s / SGSC 2262) OX=588858 GN=rmf PE=2 SV=1
241	421154	A0A0F6B9F1|A0A0F6B9F1_SALT1	18.65	3	1	1			855360	773070	388060	163720	128360	313000	855360	773070	388060	163720	128360	313000	1.00:0.90:0.45:0.19:0.15:0.37	672160	201690	672160	201690	1.00:0.30	50170	Xaa-Pro dipeptidase OS=Salmonella typhimurium (strain 14028s / SGSC 2262) OX=588858 GN=pepQ PE=3 SV=1
650	421701	A0A0F6AZ44|A0A0F6AZ44_SALT1	18.53	32	2	2			17276000	18648000	12313000	587070	134130	11385000	17276000	18648000	12313000	587070	134130	11385000	1.00:1.08:0.71:0.03:0.02:0.66	16079000	4035600	16079000	4035600	1.00:0.25	9924	Glutaredoxin 1 OS=Salmonella typhimurium (strain 14028s / SGSC 2262) OX=588858 GN=grxA PE=4 SV=1
440	421356	A0A0F6BAW0|A0A0F6BAW0_SALT1	18.47	15	2	2			1471200	2467100	1079000	21124	44212	1614800	1471200	2467100	1079000	21124	44212	1614800	1.00:1.68:0.73:0.02:0.03:1.10	1672400	560060	1672400	560060	1.00:0.33	21392	UPF0307 protein YjgA OS=Salmonella typhimurium (strain 14028s / SGSC 2262) OX=588858 GN=yjgA PE=3 SV=1
80	421248	A0A0F6B7M4|A0A0F6B7M4_SALT1	18.12	74	14	14	Carbamidomethylation	Oxidation (M)	87087000	103710000	50683000	26051000	23235000	70617000	39303000	43427000	21453000	10760000	9905800	34782000	1.00:1.10:0.55:0.27:0.25:0.88	80494000	39968000	34728000	18483000	1.00:0.53	20318	50S ribosomal protein L5 OS=Salmonella typhimurium (strain 14028s / SGSC 2262) OX=588858 GN=rplE PE=3 SV=1
1096	422094	A0A0F6B4V2|A0A0F6B4V2_SALT1	17.94	68	3	3	Carbamidomethylation		4410400	4819700	3650300	1232900	1255900	3194200	4198500	4192700	1440600	1146900	1190500	2107000	1.00:1.00:0.34:0.27:0.28:0.50	4293500	1894300	3277300	1481500	1.00:0.45	7685	Uncharacterized protein OS=Salmonella typhimurium (strain 14028s / SGSC 2262) OX=588858 GN=yfhJ PE=4 SV=1
317	421459	A0A0F6AYJ7|A0A0F6AYJ7_SALT1	17.93	3	1	1			204820	148460	107030	90675	88096	34403	204820	148460	107030	90675	88096	34403	1.00:0.72:0.52:0.44:0.43:0.17	153440	71058	153440	71058	1.00:0.46	58090	Phosphoglucomutase OS=Salmonella typhimurium (strain 14028s / SGSC 2262) OX=588858 GN=pgm PE=3 SV=1
1085	422746	A0A0F6BB70|A0A0F6BB70_SALT1	17.91	24	1	1			517890	543240	233110	131790	80852	209580	517890	543240	233110	131790	80852	209580	1.00:1.05:0.45:0.25:0.16:0.40	431420	140740	431420	140740	1.00:0.33	11374	Putative cytoplasmic protein OS=Salmonella typhimurium (strain 14028s / SGSC 2262) OX=588858 GN=STM14_5442 PE=4 SV=1
840	421993	A0A0F6B9Q9|A0A0F6B9Q9_SALT1	17.79	27	2	2	Carbamidomethylation		1637100	1453200	998760	1856500	1601500	3092800	1637100	1453200	998760	1856500	1601500	3092800	1.00:0.89:0.61:1.13:0.98:1.89	1363000	2183600	1363000	2183600	1.00:1.60	11365	(4S)-4-hydroxy-5-phosphonooxypentane-2 3-dione isomerase OS=Salmonella typhimurium (strain 14028s / SGSC 2262) OX=588858 GN=yneC PE=3 SV=1
982	422762	A0A0F6B1H7|A0A0F6B1H7_SALT1	17.73	57	4	4			34553000	29269000	45727000	18036000	18484000	22749000	24023000	23350000	41910000	12869000	13446000	18183000	1.00:0.97:1.74:0.54:0.56:0.76	36517000	19756000	29761000	14833000	1.00:0.50	5369	30S ribosomal subunit S22 OS=Salmonella typhimurium (strain 14028s / SGSC 2262) OX=588858 GN=rpsV PE=4 SV=1
493	422028	A0A0F6AXH6|A0A0F6AXH6_SALT1	17.73	49	4	4			7241100	5662200	14204000	5596500	3705100	5920700	6697900	5147000	13962000	4993200	3307700	5581200	1.00:0.77:2.08:0.75:0.49:0.83	9035700	5074100	8602300	4627400	1.00:0.54	9919	Uncharacterized protein OS=Salmonella typhimurium (strain 14028s / SGSC 2262) OX=588858 GN=yahO PE=4 SV=1
203	421445	A0A0F6B4P3|A0A0F6B4P3_SALT1	17.71	23	5	5	Carbamidomethylation		3046600	4108000	1997200	3863800	2871900	11992000	2527200	3352200	1499500	3789900	2848700	9685400	1.00:1.33:0.59:1.50:1.13:3.83	3050600	6242500	2459600	5441300	1.00:2.21	31294	4-hydroxy-tetrahydrodipicolinate synthase OS=Salmonella typhimurium (strain 14028s / SGSC 2262) OX=588858 GN=dapA PE=3 SV=1
589	421350	A0A0F6B001|A0A0F6B001_SALT1	17.38	9	2	2	Carbamidomethylation		686260	699270	948080	306720	236110	363630	686260	699270	948080	306720	236110	363630	1.00:1.02:1.38:0.45:0.34:0.53	777870	302150	777870	302150	1.00:0.39	24120	UPF0502 protein YceH OS=Salmonella typhimurium (strain 14028s / SGSC 2262) OX=588858 GN=yceH PE=3 SV=1
474	421506	A0A0F6B5J6|A0A0F6B5J6_SALT1	17.37	30	3	3			1264900	801210	2221900	779900	636140	459480	1264900	801210	2221900	779900	636140	459480	1.00:0.63:1.76:0.62:0.50:0.36	1429300	625170	1429300	625170	1.00:0.44	16121	Uncharacterized protein OS=Salmonella typhimurium (strain 14028s / SGSC 2262) OX=588858 GN=ygaU PE=4 SV=1
382	421943	A0A0F6B7L8|A0A0F6B7L8_SALT1	17.3	63	5	5	Oxidation (M)		70063000	71759000	49911000	36565000	36017000	44054000	49514000	48269000	35123000	26760000	28948000	29082000	1.00:0.97:0.71:0.54:0.58:0.59	63911000	38879000	44302000	28263000	1.00:0.64	6514	50S ribosomal protein L30 OS=Salmonella typhimurium (strain 14028s / SGSC 2262) OX=588858 GN=rpmD PE=3 SV=1
83	421132	A0A0F6AWU9|A0A0F6AWU9_SALT1	17.18	16	7	7			3128600	4270300	2340400	1125700	1485100	3876200	1606800	2397100	1517300	248310	601060	2493100	1.00:1.49:0.94:0.15:0.37:1.55	3246400	2162300	1840400	1114100	1.00:0.61	66055	Acetyltransferase component of pyruvate dehydrogenase complex OS=Salmonella typhimurium (strain 14028s / SGSC 2262) OX=588858 GN=aceF PE=3 SV=1
845	421859	A0A0F6B0K4|A0A0F6B0K4_SALT1	17.06	14	2	2			624180	801750	470120	290090	128500	953590	624180	801750	470120	290090	128500	953590	1.00:1.28:0.75:0.46:0.21:1.53	632010	457390	632010	457390	1.00:0.72	18506	Putative cytoplasmic protein OS=Salmonella typhimurium (strain 14028s / SGSC 2262) OX=588858 GN=yeaK PE=4 SV=1
183	421307	A0A0F6AY64|A0A0F6AY64_SALT1	17.03	35	5	5			8259300	9416000	4476500	3449200	3593300	6367300	5935800	7717700	3665500	2338300	2414800	5067000	1.00:1.30:0.62:0.39:0.41:0.85	7383900	4469900	5773000	3273400	1.00:0.57	23955	Dihydropteridine reductase OS=Salmonella typhimurium (strain 14028s / SGSC 2262) OX=588858 GN=nfnB PE=4 SV=1
68	421222	A0A0F6AX20|A0A0F6AX20_SALT1	16.77	63	13	13	Carbamidomethylation	Oxidation (M)	121730000	167510000	81303000	67042000	55522000	125350000	48460000	70614000	35273000	27198000	19026000	58038000	1.00:1.46:0.73:0.56:0.39:1.20	123510000	82639000	51449000	34754000	1.00:0.68	26759	30S ribosomal protein S2 OS=Salmonella typhimurium (strain 14028s / SGSC 2262) OX=588858 GN=rpsB PE=3 SV=1
464	421778	A0A0F6AXX8|A0A0F6AXX8_SALT1	16.53	27	3	3			2243600	2527000	1607500	635510	334600	3138800	2243600	2527000	1607500	635510	334600	3138800	1.00:1.13:0.72:0.28:0.15:1.40	2126000	1369600	2126000	1369600	1.00:0.64	17054	Cys-tRNA(Pro)/Cys-tRNA(Cys) deacylase OS=Salmonella typhimurium (strain 14028s / SGSC 2262) OX=588858 GN=ybaK PE=3 SV=1
272	421286	A0A0F6B839|A0A0F6B839_SALT1	16.53	5	1	1			88596	141760	84942	36390	80312	47648	88596	141760	84942	36390	80312	47648	1.00:1.60:0.96:0.41:0.91:0.54	105100	54783	105100	54783	1.00:0.52	53731	Signal recognition particle receptor FtsY OS=Salmonella typhimurium (strain 14028s / SGSC 2262) OX=588858 GN=ftsY PE=3 SV=1
163	421281	A0A0F6B4I1|A0A0F6B4I1_SALT1	16.48	7	3	3			631470	584070	531360	245150	280560	291490	631470	584070	531360	245150	280560	291490	1.00:0.92:0.84:0.39:0.44:0.46	582300	272400	582300	272400	1.00:0.47	63369	Phosphoenolpyruvate-protein phosphotransferase OS=Salmonella typhimurium (strain 14028s / SGSC 2262) OX=588858 GN=ptsI PE=3 SV=1
689	421748	A0A0F6B7A9|A0A0F6B7A9_SALT1	16.32	36	3	3	Carbamidomethylation		1111300	1453400	1015200	640100	629360	884680	1111300	1453400	1015200	640100	629360	884680	1.00:1.31:0.91:0.58:0.57:0.80	1193300	718050	1193300	718050	1.00:0.60	17915	Sugar-specific enzyme IIA component of PTS OS=Salmonella typhimurium (strain 14028s / SGSC 2262) OX=588858 GN=ptsN PE=4 SV=1
427	421692	A0A0F6B980|A0A0F6B980_SALT1	16.12	53	5	5	Oxidation (M)		81621000	79491000	65601000	46691000	46059000	69289000	68830000	67878000	61337000	41561000	42379000	61029000	1.00:0.99:0.89:0.60:0.62:0.89	75571000	54013000	66015000	48323000	1.00:0.73	11807	Thioredoxin OS=Salmonella typhimurium (strain 14028s / SGSC 2262) OX=588858 GN=trxA PE=3 SV=1
132	421262	A0A0F6B4B2|A0A0F6B4B2_SALT1	16.04	20	3	3	Carbamidomethylation		1691400	2247100	2168300	674950	761500	1456400	1691400	2247100	2168300	674950	761500	1456400	1.00:1.33:1.28:0.40:0.45:0.86	2035600	964290	2035600	964290	1.00:0.47	33216	Acetyl-coenzyme A carboxylase carboxyl transferase subunit beta OS=Salmonella typhimurium (strain 14028s / SGSC 2262) OX=588858 GN=accD PE=3 SV=1
706	421945	A0A0F6AX42|A0A0F6AX42_SALT1	15.93	88	5	5	Carbamidomethylation		9153700	4948300	11922000	4406900	3593300	9856000	6846100	3124300	10575000	2600600	1938700	8249100	1.00:0.46:1.54:0.38:0.28:1.20	8674700	5952100	6848400	4262800	1.00:0.62	7721	UPF0253 protein YaeP OS=Salmonella typhimurium (strain 14028s / SGSC 2262) OX=588858 GN=yaeP PE=3 SV=1
674	421583	A0A0F6AZP0|A0A0F6AZP0_SALT1	15.78	10	1	1			2330400	2745300	3197900	501850	12607	1119100	2330400	2745300	3197900	501850	12607	1119100	1.00:1.18:1.37:0.22:0.02:0.48	2757900	544530	2757900	544530	1.00:0.20	16991	Methylglyoxal synthase OS=Salmonella typhimurium (strain 14028s / SGSC 2262) OX=588858 GN=mgsA PE=3 SV=1
425	421467	A0A0F6B7M0|A0A0F6B7M0_SALT1	15.77	39	4	4			57823000	46887000	24744000	24071000	29738000	35352000	57737000	46584000	24576000	24050000	29722000	35095000	1.00:0.81:0.43:0.42:0.51:0.61	43151000	29720000	42965000	29622000	1.00:0.69	12770	50S ribosomal protein L18 OS=Salmonella typhimurium (strain 14028s / SGSC 2262) OX=588858 GN=rplR PE=3 SV=1
506	421512	A0A0F6B3L0|A0A0F6B3L0_SALT1	15.6	5	1	1			251430	224020	63056	107930	113160	113950	251430	224020	63056	107930	113160	113950	1.00:0.89:0.25:0.43:0.45:0.45	179500	111680	179500	111680	1.00:0.62	39930	Iron-sulfur cluster carrier protein OS=Salmonella typhimurium (strain 14028s / SGSC 2262) OX=588858 GN=mrp PE=3 SV=1
521	421619	A0A0F6B5N8|A0A0F6B5N8_SALT1	15.5	6	1	1			491210	695410	511820	369380	397060	481830	491210	695410	511820	369380	397060	481830	1.00:1.42:1.04:0.75:0.81:0.98	566150	416090	566150	416090	1.00:0.73	17554	Competence damage-inducible protein A OS=Salmonella typhimurium (strain 14028s / SGSC 2262) OX=588858 GN=ygaD PE=3 SV=1
961	422093	A0A0F6B448|A0A0F6B448_SALT1	15.45	17	1	1			169370	140470	4803.1	25000	32220	16808	169370	140470	4803.1	25000	32220	16808	1.00:0.83:0.03:0.15:0.19:0.10	104880	24676	104880	24676	1.00:0.24	11637	Uncharacterized protein OS=Salmonella typhimurium (strain 14028s / SGSC 2262) OX=588858 GN=elaB PE=4 SV=1
90	421215	A0A0F6B7N0|A0A0F6B7N0_SALT1	15.28	56	12	12	Oxidation (M)		75692000	88848000	35119000	34346000	30241000	88357000	37732000	47656000	18623000	15454000	10427000	51053000	1.00:1.26:0.49:0.41:0.28:1.35	66553000	50981000	34670000	25645000	1.00:0.74	25983	30S ribosomal protein S3 OS=Salmonella typhimurium (strain 14028s / SGSC 2262) OX=588858 GN=rpsC PE=3 SV=1
587	421787	A0A0F6B0B4|A0A0F6B0B4_SALT1	15.17	59	5	1			149020	440590	84204	1578400	1518800	2182100	149020	440590	84204	1578400	1518800	2182100	1.00:2.96:0.57:10.59:10.19:14.64	224610	1759800	224610	1759800	1.00:7.83	14841	Uncharacterized protein OS=Salmonella typhimurium (strain 14028s / SGSC 2262) OX=588858 GN=STM14_1454 PE=4 SV=1
198	421602	A0A0F6B9Y0|A0A0F6B9Y0_SALT1	15.1	39	6	6	Oxidation (M)		101250000	118260000	75379000	57074000	53564000	98304000	70602000	84563000	59744000	43796000	43511000	72020000	1.00:1.20:0.85:0.62:0.62:1.02	98298000	69647000	71636000	53109000	1.00:0.74	14875	50S ribosomal protein L11 OS=Salmonella typhimurium (strain 14028s / SGSC 2262) OX=588858 GN=rplK PE=3 SV=1
1043	421996	A0A0F6B1B3|A0A0F6B1B3_SALT1	15.06	21	2	2			1109700	2380200	1173700	1099500	132590	952250	472890	1529100	985820	653950	62048	660480	1.00:3.23:2.08:1.38:0.13:1.40	1554500	728110	995920	458830	1.00:0.46	7222	Putative cytoplasmic protein OS=Salmonella typhimurium (strain 14028s / SGSC 2262) OX=588858 GN=ydfZ PE=4 SV=1
235	421543	A0A0F6B6L5|A0A0F6B6L5_SALT1	15.02	41	3	3			10030000	8353100	7177400	5460400	5476400	6537900	10030000	8353100	7177400	5460400	5476400	6537900	1.00:0.83:0.72:0.54:0.55:0.65	8520200	5824900	8520200	5824900	1.00:0.68	10899	Probable Fe(2+)-trafficking protein OS=Salmonella typhimurium (strain 14028s / SGSC 2262) OX=588858 GN=yggX PE=3 SV=1
572	421546	A0A0F6B3E3|A0A0F6B3E3_SALT1	15.01	30	4	4			6521200	5447300	4350100	1181100	1320100	3322400	5835500	5064000	4084500	886930	982200	3049500	1.00:0.87:0.70:0.15:0.17:0.52	5439600	1941200	4994700	1639500	1.00:0.33	20663	dTDP-4-dehydrorhamnose 3 5-epimerase OS=Salmonella typhimurium (strain 14028s / SGSC 2262) OX=588858 GN=rfbC PE=3 SV=1
238	421236	A0A0F6B9P0|A0A0F6B9P0_SALT1	14.96	17	4	4			3019800	2802700	2748500	1337800	2310500	1860400	2414500	2650500	2559700	1331000	2308000	1820100	1.00:1.10:1.06:0.55:0.96:0.75	2857000	1836300	2541600	1819700	1.00:0.72	34915	ATP-dependent 6-phosphofructokinase OS=Salmonella typhimurium (strain 14028s / SGSC 2262) OX=588858 GN=pfkA PE=3 SV=1
690	421752	A0A0F6B0W9|A0A0F6B0W9_SALT1	14.77	12	2	2			907520	989320	1311100	837110	670160	722170	907520	989320	1311100	837110	670160	722170	1.00:1.09:1.44:0.92:0.74:0.80	1069300	743150	1069300	743150	1.00:0.69	36129	Uncharacterized protein OS=Salmonella typhimurium (strain 14028s / SGSC 2262) OX=588858 GN=ynhG PE=4 SV=1
202	422008	A0A0F6AWP9|A0A0F6AWP9_SALT1	14.75	4	1	1			74193	92913	94978	1838600	1800000	2933000	74193	92913	94978	1838600	1800000	2933000	1.00:1.25:1.28:24.78:24.26:39.53	87361	2190600	87361	2190600	1.00:25.07	39513	3-isopropylmalate dehydrogenase OS=Salmonella typhimurium (strain 14028s / SGSC 2262) OX=588858 GN=leuB PE=3 SV=1
179	421194	A0A0F6B867|A0A0F6B867_SALT1	14.72	2	1	1	Carbamidomethylation		1015100	923560	706180	275260	304590	431350	1015100	923560	706180	275260	304590	431350	1.00:0.91:0.70:0.27:0.30:0.42	881630	337070	881630	337070	1.00:0.38	48692	Glutathione reductase OS=Salmonella typhimurium (strain 14028s / SGSC 2262) OX=588858 GN=gor PE=3 SV=1
178	421561	A0A0F6AX29|A0A0F6AX29_SALT1	14.54	50	7	7	Oxidation (M)		26552000	32516000	27949000	10063000	11799000	35482000	21538000	28030000	24192000	6226000	7557200	30637000	1.00:1.30:1.12:0.29:0.35:1.42	29006000	19115000	24587000	14807000	1.00:0.60	17906	Periplasmic chaperone OS=Salmonella typhimurium (strain 14028s / SGSC 2262) OX=588858 GN=hlpA PE=3 SV=1
264	421596	A0A0F6BBD3|A0A0F6BBD3_SALT1	14.54	47	6	6	Carbamidomethylation		5415700	5784800	3702600	2782500	2425200	5215300	3607400	4552100	3250500	1998700	1854400	3729700	1.00:1.26:0.90:0.55:0.51:1.03	4967700	3474300	3803300	2527600	1.00:0.66	17203	Protein CreA OS=Salmonella typhimurium (strain 14028s / SGSC 2262) OX=588858 GN=creA PE=4 SV=1
504	421310	A0A0F6B8Z9|A0A0F6B8Z9_SALT1	14.47	11	2	2			552580	734650	545760	392070	384860	531510	552580	734650	545760	392070	384860	531510	1.00:1.33:0.99:0.71:0.70:0.96	611000	436150	611000	436150	1.00:0.71	30956	Sugar phosphatase OS=Salmonella typhimurium (strain 14028s / SGSC 2262) OX=588858 GN=yidA PE=4 SV=1
208	421771	A0A0F6B9Y3|A0A0F6B9Y3_SALT1	14.31	84	9	9			86633000	98394000	79731000	31699000	26932000	70628000	56931000	64822000	53703000	26289000	22178000	50717000	1.00:1.14:0.94:0.46:0.39:0.89	88253000	43086000	58485000	33061000	1.00:0.57	12299	50S ribosomal protein L7/L12 OS=Salmonella typhimurium (strain 14028s / SGSC 2262) OX=588858 GN=rplL PE=3 SV=1
779	421776	A0A0F6AZE7|A0A0F6AZE7_SALT1	14.28	6	1	1			1112500	858100	303780	312790	179100	420830	1112500	858100	303780	312790	179100	420830	1.00:0.77:0.27:0.28:0.16:0.38	758120	304240	758120	304240	1.00:0.40	23737	Putative metallo-beta-lactamase OS=Salmonella typhimurium (strain 14028s / SGSC 2262) OX=588858 GN=ycbL PE=4 SV=1
981	422753	A0A0F6B5N2|A0A0F6B5N2_SALT1	13.81	20	1	1			8643000	8612500	3592100	4685000	4727500	4660700	8643000	8612500	3592100	4685000	4727500	4660700	1.00:1.00:0.42:0.54:0.55:0.54	6949200	4691100	6949200	4691100	1.00:0.68	6856	Translational regulator CsrA OS=Salmonella typhimurium (strain 14028s / SGSC 2262) OX=588858 GN=csrA PE=3 SV=1
861	421708	A0A0F6B8X6|A0A0F6B8X6_SALT1	13.72	30	4	4			3950000	5123000	3091600	1673900	753620	5375000	3856400	4872000	3053500	1654900	723240	5253200	1.00:1.26:0.79:0.43:0.19:1.36	4054900	2600800	3927300	2543800	1.00:0.65	15994	Small heat shock protein IbpA OS=Salmonella typhimurium (strain 14028s / SGSC 2262) OX=588858 GN=ibpA PE=3 SV=1
580	421659	A0A0F6B3T5|A0A0F6B3T5_SALT1	13.43	20	3	3			3721900	4993600	1746100	549780	579230	5181400	3721900	4993600	1746100	549780	579230	5181400	1.00:1.34:0.47:0.15:0.16:1.39	3487200	2103500	3487200	2103500	1.00:0.60	26499	Elongation factor P-like protein OS=Salmonella typhimurium (strain 14028s / SGSC 2262) OX=588858 GN=yeiP PE=3 SV=1
167	421242	A0A0F6B480|A0A0F6B480_SALT1	13.36	8	2	2	Carbamidomethylation		1332500	1699900	861790	393500	276930	680990	1332500	1699900	861790	393500	276930	680990	1.00:1.28:0.65:0.30:0.21:0.51	1298000	450470	1298000	450470	1.00:0.35	43257	Acetate kinase OS=Salmonella typhimurium (strain 14028s / SGSC 2262) OX=588858 GN=ackA PE=3 SV=1
711	421689	A0A0F6B136|A0A0F6B136_SALT1	13.27	9	1	1			1208400	2035900	1467100	788.29	2113.4	1304000	1208400	2035900	1467100	788.29	2113.4	1304000	1.00:1.68:1.21:0.02:0.02:1.08	1570500	435650	1570500	435650	1.00:0.28	16462	Transcriptional regulator SlyA OS=Salmonella typhimurium (strain 14028s / SGSC 2262) OX=588858 GN=slyA PE=3 SV=1
512	421591	A0A0F6AZW4|A0A0F6AZW4_SALT1	13.23	4	1	1			770670	876590	476670	26936	7999	406740	770670	876590	476670	26936	7999	406740	1.00:1.14:0.62:0.03:0.02:0.53	707970	147230	707970	147230	1.00:0.21	26906	Probable phosphatase YcdX OS=Salmonella typhimurium (strain 14028s / SGSC 2262) OX=588858 GN=ycdX PE=3 SV=1
569	421930	A0A0F6B716|A0A0F6B716_SALT1	13.1	26	2	2			4720200	5229300	2815500	2148100	2258400	3736300	4720200	5229300	2815500	2148100	2258400	3736300	1.00:1.11:0.60:0.46:0.48:0.79	4255000	2714300	4255000	2714300	1.00:0.64	11086	Putative inner membrane protein OS=Salmonella typhimurium (strain 14028s / SGSC 2262) OX=588858 GN=yqjD PE=4 SV=1
1	421086	A0A0F6BAJ3|A0A0F6BAJ3_SALT1	13.1	85	36	36	Carbamidomethylation	Oxidation (M)	1244600000	1177500000	971190000	537230000	516600000	990310000	215400000	208260000	174520000	137620000	118690000	199010000	1.00:0.97:0.81:0.64:0.55:0.92	1131100000	681380000	199400000	151770000	1.00:0.76	57286	60 kDa chaperonin OS=Salmonella typhimurium (strain 14028s / SGSC 2262) OX=588858 GN=groEL PE=3 SV=1
258	421394	A0A0F6B2K8|A0A0F6B2K8_SALT1	12.98	55	6	6	Carbamidomethylation		11518000	11815000	4313600	3133500	2958300	7814000	10017000	10387000	3815100	2715100	2411600	7333400	1.00:1.04:0.38:0.27:0.24:0.73	9215500	4635300	8073200	4153400	1.00:0.51	22187	Keto-hydroxyglutarate-aldolase/keto-deoxy-phosphogluconate aldolase OS=Salmonella typhimurium (strain 14028s / SGSC 2262) OX=588858 GN=eda PE=4 SV=1
230	421710	A0A0F6B8P2|A0A0F6B8P2_SALT1	12.87	81	6	6			28623000	25684000	9211200	11777000	11794000	15715000	14819000	15422000	6501100	7672700	6966700	10238000	1.00:1.04:0.44:0.52:0.47:0.69	21172000	13095000	12247000	8292400	1.00:0.68	10237	DNA-directed RNA polymerase subunit omega OS=Salmonella typhimurium (strain 14028s / SGSC 2262) OX=588858 GN=rpoZ PE=3 SV=1
380	421295	A0A0F6B1Z4|A0A0F6B1Z4_SALT1	12.66	15	2	2	Carbamidomethylation		1104800	1325900	1034100	841190	656330	1075900	1104800	1325900	1034100	841190	656330	1075900	1.00:1.20:0.94:0.76:0.59:0.97	1155000	857790	1155000	857790	1.00:0.74	26328	Orotidine 5'-phosphate decarboxylase OS=Salmonella typhimurium (strain 14028s / SGSC 2262) OX=588858 GN=pyrF PE=3 SV=1
67	421136	A0A0F6B3D0|A0A0F6B3D0_SALT1	12.66	22	7	7	Carbamidomethylation		6514300	6407800	2754900	2114100	1913800	5880900	4034300	4107000	1479000	1803500	1590200	3954400	1.00:1.02:0.37:0.45:0.39:0.98	5225700	3302900	3206800	2449300	1.00:0.76	51395	6-phosphogluconate dehydrogenase decarboxylating OS=Salmonella typhimurium (strain 14028s / SGSC 2262) OX=588858 GN=gnd PE=3 SV=1
197	421207	A0A0F6AWD0|A0A0F6AWD0_SALT1	12.56	20	6	6	Carbamidomethylation		4755700	4738600	2024800	2150400	1319700	4673000	3343800	2671100	1353500	1464100	1002500	3183900	1.00:0.80:0.40:0.44:0.30:0.95	3839700	2714400	2456200	1883500	1.00:0.77	41313	Chaperone protein DnaJ OS=Salmonella typhimurium (strain 14028s / SGSC 2262) OX=588858 GN=dnaJ PE=3 SV=1
302	421387	A0A0F6AZA5|A0A0F6AZA5_SALT1	12.47	48	7	7			12067000	15792000	13182000	5983100	4231500	14113000	8100300	11225000	10264000	4210900	2655200	10702000	1.00:1.39:1.27:0.52:0.33:1.32	13680000	8109100	9863100	5856100	1.00:0.59	22612	Outer-membrane lipoprotein carrier protein OS=Salmonella typhimurium (strain 14028s / SGSC 2262) OX=588858 GN=lolA PE=3 SV=1
282	421247	A0A0F6B4N7|A0A0F6B4N7_SALT1	12.41	7	2	2	Carbamidomethylation		571050	617690	339930	247490	225760	550450	571050	617690	339930	247490	225760	550450	1.00:1.08:0.60:0.43:0.40:0.96	509560	341230	509560	341230	1.00:0.67	41578	Succinyl-diaminopimelate desuccinylase OS=Salmonella typhimurium (strain 14028s / SGSC 2262) OX=588858 GN=dapE PE=3 SV=1
353	421642	A0A0F6AYA8|A0A0F6AYA8_SALT1	12.41	14	2	2	Carbamidomethylation		1339100	1380900	1353700	656030	320850	1858000	1339100	1380900	1353700	656030	320850	1858000	1.00:1.03:1.01:0.49:0.24:1.39	1357900	944950	1357900	944950	1.00:0.70	29528	Ribonuclease I OS=Salmonella typhimurium (strain 14028s / SGSC 2262) OX=588858 GN=rna PE=3 SV=1
226	421285	A0A0F6AZZ8|A0A0F6AZZ8_SALT1	12.27	14	2	2			3318900	3890300	2981000	1050300	907230	3632800	3318900	3890300	2981000	1050300	907230	3632800	1.00:1.17:0.90:0.32:0.27:1.09	3396700	1863400	3396700	1863400	1.00:0.55	24463	Glutaredoxin 2 OS=Salmonella typhimurium (strain 14028s / SGSC 2262) OX=588858 GN=grxB PE=4 SV=1
771	421762	A0A0F6BAK0|A0A0F6BAK0_SALT1	11.93	22	3	3			14200000	13937000	9566300	5529100	4394700	9317700	14200000	13937000	9566300	5529100	4394700	9317700	1.00:0.98:0.67:0.39:0.31:0.66	12568000	6413800	12568000	6413800	1.00:0.51	20623	Elongation factor P OS=Salmonella typhimurium (strain 14028s / SGSC 2262) OX=588858 GN=efp PE=3 SV=1
563	422013	A0A0F6B0M0|A0A0F6B0M0_SALT1	11.86	18	1	1			691170	802890	485300	177860	254430	209480	691170	802890	485300	177860	254430	209480	1.00:1.16:0.70:0.26:0.37:0.30	659790	213920	659790	213920	1.00:0.32	10452	Putative cytoplasmic protein OS=Salmonella typhimurium (strain 14028s / SGSC 2262) OX=588858 GN=yeaC PE=4 SV=1
307	421509	A0A0F6BAT4|A0A0F6BAT4_SALT1	11.73	30	5	5			38562000	42103000	22452000	9923000	9133300	42774000	26788000	32032000	18523000	7505600	6751300	34043000	1.00:1.20:0.69:0.28:0.25:1.27	34372000	20610000	25781000	16100000	1.00:0.62	19677	Inorganic pyrophosphatase OS=Salmonella typhimurium (strain 14028s / SGSC 2262) OX=588858 GN=ppa PE=3 SV=1
120	421209	A0A0F6AWJ3|A0A0F6AWJ3_SALT1	11.69	29	7	7	Carbamidomethylation		5719800	4568400	3939900	5450300	4854900	9288800	4243200	3789800	2840300	4663200	3883700	6439400	1.00:0.89:0.67:1.10:0.92:1.52	4742700	6531400	3624400	4995400	1.00:1.38	41651	Carbamoyl-phosphate synthase small chain OS=Salmonella typhimurium (strain 14028s / SGSC 2262) OX=588858 GN=carA PE=3 SV=1
192	421179	A0A0F6B2L5|A0A0F6B2L5_SALT1	11.56	10	3	3			1477200	1654600	1072100	1128900	774230	1366500	1477200	1654600	1072100	1128900	774230	1366500	1.00:1.12:0.73:0.76:0.52:0.93	1401300	1089900	1401300	1089900	1.00:0.78	51387	Pyruvate kinase OS=Salmonella typhimurium (strain 14028s / SGSC 2262) OX=588858 GN=pykA PE=3 SV=1
672	421563	A0A0F6B409|A0A0F6B409_SALT1	11.51	15	2	2	Carbamidomethylation		284060	345630	349860	177140	283620	290870	284060	345630	349860	177140	283620	290870	1.00:1.22:1.23:0.62:1.00:1.02	326520	250540	326520	250540	1.00:0.77	26854	Ubiquinone biosynthesis O-methyltransferase OS=Salmonella typhimurium (strain 14028s / SGSC 2262) OX=588858 GN=ubiG PE=3 SV=1
544	421814	A0A0F6B125|A0A0F6B125_SALT1	11.2	57	6	6	Carbamidomethylation	Oxidation (M)	57805000	62253000	37468000	18155000	17287000	70760000	39284000	42755000	21907000	13403000	13880000	50797000	1.00:1.09:0.56:0.34:0.35:1.29	52508000	35401000	34649000	26027000	1.00:0.75	12908	Glutaredoxin OS=Salmonella typhimurium (strain 14028s / SGSC 2262) OX=588858 GN=ydhD PE=3 SV=1
609	421847	A0A0F6B6L1|A0A0F6B6L1_SALT1	11.04	10	1	1			359330	20286	109180	75654	76874	177130	359330	20286	109180	75654	76874	177130	1.00:0.06:0.30:0.21:0.21:0.49	162930	109890	162930	109890	1.00:0.67	26265	Uncharacterized protein OS=Salmonella typhimurium (strain 14028s / SGSC 2262) OX=588858 GN=yggN PE=4 SV=1
244	421205	A0A0F6AZZ6|A0A0F6AZZ6_SALT1	10.86	19	4	4			3608100	4561000	2889100	1867800	1619900	3841700	3395600	4286100	2801700	1717500	1463800	3734000	1.00:1.26:0.83:0.51:0.43:1.10	3686000	2443100	3494400	2305100	1.00:0.66	38605	Dihydroorotase OS=Salmonella typhimurium (strain 14028s / SGSC 2262) OX=588858 GN=pyrC PE=3 SV=1
644	421965	A0A0F6B6F7|A0A0F6B6F7_SALT1	10.73	25	2	2			1672900	1710200	963470	243630	209240	867860	1672900	1710200	963470	243630	209240	867860	1.00:1.02:0.58:0.15:0.13:0.52	1448900	440240	1448900	440240	1.00:0.30	12523	Cell division protein ZapA OS=Salmonella typhimurium (strain 14028s / SGSC 2262) OX=588858 GN=ygfE PE=3 SV=1
967	421865	A0A0F6AX41|A0A0F6AX41_SALT1	10.39	52	3	3	Carbamidomethylation		11154000	9872800	8652900	5272200	5151700	8092800	11154000	9872800	8652900	5272200	5151700	8092800	1.00:0.89:0.78:0.47:0.46:0.73	9893300	6172200	9893300	6172200	1.00:0.62	9613	Rho-binding antiterminator OS=Salmonella typhimurium (strain 14028s / SGSC 2262) OX=588858 GN=rof PE=4 SV=1
304	421571	A0A0F6BAS3|A0A0F6BAS3_SALT1	10.39	11	1	1			347520	185150	22828	31006	38666	23108	347520	185150	22828	31006	38666	23108	1.00:0.53:0.07:0.09:0.11:0.07	185170	30927	185170	30927	1.00:0.17	20577	Putative transcriptional regulator OS=Salmonella typhimurium (strain 14028s / SGSC 2262) OX=588858 GN=ytfJ PE=4 SV=1
759	421658	A0A0F6B5M2|A0A0F6B5M2_SALT1	10.29	9	1	1			315280	289340	26735	101030	100100	57640	315280	289340	26735	101030	100100	57640	1.00:0.92:0.08:0.32:0.32:0.18	210450	86254	210450	86254	1.00:0.41	20537	Transcriptional repressor MprA OS=Salmonella typhimurium (strain 14028s / SGSC 2262) OX=588858 GN=emrR PE=4 SV=1
251	421331	A0A0F6AWJ4|A0A0F6AWJ4_SALT1	10.23	1	1	1			36833	29851	24488	13067	10538	27000	36833	29851	24488	13067	10538	27000	1.00:0.81:0.66:0.35:0.29:0.73	30391	16868	30391	16868	1.00:0.56	118139	Carbamoyl-phosphate synthase large chain OS=Salmonella typhimurium (strain 14028s / SGSC 2262) OX=588858 GN=carB PE=3 SV=1
419	421553	A0A0F6AX55|A0A0F6AX55_SALT1	10.01	24	4	4			1391700	1766500	690350	1085600	1085100	1263000	1382700	1563100	685050	894190	925280	1070700	1.00:1.13:0.50:0.65:0.67:0.77	1282800	1144600	1210300	963400	1.00:0.80	29180	2 5-diketo-D-gluconate reductase B OS=Salmonella typhimurium (strain 14028s / SGSC 2262) OX=588858 GN=dkgB PE=4 SV=1
188	421600	A0A0F6B973|A0A0F6B973_SALT1	9.83	2	1	1			292490	376290	85165	1370600	1408100	1556300	292490	376290	85165	1370600	1408100	1556300	1.00:1.29:0.29:4.69:4.81:5.32	251310	1445000	251310	1445000	1.00:5.75	53942	Ketol-acid reductoisomerase (NADP(+)) OS=Salmonella typhimurium (strain 14028s / SGSC 2262) OX=588858 GN=ilvC PE=3 SV=1
277	421922	A0A0F6B3C0|A0A0F6B3C0_SALT1	9.78	8	2	2			524900	656580	399210	535740	651230	2992400	524900	656580	399210	535740	651230	2992400	1.00:1.25:0.76:1.02:1.24:5.70	526900	1393100	526900	1393100	1.00:2.64	38598	ATP phosphoribosyltransferase OS=Salmonella typhimurium (strain 14028s / SGSC 2262) OX=588858 GN=hisG PE=3 SV=1
295	421484	A0A0F6B7D5|A0A0F6B7D5_SALT1	9.76	43	6	6			73321000	59668000	32265000	22405000	26574000	43537000	56483000	46513000	26744000	20426000	23720000	33109000	1.00:0.82:0.47:0.36:0.42:0.59	55085000	30838000	43247000	25752000	1.00:0.60	14826	30S ribosomal protein S9 OS=Salmonella typhimurium (strain 14028s / SGSC 2262) OX=588858 GN=rpsI PE=3 SV=1
1152	422751	A0A0F6B0I3|A0A0F6B0I3_SALT1	9.75	9	1	1			67731	93862	105310	864340	877820	1314400	67731	93862	105310	864340	877820	1314400	1.00:1.39:1.55:12.76:12.96:19.41	88968	1018800	88968	1018800	1.00:11.45	20582	Chorismate mutase OS=Salmonella typhimurium (strain 14028s / SGSC 2262) OX=588858 GN=STM14_1531 PE=4 SV=1
477	421420	A0A0F6B9N7|A0A0F6B9N7_SALT1	9.63	4	1	1			1202700	842760	338260	291110	211790	248770	1202700	842760	338260	291110	211790	248770	1.00:0.70:0.28:0.24:0.18:0.21	794580	250560	794580	250560	1.00:0.32	26274	DNA-binding transcriptional regulator CpxR OS=Salmonella typhimurium (strain 14028s / SGSC 2262) OX=588858 GN=cpxR PE=4 SV=1
229	421448	A0A0F6B7N7|A0A0F6B7N7_SALT1	9.6	53	7	7			137400000	150550000	83034000	77334000	70651000	126450000	110270000	125830000	72224000	69427000	65292000	112270000	1.00:1.14:0.66:0.63:0.59:1.02	123660000	91479000	102770000	82328000	1.00:0.80	11767	30S ribosomal protein S10 OS=Salmonella typhimurium (strain 14028s / SGSC 2262) OX=588858 GN=rpsJ PE=3 SV=1
45	421172	A0A0F6B2D7|A0A0F6B2D7_SALT1	9.48	49	11	11	Oxidation (M)		18029000	21166000	14344000	8608400	7211700	28216000	11350000	13160000	9598400	3032200	2802100	18272000	1.00:1.16:0.85:0.27:0.25:1.61	17846000	14679000	11370000	8035300	1.00:0.71	34988	Mannose-specific enzyme IIAB OS=Salmonella typhimurium (strain 14028s / SGSC 2262) OX=588858 GN=manX PE=4 SV=1
1090	421961	A0A0F6B032|A0A0F6B032_SALT1	9.35	33	3	3			150040000	118710000	133480000	16245000	7653500	137520000	144760000	113610000	130110000	12641000	3983300	133520000	1.00:0.78:0.90:0.09:0.03:0.92	134080000	53808000	129500000	50049000	1.00:0.39	8640	Acyl carrier protein OS=Salmonella typhimurium (strain 14028s / SGSC 2262) OX=588858 GN=acpP PE=3 SV=1
881	421845	A0A0F6B4V6|A0A0F6B4V6_SALT1	9.31	31	3	3			1600100	1562300	1926200	728790	702060	2261800	1600100	1562300	1926200	728790	702060	2261800	1.00:0.98:1.20:0.46:0.44:1.41	1696200	1230900	1696200	1230900	1.00:0.73	11504	Iron-binding protein IscA OS=Salmonella typhimurium (strain 14028s / SGSC 2262) OX=588858 GN=iscA PE=3 SV=1
207	421245	A0A0F6B6E1|A0A0F6B6E1_SALT1	9.23	5	1	1			225090	291440	149530	106710	117640	70668	225090	291440	149530	106710	117640	70668	1.00:1.29:0.66:0.47:0.52:0.31	222020	98338	222020	98338	1.00:0.44	35972	tRNA-modifying protein YgfZ OS=Salmonella typhimurium (strain 14028s / SGSC 2262) OX=588858 GN=ygfZ PE=3 SV=1
518	421601	A0A0F6B7M3|A0A0F6B7M3_SALT1	9.19	39	3	3			35128000	33202000	17299000	5509000	4172900	22116000	35128000	33202000	17299000	5509000	4172900	22116000	1.00:0.95:0.49:0.16:0.12:0.63	28543000	10599000	28543000	10599000	1.00:0.37	11063	30S ribosomal protein S14 OS=Salmonella typhimurium (strain 14028s / SGSC 2262) OX=588858 GN=rpsN PE=3 SV=1
151	421567	A0A0F6BAA1|A0A0F6BAA1_SALT1	9.04	16	3	3			14722000	17129000	10607000	10308000	6583900	17426000	14722000	17129000	10607000	10308000	6583900	17426000	1.00:1.16:0.72:0.70:0.45:1.18	14152000	11440000	14152000	11440000	1.00:0.81	23861	Single-stranded DNA-binding protein OS=Salmonella typhimurium (strain 14028s / SGSC 2262) OX=588858 GN=ssb PE=3 SV=1
281	421676	A0A0F6AXW5|A0A0F6AXW5_SALT1	8.81	39	3	3	Oxidation (M)		12128000	14539000	10585000	4925500	4353500	16651000	11579000	14487000	10498000	4849100	4164100	16151000	1.00:1.25:0.91:0.42:0.36:1.39	12417000	8643200	12188000	8387900	1.00:0.69	12015	Nucleoid-associated protein YbaB OS=Salmonella typhimurium (strain 14028s / SGSC 2262) OX=588858 GN=ybaB PE=3 SV=1
515	421552	A0A0F6B7U8|A0A0F6B7U8_SALT1	8.79	22	3	3			1499100	1385600	798310	786600	732640	1267000	1499100	1385600	798310	786600	732640	1267000	1.00:0.92:0.53:0.52:0.49:0.85	1227700	928760	1227700	928760	1.00:0.76	21241	ADP-ribose diphosphatase NudE OS=Salmonella typhimurium (strain 14028s / SGSC 2262) OX=588858 GN=nudE PE=4 SV=1
655	421706	A0A0F6B5Z8|A0A0F6B5Z8_SALT1	8.77	19	2	2	Carbamidomethylation		824160	601340	191540	256350	283290	409320	824160	601340	191540	256350	283290	409320	1.00:0.73:0.23:0.31:0.34:0.50	539020	316320	539020	316320	1.00:0.59	16900	2-C-methyl-D-erythritol 2 4-cyclodiphosphate synthase OS=Salmonella typhimurium (strain 14028s / SGSC 2262) OX=588858 GN=ispF PE=3 SV=1
294	421369	A0A0F6B0M6|A0A0F6B0M6_SALT1	8.72	39	5	5			6881800	6005100	4665100	4003400	3036500	5727400	4687500	4145900	3264500	3409800	2377000	4043000	1.00:0.88:0.70:0.73:0.51:0.86	5850600	4255800	4032600	3276600	1.00:0.81	20128	Uncharacterized protein OS=Salmonella typhimurium (strain 14028s / SGSC 2262) OX=588858 GN=ydjA PE=4 SV=1
373	421568	A0A0F6B0G2|A0A0F6B0G2_SALT1	8.69	63	7	7			25511000	23130000	17538000	14850000	11231000	20105000	18890000	19127000	14677000	11212000	7820000	16154000	1.00:1.01:0.78:0.59:0.41:0.86	22060000	15395000	17565000	11729000	1.00:0.67	17551	Putative molecular chaperone OS=Salmonella typhimurium (strain 14028s / SGSC 2262) OX=588858 GN=STM14_1509 PE=3 SV=1
224	421197	A0A0F6B0P2|A0A0F6B0P2_SALT1	8.55	19	3	3	Carbamidomethylation		3137400	2772300	1341600	1732000	1668400	2034000	3137400	2772300	1341600	1732000	1668400	2034000	1.00:0.88:0.43:0.55:0.53:0.65	2417100	1811500	2417100	1811500	1.00:0.75	30484	NH(3)-dependent NAD(+) synthetase OS=Salmonella typhimurium (strain 14028s / SGSC 2262) OX=588858 GN=nadE PE=3 SV=1
443	421500	A0A0F6B3C2|A0A0F6B3C2_SALT1	8.46	9	2	2			814840	749320	294980	509240	227340	1637300	814840	749320	294980	509240	227340	1637300	1.00:0.92:0.36:0.62:0.28:2.01	619710	791300	619710	791300	1.00:1.28	39715	Histidinol-phosphate aminotransferase OS=Salmonella typhimurium (strain 14028s / SGSC 2262) OX=588858 GN=hisC PE=3 SV=1
446	421374	A0A0F6B0Q8|A0A0F6B0Q8_SALT1	8.31	23	3	3	Carbamidomethylation		2812700	2870900	1837100	1327500	1273300	2546600	2812700	2870900	1837100	1327500	1273300	2546600	1.00:1.02:0.65:0.47:0.45:0.91	2506900	1715800	2506900	1715800	1.00:0.68	24293	2-deoxyglucose-6-phosphatase OS=Salmonella typhimurium (strain 14028s / SGSC 2262) OX=588858 GN=yniC PE=4 SV=1
886	421772	A0A0F6B0M7|A0A0F6B0M7_SALT1	8.3	9	1	1			339700	373940	221470	73285	86474	40989	339700	373940	221470	73285	86474	40989	1.00:1.10:0.65:0.22:0.25:0.12	311700	66916	311700	66916	1.00:0.21	36438	Selenide water dikinase OS=Salmonella typhimurium (strain 14028s / SGSC 2262) OX=588858 GN=selD PE=3 SV=1
602	421566	A0A0F6B6X6|A0A0F6B6X6_SALT1	8.3	26	3	3			10490000	10210000	7649800	2998400	3255100	9270400	10490000	10210000	7649800	2998400	3255100	9270400	1.00:0.97:0.73:0.29:0.31:0.88	9449800	5174600	9449800	5174600	1.00:0.55	16170	Putative cytoplasmic protein OS=Salmonella typhimurium (strain 14028s / SGSC 2262) OX=588858 GN=yqiC PE=4 SV=1
253	421443	A0A0F6BA10|A0A0F6BA10_SALT1	8.2	9	3	3	Carbamidomethylation		395540	480800	130890	169570	101640	330660	395540	480800	130890	169570	101640	330660	1.00:1.22:0.33:0.43:0.26:0.84	335740	200620	335740	200620	1.00:0.60	57467	Bifunctional purine biosynthesis protein PurH OS=Salmonella typhimurium (strain 14028s / SGSC 2262) OX=588858 GN=purH PE=3 SV=1
860	421704	A0A0F6B7N4|A0A0F6B7N4_SALT1	8.15	36	5	5			50891000	46399000	38534000	23059000	25615000	42725000	45679000	39229000	34648000	18634000	20416000	37421000	1.00:0.86:0.76:0.41:0.45:0.82	45274000	30466000	39852000	25490000	1.00:0.64	11213	50S ribosomal protein L23 OS=Salmonella typhimurium (strain 14028s / SGSC 2262) OX=588858 GN=rplW PE=3 SV=1
1212	421869	A0A0F6AWM2|A0A0F6AWM2_SALT1	7.97	25	2	2	Carbamidomethylation		678110	1434000	669230	213530	102730	667430	678110	1434000	669230	213530	102730	667430	1.00:2.11:0.99:0.31:0.15:0.98	927110	327900	927110	327900	1.00:0.35	17970	Dihydrofolate reductase OS=Salmonella typhimurium (strain 14028s / SGSC 2262) OX=588858 GN=folA PE=3 SV=1
50	421243	A0A0F6B060|A0A0F6B060_SALT1	7.93	36	10	10	Oxidation (M)		17577000	14615000	9503000	11653000	11247000	20140000	7625000	6190300	4181300	6570300	7074800	10333000	1.00:0.81:0.55:0.86:0.93:1.36	13898000	14346000	5998900	7992800	1.00:1.33	39021	Putrescine-binding periplasmic protein OS=Salmonella typhimurium (strain 14028s / SGSC 2262) OX=588858 GN=potD PE=3 SV=1
487	421496	A0A0F6AX22|A0A0F6AX22_SALT1	7.87	27	4	4	Oxidation (M)		5039100	6394900	2515700	1152200	2022300	2367100	4709300	6196000	2409800	871420	1475200	1895400	1.00:1.32:0.51:0.19:0.31:0.40	4649900	1847200	4438400	1414000	1.00:0.32	25955	Uridylate kinase OS=Salmonella typhimurium (strain 14028s / SGSC 2262) OX=588858 GN=pyrH PE=3 SV=1
730	421542	A0A0F6BAM7|A0A0F6BAM7_SALT1	7.77	6	2	2			371640	322190	162700	182580	168480	198010	371640	322190	162700	182580	168480	198010	1.00:0.87:0.44:0.49:0.45:0.53	285510	183020	285510	183020	1.00:0.64	45630	Protein HflK OS=Salmonella typhimurium (strain 14028s / SGSC 2262) OX=588858 GN=hflK PE=3 SV=1
219	421460	A0A0F6BAL8|A0A0F6BAL8_SALT1	7.77	31	5	5			2020100	2077500	1160700	963000	878740	1977300	1657800	1371300	633300	754090	704590	1330400	1.00:0.83:0.38:0.45:0.43:0.80	1752800	1273000	1220800	929710	1.00:0.76	27408	Putative arginine-binding periplasmic protein OS=Salmonella typhimurium (strain 14028s / SGSC 2262) OX=588858 GN=STM14_5232 PE=3 SV=1
460	421522	A0A0F6B575|A0A0F6B575_SALT1	7.65	3	1	1			162030	238690	51781	43438	66398	90450	162030	238690	51781	43438	66398	90450	1.00:1.47:0.32:0.27:0.41:0.56	150830	66762	150830	66762	1.00:0.44	50056	ATP-dependent RNA helicase SrmB OS=Salmonella typhimurium (strain 14028s / SGSC 2262) OX=588858 GN=srmB PE=3 SV=1
531	421610	A0A0F6BAN4|A0A0F6BAN4_SALT1	7.63	10	1	1			707850	555130	485290	1078.3	341420	312610	707850	555130	485290	1078.3	341420	312610	1.00:0.78:0.69:0.02:0.48:0.44	582750	218370	582750	218370	1.00:0.37	26663	23S rRNA (guanosine-2'-O-)-methyltransferase RlmB OS=Salmonella typhimurium (strain 14028s / SGSC 2262) OX=588858 GN=yjfH PE=3 SV=1
3	421098	A0A0F6AWC9|A0A0F6AWC9_SALT1	7.57	70	34	34	Carbamidomethylation	Oxidation (M)	90973000	111710000	98130000	58327000	52433000	102470000	22027000	27332000	24081000	17016000	16239000	27598000	1.00:1.24:1.09:0.77:0.74:1.25	100270000	71078000	24480000	20284000	1.00:0.83	69258	Chaperone protein DnaK OS=Salmonella typhimurium (strain 14028s / SGSC 2262) OX=588858 GN=dnaK PE=2 SV=1
338	421632	A0A0F6BAJ2|A0A0F6BAJ2_SALT1	7.54	47	8	8	Oxidation (M)		931800000	855460000	709960000	599040000	551880000	922080000	796030000	705000000	629520000	518760000	486950000	760720000	1.00:0.89:0.79:0.65:0.61:0.96	832410000	691000000	710180000	588810000	1.00:0.83	16864	10 kDa chaperonin OS=Salmonella typhimurium (strain 14028s / SGSC 2262) OX=588858 GN=groES PE=3 SV=1
326	421430	A0A0F6AYR0|A0A0F6AYR0_SALT1	7.33	17	3	3	Carbamidomethylation		808710	1048000	867440	407750	384270	3076200	808710	1048000	867440	407750	384270	3076200	1.00:1.30:1.07:0.50:0.48:3.80	908060	1289400	908060	1289400	1.00:1.42	43160	Phospho-2-dehydro-3-deoxyheptonate aldolase OS=Salmonella typhimurium (strain 14028s / SGSC 2262) OX=588858 GN=aroG PE=3 SV=1
710	421559	A0A0F6B142|A0A0F6B142_SALT1	7.25	5	1	1			448370	479950	281610	154760	109820	520830	448370	479950	281610	154760	109820	520830	1.00:1.07:0.63:0.35:0.24:1.16	403310	261810	403310	261810	1.00:0.65	31113	Pyridoxal kinase PdxY OS=Salmonella typhimurium (strain 14028s / SGSC 2262) OX=588858 GN=pdxY PE=3 SV=1
144	421421	A0A0F6BAQ8|A0A0F6BAQ8_SALT1	7.24	69	9	9	Oxidation (M)		179210000	168920000	119900000	84139000	85310000	152930000	95793000	99470000	66366000	48377000	52620000	89085000	1.00:1.04:0.69:0.51:0.55:0.93	156010000	107460000	87210000	63361000	1.00:0.73	15173	30S ribosomal protein S6 OS=Salmonella typhimurium (strain 14028s / SGSC 2262) OX=588858 GN=rpsF PE=3 SV=1
699	421580	A0A0F6AYH5|A0A0F6AYH5_SALT1	7.23	24	3	3	Carbamidomethylation		788070	911110	300850	342470	320110	673830	788070	911110	300850	342470	320110	673830	1.00:1.16:0.38:0.43:0.41:0.86	666680	445470	666680	445470	1.00:0.67	27119	UMP phosphatase OS=Salmonella typhimurium (strain 14028s / SGSC 2262) OX=588858 GN=nagD PE=4 SV=1
653	421400	A0A0F6B9G1|A0A0F6B9G1_SALT1	6.93	4	1	1			105060	121430	79851	63394	42869	122820	105060	121430	79851	63394	42869	122820	1.00:1.16:0.76:0.60:0.41:1.17	102110	76361	102110	76361	1.00:0.75	38129	Stress response kinase A OS=Salmonella typhimurium (strain 14028s / SGSC 2262) OX=588858 GN=yihE PE=3 SV=1
32	421140	A0A0F6B9S4|A0A0F6B9S4_SALT1	6.83	18	6	6	Carbamidomethylation		6065500	3752300	3626900	2878800	2734100	4486400	3747300	3167300	2557000	2207300	2013600	3055500	1.00:0.85:0.68:0.59:0.54:0.82	4481600	3366500	3157200	2425500	1.00:0.77	49668	ATP-dependent protease ATPase subunit HslU OS=Salmonella typhimurium (strain 14028s / SGSC 2262) OX=588858 GN=hslU PE=2 SV=1
617	421627	A0A0F6B866|A0A0F6B866_SALT1	6.75	5	1	1			211500	176820	124230	82266	62546	113390	211500	176820	124230	82266	62546	113390	1.00:0.84:0.59:0.39:0.30:0.54	170850	86068	170850	86068	1.00:0.50	32137	Ribosomal RNA large subunit methyltransferase J OS=Salmonella typhimurium (strain 14028s / SGSC 2262) OX=588858 GN=yhiR PE=3 SV=1
1223	422755	A0A0F6B1H5|A0A0F6B1H5_SALT1	6.75	14	1	1			260080	119890	20280	77825	69286	9803.4	260080	119890	20280	77825	69286	9803.4	1.00:0.46:0.08:0.30:0.27:0.04	133420	52305	133420	52305	1.00:0.39	15102	Putative envelope protein OS=Salmonella typhimurium (strain 14028s / SGSC 2262) OX=588858 GN=osmC PE=4 SV=1
1006	422138	A0A0F6B6J7|A0A0F6B6J7_SALT1	6.67	8	1	1			64888	48326	33752	113900	139820	109980	64888	48326	33752	113900	139820	109980	1.00:0.74:0.52:1.76:2.15:1.69	48989	121230	48989	121230	1.00:2.47	26955	Ribosomal RNA small subunit methyltransferase E OS=Salmonella typhimurium (strain 14028s / SGSC 2262) OX=588858 GN=yggJ PE=3 SV=1
409	421451	A0A0F6B0L5|A0A0F6B0L5_SALT1	6.64	13	2	2	Carbamidomethylation		997420	791710	535310	451270	449270	295780	997420	791710	535310	451270	449270	295780	1.00:0.79:0.54:0.45:0.45:0.30	774810	398770	774810	398770	1.00:0.51	32560	Putative glucose-6-phosphate 1-epimerase OS=Salmonella typhimurium (strain 14028s / SGSC 2262) OX=588858 GN=yeaD PE=3 SV=1
181	421161	A0A0F6BAN1|A0A0F6BAN1_SALT1	6.57	13	3	3	Carbamidomethylation		1300100	1465400	789530	362580	334590	813580	1300100	1465400	789530	362580	334590	813580	1.00:1.13:0.61:0.28:0.26:0.63	1185000	503580	1185000	503580	1.00:0.42	47377	Adenylosuccinate synthetase OS=Salmonella typhimurium (strain 14028s / SGSC 2262) OX=588858 GN=purA PE=3 SV=1
593	421482	A0A0F6BA81|A0A0F6BA81_SALT1	6.54	21	3	3			1920200	886260	1158500	806020	545110	1136600	1920200	886260	1158500	806020	545110	1136600	1.00:0.46:0.60:0.42:0.28:0.59	1321700	829240	1321700	829240	1.00:0.63	22305	LexA repressor OS=Salmonella typhimurium (strain 14028s / SGSC 2262) OX=588858 GN=lexA PE=3 SV=1
444	421425	A0A0F6B0V0|A0A0F6B0V0_SALT1	6.5	16	3	3			636220	599560	413060	569240	358130	1024300	636220	599560	413060	569240	358130	1024300	1.00:0.94:0.65:0.89:0.56:1.61	549620	650540	549620	650540	1.00:1.18	27325	3-dehydroquinate dehydratase OS=Salmonella typhimurium (strain 14028s / SGSC 2262) OX=588858 GN=aroD PE=3 SV=1
550	421655	A0A0F6AYD4|A0A0F6AYD4_SALT1	6.5	9	2	2			557940	227890	340150	195570	154120	450410	557940	227890	340150	195570	154120	450410	1.00:0.41:0.61:0.35:0.28:0.81	375330	266700	375330	266700	1.00:0.71	44457	D-alanyl-D-alanine carboxypeptidase fraction A OS=Salmonella typhimurium (strain 14028s / SGSC 2262) OX=588858 GN=dacA PE=3 SV=1
79	421223	A0A0F6B9R1|A0A0F6B9R1_SALT1	6.46	45	10	10	Carbamidomethylation	Oxidation (M)	36329000	37641000	30146000	18480000	23536000	39685000	18737000	23296000	22676000	11275000	14550000	26052000	1.00:1.24:1.21:0.60:0.78:1.39	34705000	27233000	21570000	17292000	1.00:0.80	26917	Triosephosphate isomerase OS=Salmonella typhimurium (strain 14028s / SGSC 2262) OX=588858 GN=tpiA PE=3 SV=1
863	421742	A0A0F6B6W2|A0A0F6B6W2_SALT1	6.42	9	2	2			777130	823690	913170	306670	236680	608370	777130	823690	913170	306670	236680	608370	1.00:1.06:1.18:0.39:0.30:0.78	838000	383910	838000	383910	1.00:0.46	31021	3' 5'-cyclic adenosine monophosphate phosphodiesterase CpdA OS=Salmonella typhimurium (strain 14028s / SGSC 2262) OX=588858 GN=icc PE=3 SV=1
136	421234	A0A0F6AW60|A0A0F6AW60_SALT1	6.33	20	5	5			3491800	2663800	1749500	1996700	1945100	2173500	2778400	2106700	1478100	1577900	1517100	1787300	1.00:0.76:0.53:0.57:0.55:0.64	2635000	2038400	2121100	1627400	1.00:0.77	41480	Alpha-helical coiled coil protein OS=Salmonella typhimurium (strain 14028s / SGSC 2262) OX=588858 GN=tlpA PE=4 SV=1
629	421741	A0A0F6B6V8|A0A0F6B6V8_SALT1	6.28	10	1	1			191720	219860	45434	113490	141920	110920	191720	219860	45434	113490	141920	110920	1.00:1.15:0.24:0.59:0.74:0.58	152340	122110	152340	122110	1.00:0.80	21785	NADPH-specific quinone oxidoreductase OS=Salmonella typhimurium (strain 14028s / SGSC 2262) OX=588858 GN=mdaB PE=4 SV=1
752	421578	A0A0F6AYS6|A0A0F6AYS6_SALT1	6.27	4	1	1			197630	332640	2528.4	931.77	947.03	91493	197630	332640	2528.4	931.77	947.03	91493	1.00:1.68:0.02:0.02:0.02:0.46	177600	31124	177600	31124	1.00:0.18	37134	UDP-galactose-4-epimerase OS=Salmonella typhimurium (strain 14028s / SGSC 2262) OX=588858 GN=galE PE=4 SV=1
954	421975	A0A0F6B3R0|A0A0F6B3R0_SALT1	6.09	5	1	1			365780	236520	37943	94198	84705	80325	365780	236520	37943	94198	84705	80325	1.00:0.65:0.10:0.26:0.23:0.22	213410	86409	213410	86409	1.00:0.40	31972	S-formylglutathione hydrolase OS=Salmonella typhimurium (strain 14028s / SGSC 2262) OX=588858 GN=fghA PE=3 SV=1
1245	422742	A0A0F6AW40|A0A0F6AW40_SALT1	6.06	46	2	2			1095800	863370	482340	454650	382210	501070	1095800	863370	482340	454650	382210	501070	1.00:0.79:0.44:0.41:0.35:0.46	813840	445980	813840	445980	1.00:0.55	8314	Toxin addiction system: antidote OS=Salmonella typhimurium (strain 14028s / SGSC 2262) OX=588858 GN=ccdA PE=4 SV=1
663	421777	A0A0F6AX31|A0A0F6AX31_SALT1	5.97	9	1	1			662800	481170	320040	265650	292040	20318	662800	481170	320040	265650	292040	20318	1.00:0.73:0.48:0.40:0.44:0.03	488000	192670	488000	192670	1.00:0.39	20532	3-hydroxyacyl-[acyl-carrier-protein] dehydratase FabZ OS=Salmonella typhimurium (strain 14028s / SGSC 2262) OX=588858 GN=fabZ PE=3 SV=1
505	421411	A0A0F6B4Z8|A0A0F6B4Z8_SALT1	5.84	27	4	4			3360200	3059000	2198700	2115600	1995400	2619300	3008400	2583100	1952000	1809600	1714200	2334900	1.00:0.86:0.65:0.60:0.57:0.78	2872600	2243400	2514500	1952900	1.00:0.78	26343	Pyridoxine 5'-phosphate synthase OS=Salmonella typhimurium (strain 14028s / SGSC 2262) OX=588858 GN=pdxJ PE=3 SV=1
765	422088	A0A0F6AZ95|A0A0F6AZ95_SALT1	5.84	67	3	3			16672000	18153000	10583000	5925200	3879700	20042000	16672000	18153000	10583000	5925200	3879700	20042000	1.00:1.09:0.63:0.36:0.23:1.20	15136000	9949000	15136000	9949000	1.00:0.66	8250	Translation initiation factor IF-1 OS=Salmonella typhimurium (strain 14028s / SGSC 2262) OX=588858 GN=infA PE=3 SV=1
1328	422143	A0A0F6AWL4|A0A0F6AWL4_SALT1	5.79	23	2	2			1434400	1415800	1847800	3076000	2670700	3436000	1292400	1351500	1845300	2885300	2492500	3271700	1.00:1.05:1.43:2.23:1.93:2.53	1566000	3060900	1496400	2883200	1.00:1.93	10303	Putative secreted protein OS=Salmonella typhimurium (strain 14028s / SGSC 2262) OX=588858 GN=STM14_0098 PE=4 SV=1
601	421526	A0A0F6B1K3|A0A0F6B1K3_SALT1	5.79	5	1	1			142210	119080	115750	87123	99542	121910	142210	119080	115750	87123	99542	121910	1.00:0.84:0.81:0.61:0.70:0.86	125680	102860	125680	102860	1.00:0.82	38504	Putative periplasmic protein OS=Salmonella typhimurium (strain 14028s / SGSC 2262) OX=588858 GN=STM14_1918 PE=4 SV=1
777	421699	A0A0F6B211|A0A0F6B211_SALT1	5.73	5	1	1			649530	472890	481230	213820	272830	275360	649530	472890	481230	213820	272830	275360	1.00:0.73:0.74:0.33:0.42:0.42	534550	254000	534550	254000	1.00:0.48	21726	Corrinoid adenosyltransferase OS=Salmonella typhimurium (strain 14028s / SGSC 2262) OX=588858 GN=btuR PE=3 SV=1
667	421808	A0A0F6AXS6|A0A0F6AXS6_SALT1	5.72	10	1	1			4133200	5355000	1018900	12966	6935.4	2459500	4133200	5355000	1018900	12966	6935.4	2459500	1.00:1.30:0.25:0.02:0.02:0.60	3502400	826480	3502400	826480	1.00:0.24	23177	ATP-dependent Clp protease proteolytic subunit OS=Salmonella typhimurium (strain 14028s / SGSC 2262) OX=588858 GN=clpP PE=3 SV=1
407	421464	A0A0F6AYY5|A0A0F6AYY5_SALT1	5.63	20	3	3			1103700	1115200	543190	558670	564530	759260	1103700	1115200	543190	558670	564530	759260	1.00:1.01:0.49:0.51:0.51:0.69	920700	627490	920700	627490	1.00:0.68	26702	Glutamine ABC transporter ATP-binding protein OS=Salmonella typhimurium (strain 14028s / SGSC 2262) OX=588858 GN=glnQ PE=4 SV=1
430	421336	A0A0F6B4R7|A0A0F6B4R7_SALT1	5.48	14	4	4	Carbamidomethylation		490180	759540	449440	475020	489760	782370	428060	609020	419180	468620	451350	769870	1.00:1.42:0.98:1.09:1.05:1.80	566390	582380	485420	563280	1.00:1.16	55025	Inosine-5'-monophosphate dehydrogenase OS=Salmonella typhimurium (strain 14028s / SGSC 2262) OX=588858 GN=guaB PE=3 SV=1
725	421636	A0A0F6AWW4|A0A0F6AWW4_SALT1	5.46	3	1	1			116900	140550	135820	186710	186790	488790	116900	140550	135820	186710	186790	488790	1.00:1.20:1.16:1.60:1.60:4.18	131090	287430	131090	287430	1.00:2.19	58625	Multicopper oxidase OS=Salmonella typhimurium (strain 14028s / SGSC 2262) OX=588858 GN=cueO PE=4 SV=1
374	421705	A0A0F6AZH5|A0A0F6AZH5_SALT1	5.45	10	1	1			945210	1750600	1471200	77482	1627.3	1124000	945210	1750600	1471200	77482	1627.3	1124000	1.00:1.85:1.56:0.08:0.02:1.19	1389000	401030	1389000	401030	1.00:0.29	11307	Uncharacterized protein OS=Salmonella typhimurium (strain 14028s / SGSC 2262) OX=588858 GN=STM14_1155 PE=4 SV=1
828	421926	A0A0F6AWG8|A0A0F6AWG8_SALT1	5.41	36	4	4	Oxidation (M)		54922000	26129000	42159000	36318000	39880000	32594000	47806000	24312000	41153000	32917000	36571000	28265000	1.00:0.51:0.86:0.69:0.76:0.59	41070000	36264000	37757000	32584000	1.00:0.86	9655	30S ribosomal protein S20 OS=Salmonella typhimurium (strain 14028s / SGSC 2262) OX=588858 GN=rpsT PE=3 SV=1
77	421165	A0A0F6B7D9|A0A0F6B7D9_SALT1	5.4	29	9	9			8847900	9281100	8399200	4364500	3713500	7384200	3519400	4325200	4194600	3276500	2559000	3835600	1.00:1.23:1.19:0.93:0.73:1.09	8842700	5154100	4013100	3223700	1.00:0.80	47326	Periplasmic serine endoprotease DegP-like OS=Salmonella typhimurium (strain 14028s / SGSC 2262) OX=588858 GN=degQ PE=3 SV=1
551	421729	A0A0F6B059|A0A0F6B059_SALT1	5.25	6	1	1			413810	267490	196860	104480	94223	144190	413810	267490	196860	104480	94223	144190	1.00:0.65:0.48:0.25:0.23:0.35	292720	114300	292720	114300	1.00:0.39	31138	NAD-dependent protein deacylase OS=Salmonella typhimurium (strain 14028s / SGSC 2262) OX=588858 GN=cobB PE=3 SV=1
1504	423422	A0A0F6B051|A0A0F6B051_SALT1	5.17	21	1	1			63505	120640	56289	1444300	301090	5119300	63505	120640	56289	1444300	301090	5119300	1.00:1.90:0.89:22.74:4.74:64.00	80146	2288200	80146	2288200	1.00:28.55	8800	Putative outer membrane protein OS=Salmonella typhimurium (strain 14028s / SGSC 2262) OX=588858 GN=ycfR PE=4 SV=1
496	421737	A0A0F6B219|A0A0F6B219_SALT1	5.11	9	1	1			94749	36385	75796	546690	347440	1017400	94749	36385	75796	546690	347440	1017400	1.00:0.38:0.80:5.77:3.67:10.74	68977	637190	68977	637190	1.00:9.24	28671	Tryptophan synthase alpha chain OS=Salmonella typhimurium (strain 14028s / SGSC 2262) OX=588858 GN=trpA PE=3 SV=1
817	421938	A0A0F6B946|A0A0F6B946_SALT1	5.1	24	2	2	Carbamidomethylation		3528400	3960400	1723200	1294700	1334100	2921600	3528400	3960400	1723200	1294700	1334100	2921600	1.00:1.12:0.49:0.37:0.38:0.83	3070700	1850100	3070700	1850100	1.00:0.60	15751	Flavodoxin OS=Salmonella typhimurium (strain 14028s / SGSC 2262) OX=588858 GN=mioC PE=4 SV=1
623	425234	A0A0F6B4E0|A0A0F6B4E0_SALT1	5.02	3	1	1			13892	4922.2	9328.8	103280	107680	99340	13892	4922.2	9328.8	103280	107680	99340	1.00:0.35:0.67:7.43:7.75:7.15	9381.1	103430	9381.1	103430	1.00:11.03	47705	Long-chain fatty acid outer membrane transporter OS=Salmonella typhimurium (strain 14028s / SGSC 2262) OX=588858 GN=fadL PE=4 SV=1
381	421477	A0A0F6B1W1|A0A0F6B1W1_SALT1	4.93	74	9	9	Carbamidomethylation		138990000	123700000	118640000	70981000	51362000	187730000	83410000	82219000	67963000	44536000	25734000	119000000	1.00:0.99:0.81:0.53:0.31:1.43	127110000	103360000	77864000	63091000	1.00:0.81	18026	Thiol peroxidase OS=Salmonella typhimurium (strain 14028s / SGSC 2262) OX=588858 GN=tpx PE=3 SV=1
1032	421971	A0A0F6B2J7|A0A0F6B2J7_SALT1	4.93	15	1	1			2818900	3432000	1562300	926010	289640	3146400	2818900	3432000	1562300	926010	289640	3146400	1.00:1.22:0.55:0.33:0.10:1.12	2604400	1454000	2604400	1454000	1.00:0.56	12729	Uncharacterized protein OS=Salmonella typhimurium (strain 14028s / SGSC 2262) OX=588858 GN=STM14_2278 PE=4 SV=1
55	421141	A0A0F6AYI1|A0A0F6AYI1_SALT1	4.76	11	4	4			1986700	1911800	904550	653380	624430	2309700	1800600	1519500	810330	529880	402770	2069100	1.00:0.84:0.45:0.29:0.22:1.15	1601000	1195800	1376800	1000600	1.00:0.73	63538	Glutamine--tRNA ligase OS=Salmonella typhimurium (strain 14028s / SGSC 2262) OX=588858 GN=glnS PE=3 SV=1
74	421153	A0A0F6AYQ1|A0A0F6AYQ1_SALT1	4.74	38	10	10	Oxidation (M)		21385000	20102000	12042000	10192000	10970000	20568000	9920800	9234400	6756100	5540300	6075200	10100000	1.00:0.93:0.68:0.56:0.61:1.02	17843000	13910000	8637100	7238500	1.00:0.84	46149	Tol-Pal system protein TolB OS=Salmonella typhimurium (strain 14028s / SGSC 2262) OX=588858 GN=tolB PE=3 SV=1
841	422236	A0A0F6AY27|A0A0F6AY27_SALT1	4.74	5	1	1			590870	617680	411090	241400	117220	564530	590870	617680	411090	241400	117220	564530	1.00:1.05:0.70:0.41:0.20:0.96	539880	307720	539880	307720	1.00:0.57	30844	Bifunctional protein FolD OS=Salmonella typhimurium (strain 14028s / SGSC 2262) OX=588858 GN=folD PE=3 SV=1
465	421414	A0A0F6B7X0|A0A0F6B7X0_SALT1	4.58	49	6	6	Carbamidomethylation		16303000	16319000	10580000	13516000	13642000	18804000	11311000	10200000	6664000	10275000	10062000	12866000	1.00:0.90:0.59:0.91:0.89:1.14	14401000	15321000	9391700	11068000	1.00:1.18	20938	Fe/S biogenesis protein NfuA OS=Salmonella typhimurium (strain 14028s / SGSC 2262) OX=588858 GN=yhgI PE=3 SV=1
583	421982	A0A0F6B3J5|A0A0F6B3J5_SALT1	4.51	6	1	1			53057	74713	99248	51393	41803	25303	53057	74713	99248	51393	41803	25303	1.00:1.41:1.87:0.97:0.79:0.48	75673	39500	75673	39500	1.00:0.52	38088	Fructose-bisphosphate aldolase OS=Salmonella typhimurium (strain 14028s / SGSC 2262) OX=588858 GN=fbaB PE=4 SV=1
508	421674	A0A0F6B7P5|A0A0F6B7P5_SALT1	4.51	25	3	3	Carbamidomethylation		19128000	8641900	12314000	12920000	13065000	9268900	19128000	8641900	12314000	12920000	13065000	9268900	1.00:0.45:0.64:0.68:0.68:0.48	13361000	11751000	13361000	11751000	1.00:0.88	13737	30S ribosomal protein S12 OS=Salmonella typhimurium (strain 14028s / SGSC 2262) OX=588858 GN=rpsL PE=3 SV=1
210	421346	A0A0F6B1B5|A0A0F6B1B5_SALT1	4.42	44	7	7			7923400	9103500	5601700	3458900	3314100	8649800	5642100	6036200	3240900	2596400	2322300	6002400	1.00:1.07:0.57:0.46:0.41:1.06	7542900	5140900	4973100	3640400	1.00:0.73	27646	3-hydroxy acid dehydrogenase OS=Salmonella typhimurium (strain 14028s / SGSC 2262) OX=588858 GN=ydfG PE=3 SV=1
1053	423726	A0A0F6B7W3|A0A0F6B7W3_SALT1	4.41	21	1	1			112370	141500	155370	43230	59262	95560	112370	141500	155370	43230	59262	95560	1.00:1.26:1.38:0.38:0.53:0.85	136420	66018	136420	66018	1.00:0.48	8339	Ferrous iron transport protein A OS=Salmonella typhimurium (strain 14028s / SGSC 2262) OX=588858 GN=feoA PE=4 SV=1
1531	423204	A0A0F6B0S3|A0A0F6B0S3_SALT1	4.38	20	1	1	Carbamidomethylation		4687500	1483700	3473200	278310	176190	2900500	4687500	1483700	3473200	278310	176190	2900500	1.00:0.32:0.74:0.06:0.04:0.62	3214800	1118300	3214800	1118300	1.00:0.35	7289	50S ribosomal protein L35 OS=Salmonella typhimurium (strain 14028s / SGSC 2262) OX=588858 GN=rpmI PE=3 SV=1
405	421406	A0A0F6AWW1|A0A0F6AWW1_SALT1	4.35	35	5	5	Carbamidomethylation		2229600	2358300	530050	1912200	1531000	2647900	1453400	1534200	417590	1168800	1158000	2067100	1.00:1.06:0.29:0.80:0.80:1.42	1706000	2030400	1135100	1464600	1.00:1.29	30415	S-adenosylmethionine decarboxylase proenzyme OS=Salmonella typhimurium (strain 14028s / SGSC 2262) OX=588858 GN=speD PE=3 SV=1
703	421684	A0A0F6B638|A0A0F6B638_SALT1	4.33	48	4	4			5148400	5924400	3734700	2843600	2171200	5515400	4278900	5229200	3456600	2802100	2158400	4900100	1.00:1.22:0.81:0.65:0.50:1.15	4935900	3510100	4321500	3286900	1.00:0.76	16249	Flavodoxin OS=Salmonella typhimurium (strain 14028s / SGSC 2262) OX=588858 GN=STM14_3572 PE=4 SV=1
692	421824	A0A0F6AX08|A0A0F6AX08_SALT1	4.3	35	4	4			8810200	9360500	6641200	5741600	5257200	10695000	7385300	8248500	6202300	4796800	4157000	9547600	1.00:1.12:0.84:0.65:0.56:1.29	8270600	7231300	7278700	6167100	1.00:0.85	12099	Iron-sulfur cluster insertion protein ErpA OS=Salmonella typhimurium (strain 14028s / SGSC 2262) OX=588858 GN=yadR PE=3 SV=1
603	421747	D0ZSY9|RPOE_SALT1	4.29	15	2	2			666310	833330	550940	594410	524570	692890	666310	833330	550940	594410	524570	692890	1.00:1.25:0.83:0.89:0.79:1.04	683530	603960	683530	603960	1.00:0.88	21712	ECF RNA polymerase sigma-E factor OS=Salmonella typhimurium (strain 14028s / SGSC 2262) OX=588858 GN=rpoE PE=2 SV=1
452	421333	A0A0F6AWR2|A0A0F6AWR2_SALT1	4.03	7	1	1			746110	838850	215940	274370	130490	609770	746110	838850	215940	274370	130490	609770	1.00:1.12:0.29:0.37:0.17:0.82	600300	338210	600300	338210	1.00:0.56	34776	Ribosomal RNA small subunit methyltransferase H OS=Salmonella typhimurium (strain 14028s / SGSC 2262) OX=588858 GN=mraW PE=3 SV=1
1101	422552	A0A0F6B7Q1|A0A0F6B7Q1_SALT1	3.93	26	1	1			1696400	1632000	1360400	1275200	842290	1735100	1696400	1632000	1360400	1275200	842290	1735100	1.00:0.96:0.80:0.75:0.50:1.02	1562900	1284200	1562900	1284200	1.00:0.82	8260	Protein SlyX OS=Salmonella typhimurium (strain 14028s / SGSC 2262) OX=588858 GN=slyX PE=3 SV=1
969	421942	A0A0F6BB93|A0A0F6BB93_SALT1	3.9	18	2	2			1351200	1339100	670550	794830	636180	856680	1351200	1339100	670550	794830	636180	856680	1.00:0.99:0.50:0.59:0.47:0.63	1120300	762560	1120300	762560	1.00:0.68	16273	Putative cytoplasmic protein OS=Salmonella typhimurium (strain 14028s / SGSC 2262) OX=588858 GN=STM14_5465 PE=4 SV=1
123	421164	A0A0F6B9Q7|A0A0F6B9Q7_SALT1	3.83	51	11	11	Carbamidomethylation		27360000	25937000	28803000	21531000	20004000	29552000	11355000	10257000	11256000	13257000	13240000	12516000	1.00:0.90:0.99:1.17:1.17:1.10	27367000	23696000	10956000	13004000	1.00:1.19	36760	Putative sugar transport protein OS=Salmonella typhimurium (strain 14028s / SGSC 2262) OX=588858 GN=yneA PE=4 SV=1
270	421582	A0A0F6B4V7|A0A0F6B4V7_SALT1	3.74	84	8	8	Carbamidomethylation		32142000	29958000	17081000	18052000	18857000	29670000	22262000	20960000	12056000	13265000	12982000	21668000	1.00:0.94:0.54:0.60:0.58:0.97	26394000	22193000	18426000	15972000	1.00:0.87	13821	Iron-sulfur cluster assembly scaffold protein IscU OS=Salmonella typhimurium (strain 14028s / SGSC 2262) OX=588858 GN=nifU PE=3 SV=1
448	421564	A0A0F6B7G0|A0A0F6B7G0_SALT1	3.71	3	1	1			329380	307980	236950	174340	142860	185300	329380	307980	236950	174340	142860	185300	1.00:0.94:0.72:0.53:0.43:0.56	291440	167500	291440	167500	1.00:0.57	51287	Protease TldD OS=Salmonella typhimurium (strain 14028s / SGSC 2262) OX=588858 GN=tldD PE=4 SV=1
859	421703	A0A0F6B7H8|A0A0F6B7H8_SALT1	3.52	6	1	1	Carbamidomethylation		276040	12068	233500	86984	5800.8	87589	276040	12068	233500	86984	5800.8	87589	1.00:0.04:0.85:0.32:0.02:0.32	173870	60125	173870	60125	1.00:0.35	31970	Ribosomal protein L11 methyltransferase OS=Salmonella typhimurium (strain 14028s / SGSC 2262) OX=588858 GN=prmA PE=3 SV=1
823	421499	A0A0F6B8P1|A0A0F6B8P1_SALT1	3.48	14	2	2			810110	967540	714500	851340	856790	1059900	810110	967540	714500	851340	856790	1059900	1.00:1.19:0.88:1.05:1.06:1.31	830720	922690	830720	922690	1.00:1.11	23499	Guanylate kinase OS=Salmonella typhimurium (strain 14028s / SGSC 2262) OX=588858 GN=gmk PE=3 SV=1
445	421368	A0A0F6AZ13|A0A0F6AZ13_SALT1	3.44	8	2	2			479210	424270	185010	227990	183260	405920	479210	424270	185010	227990	183260	405920	1.00:0.89:0.39:0.48:0.38:0.85	362830	272390	362830	272390	1.00:0.75	32473	L-asparaginase OS=Salmonella typhimurium (strain 14028s / SGSC 2262) OX=588858 GN=ybiK PE=4 SV=1
379	421589	A0A0F6B5P8|A0A0F6B5P8_SALT1	3.25	5	1	1			219230	178160	132870	5686.4	3656.4	112100	219230	178160	132870	5686.4	3656.4	112100	1.00:0.81:0.61:0.03:0.02:0.51	176750	40480	176750	40480	1.00:0.23	28062	DNA-binding transcriptional repressor SrlR OS=Salmonella typhimurium (strain 14028s / SGSC 2262) OX=588858 GN=srlR PE=4 SV=1
1044	422062	A0A0F6AXP8|A0A0F6AXP8_SALT1	3.24	8	1	1			159280	306330	184850	44643	68225	41827	159280	306330	184850	44643	68225	41827	1.00:1.92:1.16:0.28:0.43:0.26	216820	51565	216820	51565	1.00:0.24	31986	Geranyltranstransferase OS=Salmonella typhimurium (strain 14028s / SGSC 2262) OX=588858 GN=ispA PE=3 SV=1
364	421852	A0A0F6B3C5|A0A0F6B3C5_SALT1	3.16	6	1	1			165050	281630	119770	343200	335450	910580	165050	281630	119770	343200	335450	910580	1.00:1.71:0.73:2.08:2.03:5.52	188820	529740	188820	529740	1.00:2.81	26089	1-(5-phosphoribosyl)-5-[(5-phosphoribosylamino)methylideneamino] imidazole-4-carboxamide isomerase OS=Salmonella typhimurium (strain 14028s / SGSC 2262) OX=588858 GN=hisA PE=3 SV=1
826	421840	A0A0F6AZY9|A0A0F6AZY9_SALT1	3.15	11	2	2			1249000	1090800	285480	371660	201280	1592100	1249000	1090800	285480	371660	201280	1592100	1.00:0.87:0.23:0.30:0.16:1.27	875080	721690	875080	721690	1.00:0.82	21023	Protein YceI OS=Salmonella typhimurium (strain 14028s / SGSC 2262) OX=588858 GN=yceI PE=3 SV=1
1218	422178	A0A0F6B794|A0A0F6B794_SALT1	3.14	9	1	1			2075300	2984700	1784300	168230	24454	2143900	2075300	2984700	1784300	168230	24454	2143900	1.00:1.44:0.86:0.08:0.02:1.03	2281400	778870	2281400	778870	1.00:0.34	11028	Putative transcriptional regulator OS=Salmonella typhimurium (strain 14028s / SGSC 2262) OX=588858 GN=yrbA PE=3 SV=1
1519	422321	A0A0F6AYE0|A0A0F6AYE0_SALT1	3.09	15	1	1	Carbamidomethylation		198100	249180	124610	40903	57005	45054	198100	249180	124610	40903	57005	45054	1.00:1.26:0.63:0.21:0.29:0.23	190630	47654	190630	47654	1.00:0.25	11542	Ribosomal silencing factor RsfS OS=Salmonella typhimurium (strain 14028s / SGSC 2262) OX=588858 GN=ybeB PE=3 SV=1
1009	422081	A0A0F6B838|A0A0F6B838_SALT1	3.04	18	2	2			501430	344770	279780	264350	247540	197770	501430	344770	279780	264350	247540	197770	1.00:0.69:0.56:0.53:0.49:0.39	375330	236550	375330	236550	1.00:0.63	24399	Cell division ATP-binding protein FtsE OS=Salmonella typhimurium (strain 14028s / SGSC 2262) OX=588858 GN=ftsE PE=3 SV=1
953	421949	A0A0F6BB85|A0A0F6BB85_SALT1	3.04	22	2	2	Carbamidomethylation		729660	739280	848500	625630	565120	760100	729660	739280	848500	625630	565120	760100	1.00:1.01:1.16:0.86:0.77:1.04	772480	650280	772480	650280	1.00:0.84	15919	Uncharacterized protein OS=Salmonella typhimurium (strain 14028s / SGSC 2262) OX=588858 GN=yjjA PE=4 SV=1
1056	421811	A0A0F6BAS7|A0A0F6BAS7_SALT1	3.03	12	1	1			379150	590100	135530	34602	102800	143240	379150	590100	135530	34602	102800	143240	1.00:1.56:0.36:0.09:0.27:0.38	368260	93547	368260	93547	1.00:0.25	23397	Peptide methionine sulfoxide reductase MsrA OS=Salmonella typhimurium (strain 14028s / SGSC 2262) OX=588858 GN=msrA PE=3 SV=1
391	421376	A0A0F6AZY1|A0A0F6AZY1_SALT1	3	5	2	2			565350	454550	438670	385040	386380	557260	565350	454550	438670	385040	386380	557260	1.00:0.80:0.78:0.68:0.68:0.99	486190	442900	486190	442900	1.00:0.91	57849	Glucans biosynthesis protein G OS=Salmonella typhimurium (strain 14028s / SGSC 2262) OX=588858 GN=mdoG PE=3 SV=1
760	421727	A0A0F6B7J5|A0A0F6B7J5_SALT1	2.97	8	1	1			82232	139250	38181	7700.6	12198	134790	82232	139250	38181	7700.6	12198	134790	1.00:1.69:0.46:0.09:0.15:1.64	86553	51561	86553	51561	1.00:0.60	19997	Putative ferripyochelin-binding protein OS=Salmonella typhimurium (strain 14028s / SGSC 2262) OX=588858 GN=yrdA PE=4 SV=1
369	421549	A0A0F6B281|A0A0F6B281_SALT1	2.92	14	2	2			1350000	2061500	566370	923390	727270	1922300	1350000	2061500	566370	923390	727270	1922300	1.00:1.53:0.42:0.68:0.54:1.42	1326000	1191000	1326000	1191000	1.00:0.90	21178	Peptidyl-tRNA hydrolase OS=Salmonella typhimurium (strain 14028s / SGSC 2262) OX=588858 GN=pth PE=1 SV=1
671	421539	A0A0F6B7T7|A0A0F6B7T7_SALT1	2.91	16	2	2			524500	673920	325110	313800	382050	616360	524500	673920	325110	313800	382050	616360	1.00:1.28:0.62:0.60:0.73:1.18	507840	437400	507840	437400	1.00:0.86	24491	Ribulose-phosphate 3-epimerase OS=Salmonella typhimurium (strain 14028s / SGSC 2262) OX=588858 GN=rpe PE=3 SV=1
513	421812	A0A0F6AY19|A0A0F6AY19_SALT1	2.9	31	3	3	Oxidation (M)		3229900	3786900	2348400	3499500	3923600	5996300	3187200	3777100	2339700	3341200	3726700	5933600	1.00:1.19:0.73:1.05:1.17:1.86	3121700	4473100	3101300	4333800	1.00:1.40	17794	N5-carboxyaminoimidazole ribonucleotide mutase OS=Salmonella typhimurium (strain 14028s / SGSC 2262) OX=588858 GN=purE PE=3 SV=1
924	421927	A0A0F6B818|A0A0F6B818_SALT1	2.89	28	2	2			1541500	1483100	2606600	1827000	1490000	1733600	1541500	1483100	2606600	1827000	1490000	1733600	1.00:0.96:1.69:1.19:0.97:1.12	1877000	1683500	1877000	1683500	1.00:0.90	15299	Uncharacterized protein OS=Salmonella typhimurium (strain 14028s / SGSC 2262) OX=588858 GN=yhhA PE=4 SV=1
625	421489	A0A0F6B490|A0A0F6B490_SALT1	2.83	12	2	2	Carbamidomethylation		1797800	1470800	1149300	1074000	1024700	1655900	1797800	1470800	1149300	1074000	1024700	1655900	1.00:0.82:0.64:0.60:0.57:0.92	1472700	1251500	1472700	1251500	1.00:0.85	20906	Putative NTP pyrophosphohydrolase OS=Salmonella typhimurium (strain 14028s / SGSC 2262) OX=588858 GN=STM14_2892 PE=4 SV=1
557	421651	A0A0F6B9R5|A0A0F6B9R5_SALT1	2.82	10	1	1			373010	527280	434630	365470	400540	377710	373010	527280	434630	365470	400540	377710	1.00:1.41:1.17:0.98:1.07:1.01	444970	381240	444970	381240	1.00:0.86	27780	Ferredoxin-NADP reductase OS=Salmonella typhimurium (strain 14028s / SGSC 2262) OX=588858 GN=fpr PE=4 SV=1
471	421388	A0A0F6AZD7|A0A0F6AZD7_SALT1	2.81	25	4	4	Carbamidomethylation		2007700	2303800	1093000	1386600	1036900	2180100	1800400	1953500	935040	1254700	899610	2011100	1.00:1.09:0.52:0.70:0.50:1.12	1801500	1534500	1563000	1388500	1.00:0.89	27432	3-deoxy-manno-octulosonate cytidylyltransferase OS=Salmonella typhimurium (strain 14028s / SGSC 2262) OX=588858 GN=kdsB PE=3 SV=1
1248	427867	A0A0F6B832|A0A0F6B832_SALT1	2.79	11	1	1			408750	374040	115470	87879	53182	112590	408750	374040	115470	87879	53182	112590	1.00:0.92:0.28:0.21:0.13:0.28	299420	84549	299420	84549	1.00:0.28	14480	PanD regulatory factor OS=Salmonella typhimurium (strain 14028s / SGSC 2262) OX=588858 GN=yhhK PE=3 SV=1
724	421679	A0A0F6B605|A0A0F6B605_SALT1	2.76	6	1	1			66540	110660	26067	257240	174580	304440	66540	110660	26067	257240	174580	304440	1.00:1.66:0.39:3.87:2.62:4.58	67756	245420	67756	245420	1.00:3.62	35176	Sulfate adenylyltransferase subunit 2 OS=Salmonella typhimurium (strain 14028s / SGSC 2262) OX=588858 GN=cysD PE=3 SV=1
366	421531	A0A0F6B4Y0|A0A0F6B4Y0_SALT1	2.67	53	4	4	Carbamidomethylation		8844500	4260800	5811100	3813400	4314700	5503600	7623000	4260100	5711400	3545400	3891300	5162800	1.00:0.56:0.75:0.47:0.51:0.68	6305500	4543900	5864800	4199800	1.00:0.72	12425	Nitrogen regulatory protein P-II 1 OS=Salmonella typhimurium (strain 14028s / SGSC 2262) OX=588858 GN=glnB PE=3 SV=1
847	421933	A0A0F6B056|A0A0F6B056_SALT1	2.67	18	3	3			646280	759270	513790	746080	682560	875850	646280	759270	513790	746080	682560	875850	1.00:1.17:0.79:1.15:1.06:1.36	639780	768160	639780	768160	1.00:1.20	25479	Lipoprotein-releasing system ATP-binding protein LolD OS=Salmonella typhimurium (strain 14028s / SGSC 2262) OX=588858 GN=lolD PE=3 SV=1
687	421648	A0A0F6B4N6|A0A0F6B4N6_SALT1	2.64	18	1	1			646480	544130	47346	128230	151470	93743	646480	544130	47346	128230	151470	93743	1.00:0.84:0.07:0.20:0.23:0.15	412650	124480	412650	124480	1.00:0.30	13548	Uncharacterized protein OS=Salmonella typhimurium (strain 14028s / SGSC 2262) OX=588858 GN=yffB PE=3 SV=1
880	421757	A0A0F6B9J5|A0A0F6B9J5_SALT1	2.64	5	1	1			774190	690120	177860	134570	183570	160970	774190	690120	177860	134570	183570	160970	1.00:0.89:0.23:0.17:0.24:0.21	547390	159700	547390	159700	1.00:0.29	22722	Phosphatase OS=Salmonella typhimurium (strain 14028s / SGSC 2262) OX=588858 GN=yihX PE=4 SV=1
1347	422766	A0A0F6B2J9|A0A0F6B2J9_SALT1	2.61	10	1	1			4967700	4738600	3449200	384250	199820	3525100	4967700	4738600	3449200	384250	199820	3525100	1.00:0.95:0.69:0.08:0.04:0.71	4385200	1369700	4385200	1369700	1.00:0.31	13321	Uncharacterized protein OS=Salmonella typhimurium (strain 14028s / SGSC 2262) OX=588858 GN=yobA PE=4 SV=1
118	421390	A0A0F6AZN3|A0A0F6AZN3_SALT1	2.6	40	8	8	Carbamidomethylation		15702000	4233400	2915900	4498400	4810600	8427000	9035600	2735000	1319000	3027600	3842100	4420500	1.00:0.30:0.15:0.34:0.43:0.49	7617200	5912000	4363200	3763400	1.00:0.86	37515	Outer membrane protein A OS=Salmonella typhimurium (strain 14028s / SGSC 2262) OX=588858 GN=ompA PE=1 SV=1
17	421139	A0A0F6B0L7|A0A0F6B0L7_SALT1	2.59	66	18	18	Carbamidomethylation	Oxidation (M)	197800000	191930000	174420000	155150000	152120000	275850000	78801000	81993000	67786000	73816000	75007000	102620000	1.00:1.04:0.86:0.94:0.95:1.30	188050000	194370000	76193000	83814000	1.00:1.10	35587	Glyceraldehyde-3-phosphate dehydrogenase OS=Salmonella typhimurium (strain 14028s / SGSC 2262) OX=588858 GN=gapA PE=3 SV=1
1099	422187	A0A0F6B230|A0A0F6B230_SALT1	2.55	16	1	1			983260	1302000	738560	637310	671030	735490	983260	1302000	738560	637310	671030	735490	1.00:1.32:0.75:0.65:0.68:0.75	1007900	681280	1007900	681280	1.00:0.68	10594	YciI-like protein OS=Salmonella typhimurium (strain 14028s / SGSC 2262) OX=588858 GN=yciI PE=4 SV=1
782	421932	A0A0F6B9S5|A0A0F6B9S5_SALT1	2.52	6	1	1			2335500	2945100	900690	1314300	420560	2441600	2335500	2945100	900690	1314300	420560	2441600	1.00:1.26:0.39:0.56:0.18:1.05	2060400	1392100	2060400	1392100	1.00:0.68	18985	ATP-dependent protease subunit HslV OS=Salmonella typhimurium (strain 14028s / SGSC 2262) OX=588858 GN=hslV PE=2 SV=1
533	423038	A0A0F6B6W5|A0A0F6B6W5_SALT1	2.51	11	3	3			252900	111070	122880	222130	199060	164830	252900	111070	122880	222130	199060	164830	1.00:0.44:0.49:0.88:0.79:0.65	162280	195340	162280	195340	1.00:1.20	53426	Outer membrane channel protein OS=Salmonella typhimurium (strain 14028s / SGSC 2262) OX=588858 GN=tolC PE=4 SV=1
598	421870	A0A0F6B7A5|A0A0F6B7A5_SALT1	2.5	9	1	1			693790	635690	269670	457940	166840	365200	693790	635690	269670	457940	166840	365200	1.00:0.92:0.39:0.66:0.24:0.53	533050	329990	533050	329990	1.00:0.62	20059	Lipopolysaccharide export system protein LptA OS=Salmonella typhimurium (strain 14028s / SGSC 2262) OX=588858 GN=yhbN PE=3 SV=1
378	421338	A0A0F6B5S8|A0A0F6B5S8_SALT1	2.5	25	5	5			2581200	2357800	3075200	1734300	1731600	2298900	2293200	1898100	2686400	1630800	1636700	1948300	1.00:0.83:1.17:0.71:0.71:0.85	2671400	1921600	2292600	1738600	1.00:0.76	33723	Putative periplasmic binding protein OS=Salmonella typhimurium (strain 14028s / SGSC 2262) OX=588858 GN=sitA PE=3 SV=1
636	421493	A0A0F6BAF1|A0A0F6BAF1_SALT1	2.49	14	2	2			1949100	1453300	390160	1412200	431950	3797200	1949100	1453300	390160	1412200	431950	3797200	1.00:0.75:0.20:0.72:0.22:1.95	1264200	1880400	1264200	1880400	1.00:1.49	25054	DNA-binding transcriptional regulator BasR OS=Salmonella typhimurium (strain 14028s / SGSC 2262) OX=588858 GN=basR PE=4 SV=1
514	421548	A0A0F6B475|A0A0F6B475_SALT1	2.44	37	4	4			837620	716370	489100	500810	658880	578180	683880	548830	466480	418600	547300	504960	1.00:0.80:0.68:0.61:0.80:0.74	681030	579290	566400	490290	1.00:0.87	23222	Putative phosphatase OS=Salmonella typhimurium (strain 14028s / SGSC 2262) OX=588858 GN=yfbT PE=4 SV=1
48	421246	A0A0F6B7N5|A0A0F6B7N5_SALT1	2.43	49	10	10	Oxidation (M)		105080000	121470000	62109000	46722000	52706000	120190000	60898000	71478000	35234000	30449000	33294000	81559000	1.00:1.17:0.58:0.50:0.55:1.34	96221000	73206000	55870000	48434000	1.00:0.87	22087	50S ribosomal protein L4 OS=Salmonella typhimurium (strain 14028s / SGSC 2262) OX=588858 GN=rplD PE=3 SV=1
973	421990	A0A0F6B6J9|A0A0F6B6J9_SALT1	2.39	9	1	1			368690	575140	307350	45650	57928	302570	368690	575140	307350	45650	57928	302570	1.00:1.56:0.83:0.12:0.16:0.82	417060	135380	417060	135380	1.00:0.32	20681	UPF0301 protein YqgE OS=Salmonella typhimurium (strain 14028s / SGSC 2262) OX=588858 GN=yqgE PE=3 SV=1
72	421169	A0A0F6B823|A0A0F6B823_SALT1	2.37	34	9	9			4854500	5087200	5694500	2062200	2256300	7992900	2840500	3163200	3259900	1503600	1384500	5061100	1.00:1.11:1.15:0.53:0.49:1.78	5212000	4103800	3087900	2649700	1.00:0.86	48393	Glycerol-3-phosphate transporter periplasmic binding protein OS=Salmonella typhimurium (strain 14028s / SGSC 2262) OX=588858 GN=ugpB PE=4 SV=1
666	422277	A0A0F6B0M9|A0A0F6B0M9_SALT1	2.32	4	1	1			65379	49594	46957	133190	153080	201450	65379	49594	46957	133190	153080	201450	1.00:0.76:0.72:2.04:2.34:3.08	53976	162570	53976	162570	1.00:3.01	48574	Glutamate dehydrogenase OS=Salmonella typhimurium (strain 14028s / SGSC 2262) OX=588858 GN=gdhA PE=3 SV=1
722	422181	A0A0F6AXY1|A0A0F6AXY1_SALT1	2.29	2	1	1	Carbamidomethylation		821890	962470	716380	364570	93733	3488600	821890	962470	716380	364570	93733	3488600	1.00:1.17:0.87:0.44:0.11:4.24	833580	1315600	833580	1315600	1.00:1.58	87910	Copper exporting ATPase OS=Salmonella typhimurium (strain 14028s / SGSC 2262) OX=588858 GN=copA PE=3 SV=1
865	421820	A0A0F6B4C7|A0A0F6B4C7_SALT1	2.26	11	1	1			1262500	1674600	1101300	1401700	883730	130800	1262500	1674600	1101300	1401700	883730	130800	1.00:1.33:0.87:1.11:0.70:0.10	1346100	805420	1346100	805420	1.00:0.60	9979	Putative cytoplasmic protein OS=Salmonella typhimurium (strain 14028s / SGSC 2262) OX=588858 GN=yfcL PE=4 SV=1
536	421799	A0A0F6B9R6|A0A0F6B9R6_SALT1	2.26	4	1	1			76599	75087	24592	4584.6	4807.2	49112	76599	75087	24592	4584.6	4807.2	49112	1.00:0.98:0.32:0.06:0.06:0.64	58759	19501	58759	19501	1.00:0.33	38860	Fructose-1 6-bisphosphatase OS=Salmonella typhimurium (strain 14028s / SGSC 2262) OX=588858 GN=glpX PE=3 SV=1
704	421707	A0A0F6B8X5|A0A0F6B8X5_SALT1	2.22	16	2	2			280920	83855	61125	193490	167550	230470	280920	83855	61125	193490	167550	230470	1.00:0.30:0.22:0.69:0.60:0.82	141970	197170	141970	197170	1.00:1.39	16084	Small heat shock protein IbpB OS=Salmonella typhimurium (strain 14028s / SGSC 2262) OX=588858 GN=ibpB PE=3 SV=1
119	421229	A0A0F6AWU8|A0A0F6AWU8_SALT1	2.18	2	1	1			75427	30942	26005	24205	29162	16566	75427	30942	26005	24205	29162	16566	1.00:0.41:0.34:0.32:0.39:0.22	44124	23311	44124	23311	1.00:0.53	99579	Pyruvate dehydrogenase E1 component OS=Salmonella typhimurium (strain 14028s / SGSC 2262) OX=588858 GN=aceE PE=4 SV=1
255	421470	A0A0F6B2M8|A0A0F6B2M8_SALT1	2.15	24	5	5	Carbamidomethylation	Oxidation (M)	7713700	5938400	5682800	3946600	4050000	7310400	4936400	4127900	4228200	3042700	3145300	5804300	1.00:0.84:0.86:0.62:0.64:1.18	6445000	5102300	4430800	3997400	1.00:0.90	26419	Probable transcriptional regulatory protein YebC OS=Salmonella typhimurium (strain 14028s / SGSC 2262) OX=588858 GN=yebC PE=3 SV=1
1093	422035	A0A0F6B7D1|A0A0F6B7D1_SALT1	2.1	8	1	1			952200	707110	118340	640090	300840	291310	952200	707110	118340	640090	300840	291310	1.00:0.74:0.12:0.67:0.32:0.31	592550	410740	592550	410740	1.00:0.69	18221	ClpXP protease specificity-enhancing factor OS=Salmonella typhimurium (strain 14028s / SGSC 2262) OX=588858 GN=sspB PE=4 SV=1
1229	422134	A0A0F6B2A1|A0A0F6B2A1_SALT1	2.1	5	1	1			62696	85979	42468	88775	63994	106050	62696	85979	42468	88775	63994	106050	1.00:1.37:0.68:1.42:1.02:1.69	63714	86273	63714	86273	1.00:1.35	33351	L D-carboxypeptidase A OS=Salmonella typhimurium (strain 14028s / SGSC 2262) OX=588858 GN=ldcA PE=4 SV=1
645	421431	A0A0F6AWT3|A0A0F6AWT3_SALT1	2.09	12	2	2			668710	845740	451190	558040	446190	799580	668710	845740	451190	558040	446190	799580	1.00:1.26:0.67:0.83:0.67:1.20	655210	601270	655210	601270	1.00:0.92	22795	Dephospho-CoA kinase OS=Salmonella typhimurium (strain 14028s / SGSC 2262) OX=588858 GN=coaE PE=3 SV=1
39	421186	A0A0F6B9Y1|A0A0F6B9Y1_SALT1	2.02	51	11	11	Oxidation (M)		143520000	194700000	97424000	96670000	84834000	218030000	93354000	129320000	67840000	84128000	70716000	155870000	1.00:1.39:0.73:0.90:0.76:1.67	145220000	133180000	96839000	103570000	1.00:1.07	24729	50S ribosomal protein L1 OS=Salmonella typhimurium (strain 14028s / SGSC 2262) OX=588858 GN=rplA PE=3 SV=1
189	421520	A0A0F6B0S2|A0A0F6B0S2_SALT1	1.99	47	8	8	Carbamidomethylation	Oxidation (M)	20725000	27212000	17498000	13084000	12921000	25531000	16895000	18656000	11298000	11050000	10813000	20696000	1.00:1.10:0.67:0.65:0.64:1.23	21812000	17179000	15616000	14186000	1.00:0.91	20594	Translation initiation factor IF-3 OS=Salmonella typhimurium (strain 14028s / SGSC 2262) OX=588858 GN=infC PE=3 SV=1
556	421599	A0A0F6B6G5|A0A0F6B6G5_SALT1	1.98	12	2	2			613290	670460	481900	623070	321610	1242900	613290	670460	481900	623070	321610	1242900	1.00:1.09:0.79:1.02:0.52:2.03	588550	729190	588550	729190	1.00:1.24	26496	Uncharacterized protein OS=Salmonella typhimurium (strain 14028s / SGSC 2262) OX=588858 GN=yggE PE=4 SV=1
1100	422268	A0A0F6B9N5|A0A0F6B9N5_SALT1	1.97	10	1	1			76776	236050	39111	27793	5217.8	99510	76776	236050	39111	27793	5217.8	99510	1.00:3.07:0.51:0.36:0.07:1.30	117310	44173	117310	44173	1.00:0.38	14786	Putative inner membrane protein OS=Salmonella typhimurium (strain 14028s / SGSC 2262) OX=588858 GN=STM14_4880 PE=4 SV=1
867	421866	A0A0F6B5X3|A0A0F6B5X3_SALT1	1.95	24	1	1			411670	482780	339190	32764	64376	386790	411670	482780	339190	32764	64376	386790	1.00:1.17:0.82:0.08:0.16:0.94	411210	161310	411210	161310	1.00:0.39	10679	Putative ABC-type transporter OS=Salmonella typhimurium (strain 14028s / SGSC 2262) OX=588858 GN=STM14_3505 PE=4 SV=1
763	422026	A0A0F6B3Q6|A0A0F6B3Q6_SALT1	1.92	8	1	1			8110.8	50597	124440	138000	196850	137960	8110.8	50597	124440	138000	196850	137960	1.00:6.24:15.34:17.01:24.27:17.01	61051	157600	61051	157600	1.00:2.58	24771	GTP cyclohydrolase 1 OS=Salmonella typhimurium (strain 14028s / SGSC 2262) OX=588858 GN=folE PE=3 SV=1
1105	422085	A0A0F6AWT1|A0A0F6AWT1_SALT1	1.9	29	1	1			1137000	1172400	1032400	344260	420140	547580	1137000	1172400	1032400	344260	420140	547580	1.00:1.03:0.91:0.30:0.37:0.48	1114000	437330	1114000	437330	1.00:0.39	7050	DNA gyrase inhibitor YacG OS=Salmonella typhimurium (strain 14028s / SGSC 2262) OX=588858 GN=yacG PE=3 SV=1
787	421953	A0A0F6B449|A0A0F6B449_SALT1	1.89	8	1	1			437180	337510	253060	153680	117800	132940	437180	337510	253060	153680	117800	132940	1.00:0.77:0.58:0.35:0.27:0.30	342580	134810	342580	134810	1.00:0.39	17445	Uncharacterized protein OS=Salmonella typhimurium (strain 14028s / SGSC 2262) OX=588858 GN=elaA PE=4 SV=1
1036	422760	A0A0F6B7I1|A0A0F6B7I1_SALT1	1.87	28	2	2			8537000	11784000	3330100	5795100	6953200	8429600	5299900	8830100	3167000	4201400	5205600	6537600	1.00:1.67:0.60:0.79:0.98:1.23	7883700	7059300	5765700	5314900	1.00:0.92	11240	DNA-binding protein Fis OS=Salmonella typhimurium (strain 14028s / SGSC 2262) OX=588858 GN=fis PE=3 SV=1
564	421466	A0A0F6B6X5|A0A0F6B6X5_SALT1	1.76	7	1	1			575430	516990	152700	198330	150870	173980	575430	516990	152700	198330	150870	173980	1.00:0.90:0.27:0.34:0.26:0.30	415040	174400	415040	174400	1.00:0.42	23310	3 4-dihydroxy-2-butanone 4-phosphate synthase OS=Salmonella typhimurium (strain 14028s / SGSC 2262) OX=588858 GN=ribB PE=3 SV=1
320	421433	A0A0F6B8K0|A0A0F6B8K0_SALT1	1.74	3	1	1	Carbamidomethylation		421220	464660	296330	465070	361620	427510	421220	464660	296330	465070	361620	427510	1.00:1.10:0.70:1.10:0.86:1.01	394070	418070	394070	418070	1.00:1.06	56255	2 3-bisphosphoglycerate-independent phosphoglycerate mutase OS=Salmonella typhimurium (strain 14028s / SGSC 2262) OX=588858 GN=pmgI PE=3 SV=1
604	421908	A0A0F6B3A4|A0A0F6B3A4_SALT1	1.73	18	2	2			4163500	1606500	1000800	1388400	1596800	1772200	4163500	1606500	1000800	1388400	1596800	1772200	1.00:0.39:0.24:0.33:0.38:0.43	2257000	1585800	2257000	1585800	1.00:0.70	13073	UPF0265 protein YeeX OS=Salmonella typhimurium (strain 14028s / SGSC 2262) OX=588858 GN=yeeX PE=3 SV=1
173	421403	A0A0F6AZA3|A0A0F6AZA3_SALT1	1.67	34	6	6	Carbamidomethylation	Oxidation (M)	8671800	8649600	3965900	5662500	4891400	11823000	6883600	6558400	2526600	3091300	3168600	7773700	1.00:0.95:0.37:0.45:0.46:1.13	7095800	7459000	5322900	4677900	1.00:0.88	18857	Leucine-responsive transcriptional regulator OS=Salmonella typhimurium (strain 14028s / SGSC 2262) OX=588858 GN=lrp PE=4 SV=1
414	421444	A0A0F6AW63|A0A0F6AW63_SALT1	1.64	3	1	1	Carbamidomethylation		203030	293890	34934	67777	64217	99466	203030	293890	34934	67777	64217	99466	1.00:1.45:0.17:0.33:0.32:0.49	177290	77154	177290	77154	1.00:0.44	35321	Putative cytoplasmic protein OS=Salmonella typhimurium (strain 14028s / SGSC 2262) OX=588858 GN=STM14_5574 PE=4 SV=1
740	422056	A0A0F6B6C2|A0A0F6B6C2_SALT1	1.62	6	1	1			17654	101540	115620	298.82	11666	122230	17654	101540	115620	298.82	11666	122230	1.00:5.75:6.55:0.02:0.66:6.92	78272	44730	78272	44730	1.00:0.57	23075	Uncharacterized protein OS=Salmonella typhimurium (strain 14028s / SGSC 2262) OX=588858 GN=STM14_3660 PE=4 SV=1
1544	422767	A0A0F6AYJ3|A0A0F6AYJ3_SALT1	1.61	17	1	1			103170	80836	23087	5045.6	47837	37780	103170	80836	23087	5045.6	47837	37780	1.00:0.78:0.22:0.05:0.46:0.37	69030	30221	69030	30221	1.00:0.44	10846	LexA regulated protein OS=Salmonella typhimurium (strain 14028s / SGSC 2262) OX=588858 GN=ybfE PE=4 SV=1
747	421770	A0A0F6B042|A0A0F6B042_SALT1	1.61	38	4	4			11965000	12756000	9071700	8573400	8135900	13344000	10791000	11024000	8305300	7733700	7034000	12105000	1.00:1.02:0.77:0.72:0.65:1.12	11264000	10018000	10040000	8957700	1.00:0.89	13269	Purine nucleoside phosphoramidase OS=Salmonella typhimurium (strain 14028s / SGSC 2262) OX=588858 GN=ycfF PE=4 SV=1
147	421228	A0A0F6B0X2|A0A0F6B0X2_SALT1	1.61	21	7	7			2536900	2769800	2719400	2047400	1779400	3496400	1456300	1706300	1657100	1249300	886070	2216800	1.00:1.17:1.14:0.86:0.61:1.52	2675400	2441100	1606600	1450700	1.00:0.90	50657	Pyruvate kinase OS=Salmonella typhimurium (strain 14028s / SGSC 2262) OX=588858 GN=pykF PE=3 SV=1
1520	422334	A0A0F6B1G1|A0A0F6B1G1_SALT1	1.6	20	1	1			119400	100570	35885	52305	46441	14342	119400	100570	35885	52305	46441	14342	1.00:0.84:0.30:0.44:0.39:0.12	85283	37696	85283	37696	1.00:0.44	9090	Putative cytoplasmic protein OS=Salmonella typhimurium (strain 14028s / SGSC 2262) OX=588858 GN=STM14_1871 PE=4 SV=1
869	421944	A0A0F6B2C9|A0A0F6B2C9_SALT1	1.58	19	2	2	Carbamidomethylation		1479000	1353800	911130	657640	788810	1601700	1479000	1353800	911130	657640	788810	1601700	1.00:0.92:0.62:0.44:0.53:1.08	1248000	1016000	1248000	1016000	1.00:0.81	12587	Putative translation initiation inhibitor OS=Salmonella typhimurium (strain 14028s / SGSC 2262) OX=588858 GN=yoaB PE=4 SV=1
1368	422748	A0A0F6B4D7|A0A0F6B4D7_SALT1	1.58	14	1	1			2497000	2440800	453270	826440	359000	1325200	2497000	2440800	453270	826440	359000	1325200	1.00:0.98:0.18:0.33:0.14:0.53	1797000	836880	1797000	836880	1.00:0.47	10288	Putative cytoplasmic protein OS=Salmonella typhimurium (strain 14028s / SGSC 2262) OX=588858 GN=yfcZ PE=4 SV=1
525	421438	A0A0F6B4B5|A0A0F6B4B5_SALT1	1.54	8	2	2			670430	946660	430470	254210	146820	1193800	670430	946660	430470	254210	146820	1193800	1.00:1.41:0.64:0.38:0.22:1.78	682520	531610	682520	531610	1.00:0.78	36288	Putative semialdehyde dehydrogenase OS=Salmonella typhimurium (strain 14028s / SGSC 2262) OX=588858 GN=usg PE=3 SV=1
1414	422579	A0A0F6B555|A0A0F6B555_SALT1	1.5	13	1	1	Carbamidomethylation		105890	31660	67163	51142	190980	202090	105890	31660	67163	51142	190980	202090	1.00:0.30:0.63:0.48:1.80:1.91	68237	148070	68237	148070	1.00:2.17	13844	Putative regulator OS=Salmonella typhimurium (strain 14028s / SGSC 2262) OX=588858 GN=STM14_3217 PE=4 SV=1
1135	422043	A0A0F6BB26|A0A0F6BB26_SALT1	1.47	5	1	1			541830	471830	331720	158540	221150	264110	541830	471830	331720	158540	221150	264110	1.00:0.87:0.61:0.29:0.41:0.49	448460	214600	448460	214600	1.00:0.48	25727	Probable transcriptional regulatory protein YeeN OS=Salmonella typhimurium (strain 14028s / SGSC 2262) OX=588858 GN=yeeN PE=3 SV=1
1463	422040	A0A0F6AZH6|A0A0F6AZH6_SALT1	1.45	17	1	1	Carbamidomethylation		249730	188570	159960	90361	94430	104470	249730	188570	159960	90361	94430	104470	1.00:0.76:0.64:0.36:0.38:0.42	199420	96421	199420	96421	1.00:0.48	8778	Uncharacterized protein OS=Salmonella typhimurium (strain 14028s / SGSC 2262) OX=588858 GN=STM14_1156 PE=4 SV=1
1463	422041	A0A0F6B548|A0A0F6B548_SALT1	1.45	17	1	1	Carbamidomethylation		249730	188570	159960	90361	94430	104470	249730	188570	159960	90361	94430	104470	1.00:0.76:0.64:0.36:0.38:0.42	199420	96421	199420	96421	1.00:0.48	8808	Prophage DinI OS=Salmonella typhimurium (strain 14028s / SGSC 2262) OX=588858 GN=STM14_1439 PE=4 SV=1
408	421363	A0A0F6B9H7|A0A0F6B9H7_SALT1	1.44	3	1	1			457280	558470	347060	2001.7	3220.1	790640	457280	558470	347060	2001.7	3220.1	790640	1.00:1.22:0.76:0.02:0.02:1.73	454270	265290	454270	265290	1.00:0.58	67377	GTP-binding protein OS=Salmonella typhimurium (strain 14028s / SGSC 2262) OX=588858 GN=typA PE=4 SV=1
755	422061	A0A0F6B9J7|A0A0F6B9J7_SALT1	1.39	18	2	2			1421400	1338800	851720	1187300	797870	1129300	1421400	1338800	851720	1187300	797870	1129300	1.00:0.94:0.60:0.84:0.56:0.79	1204000	1038200	1204000	1038200	1.00:0.86	15925	D-aminoacyl-tRNA deacylase OS=Salmonella typhimurium (strain 14028s / SGSC 2262) OX=588858 GN=yihZ PE=3 SV=1
1103	421789	A0A0F6B491|A0A0F6B491_SALT1	1.38	15	2	2			1277000	1541800	350390	1033900	983880	1987900	1277000	1541800	350390	1033900	983880	1987900	1.00:1.21:0.27:0.81:0.77:1.56	1056400	1335200	1056400	1335200	1.00:1.26	19905	Phosphoesterase OS=Salmonella typhimurium (strain 14028s / SGSC 2262) OX=588858 GN=yfcE PE=3 SV=1
911	421691	A0A0F6B7J8|A0A0F6B7J8_SALT1	1.25	21	2	2	Carbamidomethylation		1008800	928170	338870	549900	489540	687970	1008800	928170	338870	549900	489540	687970	1.00:0.92:0.34:0.55:0.49:0.68	758620	575800	758620	575800	1.00:0.76	20364	Threonylcarbamoyl-AMP synthase OS=Salmonella typhimurium (strain 14028s / SGSC 2262) OX=588858 GN=yrdC PE=3 SV=1
461	421647	A0A0F6BAR4|A0A0F6BAR4_SALT1	1.21	21	5	5			7106500	8434500	5407600	7011100	6030700	9311000	5509500	6405300	3039300	5101600	4067300	6863100	1.00:1.16:0.55:0.93:0.74:1.25	6982900	7450900	4984700	5344000	1.00:1.07	26367	Peptidyl-prolyl cis-trans isomerase OS=Salmonella typhimurium (strain 14028s / SGSC 2262) OX=588858 GN=fklB PE=3 SV=1
910	425464	A0A0F6B4V1|A0A0F6B4V1_SALT1	1.21	4	1	1	Carbamidomethylation		17429	34632	10116	45797	41922	30066	17429	34632	10116	45797	41922	30066	1.00:1.99:0.58:2.63:2.41:1.73	20726	39262	20726	39262	1.00:1.89	46355	Peptidase B OS=Salmonella typhimurium (strain 14028s / SGSC 2262) OX=588858 GN=pepB PE=3 SV=1
520	421389	A0A0F6AZZ3|A0A0F6AZZ3_SALT1	1.2	5	1	1			242880	193430	121120	108370	120310	69688	242880	193430	121120	108370	120310	69688	1.00:0.80:0.50:0.45:0.50:0.29	185810	99455	185810	99455	1.00:0.54	40664	N-methyl-L-tryptophan oxidase OS=Salmonella typhimurium (strain 14028s / SGSC 2262) OX=588858 GN=solA PE=3 SV=1
1143	421793	A0A0F6B808|A0A0F6B808_SALT1	1.19	4	1	1			113390	171830	58714	84850	76485	208830	113390	171830	58714	84850	76485	208830	1.00:1.52:0.52:0.75:0.67:1.84	114650	123390	114650	123390	1.00:1.08	38718	Putative dehydrogenase OS=Salmonella typhimurium (strain 14028s / SGSC 2262) OX=588858 GN=yhhX PE=4 SV=1
1649	423399	A0A0F6B2G3|A0A0F6B2G3_SALT1	1.18	24	1	1			996980	753630	1710400	268760	65997	1537200	996980	753630	1710400	268760	65997	1537200	1.00:0.76:1.72:0.27:0.07:1.54	1153700	623980	1153700	623980	1.00:0.54	8818	Putative cytoplasmic protein OS=Salmonella typhimurium (strain 14028s / SGSC 2262) OX=588858 GN=STM14_2239 PE=4 SV=1
549	421608	A0A0F6AWW7|A0A0F6AWW7_SALT1	1.14	5	1	1			491490	143230	515990	87588	72198	481050	491490	143230	515990	87588	72198	481050	1.00:0.29:1.05:0.18:0.15:0.98	383570	213610	383570	213610	1.00:0.56	24821	Carbonic anhydrase OS=Salmonella typhimurium (strain 14028s / SGSC 2262) OX=588858 GN=yadF PE=3 SV=1
185	421454	A0A0F6B7L7|A0A0F6B7L7_SALT1	1.14	51	9	9	Oxidation (M)		108890000	109240000	60789000	72923000	68790000	110390000	67527000	65051000	37100000	55467000	51044000	70205000	1.00:0.96:0.55:0.82:0.76:1.04	92973000	84034000	56559000	58905000	1.00:1.04	14966	50S ribosomal protein L15 OS=Salmonella typhimurium (strain 14028s / SGSC 2262) OX=588858 GN=rplO PE=3 SV=1
676	421900	A0A0F6AWA9|A0A0F6AWA9_SALT1	1.13	5	1	1			453560	355670	442700	309430	261130	454520	453560	355670	442700	309430	261130	454520	1.00:0.78:0.98:0.68:0.58:1.00	417310	341690	417310	341690	1.00:0.82	26169	Conjugative transfer: surface exclusion OS=Salmonella typhimurium (strain 14028s / SGSC 2262) OX=588858 GN=traT PE=4 SV=1
784	421644	A0A0F6B9S2|A0A0F6B9S2_SALT1	1.13	7	1	1			684280	1134000	314460	103760	34791	1050100	684280	1134000	314460	103760	34791	1050100	1.00:1.66:0.46:0.15:0.05:1.53	710920	396220	710920	396220	1.00:0.56	17374	Regulator of ribonuclease activity A OS=Salmonella typhimurium (strain 14028s / SGSC 2262) OX=588858 GN=menG PE=3 SV=1
337	421427	A0A0F6AWW6|A0A0F6AWW6_SALT1	1.12	13	1	1			830530	1469100	706200	526410	468720	690030	830530	1469100	706200	526410	468720	690030	1.00:1.77:0.85:0.63:0.56:0.83	1002000	561720	1002000	561720	1.00:0.56	20068	Hypoxanthine phosphoribosyltransferase OS=Salmonella typhimurium (strain 14028s / SGSC 2262) OX=588858 GN=hpt PE=3 SV=1
453	421340	A0A0F6B2F7|A0A0F6B2F7_SALT1	1.1	13	2	2			641220	555380	151140	340630	387870	544850	641220	555380	151140	340630	387870	544850	1.00:0.87:0.24:0.53:0.60:0.85	449250	424450	449250	424450	1.00:0.94	25438	RNA chaperone ProQ OS=Salmonella typhimurium (strain 14028s / SGSC 2262) OX=588858 GN=proQ PE=3 SV=1
1312	422324	A0A0F6B7Q3|A0A0F6B7Q3_SALT1	1.07	17	1	1			16216	1103100	1274000	25099	6042.5	1330200	16216	1103100	1274000	25099	6042.5	1330200	1.00:64.00:64.00:1.55:0.37:64.00	797780	453790	797780	453790	1.00:0.57	7641	Putative cytoplasmic protein OS=Salmonella typhimurium (strain 14028s / SGSC 2262) OX=588858 GN=yheV PE=4 SV=1
1379	422108	A0A0F6AZP3|A0A0F6AZP3_SALT1	1.04	8	1	1			416980	467810	418390	42313	4843.5	702140	416980	467810	418390	42313	4843.5	702140	1.00:1.12:1.00:0.10:0.02:1.68	434390	249760	434390	249760	1.00:0.57	11996	Heat shock protein HspQ OS=Salmonella typhimurium (strain 14028s / SGSC 2262) OX=588858 GN=yccV PE=3 SV=1
491	421915	A0A0F6B7M9|A0A0F6B7M9_SALT1	1.04	32	3	3	Oxidation (M)		27744000	20979000	9619600	15581000	14399000	30442000	25513000	20626000	9503400	11649000	12506000	28774000	1.00:0.81:0.37:0.46:0.49:1.13	19448000	20141000	18548000	17643000	1.00:0.95	15194	50S ribosomal protein L16 OS=Salmonella typhimurium (strain 14028s / SGSC 2262) OX=588858 GN=rplP PE=3 SV=1
978	421823	A0A0F6AXU4|A0A0F6AXU4_SALT1	1.04	6	1	1			147120	99907	34795	128780	121100	110940	147120	99907	34795	128780	121100	110940	1.00:0.68:0.24:0.88:0.82:0.75	93940	120270	93940	120270	1.00:1.28	31990	Acyl-CoA thioesterase II OS=Salmonella typhimurium (strain 14028s / SGSC 2262) OX=588858 GN=tesB PE=4 SV=1
1171	421904	A0A0F6B2N8|A0A0F6B2N8_SALT1	1.03	10	1	1			119160	102180	40010	169170	166980	111700	119160	102180	40010	169170	166980	111700	1.00:0.86:0.34:1.42:1.40:0.94	87117	149280	87117	149280	1.00:1.71	21453	Uncharacterized protein OS=Salmonella typhimurium (strain 14028s / SGSC 2262) OX=588858 GN=yecM PE=4 SV=1
1076	421980	A0A0F6B2R2|A0A0F6B2R2_SALT1	1.03	13	1	1			124230	166170	179220	325600	280020	205940	124230	166170	179220	325600	280020	205940	1.00:1.34:1.44:2.62:2.25:1.66	156540	270520	156540	270520	1.00:1.73	15498	Universal stress protein OS=Salmonella typhimurium (strain 14028s / SGSC 2262) OX=588858 GN=yecG PE=3 SV=1
1033	422072	A0A0F6BAL6|A0A0F6BAL6_SALT1	1.03	5	1	1			18465	15813	39949	15513	13375	13629	18465	15813	39949	15513	13375	13629	1.00:0.86:2.16:0.84:0.72:0.74	24742	14172	24742	14172	1.00:0.57	38948	Small ribosomal subunit biogenesis GTPase RsgA OS=Salmonella typhimurium (strain 14028s / SGSC 2262) OX=588858 GN=yjeQ PE=3 SV=1
1525	422764	A0A0F6B5Z6|A0A0F6B5Z6_SALT1	1.02	6	1	1			202370	169890	130090	97333	94990	102470	202370	169890	130090	97333	94990	102470	1.00:0.84:0.64:0.48:0.47:0.51	167450	98263	167450	98263	1.00:0.59	26980	5'/3'-nucleotidase SurE OS=Salmonella typhimurium (strain 14028s / SGSC 2262) OX=588858 GN=surE PE=3 SV=1
1370	422774	A0A0F6B1Z3|A0A0F6B1Z3_SALT1	1.01	9	1	1			270910	213420	150770	40233	1002.6	327530	270910	213420	150770	40233	1002.6	327530	1.00:0.79:0.56:0.15:0.02:1.21	211700	122920	211700	122920	1.00:0.58	11526	Translation initiation factor Sui1 OS=Salmonella typhimurium (strain 14028s / SGSC 2262) OX=588858 GN=yciH PE=4 SV=1
363	421479	A0A0F6B7U1|A0A0F6B7U1_SALT1	1	33	4	4			9378300	10110000	6057800	3892000	3184900	10299000	7517300	8460300	5132600	3714000	3049500	8645200	1.00:1.13:0.68:0.49:0.41:1.15	8515400	5792100	7036700	5136200	1.00:0.73	19470	Shikimate kinase 1 OS=Salmonella typhimurium (strain 14028s / SGSC 2262) OX=588858 GN=aroK PE=3 SV=1
1345	422749	A0A0F6B2D0|A0A0F6B2D0_SALT1	0.97	39	1	1			594430	774480	423970	232840	312270	540980	594430	774480	423970	232840	312270	540980	1.00:1.30:0.71:0.39:0.53:0.91	597620	362030	597620	362030	1.00:0.61	6514	UPF0181 protein YoaH OS=Salmonella typhimurium (strain 14028s / SGSC 2262) OX=588858 GN=yoaH PE=3 SV=1
871	422120	A0A0F6B8V5|A0A0F6B8V5_SALT1	0.95	21	1	1	Carbamidomethylation		431950	227210	250350	47830	759.33	1418100	431950	227210	250350	47830	759.33	1418100	1.00:0.53:0.58:0.11:0.02:3.28	303170	488890	303170	488890	1.00:1.61	11038	Acetolactate synthase 1 regulatory subunit OS=Salmonella typhimurium (strain 14028s / SGSC 2262) OX=588858 GN=ilvN PE=4 SV=1
821	422571	A0A0F6BAZ8|A0A0F6BAZ8_SALT1	0.93	28	3	3	Carbamidomethylation		318980	210280	214910	241870	209060	244950	318980	210280	214910	241870	209060	244950	1.00:0.66:0.67:0.76:0.66:0.77	248060	231960	248060	231960	1.00:0.94	17771	Putative inner membrane protein OS=Salmonella typhimurium (strain 14028s / SGSC 2262) OX=588858 GN=ytgA PE=4 SV=1
938	421885	A0A0F6AX32|A0A0F6AX32_SALT1	0.88	8	1	1			669000	910300	530750	100800	50662	1174200	669000	910300	530750	100800	50662	1174200	1.00:1.36:0.79:0.15:0.08:1.76	703350	441900	703350	441900	1.00:0.63	28089	Acyl-[acyl-carrier-protein]--UDP-N-acetylglucosamine O-acyltransferase OS=Salmonella typhimurium (strain 14028s / SGSC 2262) OX=588858 GN=lpxA PE=3 SV=1
459	421514	A0A0F6BA19|A0A0F6BA19_SALT1	0.87	3	1	1			312670	290340	433370	639850	221590	228120	312670	290340	433370	639850	221590	228120	1.00:0.93:1.39:2.05:0.71:0.73	345460	363190	345460	363190	1.00:1.05	47563	Isocitrate lyase OS=Salmonella typhimurium (strain 14028s / SGSC 2262) OX=588858 GN=aceA PE=4 SV=1
807	421682	A0A0F6AWJ1|A0A0F6AWJ1_SALT1	0.87	4	1	1			172860	202280	90988	34807	8300.9	701340	172860	202280	90988	34807	8300.9	701340	1.00:1.17:0.53:0.20:0.05:4.06	155380	248150	155380	248150	1.00:1.60	28851	4-hydroxy-tetrahydrodipicolinate reductase OS=Salmonella typhimurium (strain 14028s / SGSC 2262) OX=588858 GN=dapB PE=3 SV=1
328	421240	A0A0F6B6W8|A0A0F6B6W8_SALT1	0.85	6	1	1			30259	72571	199130	89114	117210	157410	30259	72571	199130	89114	117210	157410	1.00:2.40:6.58:2.95:3.87:5.20	100650	121240	100650	121240	1.00:1.20	44981	Putative glutathionylspermidine synthase OS=Salmonella typhimurium (strain 14028s / SGSC 2262) OX=588858 GN=ygiC PE=4 SV=1
75	421324	A0A0F6AZ63|A0A0F6AZ63_SALT1	0.84	51	10	10	Carbamidomethylation		21186000	21910000	17450000	15287000	14740000	25736000	7779800	11456000	10409000	7503200	6797700	14040000	1.00:1.47:1.34:0.96:0.87:1.80	20182000	18588000	9881600	9446900	1.00:0.96	26997	Arginine transport system OS=Salmonella typhimurium (strain 14028s / SGSC 2262) OX=588858 GN=artI PE=3 SV=1
648	421618	A0A0F6B944|A0A0F6B944_SALT1	0.81	8	1	1			230350	328370	30059	144350	124040	112760	230350	328370	30059	144350	124040	112760	1.00:1.43:0.13:0.63:0.54:0.49	196260	127050	196260	127050	1.00:0.65	23375	Ribosomal RNA small subunit methyltransferase G OS=Salmonella typhimurium (strain 14028s / SGSC 2262) OX=588858 GN=gidB PE=3 SV=1
1232	422328	A0A0F6BAI6|A0A0F6BAI6_SALT1	0.79	24	1	1	Carbamidomethylation		528170	524170	37856	561190	576540	523420	528170	524170	37856	561190	576540	523420	1.00:0.99:0.07:1.06:1.09:0.99	363400	553720	363400	553720	1.00:1.52	12681	Divalent-cation tolerance protein CutA OS=Salmonella typhimurium (strain 14028s / SGSC 2262) OX=588858 GN=cutA PE=3 SV=1
61	421131	A0A0F6AZ15|A0A0F6AZ15_SALT1	0.74	38	11	11			7030400	6616900	6524200	4789000	4681800	9955000	3782700	2064700	3027700	2746800	2587100	3862600	1.00:0.55:0.80:0.73:0.68:1.02	6723900	6475300	2958400	3065500	1.00:1.04	56538	Putative ABC transporter periplasmic binding protein OS=Salmonella typhimurium (strain 14028s / SGSC 2262) OX=588858 GN=yliB PE=4 SV=1
621	421767	A0A0F6B7W0|A0A0F6B7W0_SALT1	0.72	7	1	1			222080	222630	31312	265730	156750	282630	222080	222630	31312	265730	156750	282630	1.00:1.00:0.14:1.20:0.71:1.27	158670	235040	158670	235040	1.00:1.48	18509	Transcription elongation factor GreB OS=Salmonella typhimurium (strain 14028s / SGSC 2262) OX=588858 GN=greB PE=3 SV=1
386	421897	A0A0F6B7B5|A0A0F6B7B5_SALT1	0.66	2	1	1			6128.4	345750	656.69	106890	187340	212470	6128.4	345750	656.69	106890	187340	212470	1.00:56.42:0.11:17.44:30.57:34.67	117510	168900	117510	168900	1.00:1.44	87968	Aerobic respiration control sensor protein OS=Salmonella typhimurium (strain 14028s / SGSC 2262) OX=588858 GN=arcB PE=4 SV=1
480	421485	A0A0F6B400|A0A0F6B400_SALT1	0.64	10	2	2			576960	1138100	677720	445360	646960	1148700	576960	1138100	677720	445360	646960	1148700	1.00:1.97:1.17:0.77:1.12:1.99	797590	747010	797590	747010	1.00:0.94	23715	Transcriptional regulatory protein RcsB OS=Salmonella typhimurium (strain 14028s / SGSC 2262) OX=588858 GN=rcsB PE=3 SV=1
786	421882	A0A0F6AZX7|A0A0F6AZX7_SALT1	0.63	9	1	1			131360	118830	163530	165150	149090	141360	131360	118830	163530	165150	149090	141360	1.00:0.90:1.24:1.26:1.13:1.08	137910	151870	137910	151870	1.00:1.10	19196	O-acetyl-ADP-ribose deacetylase OS=Salmonella typhimurium (strain 14028s / SGSC 2262) OX=588858 GN=ymdB PE=3 SV=1
1358	427917	A0A0F6B9T6|A0A0F6B9T6_SALT1	0.62	4	1	1			39306	3012.5	62996	16577	2815.4	54925	39306	3012.5	62996	16577	2815.4	54925	1.00:0.08:1.60:0.42:0.07:1.40	35105	24772	35105	24772	1.00:0.71	36944	Putative membrane protein OS=Salmonella typhimurium (strain 14028s / SGSC 2262) OX=588858 GN=STM14_4931 PE=4 SV=1
356	421455	A0A0F6B5N7|A0A0F6B5N7_SALT1	0.62	3	1	1			242270	197520	131160	174730	122990	256160	242270	197520	131160	174730	122990	256160	1.00:0.82:0.54:0.72:0.51:1.06	190320	184630	190320	184630	1.00:0.97	37944	Protein RecA OS=Salmonella typhimurium (strain 14028s / SGSC 2262) OX=588858 GN=recA PE=3 SV=1
543	421813	D0ZSY8|RSEA_SALT1	0.59	33	3	3			868960	959920	940240	1108500	1106800	1297900	868960	959920	940240	1108500	1106800	1297900	1.00:1.10:1.08:1.28:1.27:1.49	923040	1171100	923040	1171100	1.00:1.27	24223	Anti-sigma-E factor RseA OS=Salmonella typhimurium (strain 14028s / SGSC 2262) OX=588858 GN=rseA PE=1 SV=1
1241	421978	A0A0F6B3V5|A0A0F6B3V5_SALT1	0.53	28	2	2			3337100	1462200	1420900	1864100	2086700	2594900	3337100	1462200	1420900	1864100	2086700	2594900	1.00:0.44:0.43:0.56:0.63:0.78	2073400	2181900	2073400	2181900	1.00:1.05	8231	UPF0352 protein YejL OS=Salmonella typhimurium (strain 14028s / SGSC 2262) OX=588858 GN=yejL PE=3 SV=1
85	421298	A0A0F6B4P1|A0A0F6B4P1_SALT1	0.51	51	9	9	Carbamidomethylation		13042000	12896000	10527000	10054000	9444300	18596000	6676100	7642700	5296700	5444300	4412500	10601000	1.00:1.14:0.79:0.82:0.66:1.59	12155000	12698000	6538500	6819100	1.00:1.04	26908	Phosphoribosylaminoimidazole-succinocarboxamide synthase OS=Salmonella typhimurium (strain 14028s / SGSC 2262) OX=588858 GN=purC PE=3 SV=1
866	421839	A0A0F6B5N0|A0A0F6B5N0_SALT1	0.5	9	1	1	Carbamidomethylation		410700	429890	205580	369810	379720	248290	410700	429890	205580	369810	379720	248290	1.00:1.05:0.50:0.90:0.92:0.60	348730	332610	348730	332610	1.00:0.95	20721	Fructose-1-phosphatase OS=Salmonella typhimurium (strain 14028s / SGSC 2262) OX=588858 GN=yqaB PE=4 SV=1
1072	421924	A0A0F6B7F2|A0A0F6B7F2_SALT1	0.49	31	2	2			316250	1072700	675300	442510	627570	1236400	316250	1072700	675300	442510	627570	1236400	1.00:3.39:2.14:1.40:1.98:3.91	688090	768830	688090	768830	1.00:1.12	17066	Arginine repressor OS=Salmonella typhimurium (strain 14028s / SGSC 2262) OX=588858 GN=argR PE=3 SV=1
883	422015	A0A0F6AWH4|A0A0F6AWH4_SALT1	0.48	12	1	1			334580	165410	9558.3	181020	188100	150870	334580	165410	9558.3	181020	188100	150870	1.00:0.49:0.03:0.54:0.56:0.45	169850	173330	169850	173330	1.00:1.02	16093	Peptidyl-prolyl cis-trans isomerase OS=Salmonella typhimurium (strain 14028s / SGSC 2262) OX=588858 GN=slpA PE=3 SV=1
539	421832	A0A0F6BA28|A0A0F6BA28_SALT1	0.46	9	1	1			404430	362120	155780	258280	284020	287880	404430	362120	155780	258280	284020	287880	1.00:0.90:0.39:0.64:0.70:0.71	307440	276730	307440	276730	1.00:0.90	20158	Putative cytoplasmic protein OS=Salmonella typhimurium (strain 14028s / SGSC 2262) OX=588858 GN=STM14_5039 PE=4 SV=1
1106	422091	A0A0F6AXP9|A0A0F6AXP9_SALT1	0.46	48	2	2			1130000	946120	191460	873170	896420	675380	1130000	946120	191460	873170	896420	675380	1.00:0.84:0.17:0.77:0.79:0.60	755860	814990	755860	814990	1.00:1.08	8932	Exodeoxyribonuclease 7 small subunit OS=Salmonella typhimurium (strain 14028s / SGSC 2262) OX=588858 GN=xseB PE=3 SV=1
744	421681	A0A0F6B9G7|A0A0F6B9G7_SALT1	0.43	5	1	1			442090	421460	375440	334830	311400	326470	442090	421460	375440	334830	311400	326470	1.00:0.95:0.85:0.76:0.70:0.74	413000	324230	413000	324230	1.00:0.79	23554	Probable GTP-binding protein EngB OS=Salmonella typhimurium (strain 14028s / SGSC 2262) OX=588858 GN=yihA PE=3 SV=1
462	421650	A0A0F6B8N4|A0A0F6B8N4_SALT1	0.4	10	2	2			240450	196690	366790	399010	284990	248050	240450	196690	366790	399010	284990	248050	1.00:0.82:1.53:1.66:1.19:1.03	267980	310680	267980	310680	1.00:1.16	33125	Uncharacterized protein OS=Salmonella typhimurium (strain 14028s / SGSC 2262) OX=588858 GN=yicC PE=4 SV=1
422	421273	A0A0F6AYJ5|A0A0F6AYJ5_SALT1	0.31	6	1	1			468910	440260	195700	438560	421620	455490	468910	440260	195700	438560	421620	455490	1.00:0.94:0.42:0.94:0.90:0.97	368290	438560	368290	438560	1.00:1.19	28737	Uncharacterized protein OS=Salmonella typhimurium (strain 14028s / SGSC 2262) OX=588858 GN=ybfF PE=4 SV=1
1219	422195	A0A0F6AWX7|A0A0F6AWX7_SALT1	0.3	9	1	1			420710	468320	131260	226780	192060	526290	420710	468320	131260	226780	192060	526290	1.00:1.11:0.31:0.54:0.46:1.25	340100	315040	340100	315040	1.00:0.93	13887	Aspartate 1-decarboxylase OS=Salmonella typhimurium (strain 14028s / SGSC 2262) OX=588858 GN=panD PE=3 SV=1
1169	424657	A0A0F6B6V5|A0A0F6B6V5_SALT1	0.28	6	1	1			97631	76656	45255	88384	80987	87785	97631	76656	45255	88384	80987	87785	1.00:0.79:0.46:0.91:0.83:0.90	73180	85719	73180	85719	1.00:1.17	30192	DNA-binding transcriptional regulator QseB OS=Salmonella typhimurium (strain 14028s / SGSC 2262) OX=588858 GN=ygiX PE=4 SV=1
1104	421991	A0A0F6B783|A0A0F6B783_SALT1	0.27	12	1	1	Carbamidomethylation		4181600	3573900	2105700	2635700	2835300	2990500	4181600	3573900	2105700	2635700	2835300	2990500	1.00:0.85:0.50:0.63:0.68:0.72	3287000	2820500	3287000	2820500	1.00:0.86	10801	RNA-binding protein YhbY OS=Salmonella typhimurium (strain 14028s / SGSC 2262) OX=588858 GN=yhbY PE=4 SV=1
1060	422001	A0A0F6B3S6|A0A0F6B3S6_SALT1	0.22	3	1	1			180270	171430	96348	134630	134110	125580	180270	171430	96348	134630	134110	125580	1.00:0.95:0.53:0.75:0.74:0.70	149350	131440	149350	131440	1.00:0.88	39594	Bifunctional fructose-specific PTS IIA/HPr protein OS=Salmonella typhimurium (strain 14028s / SGSC 2262) OX=588858 GN=fruF PE=4 SV=1
538	421497	A0A0F6B6K6|A0A0F6B6K6_SALT1	0.22	21	2	2			1317400	1510800	1299300	1240800	1510100	1332000	1317400	1510800	1299300	1240800	1510100	1332000	1.00:1.15:0.99:0.94:1.15:1.01	1375800	1361000	1375800	1361000	1.00:0.99	21033	dITP/XTP pyrophosphatase OS=Salmonella typhimurium (strain 14028s / SGSC 2262) OX=588858 GN=yggV PE=3 SV=1
1041	421955	A0A0F6B8D7|A0A0F6B8D7_SALT1	0.19	37	3	3	Carbamidomethylation		1145800	1051000	896130	1038200	649420	1382600	1145800	1051000	896130	1038200	649420	1382600	1.00:0.92:0.78:0.91:0.57:1.21	1031000	1023400	1031000	1023400	1.00:0.99	19496	Uncharacterized protein OS=Salmonella typhimurium (strain 14028s / SGSC 2262) OX=588858 GN=STM14_4400 PE=4 SV=1
110	421219	A0A0F6B6J2|A0A0F6B6J2_SALT1	0.16	51	11	11	Carbamidomethylation		37359000	6202200	9098200	14144000	14866000	27735000	32312000	915010	6529600	10560000	10368000	19692000	1.00:0.03:0.20:0.33:0.32:0.61	17553000	18915000	13252000	13540000	1.00:1.02	41953	S-adenosylmethionine synthase OS=Salmonella typhimurium (strain 14028s / SGSC 2262) OX=588858 GN=metK PE=3 SV=1
1188	421963	A0A0F6AXL0|A0A0F6AXL0_SALT1	0.13	12	1	1			1064900	1036400	1232500	935930	998470	1156400	1064900	1036400	1232500	935930	998470	1156400	1.00:0.97:1.16:0.88:0.94:1.09	1111300	1030300	1111300	1030300	1.00:0.93	10158	Pyrimidine/purine nucleoside phosphorylase OS=Salmonella typhimurium (strain 14028s / SGSC 2262) OX=588858 GN=yaiE PE=3 SV=1
1537	423465	A0A0F6AZ66|A0A0F6AZ66_SALT1	0.11	11	1	1			225750	46109	149060	122390	30821	241990	225750	46109	149060	122390	30821	241990	1.00:0.20:0.66:0.54:0.14:1.07	140310	131740	140310	131740	1.00:0.94	11437	UPF0145 protein YbjQ OS=Salmonella typhimurium (strain 14028s / SGSC 2262) OX=588858 GN=orfB PE=3 SV=1
1516	422097	A0A0F6BAZ5|A0A0F6BAZ5_SALT1	0.1	10	1	1			1278600	1518700	212020	950630	957540	927000	1278600	1518700	212020	950630	957540	927000	1.00:1.19:0.17:0.74:0.75:0.72	1003100	945060	1003100	945060	1.00:0.94	15697	Regulator of ribonuclease activity B OS=Salmonella typhimurium (strain 14028s / SGSC 2262) OX=588858 GN=yjgD PE=3 SV=1
498	421979	A0A0F6B460|A0A0F6B460_SALT1	0.07	7	1	1			401360	437340	135120	346200	359240	274710	401360	437340	135120	346200	359240	274710	1.00:1.09:0.34:0.86:0.90:0.68	324610	326720	324610	326720	1.00:1.01	20520	NADH-quinone oxidoreductase subunit I OS=Salmonella typhimurium (strain 14028s / SGSC 2262) OX=588858 GN=nuoI PE=3 SV=1
24	421168	A0A0F6B4H6|A0A0F6B4H6_SALT1	0.05	84	22	22	Oxidation (M)		81931000	98609000	45077000	38395000	41289000	150660000	28805000	35025000	16707000	8896600	7226700	64173000	1.00:1.22:0.58:0.31:0.25:2.23	75205000	76780000	26846000	26765000	1.00:1.00	34536	Cysteine synthase OS=Salmonella typhimurium (strain 14028s / SGSC 2262) OX=588858 GN=cysK PE=3 SV=1
60	421177	A0A0F6B2T6|A0A0F6B2T6_SALT1	0.04	45	8	8			11947000	11101000	6914400	6832700	4653800	17761000	6674400	6678200	3506900	3580400	1790700	11529000	1.00:1.00:0.53:0.54:0.27:1.73	9987400	9749200	5619900	5633200	1.00:1.00	28805	Cystine transporter subunit OS=Salmonella typhimurium (strain 14028s / SGSC 2262) OX=588858 GN=fliY PE=3 SV=1
1080	422200	A0A0F6BBC9|A0A0F6BBC9_SALT1	0.04	11	1	1			552340	657670	483090	143120	34709	1476600	552340	657670	483090	143120	34709	1476600	1.00:1.19:0.87:0.26:0.06:2.67	564370	551480	564370	551480	1.00:0.98	12391	Trp operon repressor OS=Salmonella typhimurium (strain 14028s / SGSC 2262) OX=588858 GN=trpR PE=3 SV=1
1320	423138	A0A0F6AYL3|A0A0F6AYL3_SALT1	0.04	4	1	1			77495	87928	68994	76299	90254	62740	77495	87928	68994	76299	90254	62740	1.00:1.13:0.89:0.98:1.16:0.81	78139	76431	78139	76431	1.00:0.98	34459	Putative carboxylase OS=Salmonella typhimurium (strain 14028s / SGSC 2262) OX=588858 GN=ybgK PE=4 SV=1
895	421606	A0A0F6B271|A0A0F6B271_SALT1	0.01	3	1	1			208150	415850	350690	324110	185270	467840	208150	415850	350690	324110	185270	467840	1.00:2.00:1.68:1.56:0.89:2.25	324890	325740	324890	325740	1.00:1.00	40461	Peptide chain release factor 1 OS=Salmonella typhimurium (strain 14028s / SGSC 2262) OX=588858 GN=prfA PE=3 SV=1

## Sheet: 37°C LB + 20°C LB
Protein Group	Protein ID	Accession	Significance	Coverage (%)	#Peptides	#Unique	PTM		aWT37WC-1 Area	WT37WC-2 Area	WT37LB-WC-Wdh Area	WT20WC-JD Area	WT20LBWC-Neu-A Area	WT20LBWC-NEU-B Area	aWT37WC-1 Area (top-3 peptides)	WT37WC-2 Area (top-3 peptides)	WT37LB-WC-Wdh Area (top-3 peptides)	WT20WC-JD Area (top-3 peptides)	WT20LBWC-Neu-A Area (top-3 peptides)	WT20LBWC-NEU-B Area (top-3 peptides)	Sample Profile (Ratio)	37LBWC Area	20LBWC Area	37LBWC Area (top-3 peptides)	20LBWC Area (top-3 peptides)	Group Profile (Ratio)	Avg. Mass	Description
2	421120	A0A0F6B9Y4|A0A0F6B9Y4_SALT1	200	10	7	7			5400000000	5780000000	2740000000	4780000000	7150000000	13500000000	4380000000	3260000000	2240000000	33600000000	4230000000	8440000000	1.00:0.74:0.51:7.67:0.97:1.93	464000000	22800000000	3290000000	15400000000	1.00:4.68	150601	DNA-directed RNA polymerase subunit beta OS	Salmonella typhimurium (strain 14028s / SGSC 2262) OX	588858 GN	rpoB	PE	3 SV	1
6	421117	A0A0F6B766|A0A0F6B766_SALT1	200	40	21	21			82200000000	70200000000	66300000000	824000000000	327000000000	495000000000	21400000000	18900000000	17700000000	206000000000	140000000000	146000000000	1.00:0.88:0.83:9.64:6.56:6.83	72900000000	549000000000	19300000000	164000000000	1.00:8.50	77039	Polyribonucleotide nucleotidyltransferase OS	Salmonella typhimurium (strain 14028s / SGSC 2262) OX	588858 GN	pnp	PE	3 SV	1
7	421100	A0A0F6B8B4|A0A0F6B8B4_SALT1	200	60	24	24	Carbamidomethylation		320000000000	231000000000	282000000000	3250000000000	1450000000000	3730000000000	61700000000	59200000000	50400000000	1010000000000	291000000000	1170000000000	1.00:0.96:0.82:16.41:4.72:18.88	278000000000	2810000000000	57100000000	823000000000	1.00:14.41	60220	Dipeptide transport protein OS	Salmonella typhimurium (strain 14028s / SGSC 2262) OX	588858 GN	dppA	PE	4 SV	1
15	421229	A0A0F6AWU8|A0A0F6AWU8_SALT1	200	7	5	5			4540000000	5530000000	4770000000	58400000000	11500000000	1750000000	3470000000	4070000000	3920000000	4730000000	7080000000	14200000000	1.00:1.17:1.13:13.63:2.04:4.10	4950000000	29100000000	3820000000	22900000000	1.00:5.98	99579	Pyruvate dehydrogenase E1 component OS	Salmonella typhimurium (strain 14028s / SGSC 2262) OX	588858 GN	aceE	PE	4 SV	1
29	421281	A0A0F6B4I1|A0A0F6B4I1_SALT1	200	18	6	6	Carbamidomethylation		13400000000	9570000000	10600000000	144000000000	25500000000	32000000000	6610000000	7240000000	485000000	99500000000	1570000000	22100000000	1.00:1.10:0.73:15.07:2.38:3.35	11200000000	67100000000	6230000000	45800000000	1.00:7.35	63369	Phosphoenolpyruvate-protein phosphotransferase OS	Salmonella typhimurium (strain 14028s / SGSC 2262) OX	588858 GN	ptsI	PE	3 SV	1
30	421183	A0A0F6B4M2|A0A0F6B4M2_SALT1	200	21	8	8	Carbamidomethylation		24200000000	17300000000	9710000000	179000000000	18300000000	40100000000	12400000000	10100000000	6650000000	95400000000	12000000000	29800000000	1.00:0.81:0.54:7.71:0.97:2.41	17000000000	79100000000	9690000000	45700000000	1.00:4.72	82322	Malic enzyme OS	Salmonella typhimurium (strain 14028s / SGSC 2262) OX	588858 GN	maeB	PE	4 SV	1
37	421257	A0A0F6AYN7|A0A0F6AYN7_SALT1	200	37	11	11			70800000000	50400000000	58200000000	717000000000	13500000000	22200000000	3490000000	25300000000	30400000000	378000000000	82700000000	127000000000	1.00:0.73:0.87:10.83:2.37:3.65	59800000000	358000000000	30200000000	196000000000	1.00:6.49	43857	Dihydrolipoyllysine-residue succinyltransferase component of 2-oxoglutarate dehydrogenase complex OS	Salmonella typhimurium (strain 14028s / SGSC 2262) OX	588858 GN	sucB	PE	3 SV	1
39	421161	A0A0F6BAN1|A0A0F6BAN1_SALT1	200	19	7	7	Carbamidomethylation		38000000000	28200000000	26700000000	513000000000	43800000000	158000000000	20200000000	1850000000	15300000000	325000000000	20400000000	91200000000	1.00:0.91:0.76:16.07:1.01:4.51	31000000000	238000000000	1800000000	146000000000	1.00:8.08	47377	Adenylosuccinate synthetase OS	Salmonella typhimurium (strain 14028s / SGSC 2262) OX	588858 GN	purA	PE	3 SV	1
50	421378	A0A0F6BAC8|A0A0F6BAC8_SALT1	200	17	6	6			9650000000	4270000000	6990000000	218000000000	12300000000	48600000000	7200000000	3390000000	6190000000	14600000	9440000000	46500000000	1.00:0.47:0.86:20.27:1.31:6.45	6970000000	92800000000	5600000000	67300000000	1.00:12.02	72153	Acetyl-coenzyme A synthetase OS	Salmonella typhimurium (strain 14028s / SGSC 2262) OX	588858 GN	acs	PE	3 SV	1
53	421125	A0A0F6B5G4|A0A0F6B5G4_SALT1	200	50	21	3	Oxidation (M)		1950000000	4440000000	182000000000	367000000	4180000000	15300000000	1950000000	4440000000	182000000000	367000000	4180000000	15300000000	1.00:0.23:9.32:0.02:0.21:0.78	68700000000	6620000000	68700000000	6620000000	1.00:0.10	52536	Flagellin OS	Salmonella typhimurium (strain 14028s / SGSC 2262) OX	588858 GN	fljB	PE	3 SV	1
59	421155	A0A0F6B295|A0A0F6B295_SALT1	200	48	16	16	Carbamidomethylation		98900000000	61700000000	48800000000	894000000000	179000000000	243000000000	36800000000	23500000000	15500000000	342000000000	123000000000	113000000000	1.00:0.64:0.42:9.29:3.35:3.06	69800000000	439000000000	25200000000	193000000000	1.00:7.63	48038	Glutamate dehydrogenase OS	Salmonella typhimurium (strain 14028s / SGSC 2262) OX	588858 GN	STM14_2170	PE	3 SV	1
72	421178	A0A0F6B297|A0A0F6B297_SALT1	200	34	11	11	Carbamidomethylation		4060000000	30400000000	37800000000	284000000000	192000000000	255000000000	16700000000	14400000000	1980000000	135000000000	141000000000	140000000000	1.00:0.86:1.19:8.07:8.45:8.41	36200000000	244000000000	17000000000	139000000000	1.00:8.18	63558	Periplasmic trehalase OS	Salmonella typhimurium (strain 14028s / SGSC 2262) OX	588858 GN	treA	PE	3 SV	1
75	421149	A0A0F6AYN0|A0A0F6AYN0_SALT1	200	32	7	7	Carbamidomethylation		4390000000	25200000000	19500000000	231000000000	21100000000	42700000000	21000000000	1040000000	8780000000	15600000000	11600000000	24900000000	1.00:0.49:0.42:7.43:0.55:1.18	29600000000	98200000000	13400000000	64300000000	1.00:4.80	48076	Citrate synthase OS	Salmonella typhimurium (strain 14028s / SGSC 2262) OX	588858 GN	gltA	PE	3 SV	1
79	421232	A0A0F6B499|A0A0F6B499_SALT1	200	74	16	16	Carbamidomethylation		155000000000	78500000000	165000000000	2330000000000	2300000000000	3650000000000	54200000000	28500000000	71300000000	995000000000	121000000	1680000000000	1.00:0.53:1.31:18.34:22.31:31.02	133000000000	2760000000000	51300000000	1300000000000	1.00:25.24	28200	Lysine/arginine/ornithine transport protein OS	Salmonella typhimurium (strain 14028s / SGSC 2262) OX	588858 GN	argT	PE	3 SV	1
81	421463	A0A0F6B0N4|A0A0F6B0N4_SALT1	200	20	5	5	Carbamidomethylation		5030000000	2710000000	11700000000	404000000000	70200000000	14200000000	3290000000	2170000000	748000	403000000000	42000000000	93000000000	1.00:0.66:2.27:64.00:12.76:28.22	6480000000	205000000000	4310000000	179000000000	1.00:41.53	43832	Succinylornithine transaminase OS	Salmonella typhimurium (strain 14028s / SGSC 2262) OX	588858 GN	argD_1	PE	3 SV	1
104	421189	A0A0F6B9H5|A0A0F6B9H5_SALT1	200	34	10	10	Carbamidomethylation		1430000000	14200000000	994000000	111000000000	42800000000	8680000000	7330000000	5850000000	5540000000	76300000000	28800000000	48300000000	1.00:0.80:0.76:10.41:3.93:6.60	12800000000	8010000000	6240000000	51100000000	1.00:8.20	51786	Glutamine synthetase OS	Salmonella typhimurium (strain 14028s / SGSC 2262) OX	588858 GN	glnA	PE	3 SV	1
106	422467	A0A0F6B903|A0A0F6B903_SALT1	200	3	1	1	Carbamidomethylation		527000000	15800000	205000000	9440000000	2550000000	2810000000	527000000	15800000	205000000	9440000000	2550000000	2810000000	1.00:0.30:0.39:17.90:4.83:5.33	297000000	4930000000	297000000	4930000000	1.00:16.63	89896	DNA gyrase subunit B OS	Salmonella typhimurium (strain 14028s / SGSC 2262) OX	588858 GN	gyrB	PE	3 SV	1
115	422815	A0A0F6B0N7|A0A0F6B0N7_SALT1	200	3	1	1			613000000	38500000	63600000	4650000000	11400000000	18800000000	613000000	38500000	63600000	4650000000	11400000000	18800000000	1.00:0.63:1.04:64.00:18.61:30.66	545000000	25600000000	545000000	25600000000	1.00:46.95	49166	N-succinylarginine dihydrolase OS	Salmonella typhimurium (strain 14028s / SGSC 2262) OX	588858 GN	astB	PE	3 SV	1
129	421252	A0A0F6B498|A0A0F6B498_SALT1	200	69	17	17	Carbamidomethylation		401000000000	265000000000	31000000000	1660000000000	968000000000	1720000000000	139000000000	95800000000	106000000000	726000000000	398000000000	575000000000	1.00:0.69:0.77:5.23:2.87:4.15	325000000000	1450000000000	114000000000	566000000000	1.00:4.99	28379	Histidine transport protein OS	Salmonella typhimurium (strain 14028s / SGSC 2262) OX	588858 GN	hisJ	PE	3 SV	1
145	421982	A0A0F6B3J5|A0A0F6B3J5_SALT1	200	22	4	4			2050000000	3170000000	4970000000	133000000000	5050000000	94700000000	1870000000	2520000000	4660000000	116000000000	49500000000	81600000000	1.00:1.35:2.49:61.79:26.44:43.61	3400000000	92700000000	3020000000	82200000000	1.00:27.27	38088	Fructose-bisphosphate aldolase OS	Salmonella typhimurium (strain 14028s / SGSC 2262) OX	588858 GN	fbaB	PE	4 SV	1
151	421480	A0A0F6B1V8|A0A0F6B1V8_SALT1	200	12	5	5			9100000000	9270000000	8880000000	58700000000	2090000	27800000000	6830000000	7510000000	5770000000	43500000000	19600000000	22400000000	1.00:1.10:0.84:6.37:2.87:3.28	9080000000	35800000000	6700000000	28500000000	1.00:4.25	59877	Periplasmic murein tripeptide transport protein OS	Salmonella typhimurium (strain 14028s / SGSC 2262) OX	588858 GN	mppA	PE	4 SV	1
162	421338	A0A0F6B5S8|A0A0F6B5S8_SALT1	200	55	10	10			40800000000	32800000000	44200000000	901000000000	452000000000	702000000000	22500000000	17400000000	24600000000	743000000000	337000000000	400000000000	1.00:0.77:1.09:32.98:14.93:17.75	39300000000	685000000000	21500000000	493000000000	1.00:22.90	33723	Putative periplasmic binding protein OS	Salmonella typhimurium (strain 14028s / SGSC 2262) OX	588858 GN	sitA	PE	3 SV	1
171	421344	A0A0F6B1I0|A0A0F6B1I0_SALT1	200	33	7	7			61800000000	37600000000	77700000000	76600000000	479000000000	600000000000	40500000000	25700000000	55000000000	435000000000	355000000000	454000000000	1.00:0.63:1.36:10.74:8.76:11.20	59000000000	615000000000	40400000000	415000000000	1.00:10.26	35541	Alcohol dehydrogenase OS	Salmonella typhimurium (strain 14028s / SGSC 2262) OX	588858 GN	adhP	PE	3 SV	1
177	421459	A0A0F6AYJ7|A0A0F6AYJ7_SALT1	200	12	4	4	Carbamidomethylation		7950000000	713000000	416000000	47600000000	4790000000	7940000000	6820000000	5980000000	3560000000	40200000000	4770000000	7610000000	1.00:0.88:0.52:5.89:0.70:1.11	6410000000	20100000000	5450000000	17500000000	1.00:3.21	58090	Phosphoglucomutase OS	Salmonella typhimurium (strain 14028s / SGSC 2262) OX	588858 GN	pgm	PE	3 SV	1
179	421284	A0A0F6B0R2|A0A0F6B0R2_SALT1	200	57	9	9	Carbamidomethylation		50300000000	35500000000	46500000000	297000000000	109000000000	194000000000	23600000000	15900000000	22400000000	15100000000	77100000000	93700000000	1.00:0.67:0.95:6.40:3.26:3.96	44100000000	200000000000	20700000000	107000000000	1.00:5.19	32565	Phosphofructokinase OS	Salmonella typhimurium (strain 14028s / SGSC 2262) OX	588858 GN	pfkB	PE	3 SV	1
190	421227	A0A0F6AXC2|A0A0F6AXC2_SALT1	200	28	9	9	Carbamidomethylation		55700000000	41000000000	38100000000	290000000000	74800000000	121000000000	24800000000	19400000000	16000000000	143000000000	14800000000	60600000000	1.00:0.78:0.64:5.75:0.60:2.44	44900000000	162000000000	20100000000	72700000000	1.00:3.62	52437	Aminoacyl-histidine dipeptidase OS	Salmonella typhimurium (strain 14028s / SGSC 2262) OX	588858 GN	pepD	PE	4 SV	1
193	421259	A0A0F6B7L2|A0A0F6B7L2_SALT1	200	62	13	13			1050000000000	1090000000000	564000000000	175000000000	35100000000	245000000000	634000000000	594000000000	268000000000	111000000000	16100000000	118000000000	1.00:0.94:0.42:0.18:0.03:0.19	903000000000	152000000000	499000000000	81600000000	1.00:0.16	23485	30S ribosomal protein S4 OS	Salmonella typhimurium (strain 14028s / SGSC 2262) OX	588858 GN	rpsD	PE	3 SV	1
196	421317	A0A0F6B6T8|A0A0F6B6T8_SALT1	200	26	5	5			16400000000	12700000000	14000000000	157000000000	95500000000	127000000000	12300000000	10200000000	11000000000	113000000000	80200000000	105000000000	1.00:0.83:0.89:9.17:6.49:8.50	14400000000	127000000000	11200000000	99500000000	1.00:8.88	30996	2 5-diketo-D-gluconate reductase A OS	Salmonella typhimurium (strain 14028s / SGSC 2262) OX	588858 GN	dkgA	PE	4 SV	1
201	421336	A0A0F6B4R7|A0A0F6B4R7_SALT1	200	17	5	5	Carbamidomethylation		7210000000	8460000000	5290000000	9790000000	31600000000	34200000000	4680000000	6120000000	3150000000	7520000000	25500000000	24500000000	1.00:1.31:0.67:16.07:5.45:5.24	6990000000	54600000000	4650000000	41700000000	1.00:8.97	55025	Inosine-5'-monophosphate dehydrogenase OS	Salmonella typhimurium (strain 14028s / SGSC 2262) OX	588858 GN	guaB	PE	3 SV	1
206	421803	A0A0F6B624|A0A0F6B624_SALT1	200	6	3	3	Carbamidomethylation		3310000000	2670000000	3040000000	31700000000	3380000000	7190000000	3310000000	2670000000	3040000000	31700000000	3380000000	7190000000	1.00:0.81:0.92:9.58:1.02:2.17	3010000000	14100000000	3010000000	14100000000	1.00:4.69	60122	CTP synthase OS	Salmonella typhimurium (strain 14028s / SGSC 2262) OX	588858 GN	pyrG	PE	3 SV	1
213	421342	A0A0F6BBA5|A0A0F6BBA5_SALT1	200	62	14	14	Oxidation (M)		543000000000	353000000000	662000000000	3800000000000	2450000000000	5780000000000	249000000000	210000000000	376000000000	2020000000000	1350000000000	3640000000000	1.00:0.85:1.51:8.11:5.44:14.64	519000000000	4010000000000	278000000000	234000000000	1.00:8.39	21449	Periplasmic protein OS	Salmonella typhimurium (strain 14028s / SGSC 2262) OX	588858 GN	osmY	PE	4 SV	1
222	421526	A0A0F6B1K3|A0A0F6B1K3_SALT1	200	28	7	7			11100000000	7230000000	8010000000	11000000000	45900000000	92600000000	7580000000	4310000000	461000000	7400000000	25900000000	56100000000	1.00:0.57:0.61:9.76:3.42:7.39	8770000000	82800000000	550000000	5200000	1.00:9.45	38504	Putative periplasmic protein OS	Salmonella typhimurium (strain 14028s / SGSC 2262) OX	588858 GN	STM14_1918	PE	4 SV	1
232	421150	A0A0F6B6Q2|A0A0F6B6Q2_SALT1	200	29	7	7	Carbamidomethylation		88600000000	55600000000	39500000000	1880000000	8340000000	16700000000	51600000000	40200000000	25800000000	12100000000	6960000000	11300000000	1.00:0.78:0.50:0.23:0.14:0.22	61200000000	14600000000	39200000000	10100000000	1.00:0.26	54008	Putative D-mannonate oxidoreductase OS	Salmonella typhimurium (strain 14028s / SGSC 2262) OX	588858 GN	STM14_3796	PE	3 SV	1
241	421293	A0A0F6B7P4|A0A0F6B7P4_SALT1	200	63	11	11	Oxidation (M)		1680000000000	1640000000000	95900000000	194000000000	230000000000	326000000000	979000000000	942000000000	611000000000	96600000000	19000000000	19900000000	1.00:0.96:0.62:0.10:0.19:0.20	142000000000	250000000000	844000000000	162000000000	1.00:0.19	17590	30S ribosomal protein S7 OS	Salmonella typhimurium (strain 14028s / SGSC 2262) OX	588858 GN	rpsG	PE	3 SV	1
268	421341	A0A0F6BAY3|A0A0F6BAY3_SALT1	200	28	6	6	Carbamidomethylation		25400000000	25000000000	13100000000	93100000000	49200000000	7650000000	18500000000	16600000000	9210000000	75600000000	41300000000	56000000000	1.00:0.90:0.50:4.09:2.24:3.03	21200000000	72900000000	14800000000	57600000000	1.00:3.90	34384	Aspartate carbamoyltransferase OS	Salmonella typhimurium (strain 14028s / SGSC 2262) OX	588858 GN	pyrB	PE	3 SV	1
281	421367	A0A0F6B5K2|A0A0F6B5K2_SALT1	200	56	6	6			71200000000	647000000000	526000000000	24200000000	8180000000	19200000000	553000000000	475000000000	425000000000	18200000000	5540000000	14800000000	1.00:0.86:0.77:0.03:0.02:0.03	62900000000	17200000000	484000000000	12900000000	1.00:0.03	15488	DNA-binding protein OS	Salmonella typhimurium (strain 14028s / SGSC 2262) OX	588858 GN	stpA	PE	3 SV	1
282	421455	A0A0F6B5N7|A0A0F6B5N7_SALT1	200	32	7	7	Carbamidomethylation		1440000000	8470000000	7720000000	95600000000	27500000000	34100000000	9550000000	627000000	5460000000	66500000000	17900000000	25900000000	1.00:0.66:0.57:6.96:1.88:2.71	1020000000	52400000000	7090000000	36800000000	1.00:5.18	37944	Protein RecA OS	Salmonella typhimurium (strain 14028s / SGSC 2262) OX	588858 GN	recA	PE	3 SV	1
293	421458	A0A0F6B3M2|A0A0F6B3M2_SALT1	200	24	4	4			5080000000	5080000000	9100000000	79500000000	52200000000	89300000000	4800000000	490000000	9010000000	69300000000	52100000000	84200000000	1.00:1.02:1.88:14.43:10.85:17.54	6420000000	73700000000	6240000000	68500000000	1.00:10.99	32757	Putative transport protein OS	Salmonella typhimurium (strain 14028s / SGSC 2262) OX	588858 GN	yehZ	PE	4 SV	1
320	422027	A0A0F6BA84|A0A0F6BA84_SALT1	200	51	3	3	Oxidation (M)		53400000000	40600000000	56800000000	2550000000000	710000000000	2090000000000	53400000000	40500000000	56100000000	2460000000000	673000000000	2040000000000	1.00:0.76:1.05:45.99:12.61:38.13	50300000000	1780000000000	50000000000	1720000000000	1.00:34.44	8459	Putative stress-response protein OS	Salmonella typhimurium (strain 14028s / SGSC 2262) OX	588858 GN	yjbJ	PE	3 SV	1
329	421653	A0A0F6B9W4|A0A0F6B9W4_SALT1	200	23	5	5			12500000000	7610000000	6710000000	8260000000	12000000000	18500000000	9350000000	5850000000	4420000000	63200000000	10900000000	13800000000	1.00:0.63:0.47:6.76:1.16:1.48	8950000000	37700000000	6540000000	29300000000	1.00:4.48	51608	Soluble pyridine nucleotide transhydrogenase OS	Salmonella typhimurium (strain 14028s / SGSC 2262) OX	588858 GN	udhA	PE	3 SV	1
333	421538	A0A0F6B3E0|A0A0F6B3E0_SALT1	200	6	2	2			239000000	3390000000	864000000	18000000000	2020000000	1880000000	239000000	3390000000	864000000	18000000000	2020000000	1880000000	1.00:1.42:0.36:7.54:0.85:0.79	221000000	7300000000	221000000	7300000000	1.00:3.30	41022	CDP glucose 4 6-dehydratase OS	Salmonella typhimurium (strain 14028s / SGSC 2262) OX	588858 GN	rfbG	PE	4 SV	1
340	421881	A0A0F6BA90|A0A0F6BA90_SALT1	200	24	4	4	Carbamidomethylation		2780000000	1670000000	3270000000	159000000000	19800000000	35500000000	2360000000	1640000000	3090000000	137000000000	1750000000	32400000000	1.00:0.70:1.31:58.15:7.43:13.77	2570000000	71300000000	2360000000	62300000000	1.00:26.35	35151	Quinone oxidoreductase NADPH-dependent OS	Salmonella typhimurium (strain 14028s / SGSC 2262) OX	588858 GN	qor	PE	4 SV	1
357	421506	A0A0F6B5J6|A0A0F6B5J6_SALT1	200	74	8	8			34800000000	16700000000	62500000000	660000000000	354000000000	642000000000	19000000000	8800000000	37500000000	517000000000	198000000000	35900000000	1.00:0.46:1.98:27.27:10.44:18.95	38000000000	55200000	21800000000	358000000000	1.00:16.45	16121	Uncharacterized protein OS	Salmonella typhimurium (strain 14028s / SGSC 2262) OX	588858 GN	ygaU	PE	4 SV	1
372	421152	A0A0F6AWV9|A0A0F6AWV9_SALT1	200	21	5	5			79000000000	56000000000	44600000000	10400000000	871000000	14000000000	56100000000	38700000000	33500000000	6530000000	8100000000	10700000000	1.00:0.69:0.60:0.12:0.14:0.19	59900000000	11000000000	42800000000	8440000000	1.00:0.20	35065	4-hydroxythreonine-4-phosphate dehydrogenase 2 OS	Salmonella typhimurium (strain 14028s / SGSC 2262) OX	588858 GN	pdxA_2	PE	3 SV	1
378	421515	A0A0F6B7L4|A0A0F6B7L4_SALT1	200	68	8	8	Carbamidomethylation		1360000000000	102000000000	58400000	310000000000	136000000000	296000000000	907000000000	645000000000	369000000000	216000000000	115000000000	197000000000	1.00:0.71:0.41:0.24:0.13:0.22	985000000000	248000000000	640000000000	176000000000	1.00:0.27	13161	30S ribosomal protein S13 OS	Salmonella typhimurium (strain 14028s / SGSC 2262) OX	588858 GN	rpsM	PE	3 SV	1
390	421668	A0A0F6AZ49|A0A0F6AZ49_SALT1	200	22	4	4			5430000000	2100000000	4520000000	3730000000	27100000000	3340000000	4690000000	1900000000	3950000000	37100000000	18600000000	32800000000	1.00:0.40:0.84:7.91:3.96:6.99	4020000000	3260000000	3520000000	29500000000	1.00:8.40	40886	Putrescine-binding periplasmic protein OS	Salmonella typhimurium (strain 14028s / SGSC 2262) OX	588858 GN	potF	PE	3 SV	1
403	421564	A0A0F6B7G0|A0A0F6B7G0_SALT1	200	16	4	4			661000000	5360000000	567000000	22500000000	22800000000	19400000000	554000000	4820000000	5160000000	19900000000	22200000000	18100000000	1.00:0.87:0.93:3.60:4.01:3.27	5880000000	2150000000	5180000000	20100000000	1.00:3.88	51287	Protease TldD OS	Salmonella typhimurium (strain 14028s / SGSC 2262) OX	588858 GN	tldD	PE	4 SV	1
418	421484	A0A0F6B7D5|A0A0F6B7D5_SALT1	200	28	3	3			430000000000	216000000000	19000000000	19300000000	22500000000	26600000000	430000000000	216000000000	19000000000	19300000000	22500000000	26600000000	1.00:0.50:0.44:0.04:0.05:0.06	279000000000	2280000	279000000000	2280000	1.00:0.08	14826	30S ribosomal protein S9 OS	Salmonella typhimurium (strain 14028s / SGSC 2262) OX	588858 GN	rpsI	PE	3 SV	1
459	421579	A0A0F6B8H8|A0A0F6B8H8_SALT1	200	32	5	5	Carbamidomethylation		875000000	7730000000	889000000	120000000000	7790000000	45800000000	8620000000	687000000	6460000000	115000000000	4430000000	35500000000	1.00:0.80:0.75:13.31:0.51:4.11	8460000000	57900000000	7320000000	51600000000	1.00:7.05	22574	Glutathione S-transferase OS	Salmonella typhimurium (strain 14028s / SGSC 2262) OX	588858 GN	yibF	PE	4 SV	1
461	421663	A0A0F6B7L0|A0A0F6B7L0_SALT1	200	35	5	5			823000000000	890000000000	600000000000	97300000000	34900000000	197000000000	661000000000	733000000000	525000000000	73600000000	2800000000	16700000000	1.00:1.11:0.79:0.11:0.04:0.25	771000000000	110000000000	640000000000	89400000000	1.00:0.14	14395	50S ribosomal protein L17 OS	Salmonella typhimurium (strain 14028s / SGSC 2262) OX	588858 GN	rplQ	PE	3 SV	1
466	421519	A0A0F6B7D6|A0A0F6B7D6_SALT1	200	68	10	10	Oxidation (M)		2170000000000	1980000000000	1240000000000	251000000000	297000000000	418000000000	1280000000000	1190000000000	754000000000	127000000000	253000000000	326000000000	1.00:0.93:0.59:0.10:0.20:0.25	1800000000000	322000000000	1080000000000	235000000000	1.00:0.22	16019	50S ribosomal protein L13 OS	Salmonella typhimurium (strain 14028s / SGSC 2262) OX	588858 GN	rplM	PE	3 SV	1
491	422400	A0A0F6AXK2|A0A0F6AXK2_SALT1	200	13	1	1	Carbamidomethylation		2480000000	1230000000	5690000000	48400000000	38500000000	64900000000	2480000000	1230000000	5690000000	48400000000	38500000000	64900000000	1.00:0.50:2.29:19.49:15.50:26.14	314000000	50600000000	314000000	50600000000	1.00:16.14	11609	Uncharacterized protein OS	Salmonella typhimurium (strain 14028s / SGSC 2262) OX	588858 GN	psiF	PE	4 SV	1
503	422028	A0A0F6AXH6|A0A0F6AXH6_SALT1	200	52	6	6			83900000000	55700000000	163000000000	916000000000	1120000000000	1860000000000	67000000000	37100000000	124000000000	624000000000	939000000000	138000000000	1.00:0.55:1.86:9.32:14.02:20.59	101000000000	1300000000000	76100000000	981000000000	1.00:12.88	9919	Uncharacterized protein OS	Salmonella typhimurium (strain 14028s / SGSC 2262) OX	588858 GN	yahO	PE	4 SV	1
504	421412	A0A0F6B578|A0A0F6B578_SALT1	200	37	3	3			369000000000	416000000000	181000000000	3400000000	6740000000	4560000000	369000000000	416000000000	181000000000	3400000000	6740000000	4560000000	1.00:1.13:0.49:0.02:0.02:0.02	322000000000	4900000000	322000000000	4900000000	1.00:0.02	14344	Autonomous glycyl radical cofactor OS	Salmonella typhimurium (strain 14028s / SGSC 2262) OX	588858 GN	yfiD	PE	3 SV	1
507	421779	A0A0F6B753|A0A0F6B753_SALT1	200	33	3	3			9820000000	7690000000	14700000000	185000000000	8070000000	156000000000	9820000000	7690000000	14700000000	185000000000	8070000000	156000000000	1.00:0.78:1.50:18.85:0.82:15.84	10700000000	116000000000	10700000000	116000000000	1.00:10.82	18871	Putative intracellular proteinase OS	Salmonella typhimurium (strain 14028s / SGSC 2262) OX	588858 GN	yhbO	PE	4 SV	1
509	421491	A0A0F6B7M5|A0A0F6B7M5_SALT1	200	57	6	6			1190000000000	892000000000	574000000000	55400000000	61600000000	112000000000	87600000000	679000000000	409000000000	44400000000	28300000000	81000000000	1.00:0.78:0.47:0.05:0.03:0.09	884000000000	76400000000	654000000000	51200000000	1.00:0.08	11316	50S ribosomal protein L24 OS	Salmonella typhimurium (strain 14028s / SGSC 2262) OX	588858 GN	rplX	PE	3 SV	1
522	421226	A0A0F6B8W8|A0A0F6B8W8_SALT1	200	8	3	3	Carbamidomethylation		14200000000	1230000000	6200000000	1760000000	473000000	1690000000	14200000000	1230000000	6200000000	1760000000	473000000	1690000000	1.00:0.86:0.44:0.12:0.03:0.12	10900000000	1310000000	10900000000	1310000000	1.00:0.12	47369	D-serine dehydratase OS	Salmonella typhimurium (strain 14028s / SGSC 2262) OX	588858 GN	dsdA	PE	3 SV	1
527	421896	A0A0F6AZW1|A0A0F6AZW1_SALT1	200	4	1	1			1190000000	542000000	1090000000	12600000000	5900000000	4670000000	1190000000	542000000	1090000000	12600000000	5900000000	4670000000	1.00:0.46:0.92:10.60:4.96:3.93	940000000	7730000000	940000000	7730000000	1.00:8.22	40107	Putative dehydrogenase OS	Salmonella typhimurium (strain 14028s / SGSC 2262) OX	588858 GN	STM14_1296	PE	4 SV	1
531	421290	A0A0F6BAI0|A0A0F6BAI0_SALT1	200	17	4	4			45000000000	35300000000	50400000000	5460000000	1360000000	6670000000	40800000000	31500000000	45200000000	4510000000	1300000000	6410000000	1.00:0.77:1.11:0.11:0.03:0.16	43600000000	4500000000	39200000000	4070000000	1.00:0.10	28382	Acid phosphatase OS	Salmonella typhimurium (strain 14028s / SGSC 2262) OX	588858 GN	phoN	PE	3 SV	1
542	421637	A0A0F6B7N1|A0A0F6B7N1_SALT1	200	64	10	10	Oxidation (M)		1650000000000	1620000000000	664000000000	181000000000	96100000000	104000000000	890000000000	829000000000	334000000000	110000000000	5530000000	64400000000	1.00:0.93:0.38:0.12:0.06:0.07	1310000000000	127000000000	685000000000	7670000000	1.00:0.11	12226	50S ribosomal protein L22 OS	Salmonella typhimurium (strain 14028s / SGSC 2262) OX	588858 GN	rplV	PE	3 SV	1
547	421647	A0A0F6BAR4|A0A0F6BAR4_SALT1	200	21	6	6			77100000000	66000000000	49700000000	457000000000	225000000000	454000000000	44900000000	48100000000	41400000000	302000000000	202000000000	362000000000	1.00:1.07:0.92:6.73:4.50:8.06	64300000000	379000000000	44800000000	289000000000	1.00:6.44	26367	Peptidyl-prolyl cis-trans isomerase OS	Salmonella typhimurium (strain 14028s / SGSC 2262) OX	588858 GN	fklB	PE	3 SV	1
549	421635	A0A0F6B7L3|A0A0F6B7L3_SALT1	200	68	6	6	Carbamidomethylation		1030000000000	818000000000	560000000000	56800000000	64700000000	110000000000	801000000000	606000000000	466000000000	50500000000	38600000000	93600000000	1.00:0.76:0.58:0.06:0.05:0.12	80400000000	77100000000	624000000000	60900000000	1.00:0.10	13831	30S ribosomal protein S11 OS	Salmonella typhimurium (strain 14028s / SGSC 2262) OX	588858 GN	rpsK	PE	3 SV	1
608	421632	A0A0F6BAJ2|A0A0F6BAJ2_SALT1	200	49	10	10	Oxidation (M)		8970000000000	621000000000	634000000000	1150000000000	1670000000000	2440000000000	7980000000000	5080000000000	5620000000000	1010000000000	1300000000000	2030000000000	1.00:0.64:0.70:0.13:0.16:0.26	7170000000000	1750000000000	6220000000000	1450000000000	1.00:0.23	16864	10 kDa chaperonin OS	Salmonella typhimurium (strain 14028s / SGSC 2262) OX	588858 GN	groES	PE	3 SV	1
619	422004	A0A0F6B132|A0A0F6B132_SALT1	200	49	4	4	Carbamidomethylation		55900000000	31200000000	62600000000	10400000000	430000000000	558000000000	29000000000	13200000000	53900000000	62300000000	388000000000	499000000000	1.00:0.46:1.86:2.15:13.38:17.21	49900000000	364000000000	32100000000	317000000000	1.00:9.87	17737	Superoxide dismutase [Cu-Zn] OS	Salmonella typhimurium (strain 14028s / SGSC 2262) OX	588858 GN	sodC_2	PE	3 SV	1
664	421565	A0A0F6B5A6|A0A0F6B5A6_SALT1	200	49	5	5			953000000000	787000000000	570000000000	13600000000	90500000000	162000000000	872000000000	668000000000	427000000000	125000000000	37500000000	132000000000	1.00:0.77:0.49:0.14:0.04:0.15	770000000000	130000000000	65600000000	9830000000	1.00:0.15	13130	50S ribosomal protein L19 OS	Salmonella typhimurium (strain 14028s / SGSC 2262) OX	588858 GN	rplS	PE	3 SV	1
680	422755	A0A0F6B1H5|A0A0F6B1H5_SALT1	200	34	3	3			15800000000	11000000000	19200000000	267000000000	24100000000	174000000000	15800000000	11000000000	19200000000	267000000000	24100000000	174000000000	1.00:0.69:1.22:16.93:1.53:11.02	1530000000	155000000000	1530000000	155000000000	1.00:10.13	15102	Putative envelope protein OS	Salmonella typhimurium (strain 14028s / SGSC 2262) OX	588858 GN	osmC	PE	4 SV	1
715	421553	A0A0F6AX55|A0A0F6AX55_SALT1	200	15	2	2			10300000000	9080000000	5660000000	1470000000	761000000	843000000	10300000000	9080000000	5660000000	1470000000	761000000	843000000	1.00:0.88:0.55:0.14:0.07:0.08	8340000000	1020000000	8340000000	1020000000	1.00:0.12	29180	2 5-diketo-D-gluconate reductase B OS	Salmonella typhimurium (strain 14028s / SGSC 2262) OX	588858 GN	dkgB	PE	4 SV	1
719	422156	A0A0F6B8D6|A0A0F6B8D6_SALT1	200	67	4	4			40900000000	33800000000	40600000000	453000000000	615000000000	1410000000000	38100000000	32700000000	32400000000	451000000000	613000000000	1340000000000	1.00:0.86:0.85:11.82:16.06:35.06	3840000000	824000000000	34400000000	800000000000	1.00:23.27	7403	Major cold shock protein OS	Salmonella typhimurium (strain 14028s / SGSC 2262) OX	588858 GN	cspA	PE	4 SV	1
796	421890	A0A0F6B2B1|A0A0F6B2B1_SALT1	200	61	5	5			22000000000	15400000000	172000000000	24900000000	18000000000	89900000000	143000000000	76100000000	109000000000	10100000000	15200000000	5470000000	1.00:0.53:0.76:0.07:0.11:0.38	182000000000	44300000000	109000000000	26600000000	1.00:0.24	6483	Putative cytoplasmic protein OS	Salmonella typhimurium (strain 14028s / SGSC 2262) OX	588858 GN	STM14_2186	PE	4 SV	1
830	421915	A0A0F6B7M9|A0A0F6B7M9_SALT1	200	22	2	2			149000000000	66000000000	46600000000	9740000000	6560000000	7970000000	149000000000	66000000000	46600000000	9740000000	6560000000	7970000000	1.00:0.44:0.31:0.07:0.04:0.05	87400000000	8090000000	87400000000	8090000000	1.00:0.09	15194	50S ribosomal protein L16 OS	Salmonella typhimurium (strain 14028s / SGSC 2262) OX	588858 GN	rplP	PE	3 SV	1
854	421721	A0A0F6B694|A0A0F6B694_SALT1	200	8	2	2			3270000000	308000000	3380000000	25000000000	10400000000	19300000000	3270000000	308000000	3380000000	25000000000	10400000000	19300000000	1.00:0.94:1.03:7.64:3.19:5.91	3240000000	18200000000	3240000000	18200000000	1.00:5.62	38564	Putative aldo-keto reductase OS	Salmonella typhimurium (strain 14028s / SGSC 2262) OX	588858 GN	tas	PE	4 SV	1
923	421830	A0A0F6B8M6|A0A0F6B8M6_SALT1	200	22	2	2			152000000000	136000000000	74300000000	14900000000	973000000	15200000000	152000000000	136000000000	74300000000	14900000000	973000000	15200000000	1.00:0.89:0.49:0.10:0.02:0.10	121000000000	10400000000	121000000000	10400000000	1.00:0.09	9051	50S ribosomal protein L28 OS	Salmonella typhimurium (strain 14028s / SGSC 2262) OX	588858 GN	rpmB	PE	3 SV	1
938	422119	A0A0F6AXB3|A0A0F6AXB3_SALT1	200	16	2	2			3440000000	3250000000	2970000000	2350000000	16000000000	49800000000	3440000000	3250000000	2970000000	2350000000	16000000000	49800000000	1.00:0.94:0.86:6.82:4.66:14.48	3220000000	29800000000	3220000000	29800000000	1.00:9.25	15139	VirG-like protein OS	Salmonella typhimurium (strain 14028s / SGSC 2262) OX	588858 GN	STM14_0362	PE	4 SV	1
952	421552	A0A0F6B7U8|A0A0F6B7U8_SALT1	200	14	2	2			9210000000	6370000000	6390000000	3170000000	119000000	81400000	9210000000	6370000000	6390000000	3170000000	119000000	81400000	1.00:0.69:0.69:0.34:0.02:0.09	7320000000	1370000000	7320000000	1370000000	1.00:0.19	21241	ADP-ribose diphosphatase NudE OS	Salmonella typhimurium (strain 14028s / SGSC 2262) OX	588858 GN	nudE	PE	4 SV	1
996	421674	A0A0F6B7P5|A0A0F6B7P5_SALT1	200	10	1	1	Carbamidomethylation		161000000000	51200000000	89200000000	7660000000	12900000000	12900000000	161000000000	51200000000	89200000000	7660000000	12900000000	12900000000	1.00:0.32:0.55:0.05:0.08:0.08	101000000000	11200000000	101000000000	11200000000	1.00:0.11	13737	30S ribosomal protein S12 OS	Salmonella typhimurium (strain 14028s / SGSC 2262) OX	588858 GN	rpsL	PE	3 SV	1
1025	421701	A0A0F6AZ44|A0A0F6AZ44_SALT1	200	60	4	4	Carbamidomethylation		258000000000	252000000000	205000000000	12000000000	21000000000	88400000000	241000000000	24400000000	20100000	11100000000	21000000000	88100000000	1.00:1.02:0.83:0.05:0.09:0.37	238000000000	40500000000	229000000000	40100000000	1.00:0.18	9924	Glutaredoxin 1 OS	Salmonella typhimurium (strain 14028s / SGSC 2262) OX	588858 GN	grxA	PE	4 SV	1
1026	422566	A0A0F6B5K8|A0A0F6B5K8_SALT1	200	13	1	1	Carbamidomethylation		1170000000	1130000000	1540000000	42800000000	6920000000	28200000000	1170000000	1130000000	1540000000	42800000000	6920000000	28200000000	1.00:0.97:1.32:36.71:5.93:24.13	1280000000	26000000000	1280000000	26000000000	1.00:20.29	12360	Uncharacterized protein OS	Salmonella typhimurium (strain 14028s / SGSC 2262) OX	588858 GN	ygaM	PE	4 SV	1
1106	421957	A0A0F6B789|A0A0F6B789_SALT1	200	21	2	2	Carbamidomethylation		112000000000	69500000000	40500000000	3540000000	5310000000	3980000000	112000000000	69500000000	40500000000	3540000000	5310000000	3980000000	1.00:0.62:0.36:0.03:0.05:0.04	73900000000	4280000000	73900000000	4280000000	1.00:0.06	9125	50S ribosomal protein L27 OS	Salmonella typhimurium (strain 14028s / SGSC 2262) OX	588858 GN	rpmA	PE	3 SV	1
1205	422036	A0A0F6B6Z2|A0A0F6B6Z2_SALT1	200	45	5	5			558000000000	296000000000	420000000000	27100000000	34100000000	37400000000	512000000000	24900000000	397000000000	20700000000	27000000000	34500000000	1.00:0.49:0.78:0.04:0.05:0.07	425000000000	32900000000	386000000000	27400000000	1.00:0.07	8500	30S ribosomal protein S21 OS	Salmonella typhimurium (strain 14028s / SGSC 2262) OX	588858 GN	rpsU	PE	3 SV	1
1216	421940	A0A0F6B5U1|A0A0F6B5U1_SALT1	200	54	3	3			257000000000	190000000000	125000000000	2950000000	6550000000	12600000000	257000000000	190000000000	125000000000	2950000000	6550000000	12600000000	1.00:0.74:0.49:0.02:0.03:0.05	190000000000	7380000000	190000000000	7380000000	1.00:0.04	8857	Needle complex major subunit OS	Salmonella typhimurium (strain 14028s / SGSC 2262) OX	588858 GN	prgI	PE	4 SV	1
1330	422048	A0A0F6AYU2|A0A0F6AYU2_SALT1	200	23	2	2			3870000000	893000000	8320000000	4990000000	4550000000	74900000000	3870000000	893000000	8320000000	4990000000	4550000000	74900000000	1.00:2.30:2.15:12.87:1.17:19.34	7040000000	43100000000	7040000000	43100000000	1.00:6.12	17072	Putative kinase inhibitor protein OS	Salmonella typhimurium (strain 14028s / SGSC 2262) OX	588858 GN	ybhB	PE	4 SV	1
1728	422756	A0A0F6B8M5|A0A0F6B8M5_SALT1	200	44	2	2			399000000000	385000000000	33100000000	13300000000	27600000000	29200000000	399000000000	385000000000	33100000000	13300000000	27600000000	29200000000	1.00:0.97:0.83:0.03:0.07:0.07	371000000000	23400000000	371000000000	23400000000	1.00:0.06	6372	50S ribosomal protein L33 OS	Salmonella typhimurium (strain 14028s / SGSC 2262) OX	588858 GN	rpmG	PE	3 SV	1
152	421267	D0ZV90|PHOP_SALT1	156.54	74	12	12			870000000000	630000000000	463000000000	274000000000	80900000000	237000000000	38400000000	272000000000	206000000000	113000000000	2580000000	11000000000	1.00:0.71:0.54:0.29:0.07:0.29	654000000000	197000000000	287000000000	82900000000	1.00:0.29	25633	Virulence transcriptional regulatory protein PhoP OS	Salmonella typhimurium (strain 14028s / SGSC 2262) OX	588858 GN	phoP	PE	1 SV	1
1283	421926	A0A0F6AWG8|A0A0F6AWG8_SALT1	153.53	28	2	2			204000000000	67100000000	199000000000	6750000000	27000000000	16000000000	204000000000	67100000000	199000000000	6750000000	27000000000	16000000000	1.00:0.33:0.98:0.03:0.13:0.08	157000000000	1660000000	157000000000	1660000000	1.00:0.11	9655	30S ribosomal protein S20 OS	Salmonella typhimurium (strain 14028s / SGSC 2262) OX	588858 GN	rpsT	PE	3 SV	1
175	421343	A0A0F6B5J3|A0A0F6B5J3_SALT1	151.76	34	8	8	Carbamidomethylation		17800000000	5270000000	2010000000	16800000000	49000000000	69900000000	10900000000	2980000000	11100000000	90300000000	22900000000	38500000000	1.00:0.27:1.02:8.24:2.09:3.51	14400000000	95700000000	8350000000	50500000000	1.00:6.05	45636	4-aminobutyrate aminotransferase OS	Salmonella typhimurium (strain 14028s / SGSC 2262) OX	588858 GN	gabT	PE	3 SV	1
43	421136	A0A0F6B3D0|A0A0F6B3D0_SALT1	150.51	55	16	16	Carbamidomethylation		138000000000	9830000	65300000000	34700000000	304000000000	415000000000	4850000	33800000000	20900000000	7040000000	127000000000	141000000000	1.00:0.70:0.43:1.45:2.61:2.90	100000000000	355000000000	34400000000	113000000000	1.00:3.28	51395	6-phosphogluconate dehydrogenase decarboxylating OS	Salmonella typhimurium (strain 14028s / SGSC 2262) OX	588858 GN	gnd	PE	3 SV	1
144	421228	A0A0F6B0X2|A0A0F6B0X2_SALT1	150.51	33	11	11			42400000000	34100000000	36600000000	184000000000	152000000000	223000000000	19100000000	14100000000	16100000000	5620000000	66800000000	102000000000	1.00:0.74:0.84:2.94:3.50:5.36	37700000000	186000000000	1640000000	7520000000	1.00:4.57	50657	Pyruvate kinase OS	Salmonella typhimurium (strain 14028s / SGSC 2262) OX	588858 GN	pykF	PE	3 SV	1
1446	421963	A0A0F6AXL0|A0A0F6AXL0_SALT1	148.75	54	3	3	Carbamidomethylation		28800000000	24900000000	29000000000	10700000000	103000000000	147000000000	28800000000	24900000000	29000000000	10700000000	103000000000	147000000000	1.00:0.86:1.00:3.72:3.56:5.10	27600000000	119000000000	27600000000	119000000000	1.00:4.32	10158	Pyrimidine/purine nucleoside phosphorylase OS	Salmonella typhimurium (strain 14028s / SGSC 2262) OX	588858 GN	yaiE	PE	3 SV	1
1534	421983	A0A0F6BAR0|A0A0F6BAR0_SALT1	148.75	51	3	3			420000000000	345000000000	336000000000	46200000000	47300000000	106000000000	420000000000	345000000000	336000000000	46200000000	47300000000	106000000000	1.00:0.82:0.80:0.11:0.11:0.25	367000000000	66600000000	367000000000	66600000000	1.00:0.18	8986	30S ribosomal protein S18 OS	Salmonella typhimurium (strain 14028s / SGSC 2262) OX	588858 GN	rpsR	PE	3 SV	1
218	421105	A0A0F6B2U4|A0A0F6B2U4_SALT1	145.07	9	3	3			12000000000	5790000000	6850000000	965000000	914000000	557000000	12000000000	5790000000	6850000000	965000000	914000000	557000000	1.00:0.48:0.57:0.08:0.08:0.05	8230000000	812000000	8230000000	812000000	1.00:0.10	49835	Flagellar hook-associated protein 2 OS	Salmonella typhimurium (strain 14028s / SGSC 2262) OX	588858 GN	fliD	PE	3 SV	1
126	422783	A0A0F6B5J2|A0A0F6B5J2_SALT1	144.77	2	1	1			142000000	78500000	655000000	7240000000	161000	1090000000	142000000	78500000	655000000	7240000000	161000	1090000000	1.00:0.55:4.62:51.06:11.36:7.69	292000000	3310000000	292000000	3310000000	1.00:11.35	51848	Succinate-semialdehyde dehydrogenase I OS	Salmonella typhimurium (strain 14028s / SGSC 2262) OX	588858 GN	gabD	PE	3 SV	1
449	421795	A0A0F6AYX7|A0A0F6AYX7_SALT1	143.11	17	3	3	Carbamidomethylation		3930000000	2730000000	2040000000	17900000000	1890000000	13500000000	3930000000	2730000000	2040000000	17900000000	1890000000	13500000000	1.00:0.69:0.52:4.55:0.48:3.44	2900000000	11100000000	2900000000	11100000000	1.00:3.83	35654	Uncharacterized protein OS	Salmonella typhimurium (strain 14028s / SGSC 2262) OX	588858 GN	ybiB	PE	4 SV	1
368	421447	A0A0F6AZU0|A0A0F6AZU0_SALT1	141.22	53	6	6			46000000000	43500000000	66900000000	360000000000	56200000000	202000000000	37000000000	33400000000	53200000000	256000000000	35400000000	16200000000	1.00:0.90:1.44:6.93:0.96:4.39	5210000000	206000000000	41200000000	151000000000	1.00:3.67	20868	NAD(P)H dehydrogenase (quinone) OS	Salmonella typhimurium (strain 14028s / SGSC 2262) OX	588858 GN	wraB	PE	3 SV	1
455	421979	A0A0F6B460|A0A0F6B460_SALT1	140.2	11	1	1	Carbamidomethylation		90700000	1090000000	324000000	7990000000	5230000	2400000000	90700000	1090000000	324000000	7990000000	5230000	2400000000	1.00:1.20:0.36:8.81:0.06:2.65	773000000	3480000000	773000000	3480000000	1.00:4.50	20520	NADH-quinone oxidoreductase subunit I OS	Salmonella typhimurium (strain 14028s / SGSC 2262) OX	588858 GN	nuoI	PE	3 SV	1
9	421118	A0A0F6AYN6|A0A0F6AYN6_SALT1	137.73	27	16	16	Carbamidomethylation		45700000000	32200000000	27800000000	219000000000	42400000000	80100000000	19400000000	16000000000	12300000000	102000000000	12100000000	41900000000	1.00:0.83:0.63:5.25:0.62:2.16	35200000000	114000000000	15900000000	51900000000	1.00:3.27	104824	Alpha-ketoglutarate decarboxylase OS	Salmonella typhimurium (strain 14028s / SGSC 2262) OX	588858 GN	kgd	PE	4 SV	1
42	421132	A0A0F6AWU9|A0A0F6AWU9_SALT1	136.45	27	10	10			40200000000	42100000000	27600000000	204000000000	25400000000	39500000000	16400000000	17100000000	1030000000	106000000000	11000000000	20100000000	1.00:1.04:0.63:6.42:0.67:1.22	36600000000	89600000000	14600000000	4560000000	1.00:3.12	66055	Acetyltransferase component of pyruvate dehydrogenase complex OS	Salmonella typhimurium (strain 14028s / SGSC 2262) OX	588858 GN	aceF	PE	3 SV	1
289	421650	A0A0F6B8N4|A0A0F6B8N4_SALT1	136.2	16	3	3			418000000	5960000000	368000000	38600000000	8160000000	30500000000	418000000	5960000000	368000000	38600000000	8160000000	30500000000	1.00:1.43:0.88:9.23:1.95:7.29	4610000000	25700000000	4610000000	25700000000	1.00:5.59	33125	Uncharacterized protein OS	Salmonella typhimurium (strain 14028s / SGSC 2262) OX	588858 GN	yicC	PE	4 SV	1
997	421702	A0A0F6B005|A0A0F6B005_SALT1	135.53	33	3	3			19400000000	12000000000	515000000	986000000	839000000	5100000000	19400000000	12000000000	515000000	986000000	839000000	5100000000	1.00:0.62:0.27:0.05:0.04:0.26	12200000000	2310000000	12200000000	2310000000	1.00:0.19	15989	Putative FlgK/FlgL export chaperone OS	Salmonella typhimurium (strain 14028s / SGSC 2262) OX	588858 GN	flgN	PE	4 SV	1
772	421665	A0A0F6B7M6|A0A0F6B7M6_SALT1	134.77	45	6	6	Carbamidomethylation		504000000000	548000000000	340000000000	111000000000	105000000000	20900000000	406000000000	422000000000	266000000000	89400000000	7010000000	163000000000	1.00:1.04:0.66:0.22:0.17:0.40	464000000000	142000000000	365000000000	108000000000	1.00:0.30	13568	50S ribosomal protein L14 OS	Salmonella typhimurium (strain 14028s / SGSC 2262) OX	588858 GN	rplN	PE	3 SV	1
1100	422093	A0A0F6B448|A0A0F6B448_SALT1	131.46	40	4	4			24300000000	19400000000	1810000000	166000000000	2000000	140000000000	22700000000	18500000000	17500000000	152000000000	20000000000	136000000000	1.00:0.82:0.77:6.72:0.88:6.01	20600000000	108000000000	19600000000	103000000000	1.00:5.26	11637	Uncharacterized protein OS	Salmonella typhimurium (strain 14028s / SGSC 2262) OX	588858 GN	elaB	PE	4 SV	1
783	421724	A0A0F6B2H3|A0A0F6B2H3_SALT1	130.81	18	2	2			16800000000	12300000000	11000000000	5490000000	3360000000	5380000000	16800000000	12300000000	11000000000	5490000000	3360000000	5380000000	1.00:0.73:0.66:0.33:0.20:0.32	13300000000	4740000000	13300000000	4740000000	1.00:0.36	15658	Putative acetyltransferase OS	Salmonella typhimurium (strain 14028s / SGSC 2262) OX	588858 GN	STM14_2249	PE	4 SV	1
555	421494	A0A0F6B123|A0A0F6B123_SALT1	130.05	62	8	8	Carbamidomethylation		831000000000	771000000000	553000000000	276000000000	77800000000	296000000000	56900000000	43900000000	288000000000	159000000000	19600000000	146000000000	1.00:0.77:0.51:0.28:0.03:0.26	718000000000	217000000000	432000000000	10900000000	1.00:0.25	21336	Superoxide dismutase OS	Salmonella typhimurium (strain 14028s / SGSC 2262) OX	588858 GN	sodB	PE	3 SV	1
1324	422155	A0A0F6B486|A0A0F6B486_SALT1	128.67	64	2	2			117000000000	109000000000	58500000000	14300000000	30500000000	34500000000	117000000000	109000000000	58500000000	14300000000	30500000000	34500000000	1.00:0.93:0.50:0.12:0.26:0.30	9480000000	26400000000	9480000000	26400000000	1.00:0.28	9708	Putative cytoplasmic protein OS	Salmonella typhimurium (strain 14028s / SGSC 2262) OX	588858 GN	STM14_2888	PE	4 SV	1
358	421454	A0A0F6B7L7|A0A0F6B7L7_SALT1	127.68	51	8	8			96700000000	786000000000	548000000000	210000000000	195000000000	241000000000	675000000000	469000000000	330000000000	146000000000	127000000000	147000000000	1.00:0.69:0.49:0.22:0.19:0.22	76700000	215000000000	492000000000	140000000000	1.00:0.28	14966	50S ribosomal protein L15 OS	Salmonella typhimurium (strain 14028s / SGSC 2262) OX	588858 GN	rplO	PE	3 SV	1
924	421914	A0A0F6B2T5|A0A0F6B2T5_SALT1	126.5	5	1	1			788000000	497000000	218000000	3110000000	1570000000	1400000000	788000000	497000000	218000000	3110000000	1570000000	1400000000	1.00:0.63:0.28:3.95:1.99:1.77	50100000	2030000000	50100000	2030000000	1.00:4.04	34911	D-cysteine desulfhydrase OS	Salmonella typhimurium (strain 14028s / SGSC 2262) OX	588858 GN	yedO	PE	3 SV	1
46	421111	A0A0F6B162|A0A0F6B162_SALT1	126.27	55	16	14	Carbamidomethylation		78400000000	65600000000	67800000000	266000000000	8780000000	258000000000	34500000000	28500000000	30500000000	10600000000	41100000000	111000000000	1.00:0.83:0.88:3.08:1.19:3.21	70600000000	204000000000	31200000000	86100000000	1.00:2.76	60259	Fumarate hydratase class I OS	Salmonella typhimurium (strain 14028s / SGSC 2262) OX	588858 GN	fumA	PE	3 SV	1
582	421562	A0A0F6B961|A0A0F6B961_SALT1	125.92	62	6	6	Carbamidomethylation		525000000000	38900000000	251000000000	58700000000	50000000000	94100000000	455000000000	363000000000	244000000000	50600000000	49100000000	92700000000	1.00:0.80:0.54:0.11:0.11:0.20	38800000000	67600000000	354000000000	64100000000	1.00:0.18	13078	Uncharacterized protein OS	Salmonella typhimurium (strain 14028s / SGSC 2262) OX	588858 GN	yifE	PE	4 SV	1
34	421323	A0A0F6B6E7|A0A0F6B6E7_SALT1	125.89	7	5	5			8230000000	5360000000	3300000000	92500000000	9370000000	18500000000	6000000000	292000000	2090000000	7220000000	4920000000	15000000000	1.00:0.49:0.35:12.03:0.82:2.50	5630000000	4010000	3670000000	30700000000	1.00:8.36	104287	Glycine dehydrogenase (decarboxylating) OS	Salmonella typhimurium (strain 14028s / SGSC 2262) OX	588858 GN	gcvP	PE	3 SV	1
165	421527	A0A0F6B4M4|A0A0F6B4M4_SALT1	125.06	15	3	1	Carbamidomethylation		580000000	485000000	558000000	19100000000	1580000000	3860000000	580000000	485000000	558000000	19100000000	1580000000	3860000000	1.00:0.84:0.96:32.96:2.73:6.65	541000000	8180000000	541000000	8180000000	1.00:15.13	35592	Transaldolase OS	Salmonella typhimurium (strain 14028s / SGSC 2262) OX	588858 GN	talA	PE	3 SV	1
127	421235	A0A0F6B7H5|A0A0F6B7H5_SALT1	123.96	22	7	7	Carbamidomethylation		21400000000	17900000000	18600000000	112000000000	44600000000	41300000000	13500000000	1060000000	11800000000	76300000000	28500000000	27400000000	1.00:0.79:0.87:5.66:2.11:2.03	19300000000	66100000000	12000000000	44100000000	1.00:3.68	49263	Biotin carboxylase OS	Salmonella typhimurium (strain 14028s / SGSC 2262) OX	588858 GN	accC	PE	4 SV	1
987	421631	A0A0F6AX48|A0A0F6AX48_SALT1	122.8	25	4	4			20900000000	12700000000	13700000000	7850000000	3180000000	5880000000	18800000000	12000000000	13200000000	7390000000	2960000000	5780000000	1.00:0.64:0.70:0.39:0.16:0.31	15800000000	5630000000	14600000000	5380000000	1.00:0.37	29436	Lipoprotein OS	Salmonella typhimurium (strain 14028s / SGSC 2262) OX	588858 GN	metQ	PE	3 SV	1
717	421816	A0A0F6B7N2|A0A0F6B7N2_SALT1	121.1	21	2	2			342000000000	236000000000	168000000000	7670000000	8020000000	18500000000	342000000000	236000000000	168000000000	7670000000	8020000000	18500000000	1.00:0.69:0.49:0.02:0.02:0.05	249000000000	11400000000	249000000000	11400000000	1.00:0.05	10416	30S ribosomal protein S19 OS	Salmonella typhimurium (strain 14028s / SGSC 2262) OX	588858 GN	rpsS	PE	3 SV	1
21	421085	A0A0F6B2U2|A0A0F6B2U2_SALT1	120.92	78	32	14	Oxidation (M)		4960000000000	2770000000000	1500000000000	871000000000	594000000000	2110000000000	3410000000000	2000000000000	914000000000	585000000000	329000000000	1430000000000	1.00:0.59:0.27:0.17:0.10:0.42	3080000000000	1190000000000	2110000000000	782000000000	1.00:0.37	51612	Flagellin OS	Salmonella typhimurium (strain 14028s / SGSC 2262) OX	588858 GN	fliC	PE	3 SV	1
656	422014	A0A0F6B3E1|A0A0F6B3E1_SALT1	119.14	11	2	2			6080000000	6980000000	2480000000	37400000000	6860000000	29200000000	6080000000	6980000000	2480000000	37400000000	6860000000	29200000000	1.00:1.15:0.41:6.15:1.13:4.81	5180000000	24500000000	5180000000	24500000000	1.00:4.73	29035	Glucose-1-phosphate cytidylyltransferase OS	Salmonella typhimurium (strain 14028s / SGSC 2262) OX	588858 GN	rfbF	PE	4 SV	1
693	421468	A0A0F6B0L4|A0A0F6B0L4_SALT1	115.82	5	1	1			6040000000	5060000000	4130000000	1600000000	1410000000	277000000	6040000000	5060000000	4130000000	1600000000	1410000000	277000000	1.00:0.84:0.68:0.27:0.23:0.46	5080000000	1930000000	5080000000	1930000000	1.00:0.38	31328	Putative aldehyde reductase OS	Salmonella typhimurium (strain 14028s / SGSC 2262) OX	588858 GN	STM14_1562	PE	4 SV	1
197	421428	A0A0F6AXH9|A0A0F6AXH9_SALT1	115.3	25	4	4			4850000000	1650000000	18500000000	49600000000	39600000000	53300000000	4130000000	1130000000	17500000000	41500000000	39500000000	47800000000	1.00:0.27:4.23:10.04:9.54:11.56	8330000000	47500000000	7590000000	42900000000	1.00:5.66	32000	2-methylisocitrate lyase OS	Salmonella typhimurium (strain 14028s / SGSC 2262) OX	588858 GN	prpB	PE	3 SV	1
3	421109	A0A0F6AWV4|A0A0F6AWV4_SALT1	113.58	36	23	23	Carbamidomethylation		101000000000	91900000000	80300000000	49800000000	118000000000	193000000000	20000000000	27900000000	8070000000	161000000000	2390000000	56100000000	1.00:1.39:0.40:8.06:1.19:2.81	91000000000	270000000000	18600000000	80500000000	1.00:4.32	93529	Aconitate hydratase B OS	Salmonella typhimurium (strain 14028s / SGSC 2262) OX	588858 GN	acnB	PE	3 SV	1
402	421540	A0A0F6B1Q3|A0A0F6B1Q3_SALT1	112.71	30	8	8	Carbamidomethylation		21200000000	21900000000	17100000000	8680000000	51100000000	59800000000	13100000000	9420000000	7010000000	52200000000	30900000000	37600000000	1.00:0.72:0.54:3.99:2.37:2.88	20100000000	65900000000	983000000	40200000000	1.00:4.09	39255	S-(hydroxymethyl)glutathione dehydrogenase OS	Salmonella typhimurium (strain 14028s / SGSC 2262) OX	588858 GN	STM14_1968	PE	3 SV	1
1019	421877	A0A0F6B0S4|A0A0F6B0S4_SALT1	111.75	16	2	2			261000000000	22800000000	162000000000	21900000000	14000000000	169000000000	261000000000	22800000000	162000000000	21900000000	14000000000	169000000000	1.00:0.87:0.62:0.08:0.05:0.65	217000000000	68100000000	217000000000	68100000000	1.00:0.31	13497	50S ribosomal protein L20 OS	Salmonella typhimurium (strain 14028s / SGSC 2262) OX	588858 GN	rplT	PE	3 SV	1
1521	421827	A0A0F6B3X5|A0A0F6B3X5_SALT1	111.4	13	2	2			745000000	6840000000	3470000000	1950000000	623000000	2230000000	745000000	6840000000	3470000000	1950000000	623000000	2230000000	1.00:0.92:0.47:0.26:0.08:0.30	5920000000	1600000000	5920000000	1600000000	1.00:0.27	23776	Transcriptional regulator NarP OS	Salmonella typhimurium (strain 14028s / SGSC 2262) OX	588858 GN	narP	PE	4 SV	1
724	421934	A0A0F6B9V9|A0A0F6B9V9_SALT1	110.02	16	2	2	Carbamidomethylation		375000000	3020000000	1520000000	19600000000	134000000	6090000000	375000000	3020000000	1520000000	19600000000	134000000	6090000000	1.00:0.81:0.40:5.22:0.36:1.62	2760000000	9000000000	2760000000	9000000000	1.00:3.26	42201	Acetylornithine deacetylase OS	Salmonella typhimurium (strain 14028s / SGSC 2262) OX	588858 GN	argE	PE	3 SV	1
97	421443	A0A0F6BA10|A0A0F6BA10_SALT1	109.79	17	5	5	Carbamidomethylation		4670000000	5300000000	2800000000	71500000000	9160000000	13100000000	3270000000	4440000000	1760000000	5260000000	8590000000	9720000000	1.00:1.36:0.54:16.09:2.63:2.97	4260000000	31200000000	3150000000	2360000000	1.00:7.49	57467	Bifunctional purine biosynthesis protein PurH OS	Salmonella typhimurium (strain 14028s / SGSC 2262) OX	588858 GN	purH	PE	3 SV	1
48	421263	A0A0F6B462|A0A0F6B462_SALT1	108.49	13	6	6			9220000000	10200000000	7030000000	48300000000	8120000000	19200000000	4770000000	7840000000	4720000000	36900000000	6800000000	15600000000	1.00:1.65:0.99:7.74:1.43:3.27	8830000000	25200000000	5780000000	19800000000	1.00:3.42	100028	NADH-quinone oxidoreductase OS	Salmonella typhimurium (strain 14028s / SGSC 2262) OX	588858 GN	nuoG	PE	3 SV	1
312	421355	A0A0F6BAT5|A0A0F6BAT5_SALT1	107.5	31	7	7	Carbamidomethylation		16100000000	15100000000	17200000000	173000000000	36100000000	57100000000	10300000000	9670000000	11300000000	133000000000	22900000000	32400000000	1.00:0.94:1.09:12.91:2.22:3.13	16100000000	88600000000	10400000000	62900000000	1.00:6.04	36799	Fructose-1 6-bisphosphatase class 1 OS	Salmonella typhimurium (strain 14028s / SGSC 2262) OX	588858 GN	fbp	PE	3 SV	1
244	421639	A0A0F6AYG8|A0A0F6AYG8_SALT1	106.32	22	5	5			4860000000	5060000000	4450000000	25500000000	26700000000	27300000000	4050000000	3910000000	3420000000	15400000000	24000000000	23300000000	1.00:0.97:0.84:3.80:5.93:5.76	4790000000	2650000000	3800000000	20900000000	1.00:5.51	40957	Putative phosphate starvation-inducible protein OS	Salmonella typhimurium (strain 14028s / SGSC 2262) OX	588858 GN	phoL	PE	4 SV	1
45	421107	A0A0F6AYN8|A0A0F6AYN8_SALT1	105.32	70	24	24	Carbamidomethylation	Oxidation (M)	671000000000	448000000000	451000000000	2140000000000	738000000000	136000000000	154000000000	105000000000	101000000000	666000000000	141000000000	325000000000	1.00:0.68:0.66:4.34:0.92:2.11	523000000000	1410000000000	120000000000	377000000000	1.00:3.15	41481	Succinate--CoA ligase [ADP-forming] subunit beta OS	Salmonella typhimurium (strain 14028s / SGSC 2262) OX	588858 GN	sucC	PE	3 SV	1
593	422066	A0A0F6B052|A0A0F6B052_SALT1	104.59	3	1	1			1500000000	1380000000	1220000000	6790000000	2710000000	5860000000	1500000000	1380000000	1220000000	6790000000	2710000000	5860000000	1.00:0.92:0.81:4.52:1.81:3.90	137000000	5120000000	137000000	5120000000	1.00:3.75	34584	Putative periplasmic protein OS	Salmonella typhimurium (strain 14028s / SGSC 2262) OX	588858 GN	ycfS	PE	4 SV	1
33	421524	A0A0F6BB58|A0A0F6BB58_SALT1	103.45	26	7	7	Carbamidomethylation		12700000000	8790000000	17600000000	367000000000	207000000000	309000000000	7440000000	5660000000	8990000000	265000000000	148000000000	170000000000	1.00:0.76:1.21:35.59:19.95:22.80	13000000000	294000000000	7360000000	194000000000	1.00:26.38	50038	Putative NAD-dependent aldehyde dehydrogenase OS	Salmonella typhimurium (strain 14028s / SGSC 2262) OX	588858 GN	STM14_5430	PE	3 SV	1
18	421148	A0A0F6AYG2|A0A0F6AYG2_SALT1	103.41	75	28	28	Carbamidomethylation	Oxidation (M)	3090000000000	188000000000	2320000000000	4760000000000	452000000000	7830000000000	1040000000000	64100000000	772000000000	184000000	1690000000000	2570000000000	1.00:0.62:0.75:1.78:1.63:2.48	2430000000000	5700000000000	81700000000	2030000000000	1.00:2.49	34088	Glutamate and aspartate transporter subunit OS	Salmonella typhimurium (strain 14028s / SGSC 2262) OX	588858 GN	gltI	PE	4 SV	1
122	421299	A0A0F6B2Q4|A0A0F6B2Q4_SALT1	102.9	10	4	4			11300000000	7890000000	3620000000	39300000000	5270000000	8820000000	8930000000	6440000000	279000000	33800000000	4930000000	641000000	1.00:0.72:0.31:3.79:0.55:0.72	7610000000	1780000000	6060000000	15000000000	1.00:2.49	73013	Chemotaxis protein CheA OS	Salmonella typhimurium (strain 14028s / SGSC 2262) OX	588858 GN	cheA	PE	4 SV	1
224	421523	A0A0F6B6Y2|A0A0F6B6Y2_SALT1	102.1	13	4	4			12900000000	9180000000	10800000000	39600000000	28200000000	29200000000	11100000000	8290000000	9670000000	3260000000	24500000000	2490000000	1.00:0.75:0.87:2.94:2.22:2.25	11000000000	32300000000	9680000000	2730000000	1.00:2.82	51125	Bifunctional protein HldE OS	Salmonella typhimurium (strain 14028s / SGSC 2262) OX	588858 GN	rfaE	PE	3 SV	1
302	421640	A0A0F6B2A4|A0A0F6B2A4_SALT1	101.73	14	4	4			2830000000	955000000	1220000000	23400000000	1920000000	2880000000	2570000000	868000000	115000	23300000000	1800000000	2400000000	1.00:0.34:0.45:9.06:0.70:0.94	1670000000	9390000000	1530000000	9150000000	1.00:5.99	47883	D-amino acid dehydrogenase OS	Salmonella typhimurium (strain 14028s / SGSC 2262) OX	588858 GN	dadA	PE	3 SV	1
546	421605	A0A0F6B596|A0A0F6B596_SALT1	101.36	59	7	7			47000000000	411000000000	472000000000	176000000000	10500000000	255000000000	424000000000	358000000000	434000000000	161000000000	61500000000	201000000000	1.00:0.84:1.02:0.38:0.14:0.47	451000000000	179000000000	405000000000	141000000000	1.00:0.35	12652	Translation inhibitor protein RaiA OS	Salmonella typhimurium (strain 14028s / SGSC 2262) OX	588858 GN	yfiA	PE	4 SV	1
954	421773	A0A0F6B751|A0A0F6B751_SALT1	100.25	8	1	1			501000	2780000000	217000000	2370000000	707000000	389000000	501000	2780000000	217000000	2370000000	707000000	389000000	1.00:0.55:0.43:0.47:0.14:0.08	3320000000	1150000000	3320000000	1150000000	1.00:0.35	20097	Uncharacterized protein OS	Salmonella typhimurium (strain 14028s / SGSC 2262) OX	588858 GN	yraP	PE	4 SV	1
842	421296	A0A0F6B019|A0A0F6B019_SALT1	100.22	19	3	3			10600000000	736000	7140000000	2780000000	1630000000	2980000000	10600000000	736000	7140000000	2780000000	1630000000	2980000000	1.00:0.70:0.68:0.26:0.15:0.28	8360000000	2460000000	8360000000	2460000000	1.00:0.29	34175	Flagellar hook-associated protein FlgL OS	Salmonella typhimurium (strain 14028s / SGSC 2262) OX	588858 GN	flgL	PE	4 SV	1
627	421968	A0A0F6B444|A0A0F6B444_SALT1	100.11	28	4	4			7860000000	6750000000	4090000000	29400000000	4570000000	6630000000	5600000000	611000000	3600000000	26900000000	4480000000	6130000000	1.00:1.09:0.64:4.81:0.80:1.10	6230000000	13500000000	5100000000	12500000000	1.00:2.45	31693	1 4-dihydroxy-2-naphthoyl-CoA synthase OS	Salmonella typhimurium (strain 14028s / SGSC 2262) OX	588858 GN	menB	PE	3 SV	1
154	421315	A0A0F6BA09|A0A0F6BA09_SALT1	99.37	20	5	5	Carbamidomethylation		22600000000	20300000000	14800000000	102000000000	3150000000	45200000000	18500000000	14800000000	10700000000	7310000000	28700000000	35400000000	1.00:0.80:0.58:3.95:1.55:1.91	19300000000	59700000000	14700000000	45700000000	1.00:3.12	45693	Phosphoribosylamine--glycine ligase OS	Salmonella typhimurium (strain 14028s / SGSC 2262) OX	588858 GN	purD	PE	3 SV	1
409	423038	A0A0F6B6W5|A0A0F6B6W5_SALT1	99.35	20	5	5			7360000000	1830000000	3000000000	24700000000	5430000000	19500000000	5680000000	934000000	2290000000	1610000000	531000000	12400000000	1.00:0.16:0.40:2.83:0.94:2.18	4060000000	16600000000	2970000000	11300000000	1.00:3.80	53426	Outer membrane channel protein OS	Salmonella typhimurium (strain 14028s / SGSC 2262) OX	588858 GN	tolC	PE	4 SV	1
678	421939	A0A0F6AZT9|A0A0F6AZT9_SALT1	98.77	77	6	6			105000000000	73700000000	105000000000	53600000000	148000000000	577000000000	76500000000	54000000000	77700000000	40200000000	100000000000	481000000000	1.00:0.71:1.02:5.26:1.31:6.29	94400000000	420000000000	69400000000	328000000000	1.00:4.72	8690	Uncharacterized protein OS	Salmonella typhimurium (strain 14028s / SGSC 2262) OX	588858 GN	yccJ	PE	4 SV	1
164	421457	A0A0F6B3E7|A0A0F6B3E7_SALT1	98.25	32	7	7			48000000000	44300000000	43200000000	21800000000	78900000000	166000000000	29200000000	26700000000	24200000000	117000000000	69900000000	105000000000	1.00:0.92:0.83:4.00:2.40:3.60	45200000000	154000000000	26700000000	97200000000	1.00:3.64	37907	UTP--glucose-1-phosphate uridylyltransferase subunit GalF OS	Salmonella typhimurium (strain 14028s / SGSC 2262) OX	588858 GN	galF	PE	4 SV	1
334	421951	A0A0F6B1K9|A0A0F6B1K9_SALT1	97.63	7	2	2			925000000	960000000	1220000000	11800000000	4190000000	1110000000	925000000	960000000	1220000000	11800000000	4190000000	1110000000	1.00:1.04:1.32:12.72:4.52:11.98	1040000000	9010000000	1040000000	9010000000	1.00:8.70	39196	Putative NADP-dependent oxidoreductase OS	Salmonella typhimurium (strain 14028s / SGSC 2262) OX	588858 GN	yncB	PE	4 SV	1
1221	422402	A0A0F6B0M3|A0A0F6B0M3_SALT1	97.23	4	1	1	Carbamidomethylation		397000000	12200000	115000000	1300000000	1050000000	639000000	397000000	12200000	115000000	1300000000	1050000000	639000000	1.00:0.31:0.29:3.29:2.65:1.61	211000000	999000000	211000000	999000000	1.00:4.73	36845	Cytoplasmic asparaginase I OS	Salmonella typhimurium (strain 14028s / SGSC 2262) OX	588858 GN	ansA	PE	4 SV	1
17	421097	A0A0F6B238|A0A0F6B238_SALT1	97.09	77	33	33	Carbamidomethylation	Oxidation (M)	1610000000000	1150000000000	1240000000000	4170000000000	2240000000000	3680000000000	339000000000	287000000000	242000000000	1260000000000	659000000000	90100000000	1.00:0.84:0.71:3.72:1.94:2.65	1330000000000	3360000000000	290000000000	941000000000	1.00:3.25	61292	Oligopeptide transport protein OS	Salmonella typhimurium (strain 14028s / SGSC 2262) OX	588858 GN	oppA	PE	4 SV	1
652	421778	A0A0F6AXX8|A0A0F6AXX8_SALT1	97.07	27	3	3			22400000000	18200000000	14300000000	7230000000	4800000000	6930000000	22400000000	18200000000	14300000000	7230000000	4800000000	6930000000	1.00:0.81:0.64:0.32:0.21:0.31	18300000000	6320000000	18300000000	6320000000	1.00:0.34	17054	Cys-tRNA(Pro)/Cys-tRNA(Cys) deacylase OS	Salmonella typhimurium (strain 14028s / SGSC 2262) OX	588858 GN	ybaK	PE	3 SV	1
227	421230	A0A0F6B801|A0A0F6B801_SALT1	94.44	28	5	5	Carbamidomethylation		1560000000	11600000000	7050000000	7120000000	6950000000	10700000000	14700000000	817000000	6060000000	55700000000	456000000	884000	1.00:0.55:0.41:3.78:0.31:0.60	11400000000	29600000000	9660000000	23000000000	1.00:2.39	40136	Aspartate-semialdehyde dehydrogenase OS	Salmonella typhimurium (strain 14028s / SGSC 2262) OX	588858 GN	asd	PE	3 SV	1
55	421570	A0A0F6B2N0|A0A0F6B2N0_SALT1	93.93	4	2	2			1590000000	627000000	1020000000	19700000000	2850000000	3670000000	1590000000	627000000	1020000000	19700000000	2850000000	3670000000	1.00:0.40:0.64:12.41:1.80:2.32	1080000000	8730000000	1080000000	8730000000	1.00:8.11	65666	Aspartate--tRNA ligase OS	Salmonella typhimurium (strain 14028s / SGSC 2262) OX	588858 GN	aspS	PE	3 SV	1
261	421437	A0A0F6AW58|A0A0F6AW58_SALT1	93.86	48	8	8	Carbamidomethylation		31900000000	22900000000	13300000000	69800000000	36200000000	84100000000	15700000000	17400000000	5350000000	56600000000	26100000000	50200000000	1.00:1.11:0.34:3.61:1.67:3.20	22700000000	63400000000	12800000000	44300000000	1.00:3.46	26645	Putative carbonic anhydrase OS	Salmonella typhimurium (strain 14028s / SGSC 2262) OX	588858 GN	STM14_5569	PE	4 SV	1
495	421474	A0A0F6B0R0|A0A0F6B0R0_SALT1	93.78	17	4	4			16600000000	9170000000	14700000000	111000000000	23000000000	47000000000	14000000000	7910000000	13200000000	88500000000	21900000000	4030000000	1.00:0.57:0.94:6.32:1.56:2.87	1350000000	60200000000	11700000000	50200000000	1.00:4.29	32601	Putative cytoplasmic protein OS	Salmonella typhimurium (strain 14028s / SGSC 2262) OX	588858 GN	STM14_1608	PE	3 SV	1
1039	421679	A0A0F6B605|A0A0F6B605_SALT1	93.34	6	1	1			66500000	798000000	23200000	1710000000	433000000	4320000000	66500000	798000000	23200000	1710000000	433000000	4320000000	1.00:1.20:0.35:2.58:0.65:6.50	565000000	2160000000	565000000	2160000000	1.00:3.82	35176	Sulfate adenylyltransferase subunit 2 OS	Salmonella typhimurium (strain 14028s / SGSC 2262) OX	588858 GN	cysD	PE	3 SV	1
323	421435	A0A0F6BB98|A0A0F6BB98_SALT1	93.33	21	4	4	Carbamidomethylation		8490000000	3260000000	4290000000	39900000000	8990000000	1860000000	7590000000	2510000000	3490000000	34800000000	8950000000	1670000000	1.00:0.33:0.46:4.59:1.18:2.20	5350000000	22500000000	4530000000	20200000000	1.00:4.45	37616	Ribosomal RNA small subunit methyltransferase C OS	Salmonella typhimurium (strain 14028s / SGSC 2262) OX	588858 GN	rsmC	PE	3 SV	1
214	421490	A0A0F6B3M5|A0A0F6B3M5_SALT1	92.72	6	2	2	Carbamidomethylation		216000000	1620000000	473000000	6040000000	3510000000	6180000000	216000000	1620000000	473000000	6040000000	3510000000	6180000000	1.00:0.75:0.22:2.80:1.63:2.86	1420000000	5250000000	1420000000	5250000000	1.00:3.70	65051	Quinone-dependent D-lactate dehydrogenase OS	Salmonella typhimurium (strain 14028s / SGSC 2262) OX	588858 GN	dld	PE	3 SV	1
686	421645	A0A0F6B8J6|A0A0F6B8J6_SALT1	90.83	9	1	1	Carbamidomethylation		655000000	1720000000	192000000	8160000000	1410000000	218000000	655000000	1720000000	192000000	8160000000	1410000000	218000000	1.00:2.62:0.29:12.45:2.16:0.33	855000000	3260000000	855000000	3260000000	1.00:3.82	36343	Glycerol-3-phosphate dehydrogenase [NAD(P)+] OS	Salmonella typhimurium (strain 14028s / SGSC 2262) OX	588858 GN	gpsA	PE	3 SV	1
699	421596	A0A0F6BBD3|A0A0F6BBD3_SALT1	90.58	39	5	5	Carbamidomethylation		4990000000	45100000000	31400000000	13800000000	15700000000	18300000000	36100000000	37500000000	29000000000	7070000000	15500000000	15900000000	1.00:1.04:0.80:0.20:0.43:0.44	4210000000	16000000000	34200000000	12800000000	1.00:0.38	17203	Protein CreA OS	Salmonella typhimurium (strain 14028s / SGSC 2262) OX	588858 GN	creA	PE	4 SV	1
979	423433	A0A0F6B8T1|A0A0F6B8T1_SALT1	87.27	12	1	1			1380000000	539000000	2150000000	2350000000	2800000000	9960000000	1380000000	539000000	2150000000	2350000000	2800000000	9960000000	1.00:0.39:1.56:1.71:2.03:7.23	1360000000	5030000000	1360000000	5030000000	1.00:3.71	10983	Putative inner membrane protein OS	Salmonella typhimurium (strain 14028s / SGSC 2262) OX	588858 GN	STM14_4552	PE	4 SV	1
238	425464	A0A0F6B4V1|A0A0F6B4V1_SALT1	87.02	5	1	1			263000000	679000000	514000000	13300000000	199000000	1860000000	263000000	679000000	514000000	13300000000	199000000	1860000000	1.00:2.59:1.96:50.81:0.76:7.09	48500000	5140000000	48500000	5140000000	1.00:10.58	46355	Peptidase B OS	Salmonella typhimurium (strain 14028s / SGSC 2262) OX	588858 GN	pepB	PE	3 SV	1
256	421314	A0A0F6B7C9|A0A0F6B7C9_SALT1	86.6	42	7	7	Carbamidomethylation		50900000000	50400000000	34100000000	212000000000	98300000000	138000000000	27000000000	28800000000	2490000000	110000000000	83700000000	83300000000	1.00:1.07:0.92:4.07:3.10:3.08	45100000000	150000000000	26900000000	92300000000	1.00:3.43	32455	N-acetylneuraminate lyase OS	Salmonella typhimurium (strain 14028s / SGSC 2262) OX	588858 GN	nanA	PE	3 SV	1
233	421214	A0A0F6B463|A0A0F6B463_SALT1	86.39	20	5	5	Carbamidomethylation		16900000000	17700000000	12200000000	4040000	23700000000	33600000000	13300000000	11900000000	8730000000	31700000000	22500000000	28200000000	1.00:0.89:0.66:2.38:1.70:2.12	15600000000	32600000000	11300000000	27500000000	1.00:2.43	49245	NADH-quinone oxidoreductase subunit F OS	Salmonella typhimurium (strain 14028s / SGSC 2262) OX	588858 GN	nuoF	PE	3 SV	1
245	422277	A0A0F6B0M9|A0A0F6B0M9_SALT1	85.98	4	1	1			654000000	357000000	418000000	7330000000	821000000	560000000	654000000	357000000	418000000	7330000000	821000000	560000000	1.00:0.55:0.64:11.20:1.26:0.86	47700000	2900000000	47700000	2900000000	1.00:6.09	48574	Glutamate dehydrogenase OS	Salmonella typhimurium (strain 14028s / SGSC 2262) OX	588858 GN	gdhA	PE	3 SV	1
994	422744	A0A0F6B1A6|A0A0F6B1A6_SALT1	85.5	17	2	2	Carbamidomethylation		9150000000	5560000000	3080000000	3280000000	2050000000	1870000000	4650000000	1710000000	3050000000	247000000	1590000000	1500000000	1.00:0.37:0.66:0.05:0.34:0.32	5930000000	2400000000	3140000000	1120000000	1.00:0.36	12846	UPF0482 protein YnfB OS	Salmonella typhimurium (strain 14028s / SGSC 2262) OX	588858 GN	ynfB	PE	3 SV	1
767	421669	A0A0F6B2B7|A0A0F6B2B7_SALT1	85.27	50	4	4			29100000000	28200000000	19700000000	11500000000	3920000000	7700000000	23200000000	20200000000	15900000000	9520000000	3330000000	6750000000	1.00:0.87:0.69:0.41:0.14:0.29	25600000000	7720000000	19800000000	6530000000	1.00:0.33	12585	Protein YcgL OS	Salmonella typhimurium (strain 14028s / SGSC 2262) OX	588858 GN	ycgL	PE	3 SV	1
40	421113	A0A0F6AXW7|A0A0F6AXW7_SALT1	85.04	15	7	7			50200000000	39200000000	30800000000	3880000000	6770000000	7240000000	30400000000	22400000000	19300000000	1920000000	4560000000	4610000000	1.00:0.74:0.64:0.63:0.15:0.15	40000000000	17600000000	24000000000	9470000000	1.00:0.39	72409	Chaperone protein HtpG OS	Salmonella typhimurium (strain 14028s / SGSC 2262) OX	588858 GN	htpG	PE	3 SV	1
307	421481	A0A0F6B1U2|A0A0F6B1U2_SALT1	84.95	34	6	6	Carbamidomethylation		27600000000	29300000000	24100000000	126000000000	44000000000	5390000000	21000000000	19500000000	18100000000	102000000000	37200000000	43800000000	1.00:0.93:0.86:4.86:1.77:2.08	2700000	74600000000	19500000000	61000000000	1.00:3.12	35639	Universal stress protein UspE OS	Salmonella typhimurium (strain 14028s / SGSC 2262) OX	588858 GN	ydaA	PE	4 SV	1
427	421461	A0A0F6B0T0|A0A0F6B0T0_SALT1	84.51	57	6	6	Carbamidomethylation		2660000000	22900000000	20500000000	7390000000	68300000000	94900000000	24200000000	20200000000	17100000000	62700000000	53300000000	78700000000	1.00:0.83:0.71:2.60:2.20:3.26	23400000000	79000000000	20500000000	64900000000	1.00:3.17	20423	Thioredoxin/glutathione peroxidase BtuE OS	Salmonella typhimurium (strain 14028s / SGSC 2262) OX	588858 GN	btuE	PE	3 SV	1
669	421467	A0A0F6B7M0|A0A0F6B7M0_SALT1	84.32	47	5	5			673000000000	401000000000	297000000000	186000000000	164000000000	217000000000	577000000000	333000000000	218000000000	141000000000	4420000000	178000000000	1.00:0.58:0.38:0.24:0.08:0.31	45700000000	189000000000	376000000000	121000000000	1.00:0.32	12770	50S ribosomal protein L18 OS	Salmonella typhimurium (strain 14028s / SGSC 2262) OX	588858 GN	rplR	PE	3 SV	1
1086	421764	A0A0F6AWW2|A0A0F6AWW2_SALT1	84.17	14	2	2			20300000000	17100000000	7260000000	6110000000	1660000000	439000000	20300000000	17100000000	7260000000	6110000000	1660000000	439000000	1.00:0.84:0.36:0.30:0.08:0.22	14900000000	4060000000	14900000000	4060000000	1.00:0.27	32095	Polyamine aminopropyltransferase OS	Salmonella typhimurium (strain 14028s / SGSC 2262) OX	588858 GN	speE	PE	3 SV	1
234	421258	A0A0F6BAW1|A0A0F6BAW1_SALT1	83.48	20	6	6	Carbamidomethylation		10500000000	7880000000	6890000000	47900000000	12100000000	27500000000	832000	5600000000	5040000000	3560000	7170000000	2020000000	1.00:0.67:0.61:4.28:0.86:2.43	8410000000	29200000000	6320000000	21000000000	1.00:3.32	48409	Peptidase PmbA OS	Salmonella typhimurium (strain 14028s / SGSC 2262) OX	588858 GN	pmbA	PE	4 SV	1
255	421215	A0A0F6B7N0|A0A0F6B7N0_SALT1	81.78	60	12	12			727000000000	831000000000	455000000000	167000000000	166000000000	264000000000	322000000000	366000000000	213000000000	7620000000	125000000000	133000000000	1.00:1.14:0.66:0.24:0.39:0.41	671000000000	199000000000	30100000000	111000000000	1.00:0.37	25983	30S ribosomal protein S3 OS	Salmonella typhimurium (strain 14028s / SGSC 2262) OX	588858 GN	rpsC	PE	3 SV	1
28	421157	A0A0F6B4X3|A0A0F6B4X3_SALT1	80.46	59	20	20	Carbamidomethylation	Oxidation (M)	381000000000	282000000000	283000000000	1230000000000	630000000000	922000000000	9170000	94900000000	107000000000	507000000000	328000000000	415000000000	1.00:1.03:1.16:5.53:3.58:4.53	315000000000	926000000000	97800000000	417000000000	1.00:4.26	45455	Serine hydroxymethyltransferase OS	Salmonella typhimurium (strain 14028s / SGSC 2262) OX	588858 GN	glyA	PE	3 SV	1
337	421311	A0A0F6B6T7|A0A0F6B6T7_SALT1	79.39	33	8	8			18500000000	26200000000	17100000000	34500000000	30500000000	68300000000	9220000000	13900000000	12600000000	22500000000	22800000000	40200000000	1.00:1.51:1.37:2.45:2.48:4.37	20600000000	44400000000	11900000000	28500000000	1.00:2.39	42084	Putative alcohol dehydrogenase OS	Salmonella typhimurium (strain 14028s / SGSC 2262) OX	588858 GN	yqhD	PE	4 SV	1
779	421781	A0A0F6B4Q5|A0A0F6B4Q5_SALT1	78.33	15	3	3	Carbamidomethylation		1810000000	11500000000	8450000000	84000000000	6310000000	21300000000	1810000000	11500000000	8450000000	84000000000	6310000000	21300000000	1.00:0.63:0.47:4.64:0.35:1.17	12700000000	37200000000	12700000000	37200000000	1.00:2.93	37370	Phosphoribosylformylglycinamidine cyclo-ligase OS	Salmonella typhimurium (strain 14028s / SGSC 2262) OX	588858 GN	purM	PE	3 SV	1
36	421169	A0A0F6B823|A0A0F6B823_SALT1	78.29	50	14	14			69600000000	51300000000	83600000000	704000000000	486000000000	1110000000000	24800000000	22100000000	34800000000	22900000000	225000000000	547000000000	1.00:0.89:1.40:9.21:9.04:22.01	68200000000	76800000000	27200000000	333000000000	1.00:12.25	48393	Glycerol-3-phosphate transporter periplasmic binding protein OS	Salmonella typhimurium (strain 14028s / SGSC 2262) OX	588858 GN	ugpB	PE	4 SV	1
331	421272	A0A0F6B9P2|A0A0F6B9P2_SALT1	78.21	34	9	9			24300000000	24000000000	17900000000	1350000000	58200000000	162000000000	14500000000	12200000000	10300000000	4940000000	28800000000	103000000000	1.00:0.84:0.71:0.34:1.99:7.13	22100000000	78100000000	12300000000	45700000000	1.00:3.71	36540	Sulfate transporter subunit OS	Salmonella typhimurium (strain 14028s / SGSC 2262) OX	588858 GN	sbp	PE	4 SV	1
44	421282	A0A0F6B0U0|A0A0F6B0U0_SALT1	78.16	12	5	5	Carbamidomethylation		734000000	7540000000	8760000000	55100000000	1700000000	25400000000	5710000000	4940000000	5780000000	49900000000	7110000000	16400000000	1.00:0.87:1.01:8.73:1.25:2.87	7880000000	32500000000	5480000000	24500000000	1.00:4.47	87209	Phosphoenolpyruvate synthase OS	Salmonella typhimurium (strain 14028s / SGSC 2262) OX	588858 GN	pps	PE	3 SV	1
176	421408	A0A0F6B5B6|A0A0F6B5B6_SALT1	78.09	55	9	9	Oxidation (M)		627000000000	438000000000	328000000000	181000000000	142000000000	215000000000	496000000000	348000000000	267000000000	122000000000	120000000000	185000000000	1.00:0.70:0.54:0.25:0.24:0.37	464000000000	180000000000	370000000000	142000000000	1.00:0.38	21841	Protein GrpE OS	Salmonella typhimurium (strain 14028s / SGSC 2262) OX	588858 GN	grpE	PE	3 SV	1
573	421717	A0A0F6AWS4|A0A0F6AWS4_SALT1	77.55	21	4	4	Carbamidomethylation		3860000000	2520000000	2460000000	18200000000	5000000000	2780000000	3190000000	2500000000	1790000000	18000000000	2950000000	2750000000	1.00:0.78:0.56:5.63:0.93:0.86	2950000000	8660000000	2490000000	789000	1.00:3.16	45314	Cell division protein FtsA OS	Salmonella typhimurium (strain 14028s / SGSC 2262) OX	588858 GN	ftsA	PE	3 SV	1
663	421393	A0A0F6B047|A0A0F6B047_SALT1	77.16	34	4	4	Carbamidomethylation		87800000000	117000000000	30300000000	30300000000	1930000000	17700000000	87200000000	116000000000	27800000000	29200000000	1910000000	17300000000	1.00:1.32:0.32:0.34:0.02:0.20	78300000000	16600000000	7680000000	16200000000	1.00:0.21	21077	UPF0227 protein YcfP OS	Salmonella typhimurium (strain 14028s / SGSC 2262) OX	588858 GN	ycfP	PE	3 SV	1
1339	421855	A0A0F6B746|A0A0F6B746_SALT1	77.02	4	1	1			3780000000	3580000000	2900000000	295000000	747000000	3110000000	3780000000	3580000000	2900000000	295000000	747000000	3110000000	1.00:0.95:0.77:0.08:0.20:0.82	3420000000	139000000	3420000000	139000000	1.00:0.40	27539	Galactitol utilization operon transcriptional repressor OS	Salmonella typhimurium (strain 14028s / SGSC 2262) OX	588858 GN	STM14_3944	PE	4 SV	1
988	421751	A0A0F6B207|A0A0F6B207_SALT1	76.81	94	6	6			160000000000	166000000000	150000000000	10100000000	4870000000	104000000000	138000000000	126000000000	132000000000	7220000000	42500000000	93800000000	1.00:0.92:0.96:0.05:0.31:0.68	159000000000	5420000000	132000000000	47800000000	1.00:0.36	9394	Uncharacterized protein OS	Salmonella typhimurium (strain 14028s / SGSC 2262) OX	588858 GN	yciN	PE	4 SV	1
267	421303	A0A0F6B088|A0A0F6B088_SALT1	76.42	25	8	8			39500000000	25900000000	23000000000	92900000000	39300000000	45400000000	22700000000	16100000000	16900000000	57500000000	32300000000	30900000000	1.00:0.71:0.74:2.53:1.42:1.36	2950000000	59200000000	18500000000	40300000000	1.00:2.17	39937	Uncharacterized protein OS	Salmonella typhimurium (strain 14028s / SGSC 2262) OX	588858 GN	STM14_1428	PE	4 SV	1
249	421462	A0A0F6B1P7|A0A0F6B1P7_SALT1	76.16	11	4	4	Carbamidomethylation		4070000000	4020000000	2900000000	8910000000	7630000000	9950000000	3960000000	330000000	2530000000	8840000000	6010000000	8400000000	1.00:0.83:0.64:2.23:1.52:2.12	3660000000	883000	3260000000	7750000000	1.00:2.38	62227	Glucans biosynthesis protein D OS	Salmonella typhimurium (strain 14028s / SGSC 2262) OX	588858 GN	mdoD	PE	3 SV	1
95	421260	A0A0F6B6D2|A0A0F6B6D2_SALT1	75.27	7	3	3			6110000000	4140000000	2070000000	44400000000	3670000000	5660000000	6110000000	4140000000	2070000000	44400000000	3670000000	5660000000	1.00:0.68:0.34:7.26:0.60:0.93	4110000000	17900000000	4110000000	17900000000	1.00:4.36	57575	Lysine--tRNA ligase OS	Salmonella typhimurium (strain 14028s / SGSC 2262) OX	588858 GN	lysS	PE	3 SV	1
23	421124	A0A0F6B3Q1|A0A0F6B3Q1_SALT1	75.03	76	27	27	Oxidation (M)		1730000000000	1300000000000	1270000000000	3100000000000	2080000000000	3740000000000	423000000000	30100000000	368000000000	828000000000	739000000000	1070000000000	1.00:0.71:0.87:1.96:1.75:2.52	1440000000000	2970000000000	364000000000	878000000000	1.00:2.41	35814	Galactose transport protein OS	Salmonella typhimurium (strain 14028s / SGSC 2262) OX	588858 GN	mglB	PE	4 SV	1
336	421805	D0ZVL4|RPOS_SALT1	74.37	4	1	1			2850000000	1330000000	2180000000	9980000000	4450000000	6150000000	2850000000	1330000000	2180000000	9980000000	4450000000	6150000000	1.00:0.47:0.77:3.50:1.56:2.16	2120000000	686000000	2120000000	686000000	1.00:3.23	37933	RNA polymerase sigma factor RpoS OS	Salmonella typhimurium (strain 14028s / SGSC 2262) OX	588858 GN	rpoS	PE	1 SV	1
1207	422406	A0A0F6B3N7|A0A0F6B3N7_SALT1	74.36	7	1	1			1250000000	651000000	653000000	218000000	1210000000	2080000000	1250000000	651000000	653000000	218000000	1210000000	2080000000	1.00:0.52:0.52:1.75:0.97:1.67	850000000	1820000000	850000000	1820000000	1.00:2.15	25895	Putative flutathione S-transferase OS	Salmonella typhimurium (strain 14028s / SGSC 2262) OX	588858 GN	STM14_2684	PE	4 SV	1
78	421172	A0A0F6B2D7|A0A0F6B2D7_SALT1	74.13	56	14	14	Oxidation (M)		199000000000	174000000000	157000000000	649000000000	304000000000	43000000000	11400000000	94800000000	85500000000	372000000000	176000000000	241000000000	1.00:0.84:0.75:3.28:1.55:2.12	177000000000	461000000000	97900000000	263000000000	1.00:2.69	34988	Mannose-specific enzyme IIAB OS	Salmonella typhimurium (strain 14028s / SGSC 2262) OX	588858 GN	manX	PE	4 SV	1
615	421449	A0A0F6BA94|A0A0F6BA94_SALT1	73.66	41	5	5			312000000000	240000000000	188000000000	9340000000	6930000000	126000000000	230000000000	179000000000	140000000000	72100000000	5400000000	92600000000	1.00:0.78:0.61:0.31:0.23:0.40	247000000000	96200000000	183000000000	72900000000	1.00:0.40	26315	Class B acid phosphatase OS	Salmonella typhimurium (strain 14028s / SGSC 2262) OX	588858 GN	aphA	PE	3 SV	1
1572	422096	A0A0F6B027|A0A0F6B027_SALT1	73.58	53	3	3			549000000000	332000000000	357000000000	21800000000	13400000000	43900000000	516000000000	265000000000	351000000000	15300000000	13300000000	42400000000	1.00:0.51:0.68:0.03:0.03:0.08	413000000000	26400000000	377000000000	23600000000	1.00:0.06	6446	50S ribosomal protein L32 OS	Salmonella typhimurium (strain 14028s / SGSC 2262) OX	588858 GN	rpmF	PE	3 SV	1
207	421192	A0A0F6B7N3|A0A0F6B7N3_SALT1	72.94	33	7	7	Carbamidomethylation		26000000000	148000000000	124000000000	25700000000	21100000000	29100000000	157000000000	94800000000	72600000000	15800000000	9990000000	19100000000	1.00:0.60:0.46:0.10:0.06:0.12	177000000000	25300000000	108000000000	14900000000	1.00:0.14	29820	50S ribosomal protein L2 OS	Salmonella typhimurium (strain 14028s / SGSC 2262) OX	588858 GN	rplB	PE	3 SV	1
349	421308	A0A0F6BA76|A0A0F6BA76_SALT1	72.9	43	9	9			85000000000	81800000000	6910000000	214000000000	184000000000	284000000000	51400000000	38200000000	39500000000	104000000000	119000000000	159000000000	1.00:0.74:0.77:2.02:2.32:3.10	78600000000	227000000000	43000000000	128000000000	1.00:2.96	31823	Maltose regulon periplasmic protein OS	Salmonella typhimurium (strain 14028s / SGSC 2262) OX	588858 GN	malM	PE	4 SV	1
1206	422232	A0A0F6BAE6|A0A0F6BAE6_SALT1	72.78	17	2	2	Carbamidomethylation		46800000000	31700000000	38400000000	14000000000	4290000000	36700000000	46800000000	31700000000	38400000000	14000000000	4290000000	36700000000	1.00:0.68:0.82:0.30:0.09:0.78	39000000000	18300000000	39000000000	18300000000	1.00:0.47	12289	Uncharacterized protein OS	Salmonella typhimurium (strain 14028s / SGSC 2262) OX	588858 GN	phnA	PE	4 SV	1
424	421310	A0A0F6B8Z9|A0A0F6B8Z9_SALT1	72.69	33	6	6	Carbamidomethylation		16600000000	20000000000	13500000000	26100000000	23500000000	45700000000	8150000000	13100000000	8400000000	25900000000	14400000000	27500000000	1.00:1.60:1.03:3.17:1.76:3.37	1670000000	31700000000	9880000000	22600000000	1.00:2.29	30956	Sugar phosphatase OS	Salmonella typhimurium (strain 14028s / SGSC 2262) OX	588858 GN	yidA	PE	4 SV	1
955	421910	A0A0F6B7A8|A0A0F6B7A8_SALT1	72.44	41	5	5			704000000000	691000000000	753000000000	207000000000	142000000000	504000000000	691000000000	604000000000	718000000000	185000000000	112000000000	471000000000	1.00:0.87:1.04:0.27:0.16:0.68	716000000000	284000000000	671000000000	25600000	1.00:0.38	10857	Putative sigma(54) modulation protein OS	Salmonella typhimurium (strain 14028s / SGSC 2262) OX	588858 GN	yhbH	PE	4 SV	1
915	422031	A0A0F6B6R0|A0A0F6B6R0_SALT1	70.22	7	1	1			1130000000	1430000000	747000000	13500000000	4710000000	4550000000	1130000000	1430000000	747000000	13500000000	4710000000	4550000000	1.00:1.26:0.66:11.95:4.16:4.02	1100000000	7600000000	1100000000	7600000000	1.00:6.89	32343	Putative glutathione S-transferase YghU OS	Salmonella typhimurium (strain 14028s / SGSC 2262) OX	588858 GN	yghU	PE	4 SV	1
163	421590	A0A0F6BBB3|A0A0F6BBB3_SALT1	69.47	8	2	2			3630000000	2810000000	2380000000	16400000000	14100000000	22400000000	3630000000	2810000000	2380000000	16400000000	14100000000	22400000000	1.00:0.77:0.66:4.51:3.88:6.17	2940000000	17600000000	2940000000	17600000000	1.00:5.99	50893	Thymidine phosphorylase OS	Salmonella typhimurium (strain 14028s / SGSC 2262) OX	588858 GN	deoA	PE	3 SV	1
556	421878	A0A0F6AXT0|A0A0F6AXT0_SALT1	68.93	68	7	7			2070000000000	1480000000000	1460000000000	593000000000	461000000000	88900000000	1350000000000	112000000000	967000000000	426000000000	364000000000	646000000000	1.00:0.83:0.71:0.32:0.27:0.48	1670000000000	648000000000	1150000000000	479000000000	1.00:0.42	9240	Transcriptional regulator HU subunit beta OS	Salmonella typhimurium (strain 14028s / SGSC 2262) OX	588858 GN	hupB	PE	3 SV	1
1238	421845	A0A0F6B4V6|A0A0F6B4V6_SALT1	68.5	59	5	5	Carbamidomethylation		14500000000	11400000000	12900000000	26600000000	35600000000	36800000000	12800000000	10200000000	12100000000	19800000000	33500000000	32400000000	1.00:0.80:0.95:1.55:2.62:2.54	12900000000	33000000000	11700000000	28600000000	1.00:2.44	11504	Iron-binding protein IscA OS	Salmonella typhimurium (strain 14028s / SGSC 2262) OX	588858 GN	iscA	PE	3 SV	1
588	421511	A0A0F6B7K3|A0A0F6B7K3_SALT1	68.26	19	3	3			668000000	6190000000	4120000000	18700000000	8290000000	8210000000	668000000	6190000000	4120000000	18700000000	8290000000	8210000000	1.00:0.93:0.62:2.80:1.24:1.23	5660000000	1170000000	5660000000	1170000000	1.00:2.07	34029	Methionyl-tRNA formyltransferase OS	Salmonella typhimurium (strain 14028s / SGSC 2262) OX	588858 GN	fmt	PE	3 SV	1
183	421203	A0A0F6B164|A0A0F6B164_SALT1	67.84	30	9	9	Carbamidomethylation		23300000000	15000000000	21400000000	108000000000	47200000000	47800000000	15900000000	8800000000	13100000000	60200000000	27900000000	27500000000	1.00:0.55:0.82:3.80:1.76:1.73	1990000000	67600000000	12600000000	38600000000	1.00:3.06	50303	Fumarate hydratase class II OS	Salmonella typhimurium (strain 14028s / SGSC 2262) OX	588858 GN	fumC	PE	3 SV	1
1203	421880	A0A0F6B768|A0A0F6B768_SALT1	67.77	49	4	4			803000000000	679000000000	25900000000	151000000000	83500000000	26900000000	789000000000	615000000000	244000000000	148000000000	54600000000	253000000000	1.00:0.78:0.31:0.19:0.07:0.32	580000000000	16800000	549000000000	152000000000	1.00:0.28	10198	30S ribosomal protein S15 OS	Salmonella typhimurium (strain 14028s / SGSC 2262) OX	588858 GN	rpsO	PE	3 SV	1
31	421129	A0A0F6B772|A0A0F6B772_SALT1	67.53	43	14	14	Carbamidomethylation		91700000000	81900000000	85900000000	19700000000	221000000000	250000000000	34100000000	3040000000	30800000000	82900000000	92300000000	114000000000	1.00:0.89:0.90:2.43:2.71:3.34	86500000000	223000000000	3170000000	96200000000	1.00:3.03	55426	Transcription termination/antitermination protein NusA OS	Salmonella typhimurium (strain 14028s / SGSC 2262) OX	588858 GN	nusA	PE	3 SV	1
374	421379	A0A0F6B4W4|A0A0F6B4W4_SALT1	67.35	37	5	5			20200000000	19600000000	14600000000	6810000000	14400000000	33400000000	1550000000	1570000	11200000000	56000000000	8170000000	27200000000	1.00:1.01:0.72:3.61:0.53:1.75	18200000000	38600000000	14100000000	3040000000	1.00:2.15	29158	Inositol-1-monophosphatase OS	Salmonella typhimurium (strain 14028s / SGSC 2262) OX	588858 GN	suhB	PE	3 SV	1
541	421558	A0A0F6B9D4|A0A0F6B9D4_SALT1	66.9	44	3	3			3000000000	27600000000	27500000000	95000000000	76500000000	67700000000	3000000000	27600000000	27500000000	95000000000	76500000000	67700000000	1.00:0.92:0.91:3.16:2.55:2.25	28400000000	79700000000	28400000000	79700000000	1.00:2.81	29062	Putative dienelactone hydrolase OS	Salmonella typhimurium (strain 14028s / SGSC 2262) OX	588858 GN	dlhH	PE	4 SV	1
135	421138	A0A0F6AX13|A0A0F6AX13_SALT1	66.73	37	12	12			255000000000	202000000000	219000000000	96000000000	43700000000	109000000000	95300000000	85500000000	73700000000	35500000000	13600000000	40900000000	1.00:0.90:0.77:0.37:0.14:0.43	225000000000	82800000000	8480000000	30000000000	1.00:0.35	49315	Periplasmic serine endoprotease DegP-like OS	Salmonella typhimurium (strain 14028s / SGSC 2262) OX	588858 GN	htrA	PE	3 SV	1
753	422800	A0A0F6AYT8|A0A0F6AYT8_SALT1	66.48	5	1	1	Carbamidomethylation		8170000	108000000	12200000	2720000000	29800000	373000000	8170000	108000000	12200000	2720000000	29800000	373000000	1.00:1.32:1.50:33.30:3.64:4.56	104000000	1130000000	104000000	1130000000	1.00:10.88	44629	Imidazolonepropionase OS	Salmonella typhimurium (strain 14028s / SGSC 2262) OX	588858 GN	hutI	PE	3 SV	1
430	421783	A0A0F6AZL9|A0A0F6AZL9_SALT1	64.23	12	3	3			2480000000	3200000000	1170000000	12800000000	239000	2780000000	2480000000	3200000000	1170000000	12800000000	239000	2780000000	1.00:1.29:0.47:5.17:0.96:1.12	2280000000	5990000000	2280000000	5990000000	1.00:2.63	36740	Dihydroorotate dehydrogenase (quinone) OS	Salmonella typhimurium (strain 14028s / SGSC 2262) OX	588858 GN	pyrD	PE	3 SV	1
746	421404	A0A0F6B6U7|A0A0F6B6U7_SALT1	64.21	4	1	1			3060000000	2410000000	2500000000	1250000000	367000000	766000000	3060000000	2410000000	2500000000	1250000000	367000000	766000000	1.00:0.79:0.82:0.41:0.12:0.25	2660000000	795000000	2660000000	795000000	1.00:0.30	36216	Putative periplasmic dicarboxylate-binding protein OS	Salmonella typhimurium (strain 14028s / SGSC 2262) OX	588858 GN	STM14_3841	PE	4 SV	1
710	421681	A0A0F6B9G7|A0A0F6B9G7_SALT1	63.65	27	4	4	Carbamidomethylation		12400000000	13600000000	11200000000	41700000000	11200000000	29200000000	9380000000	11000000000	9800000000	32900000000	10200000000	24900000000	1.00:1.18:1.04:3.51:1.09:2.65	12400000000	27300000000	10100000000	22700000000	1.00:2.25	23554	Probable GTP-binding protein EngB OS	Salmonella typhimurium (strain 14028s / SGSC 2262) OX	588858 GN	yihA	PE	3 SV	1
96	421213	A0A0F6B4V8|A0A0F6B4V8_SALT1	63.61	29	9	9			40800000000	4110000000	30200000000	13700000	21200000000	125000000000	15800000000	16500000000	9630000000	67100000000	11300000000	47900000000	1.00:1.05:0.61:4.26:0.72:3.04	37400000000	9420000000	14000000000	42100000000	1.00:3.01	45092	Cysteine desulfurase IscS OS	Salmonella typhimurium (strain 14028s / SGSC 2262) OX	588858 GN	nifS	PE	3 SV	1
732	421842	A0A0F6B7N9|A0A0F6B7N9_SALT1	63.27	26	3	3			8090000000	6090000000	5210000000	35300000000	1220000000	19200000000	8090000000	6090000000	5210000000	35300000000	1220000000	19200000000	1.00:0.75:0.64:4.36:1.51:2.37	646000000	22200000000	646000000	22200000000	1.00:3.44	18355	Bacterioferritin OS	Salmonella typhimurium (strain 14028s / SGSC 2262) OX	588858 GN	bfr	PE	3 SV	1
747	421623	A0A0F6B2S9|A0A0F6B2S9_SALT1	62.92	24	4	4	Carbamidomethylation		557000000	4140000000	4140000000	11200000000	6700000000	9630000000	4420000000	3670000000	3570000000	9300000000	5840000000	8250000000	1.00:0.83:0.81:2.10:1.32:1.86	4620000000	9180000000	389000000	7800000000	1.00:2.01	23906	Response regulator OS	Salmonella typhimurium (strain 14028s / SGSC 2262) OX	588858 GN	uvrY	PE	4 SV	1
133	421128	A0A0F6B4J3|A0A0F6B4J3_SALT1	62.03	56	16	16			107000000000	118000000000	77700000000	69100000000	194000000000	448000000000	33100000000	40700000000	25000000000	26400000000	62700000000	160000000000	1.00:1.23:0.75:0.80:1.89:4.84	10100000000	237000000000	32900000000	83200000000	1.00:2.53	37583	Thiosulfate transporter subunit OS	Salmonella typhimurium (strain 14028s / SGSC 2262) OX	588858 GN	cysP	PE	4 SV	1
101	421220	A0A0F6B7Q0|A0A0F6B7Q0_SALT1	61.46	59	18	18	Oxidation (M)		90200000	796000000000	619000000000	1920000000000	964000000000	208000000000	237000000000	196000000000	199000000000	485000000000	40900000000	695000000000	1.00:0.83:0.84:2.05:1.73:2.93	772000000000	1650000000000	210000000000	53000000000	1.00:2.52	28945	Peptidyl-prolyl cis-trans isomerase OS	Salmonella typhimurium (strain 14028s / SGSC 2262) OX	588858 GN	fkpA	PE	3 SV	1
880	421380	A0A0F6B888|A0A0F6B888_SALT1	60.4	4	1	1			1410000000	403000000	2390000000	46900000	7930000	595000000	1410000000	403000000	2390000000	46900000	7930000	595000000	1.00:2.86:1.70:0.33:0.06:0.42	2610000000	381000000	2610000000	381000000	1.00:0.15	34089	Ketodeoxygluconokinase OS	Salmonella typhimurium (strain 14028s / SGSC 2262) OX	588858 GN	kdgK	PE	4 SV	1
1600	422114	A0A0F6AZQ4|A0A0F6AZQ4_SALT1	60.28	19	1	1			4540000000	48600000000	5860000000	2100000000	115000000	99400000	4540000000	48600000000	5860000000	2100000000	115000000	99400000	1.00:1.07:0.13:0.05:0.02:0.02	33300000000	107000	33300000000	107000	1.00:0.03	12751	Chaperone protein OS	Salmonella typhimurium (strain 14028s / SGSC 2262) OX	588858 GN	pipC	PE	1 SV	1
835	421695	A0A0F6AZU4|A0A0F6AZU4_SALT1	60.15	15	2	2			38100000000	30800000000	18800000000	2620000000	4850000000	1730000000	38100000000	30800000000	18800000000	2620000000	4850000000	1730000000	1.00:0.81:0.49:0.07:0.13:0.45	29200000000	8260000000	29200000000	8260000000	1.00:0.28	14132	Putative periplasmic protein OS	Salmonella typhimurium (strain 14028s / SGSC 2262) OX	588858 GN	STM14_1277	PE	4 SV	1
526	421749	A0A0F6B046|A0A0F6B046_SALT1	59.65	8	2	2			3450000000	3040000000	319000	14700000000	4280000000	508000000	3450000000	3040000000	319000	14700000000	4280000000	508000000	1.00:0.88:0.92:4.26:1.24:1.47	3230000000	8020000000	3230000000	8020000000	1.00:2.48	37698	Beta-hexosaminidase OS	Salmonella typhimurium (strain 14028s / SGSC 2262) OX	588858 GN	nagZ	PE	3 SV	1
303	421561	A0A0F6AX29|A0A0F6AX29_SALT1	59.53	45	7	7	Oxidation (M)		37800000000	411000000000	356000000000	613000000000	626000000000	963000000000	30400000000	352000000000	309000000000	51700000000	565000000000	814000000000	1.00:1.16:1.02:1.70:1.86:2.68	382000000000	734000000000	322000000000	632000000000	1.00:1.96	17906	Periplasmic chaperone OS	Salmonella typhimurium (strain 14028s / SGSC 2262) OX	588858 GN	hlpA	PE	3 SV	1
156	421202	A0A0F6AX45|A0A0F6AX45_SALT1	59.49	35	12	12	Carbamidomethylation		22100000000	18500000000	1350000000	125000000000	17200000000	3180000000	8070000000	8920000000	4740000000	44700000000	3600000000	12100000000	1.00:1.11:0.59:5.54:0.45:1.50	18100000000	57900000000	7240000000	20200000000	1.00:2.78	63540	Proline--tRNA ligase OS	Salmonella typhimurium (strain 14028s / SGSC 2262) OX	588858 GN	proS	PE	3 SV	1
629	421326	A0A0F6B6K3|A0A0F6B6K3_SALT1	59.43	18	3	3			33700000000	24700000000	2030000000	7460000000	22400000000	10200000000	33700000000	24700000000	2030000000	7460000000	22400000000	10200000000	1.00:0.73:0.60:0.22:0.66:0.30	26200000000	13400000000	26200000000	13400000000	1.00:0.51	25671	Pyridoxal phosphate homeostasis protein OS	Salmonella typhimurium (strain 14028s / SGSC 2262) OX	588858 GN	yggS	PE	3 SV	1
1242	422965	A0A0F6B0Y2|A0A0F6B0Y2_SALT1	58.82	17	1	1			1990000000	2350000000	1530000000	6320000000	1940000000	7750000000	1990000000	2350000000	1530000000	6320000000	1940000000	7750000000	1.00:1.18:0.77:3.17:0.97:3.90	1960000000	5340000000	1960000000	5340000000	1.00:2.72	7947	Uncharacterized protein OS	Salmonella typhimurium (strain 14028s / SGSC 2262) OX	588858 GN	orf70	PE	4 SV	1
492	421313	A0A0F6B210|A0A0F6B210_SALT1	58.79	24	4	4			20900000000	25200000000	18300000000	15800000000	2220000000	5560000000	19400000000	20700000000	13400000000	13100000000	2200000000	4970000000	1.00:1.07:0.69:0.68:0.11:0.26	21500000000	7850000000	17800000000	6770000000	1.00:0.38	28073	Short chain dehydrogenase OS	Salmonella typhimurium (strain 14028s / SGSC 2262) OX	588858 GN	yciK	PE	4 SV	1
991	422013	A0A0F6B0M0|A0A0F6B0M0_SALT1	58.26	34	2	2			58300000000	46900000000	46800000000	6820000000	6200000000	27900000000	58300000000	46900000000	46800000000	6820000000	6200000000	27900000000	1.00:0.80:0.80:0.12:0.11:0.48	50600000000	13600000000	50600000000	13600000000	1.00:0.27	10452	Putative cytoplasmic protein OS	Salmonella typhimurium (strain 14028s / SGSC 2262) OX	588858 GN	yeaC	PE	4 SV	1
739	421943	A0A0F6B7L8|A0A0F6B7L8_SALT1	58.1	78	7	7	Oxidation (M)		978000000000	858000000000	588000000000	235000000000	221000000000	414000000000	658000000000	522000000000	389000000000	181000000000	163000000000	254000000000	1.00:0.79:0.59:0.27:0.25:0.39	808000000000	290000000000	523000000000	199000000000	1.00:0.38	6514	50S ribosomal protein L30 OS	Salmonella typhimurium (strain 14028s / SGSC 2262) OX	588858 GN	rpmD	PE	3 SV	1
188	421371	A0A0F6BAK9|A0A0F6BAK9_SALT1	58.04	11	5	5	Carbamidomethylation		7800000000	4540000000	529000000	28000000000	252000000	455000000	6760000000	3640000000	3610000000	24300000000	1710000000	3600000000	1.00:0.54:0.53:3.60:0.25:0.53	5880000000	11700000000	467000	9890000000	1.00:2.12	65492	Fumarate reductase flavoprotein subunit OS	Salmonella typhimurium (strain 14028s / SGSC 2262) OX	588858 GN	frdA	PE	3 SV	1
77	421094	A0A0F6AWM7|A0A0F6AWM7_SALT1	57.88	57	19	19			185000000000	140000000000	120000000000	278000000000	227000000000	289000000000	54200000000	41700000000	48000000000	87800000000	83900000000	108000000000	1.00:0.77:0.89:1.62:1.55:1.99	149000000000	265000000000	47900000000	93200000000	1.00:1.94	47251	Chaperone SurA OS	Salmonella typhimurium (strain 14028s / SGSC 2262) OX	588858 GN	surA	PE	1 SV	1
493	421451	A0A0F6B0L5|A0A0F6B0L5_SALT1	57.34	36	7	7	Carbamidomethylation		37300000000	27600000000	17400000000	158000000000	15100000000	7210000000	20900000000	17100000000	9080000000	97300000000	407000000	4490000000	1.00:0.82:0.43:4.65:0.19:2.15	27400000000	81700000000	15700000000	48800000000	1.00:3.11	32560	Putative glucose-6-phosphate 1-epimerase OS	Salmonella typhimurium (strain 14028s / SGSC 2262) OX	588858 GN	yeaD	PE	3 SV	1
515	421330	A0A0F6B4J5|A0A0F6B4J5_SALT1	56.85	6	1	1			7030000000	697000000	2590000000	3480000000	12900000	2140000000	7030000000	697000000	2590000000	3480000000	12900000	2140000000	1.00:0.99:0.37:0.49:0.02:0.30	5530000000	1880000000	5530000000	1880000000	1.00:0.34	33048	Putative iron-dependent peroxidase OS	Salmonella typhimurium (strain 14028s / SGSC 2262) OX	588858 GN	STM14_3004	PE	4 SV	1
298	421517	A0A0F6B6S9|A0A0F6B6S9_SALT1	56.59	28	5	5	Carbamidomethylation		1140000000	6400000000	12400000000	158000000000	48900000000	65700000000	9180000000	4820000000	8400000000	132000000000	33900000000	50300000000	1.00:0.53:0.91:14.40:3.69:5.48	10100000000	90900000000	7470000000	72100000000	1.00:9.66	31439	Oxidoreductase OS	Salmonella typhimurium (strain 14028s / SGSC 2262) OX	588858 GN	yghA	PE	4 SV	1
294	421486	A0A0F6B4I2|A0A0F6B4I2_SALT1	56.07	68	12	12	Oxidation (M)		1510000000000	1130000000000	1010000000000	2090000000000	2250000000000	2300000000000	861000000000	615000000000	59700000000	1160000000000	1330000000000	1500000000000	1.00:0.71:0.69:1.34:1.55:1.74	1220000000000	2210000000000	691000000000	1330000000000	1.00:1.92	18247	Glucose-specific PTS system component OS	Salmonella typhimurium (strain 14028s / SGSC 2262) OX	588858 GN	crr	PE	4 SV	1
68	421108	A0A0F6B5V0|A0A0F6B5V0_SALT1	55.85	2	1	1			6610000000	287000000	3130000000	128000000	107000000	229000000	6610000000	287000000	3130000000	128000000	107000000	229000000	1.00:0.43:0.47:0.02:0.02:0.03	4200000000	155000000	4200000000	155000000	1.00:0.04	73968	Secreted effector protein OS	Salmonella typhimurium (strain 14028s / SGSC 2262) OX	588858 GN	sipA	PE	4 SV	1
429	421627	A0A0F6B866|A0A0F6B866_SALT1	55.58	16	3	3			8860000000	8130000000	2700000000	24200000000	6370000000	15900000000	8860000000	8130000000	2700000000	24200000000	6370000000	15900000000	1.00:0.92:0.31:2.73:0.72:1.80	6560000000	15500000000	6560000000	15500000000	1.00:2.36	32137	Ribosomal RNA large subunit methyltransferase J OS	Salmonella typhimurium (strain 14028s / SGSC 2262) OX	588858 GN	yhiR	PE	3 SV	1
1092	422043	A0A0F6BB26|A0A0F6BB26_SALT1	54.81	8	2	2			8090000000	6690000000	517000000	17900000000	14700000000	2270000000	8090000000	6690000000	517000000	17900000000	14700000000	2270000000	1.00:0.83:0.64:2.22:1.82:2.81	6650000000	18400000000	6650000000	18400000000	1.00:2.77	25727	Probable transcriptional regulatory protein YeeN OS	Salmonella typhimurium (strain 14028s / SGSC 2262) OX	588858 GN	yeeN	PE	3 SV	1
887	421753	A0A0F6B121|A0A0F6B121_SALT1	54.62	7	2	2			4170000000	846000000	721000000	11800000000	2610000000	3160000000	4170000000	846000000	721000000	11800000000	2610000000	3160000000	1.00:0.20:0.17:2.84:0.62:0.76	1910000000	5870000000	1910000000	5870000000	1.00:3.07	38048	HTH-type transcriptional repressor PurR OS	Salmonella typhimurium (strain 14028s / SGSC 2262) OX	588858 GN	purR	PE	3 SV	1
824	421381	A0A0F6BAK8|A0A0F6BAK8_SALT1	54.59	17	3	3	Carbamidomethylation		26600000000	2790000000	20800000000	1540000000	6330000000	17800000000	26600000000	2790000000	20800000000	1540000000	6330000000	17800000000	1.00:1.05:0.78:0.58:0.24:0.67	25100000000	13200000000	25100000000	13200000000	1.00:0.53	27175	Succinate dehydrogenase iron-sulfur subunit OS	Salmonella typhimurium (strain 14028s / SGSC 2262) OX	588858 GN	frdB	PE	3 SV	1
1175	422051	A0A0F6B6V4|A0A0F6B6V4_SALT1	54.47	25	4	4			149000000000	94100000000	79800000000	28400000000	6200000000	48900000000	117000000000	55300000000	45500000000	23700000000	4290000000	25200000000	1.00:0.47:0.39:0.20:0.04:0.22	108000000000	27800000000	7240000000	17700000000	1.00:0.24	13945	Putative outer membrane protein OS	Salmonella typhimurium (strain 14028s / SGSC 2262) OX	588858 GN	ygiW	PE	4 SV	1
25	421114	A0A0F6B592|A0A0F6B592_SALT1	54.46	15	7	7			26900000000	25200000000	30300000000	17600000000	7960000000	7400000000	16800000000	1400000000	14300000000	11800000000	361000000	4820000000	1.00:0.83:0.85:0.70:0.21:0.29	27500000000	11000000000	15100000000	6730000000	1.00:0.45	95437	Chaperone protein ClpB OS	Salmonella typhimurium (strain 14028s / SGSC 2262) OX	588858 GN	clpB	PE	3 SV	1
246	422135	A0A0F6B4V4|A0A0F6B4V4_SALT1	54.2	5	2	2			1090000000	539000000	557000000	11400000000	8090000000	3380000000	1090000000	539000000	557000000	11400000000	8090000000	3380000000	1.00:0.49:0.51:10.48:7.42:3.10	729000000	7630000000	729000000	7630000000	1.00:10.48	65651	Chaperone protein HscA OS	Salmonella typhimurium (strain 14028s / SGSC 2262) OX	588858 GN	hscA	PE	3 SV	1
944	421857	A0A0F6AWY0|A0A0F6AWY0_SALT1	54.11	12	2	2	Carbamidomethylation		6080000000	9010000000	3630000000	21100000000	7990000000	10900000000	6080000000	9010000000	3630000000	21100000000	7990000000	10900000000	1.00:1.48:0.60:3.47:1.31:1.79	6240000000	13300000000	6240000000	13300000000	1.00:2.14	28105	3-methyl-2-oxobutanoate hydroxymethyltransferase OS	Salmonella typhimurium (strain 14028s / SGSC 2262) OX	588858 GN	panB	PE	3 SV	1
1077	422061	A0A0F6B9J7|A0A0F6B9J7_SALT1	54.07	28	4	3			24200000000	15600000000	11800000000	11900000000	5190000000	7270000000	22000000000	12100000000	11600000000	689000000	5090000000	6960000000	1.00:0.55:0.53:0.31:0.23:0.32	17200000000	8120000000	15200000000	6310000000	1.00:0.42	15925	D-aminoacyl-tRNA deacylase OS	Salmonella typhimurium (strain 14028s / SGSC 2262) OX	588858 GN	yihZ	PE	3 SV	1
738	421804	A0A0F6B156|A0A0F6B156_SALT1	53.7	7	2	2			350000000	3320000000	3530000000	17000000000	2830000000	5170000000	350000000	3320000000	3530000000	17000000000	2830000000	5170000000	1.00:0.95:1.01:4.85:0.81:1.48	345000000	8320000000	345000000	8320000000	1.00:2.41	38407	Putative oxidoreductase OS	Salmonella typhimurium (strain 14028s / SGSC 2262) OX	588858 GN	ydgJ	PE	4 SV	1
1071	422378	A0A0F6AXL3|A0A0F6AXL3_SALT1	53.61	8	1	1			920000000	559000000	958000000	60000000	3030000000	3930000000	920000000	559000000	958000000	60000000	3030000000	3930000000	1.00:0.61:1.04:0.07:3.29:4.27	812000000	2340000000	812000000	2340000000	1.00:2.88	32245	Fructokinase OS	Salmonella typhimurium (strain 14028s / SGSC 2262) OX	588858 GN	yajF	PE	4 SV	1
922	421777	A0A0F6AX31|A0A0F6AX31_SALT1	53.46	15	2	2	Carbamidomethylation		787000000	7500000000	5050000000	41400000000	4350000000	5110000000	787000000	7500000000	5050000000	41400000000	4350000000	5110000000	1.00:0.95:0.64:5.26:0.55:0.65	6810000000	16900000000	6810000000	16900000000	1.00:2.49	20532	3-hydroxyacyl-[acyl-carrier-protein] dehydratase FabZ OS	Salmonella typhimurium (strain 14028s / SGSC 2262) OX	588858 GN	fabZ	PE	3 SV	1
92	421156	A0A0F6B6E9|A0A0F6B6E9_SALT1	53.28	42	12	12	Carbamidomethylation		578000000000	439000000000	349000000000	1090000000000	575000000000	1120000000000	265000000000	221000000000	183000000000	603000000000	44200000000	604000000000	1.00:0.83:0.69:2.28:1.67:2.28	455000000000	930000000000	223000000000	550000000000	1.00:2.47	40217	Aminomethyltransferase OS	Salmonella typhimurium (strain 14028s / SGSC 2262) OX	588858 GN	gcvT	PE	3 SV	1
277	421397	A0A0F6B7T5|A0A0F6B7T5_SALT1	53.02	10	2	2			457000000	3080000000	3190000000	21700000000	5810000000	6350000000	457000000	3080000000	3190000000	21700000000	5810000000	6350000000	1.00:0.67:0.70:4.74:1.27:1.39	3610000000	11300000000	3610000000	11300000000	1.00:3.12	37401	Tryptophan--tRNA ligase OS	Salmonella typhimurium (strain 14028s / SGSC 2262) OX	588858 GN	trpS	PE	3 SV	1
722	421885	A0A0F6AX32|A0A0F6AX32_SALT1	52.87	16	3	3			15800000000	1440000000	875000000	70400000000	24500000000	37100000000	15800000000	1440000000	875000000	70400000000	24500000000	37100000000	1.00:0.91:0.55:4.45:1.54:2.34	13000000000	44000000000	13000000000	44000000000	1.00:3.38	28089	Acyl-[acyl-carrier-protein]--UDP-N-acetylglucosamine O-acyltransferase OS	Salmonella typhimurium (strain 14028s / SGSC 2262) OX	588858 GN	lpxA	PE	3 SV	1
597	421737	A0A0F6B219|A0A0F6B219_SALT1	52.56	22	2	2			136000000	684000000	956000000	3600000000	2470000000	2270000000	136000000	684000000	956000000	3600000000	2470000000	2270000000	1.00:0.50:0.70:2.65:1.82:1.67	999000000	2780000000	999000000	2780000000	1.00:2.78	28671	Tryptophan synthase alpha chain OS	Salmonella typhimurium (strain 14028s / SGSC 2262) OX	588858 GN	trpA	PE	3 SV	1
286	421362	A0A0F6B4P5|A0A0F6B4P5_SALT1	52.02	72	9	9	Carbamidomethylation		476000000000	403000000000	385000000000	217000000000	140000000000	274000000000	337000000000	25500000000	264000000000	15800000000	69200000000	196000000000	1.00:0.76:0.79:0.47:0.21:0.58	422000000000	210000000000	285000000000	141000000000	1.00:0.49	17609	Thioredoxin-dependent thiol peroxidase OS	Salmonella typhimurium (strain 14028s / SGSC 2262) OX	588858 GN	bcp	PE	4 SV	1
243	421241	A0A0F6B033|A0A0F6B033_SALT1	51.86	36	9	9	Carbamidomethylation		120000000000	95200000000	52500000000	229000000000	73400000000	136000000000	5960000000	51400000000	27300000000	136000000000	48100000000	74000000000	1.00:0.86:0.46:2.29:0.81:1.24	89300000000	146000000000	46100000000	86200000000	1.00:1.87	42953	3-oxoacyl-[acyl-carrier-protein] synthase 2 OS	Salmonella typhimurium (strain 14028s / SGSC 2262) OX	588858 GN	fabF	PE	3 SV	1
800	421956	A0A0F6B715|A0A0F6B715_SALT1	51.76	18	3	3			10600000000	7070000000	8510000000	21000000000	12900000000	25400000000	10000000000	5700000000	8340000000	1710000000	12900000000	24000000000	1.00:0.57:0.83:1.71:1.29:2.40	8740000000	1980000000	8020000000	18000000000	1.00:2.25	14065	Putative periplasmic protein OS	Salmonella typhimurium (strain 14028s / SGSC 2262) OX	588858 GN	yqjC	PE	4 SV	1
223	421269	A0A0F6B246|A0A0F6B246_SALT1	50.74	42	8	8	Carbamidomethylation		67800000000	50500000000	32900000000	161000000000	51400000000	82400000000	40900000000	34700000000	21000000000	110000000000	41800000000	55100000000	1.00:0.85:0.51:2.69:1.02:1.35	5040000000	98200000000	32200000000	69000000000	1.00:2.14	32906	UTP--glucose-1-phosphate uridylyltransferase OS	Salmonella typhimurium (strain 14028s / SGSC 2262) OX	588858 GN	galU	PE	3 SV	1
496	421530	A0A0F6B3P3|A0A0F6B3P3_SALT1	50.39	28	4	4	Carbamidomethylation		1280000000	7470000000	8090000000	31400000000	19700000000	24200000000	11800000000	6560000000	761000000	27400000000	18500000000	22900000000	1.00:0.56:0.64:2.32:1.57:1.94	945000000	25100000000	866000	22900000000	1.00:2.65	31619	Cytidine deaminase OS	Salmonella typhimurium (strain 14028s / SGSC 2262) OX	588858 GN	cdd	PE	3 SV	1
330	422522	A0A0F6AYU1|A0A0F6AYU1_SALT1	50.32	10	3	3	Carbamidomethylation		2350000000	1290000000	438000000	754000000	1240000000	5100000000	2350000000	1290000000	438000000	754000000	1240000000	5100000000	1.00:0.55:0.19:3.21:0.53:2.17	1360000000	4630000000	1360000000	4630000000	1.00:3.40	53841	Histidine ammonia-lyase OS	Salmonella typhimurium (strain 14028s / SGSC 2262) OX	588858 GN	hutH	PE	3 SV	1
236	421376	A0A0F6AZY1|A0A0F6AZY1_SALT1	49.88	13	4	4			7320000000	794000000	4450000000	26800000000	7920000000	13900000000	613000000	6280000000	4000000000	20400000000	7830000000	13500000000	1.00:1.02:0.65:3.33:1.28:2.20	6570000000	16200000000	5470000000	13900000000	1.00:2.54	57849	Glucans biosynthesis protein G OS	Salmonella typhimurium (strain 14028s / SGSC 2262) OX	588858 GN	mdoG	PE	3 SV	1
586	421275	A0A0F6B6Q5|A0A0F6B6Q5_SALT1	49.86	5	1	1			1430000000	812000000	42000000	660000000	135000000	54500000	1430000000	812000000	42000000	660000000	135000000	54500000	1.00:0.57:0.29:0.46:0.09:0.04	88700000	283000000	88700000	283000000	1.00:0.32	39384	Putative methyl-accepting chemotaxis protein OS	Salmonella typhimurium (strain 14028s / SGSC 2262) OX	588858 GN	STM14_3799	PE	4 SV	1
1580	423402	A0A0F6B852|A0A0F6B852_SALT1	49.64	35	2	2			5430000000	6830000000	3960000000	23200000000	5470000000	17500000000	5430000000	6830000000	3960000000	23200000000	5470000000	17500000000	1.00:1.26:0.73:4.26:1.01:3.22	5410000000	15400000000	5410000000	15400000000	1.00:2.84	15065	Nickel-responsive regulator OS	Salmonella typhimurium (strain 14028s / SGSC 2262) OX	588858 GN	nikR	PE	3 SV	1
278	421289	A0A0F6B734|A0A0F6B734_SALT1	49.36	44	7	7			27600000000	4380000000	37300000000	76300000000	57000000000	131000000000	19000000000	27800000000	23400000000	58600000000	34000000000	86200000000	1.00:1.47:1.23:3.09:1.79:4.55	36200000000	88100000000	23400000000	59600000000	1.00:2.55	30729	2-hydroxy-3-oxopropionate reductase OS	Salmonella typhimurium (strain 14028s / SGSC 2262) OX	588858 GN	garR	PE	3 SV	1
523	421662	A0A0F6B7A2|A0A0F6B7A2_SALT1	49.19	9	1	1	Carbamidomethylation		1060000000	1010000000	65800000	3220000000	926000000	104000000	1060000000	1010000000	65800000	3220000000	926000000	104000000	1.00:0.95:0.62:3.03:0.87:0.98	911000000	1730000000	911000000	1730000000	1.00:1.90	35000	Arabinose 5-phosphate isomerase OS	Salmonella typhimurium (strain 14028s / SGSC 2262) OX	588858 GN	yrbH	PE	3 SV	1
568	421642	A0A0F6AYA8|A0A0F6AYA8_SALT1	49.05	27	4	4	Carbamidomethylation		21400000000	16900000000	17100000000	12000000000	7720000000	11800000000	21200000000	15600000000	16700000000	10500000000	7070000000	1160000000	1.00:0.74:0.79:0.50:0.33:0.55	18400000000	10500000000	1780000000	9720000000	1.00:0.55	29528	Ribonuclease I OS	Salmonella typhimurium (strain 14028s / SGSC 2262) OX	588858 GN	rna	PE	3 SV	1
24	421102	A0A0F6BA72|A0A0F6BA72_SALT1	48.25	58	23	23	Oxidation (M)		500000000000	371000000000	268000000000	838000000000	507000000000	824000000000	149000000000	87400000000	103000000000	227000000000	248000000000	324000000000	1.00:0.58:0.69:1.52:1.66:2.17	380000000000	723000000000	113000000000	266000000000	1.00:2.35	52295	Maltodextrin-binding protein OS	Salmonella typhimurium (strain 14028s / SGSC 2262) OX	588858 GN	malE	PE	3 SV	1
529	421250	A0A0F6AYS3|A0A0F6AYS3_SALT1	48.21	19	3	3	Carbamidomethylation		28100000000	20900000000	16000000000	11500000000	3410000000	7350000000	28100000000	20900000000	16000000000	11500000000	3410000000	7350000000	1.00:0.74:0.57:0.41:0.12:0.26	21700000000	7410000000	21700000000	7410000000	1.00:0.34	38547	Aldose 1-epimerase OS	Salmonella typhimurium (strain 14028s / SGSC 2262) OX	588858 GN	galM	PE	3 SV	1
90	421255	A0A0F6B8E2|A0A0F6B8E2_SALT1	48.1	7	3	3	Carbamidomethylation		1570000000	1760000000	928000000	13100000000	1810000000	2030000000	1570000000	1760000000	928000000	13100000000	1810000000	2030000000	1.00:1.12:0.59:8.35:1.15:1.29	1420000000	5660000000	1420000000	5660000000	1.00:3.98	76453	Glycine--tRNA ligase beta subunit OS	Salmonella typhimurium (strain 14028s / SGSC 2262) OX	588858 GN	glyS	PE	3 SV	1
318	421166	A0A0F6AYT6|A0A0F6AYT6_SALT1	48.07	39	8	8	Carbamidomethylation		212000000000	144000000000	90400000000	135000000000	28300000000	99000000000	118000000000	7250000000	38100000000	54700000000	8230000000	43200000000	1.00:0.61:0.32:0.46:0.07:0.37	14900000000	87500000000	76200000000	35400000000	1.00:0.46	36337	6-phosphogluconolactonase OS	Salmonella typhimurium (strain 14028s / SGSC 2262) OX	588858 GN	ybhE	PE	3 SV	1
773	421772	A0A0F6B0M7|A0A0F6B0M7_SALT1	47.12	13	2	2			3490000000	476000000	1990000000	12500000000	5770000000	5990000000	3490000000	476000000	1990000000	12500000000	5770000000	5990000000	1.00:1.36:0.57:3.57:1.66:1.72	3410000000	8080000000	3410000000	8080000000	1.00:2.37	36438	Selenide water dikinase OS	Salmonella typhimurium (strain 14028s / SGSC 2262) OX	588858 GN	selD	PE	3 SV	1
702	422144	A0A0F6B1C2|A0A0F6B1C2_SALT1	47.09	26	2	2			6470000000	3880000000	9130000000	22600000000	35900000000	55400000000	6470000000	3880000000	9130000000	22600000000	35900000000	55400000000	1.00:0.60:1.41:3.49:5.55:8.56	6490000000	38000000000	6490000000	38000000000	1.00:5.85	14385	Uncharacterized protein OS	Salmonella typhimurium (strain 14028s / SGSC 2262) OX	588858 GN	ydeI	PE	4 SV	1
1354	422089	A0A0F6B2E5|A0A0F6B2E5_SALT1	46.77	78	6	6			2050000000000	155000000000	1300000000000	2610000000000	225000000000	4800000000000	1420000000000	1220000000000	1100000000000	1880000000000	2050000000000	4210000000000	1.00:0.86:0.78:1.33:1.45:2.97	1630000000000	3220000000000	1250000000000	2710000000000	1.00:2.17	7402	Cold shock-like protein CspC OS	Salmonella typhimurium (strain 14028s / SGSC 2262) OX	588858 GN	cspC	PE	4 SV	1
1009	421575	A0A0F6B4V3|A0A0F6B4V3_SALT1	45.81	73	5	5	Carbamidomethylation		56900000000	5360000000	13100000000	21400000000	1910000000	27800000000	4800000000	5000000000	10800000000	20600000000	1780000000	23400000000	1.00:1.04:0.23:0.43:0.04:0.49	4120000	17100000000	36300000000	15300000000	1.00:0.42	12389	Electron carrer protein OS	Salmonella typhimurium (strain 14028s / SGSC 2262) OX	588858 GN	fdx	PE	4 SV	1
1093	422387	A0A0F6B265|A0A0F6B265_SALT1	45.69	17	1	1			535000000	631000000	351000000	15100000000	9570000000	13100000000	535000000	631000000	351000000	15100000000	9570000000	13100000000	1.00:1.18:0.66:28.25:17.88:24.47	506000000	12600000000	506000000	12600000000	1.00:24.92	8979	Cation transport regulator OS	Salmonella typhimurium (strain 14028s / SGSC 2262) OX	588858 GN	chaB	PE	4 SV	1
1097	421735	A0A0F6B598|A0A0F6B598_SALT1	45.66	3	1	1			1630000000	740000000	760000000	634000000	390000000	44200000	1630000000	740000000	760000000	634000000	390000000	44200000	1.00:0.45:0.47:0.39:0.24:0.27	1040000000	489000000	1040000000	489000000	1.00:0.47	42824	Bifunctional chorismate mutase/prephenate dehydratase OS	Salmonella typhimurium (strain 14028s / SGSC 2262) OX	588858 GN	pheA	PE	4 SV	1
413	421571	A0A0F6BAS3|A0A0F6BAS3_SALT1	45.37	50	7	7			13300000000	85700000000	69200000000	251000000000	67400000000	30400000000	76700000000	50800000000	42200000000	207000000000	39500000000	231000000000	1.00:0.66:0.55:2.70:0.52:3.01	95800000000	207000000000	56600000000	15900000000	1.00:2.81	20577	Putative transcriptional regulator OS	Salmonella typhimurium (strain 14028s / SGSC 2262) OX	588858 GN	ytfJ	PE	4 SV	1
1304	421712	A0A0F6BAM1|A0A0F6BAM1_SALT1	45.01	33	3	3	Carbamidomethylation		14700000000	10400000000	29600000000	9060000000	2640000000	8030000000	14700000000	10400000000	29600000000	9060000000	2640000000	8030000000	1.00:0.71:2.02:0.62:0.18:0.55	18200000000	6580000000	18200000000	6580000000	1.00:0.36	16895	Putative ATPase OS	Salmonella typhimurium (strain 14028s / SGSC 2262) OX	588858 GN	yjeE	PE	4 SV	1
499	421739	A0A0F6AYS4|A0A0F6AYS4_SALT1	44.9	16	4	4	Carbamidomethylation		3510000000	2800000000	3770000000	10000000000	6560000000	5360000000	2860000000	2470000000	2920000000	7720000000	6110000000	5190000000	1.00:0.86:1.02:2.69:2.13:1.81	3360000000	7310000000	2750000000	6340000000	1.00:2.30	41302	Galactokinase OS	Salmonella typhimurium (strain 14028s / SGSC 2262) OX	588858 GN	galK	PE	3 SV	1
741	421930	A0A0F6B716|A0A0F6B716_SALT1	44.86	42	4	4			60700000000	65400000000	64600000000	112000000000	243000000000	263000000000	55800000000	6490000000	64600000000	11200000000	243000000000	262000000000	1.00:1.16:1.16:2.01:4.36:4.70	63600000000	206000000000	61700000000	206000000000	1.00:3.33	11086	Putative inner membrane protein OS	Salmonella typhimurium (strain 14028s / SGSC 2262) OX	588858 GN	yqjD	PE	4 SV	1
203	421429	A0A0F6B481|A0A0F6B481_SALT1	44.81	6	3	3			355000	2950000000	2700000000	15000000000	1530000000	232000000	355000	2950000000	2700000000	15000000000	1530000000	232000000	1.00:0.83:0.76:4.23:0.43:0.65	3070000000	6280000000	3070000000	6280000000	1.00:2.05	77278	Phosphate acetyltransferase OS	Salmonella typhimurium (strain 14028s / SGSC 2262) OX	588858 GN	pta	PE	3 SV	1
1294	421708	A0A0F6B8X6|A0A0F6B8X6_SALT1	44.22	6	1	1			5700000000	254000000	255000000	1760000000	60600000	339000000	5700000000	254000000	255000000	1760000000	60600000	339000000	1.00:0.44:0.45:0.31:0.02:0.06	3590000000	720000000	3590000000	720000000	1.00:0.20	15994	Small heat shock protein IbpA OS	Salmonella typhimurium (strain 14028s / SGSC 2262) OX	588858 GN	ibpA	PE	3 SV	1
893	421723	A0A0F6B7C6|A0A0F6B7C6_SALT1	44.1	8	2	2	Carbamidomethylation		4470000000	1130000000	3870000000	6070000000	5030000000	10200000000	4470000000	1130000000	3870000000	6070000000	5030000000	10200000000	1.00:0.25:0.87:1.36:1.12:2.27	3160000000	7080000000	3160000000	7080000000	1.00:2.25	30078	N-acetylmannosamine kinase OS	Salmonella typhimurium (strain 14028s / SGSC 2262) OX	588858 GN	nanK	PE	3 SV	1
446	421799	A0A0F6B9R6|A0A0F6B9R6_SALT1	43.68	10	4	4			5100000000	3530000000	5340000000	11400000000	7230000000	11300000000	413000	3320000000	4970000000	10600000000	7180000000	11100000000	1.00:0.80:1.20:2.56:1.74:2.68	4660000000	9950000000	4140000000	9600000000	1.00:2.32	38860	Fructose-1 6-bisphosphatase OS	Salmonella typhimurium (strain 14028s / SGSC 2262) OX	588858 GN	glpX	PE	3 SV	1
425	421398	A0A0F6B0S6|A0A0F6B0S6_SALT1	43.66	17	4	4			20400000000	12400000000	10800000000	66800000000	10700000000	22400000000	16900000000	9970000000	8990000000	57800000000	9560000000	18400000000	1.00:0.59:0.53:3.43:0.57:1.09	14500000000	33300000000	11900000000	28600000000	1.00:2.39	36755	Phenylalanine--tRNA ligase alpha subunit OS	Salmonella typhimurium (strain 14028s / SGSC 2262) OX	588858 GN	pheS	PE	3 SV	1
517	421525	A0A0F6B830|A0A0F6B830_SALT1	43.15	5	2	1			1420000000	1280000000	1330000000	4190000000	3550000000	4240000000	1420000000	1280000000	1330000000	4190000000	3550000000	4240000000	1.00:0.90:0.94:2.96:2.51:3.00	1340000000	3990000000	1340000000	3990000000	1.00:2.97	39401	High-affinity branched-chain amino acid transporter OS	Salmonella typhimurium (strain 14028s / SGSC 2262) OX	588858 GN	livK	PE	4 SV	1
375	421384	A0A0F6AZ33|A0A0F6AZ33_SALT1	43.08	17	4	4			13500000000	13300000000	6460000000	40300000000	16200000000	36100000000	11400000000	10600000000	6290000000	40100000000	14500000000	36000000000	1.00:0.93:0.55:3.52:1.27:3.16	11100000000	30900000000	9410000000	30200000000	1.00:3.21	23692	Putative glutathione S-transferase OS	Salmonella typhimurium (strain 14028s / SGSC 2262) OX	588858 GN	yliJ	PE	4 SV	1
561	421622	A0A0F6B4Z1|A0A0F6B4Z1_SALT1	42.07	9	2	2			3000000000	2000000000	1620000000	6900000000	251000000	5420000000	3000000000	2000000000	1620000000	6900000000	251000000	5420000000	1.00:0.66:0.54:2.30:0.84:1.81	2210000000	4940000000	2210000000	4940000000	1.00:2.24	30875	N-acetylmuramic acid 6-phosphate etherase OS	Salmonella typhimurium (strain 14028s / SGSC 2262) OX	588858 GN	murQ	PE	2 SV	1
350	422354	A0A0F6B580|A0A0F6B580_SALT1	42.01	16	3	3	Carbamidomethylation		8750000000	2920000000	5450000000	2440000000	12500000000	12800000000	8750000000	2920000000	5450000000	2440000000	12500000000	12800000000	1.00:0.33:0.62:2.79:1.43:1.46	5710000000	16600000000	5710000000	16600000000	1.00:2.90	38078	Putative methyltransferase OS	Salmonella typhimurium (strain 14028s / SGSC 2262) OX	588858 GN	yfiF	PE	3 SV	1
1303	421704	A0A0F6B7N4|A0A0F6B7N4_SALT1	41.03	35	4	4			468000000000	296000000000	328000000000	104000000000	171000000000	215000000000	457000000000	283000000000	309000000000	103000000000	143000000000	191000000000	1.00:0.62:0.68:0.23:0.31:0.42	364000000000	163000000000	349000000000	146000000000	1.00:0.42	11213	50S ribosomal protein L23 OS	Salmonella typhimurium (strain 14028s / SGSC 2262) OX	588858 GN	rplW	PE	3 SV	1
1660	422380	A0A0F6B9R2|A0A0F6B9R2_SALT1	40.75	7	1	1			3060000000	2020000000	1850000000	563000000	743000000	680000000	3060000000	2020000000	1850000000	563000000	743000000	680000000	1.00:0.66:0.60:0.18:0.24:0.22	2310000000	662000000	2310000000	662000000	1.00:0.29	21706	Putative periplasmic protein OS	Salmonella typhimurium (strain 14028s / SGSC 2262) OX	588858 GN	yiiQ	PE	4 SV	1
71	421130	A0A0F6B9R7|A0A0F6B9R7_SALT1	40.49	35	12	12	Carbamidomethylation		52300000000	28200000000	30100000000	137000000000	20300000000	40000000000	18000000000	9940000000	11200000000	63200000000	9880000000	15700000000	1.00:0.55:0.62:3.51:0.55:0.87	36900000000	65700000000	1300000000	29600000000	1.00:2.27	56052	Glycerol kinase OS	Salmonella typhimurium (strain 14028s / SGSC 2262) OX	588858 GN	glpK	PE	3 SV	1
832	421503	A0A0F6B8N2|A0A0F6B8N2_SALT1	40.47	29	5	5	Carbamidomethylation		3450000000	26600000000	27200000000	72000000000	64900000000	91200000000	27500000000	2170000000	23600000000	4150000000	54400000000	73100000000	1.00:0.79:0.86:1.51:1.98:2.66	29400000000	76000000000	24300000000	56300000000	1.00:2.32	25269	Ribonuclease PH OS	Salmonella typhimurium (strain 14028s / SGSC 2262) OX	588858 GN	rph	PE	3 SV	1
946	421927	A0A0F6B818|A0A0F6B818_SALT1	40.37	41	3	3			15700000000	1110000000	23800000000	2690000000	12900000000	59000000000	15700000000	1110000000	23800000000	2690000000	12900000000	59000000000	1.00:0.71:1.51:1.71:0.82:3.75	16900000000	32900000000	16900000000	32900000000	1.00:1.95	15299	Uncharacterized protein OS	Salmonella typhimurium (strain 14028s / SGSC 2262) OX	588858 GN	yhhA	PE	4 SV	1
120	421262	A0A0F6B4B2|A0A0F6B4B2_SALT1	40.17	38	7	7	Carbamidomethylation		47200000000	43800000000	36400000000	100000000000	38400000000	62300000000	27100000000	24800000000	26600000000	65300000000	33200000000	45100000000	1.00:0.92:0.98:2.41:1.22:1.66	42500000000	67100000000	26200000000	47900000000	1.00:1.83	33216	Acetyl-coenzyme A carboxylase carboxyl transferase subunit beta OS	Salmonella typhimurium (strain 14028s / SGSC 2262) OX	588858 GN	accD	PE	3 SV	1
229	421514	A0A0F6BA19|A0A0F6BA19_SALT1	40.08	24	6	6	Carbamidomethylation		8580000000	6060000000	14300000000	99800000000	25800000000	24700000000	6630000000	4210000000	10100000000	60600000000	20600000000	17200000000	1.00:0.63:1.53:9.13:3.10:2.60	9630000000	5010000000	6990000000	32800000000	1.00:4.69	47563	Isocitrate lyase OS	Salmonella typhimurium (strain 14028s / SGSC 2262) OX	588858 GN	aceA	PE	4 SV	1
290	421187	A0A0F6AYT2|A0A0F6AYT2_SALT1	40.05	65	11	11			14200000	86100000000	77400000000	46800000000	28700000000	43900000000	62900000000	45200000000	4090000000	21900000000	15700000000	32600000000	1.00:0.72:0.65:0.35:0.25:0.52	102000000000	39800000000	49700000000	23400000000	1.00:0.47	27548	Molybdate transporter periplasmic protein OS	Salmonella typhimurium (strain 14028s / SGSC 2262) OX	588858 GN	modA	PE	4 SV	1
667	421825	A0A0F6B9S0|A0A0F6B9S0_SALT1	39.91	54	3	3			305000000000	255000000000	179000000000	9630000000	95900000000	219000000000	305000000000	255000000000	179000000000	9630000000	95900000000	219000000000	1.00:0.84:0.59:0.03:0.31:0.72	246000000000	108000000000	246000000000	108000000000	1.00:0.44	9312	Cell division protein ZapB OS	Salmonella typhimurium (strain 14028s / SGSC 2262) OX	588858 GN	yiiU	PE	3 SV	1
778	421586	A0A0F6B2Q3|A0A0F6B2Q3_SALT1	39.88	43	5	5	Oxidation (M)		174000000000	131000000000	70700000000	7020000000	18300000000	48800000000	137000000000	84900000000	57300000000	60400000000	15200000000	40900000000	1.00:0.62:0.42:0.44:0.11:0.30	125000000000	45800000000	93000000000	38800000000	1.00:0.42	18049	Purine-binding chemotaxis protein OS	Salmonella typhimurium (strain 14028s / SGSC 2262) OX	588858 GN	cheW	PE	4 SV	1
69	421115	A0A0F6BAS0|A0A0F6BAS0_SALT1	39.87	33	11	11			32800000000	31400000000	29700000000	76700000000	43700000000	59000000000	15600000000	1420000000	15700000000	32600000000	2690000	33100000000	1.00:0.91:1.00:2.09:1.73:2.13	31300000000	59800000000	15100000000	3090000000	1.00:2.04	70517	Bifunctional 2' 3'-cyclic nucleotide 2'-phosphodiesterase/3'-nucleotidase periplasmic protein OS	Salmonella typhimurium (strain 14028s / SGSC 2262) OX	588858 GN	cpdB	PE	3 SV	1
235	421419	A0A0F6AY96|A0A0F6AY96_SALT1	39.79	47	7	7	Carbamidomethylation		26800000000	28300000000	25300000000	7250000000	59200000000	7470000000	17100000000	19900000000	17500000000	49600000000	45100000000	57700000000	1.00:1.16:1.03:2.91:2.64:3.38	26800000000	68800000000	18200000000	50800000000	1.00:2.80	27435	Thiol:disulfide interchange protein OS	Salmonella typhimurium (strain 14028s / SGSC 2262) OX	588858 GN	dsbG	PE	3 SV	1
1218	421974	A0A0F6B9B9|A0A0F6B9B9_SALT1	39.71	23	3	3			14200000000	11700000000	11700000000	9350000000	2750000000	6580000000	14200000000	11700000000	11700000000	9350000000	2750000000	6580000000	1.00:0.82:0.82:0.66:0.19:0.46	12500000000	6230000000	12500000000	6230000000	1.00:0.50	17044	Uncharacterized protein OS	Salmonella typhimurium (strain 14028s / SGSC 2262) OX	588858 GN	yigI	PE	4 SV	1
606	421576	A0A0F6AYF1|A0A0F6AYF1_SALT1	39.69	25	3	3			38700000000	3160000000	45400000000	62800000000	61900000000	171000000000	38700000000	3160000000	45400000000	62800000000	61900000000	171000000000	1.00:0.82:1.17:1.62:1.60:4.40	3860000000	98400000000	3860000000	98400000000	1.00:2.55	18411	Uncharacterized protein OS	Salmonella typhimurium (strain 14028s / SGSC 2262) OX	588858 GN	ybeL	PE	4 SV	1
634	421482	A0A0F6BA81|A0A0F6BA81_SALT1	39.64	17	3	3			18300000000	5250000000	10300000000	34500000000	4630000000	29900000000	18300000000	5250000000	10300000000	34500000000	4630000000	29900000000	1.00:0.29:0.57:1.89:0.25:1.64	11300000000	23000000000	11300000000	23000000000	1.00:2.04	22305	LexA repressor OS	Salmonella typhimurium (strain 14028s / SGSC 2262) OX	588858 GN	lexA	PE	3 SV	1
1013	421841	A0A0F6B5Y5|A0A0F6B5Y5_SALT1	39.17	13	3	3			433000000	5490000000	5770000000	12000000000	562000000	22500000000	433000000	5490000000	5770000000	12000000000	562000000	22500000000	1.00:1.27:1.33:2.76:0.13:5.19	5200000000	11700000000	5200000000	11700000000	1.00:2.25	23562	Putative aldolase OS	Salmonella typhimurium (strain 14028s / SGSC 2262) OX	588858 GN	ygbL	PE	4 SV	1
38	421091	A0A0F6B623|A0A0F6B623_SALT1	38.95	86	27	27	Carbamidomethylation	Oxidation (M)	1410000000000	1170000000000	1080000000000	2240000000000	1410000000000	2150000000000	416000000000	260000000000	298000000000	71100000	371000000000	657000000000	1.00:0.63:0.72:1.71:0.89:1.58	1220000000000	1930000000000	325000000000	580000000000	1.00:1.78	45599	Enolase OS	Salmonella typhimurium (strain 14028s / SGSC 2262) OX	588858 GN	eno	PE	3 SV	1
862	421725	A0A0F6AYJ6|A0A0F6AYJ6_SALT1	38.91	22	3	3			6010000000	3590000000	2090000000	20600000000	3840000000	4300000000	6010000000	3590000000	2090000000	20600000000	3840000000	4300000000	1.00:0.60:0.35:3.43:0.64:0.71	3900000000	9590000000	3900000000	9590000000	1.00:2.46	21483	Negative modulator of initiation of replication OS	Salmonella typhimurium (strain 14028s / SGSC 2262) OX	588858 GN	seqA	PE	3 SV	1
454	421439	A0A0F6B434|A0A0F6B434_SALT1	38.73	22	5	5	Carbamidomethylation		13300000000	11200000000	7150000000	39700000000	21200000000	41500000000	9450000000	7800000000	5430000000	30000000000	21000000000	33300000000	1.00:0.82:0.57:3.18:2.22:3.53	10500000000	34100000000	7560000000	28100000000	1.00:3.72	41165	UDP-4-amino-4-deoxy-L-arabinose--oxoglutarate aminotransferase OS	Salmonella typhimurium (strain 14028s / SGSC 2262) OX	588858 GN	yfbE	PE	3 SV	1
607	421615	A0A0F6AYJ0|A0A0F6AYJ0_SALT1	38.7	55	6	6	Carbamidomethylation		218000000000	169000000000	145000000000	377000000000	197000000000	384000000000	181000000000	120000000000	112000000000	271000000000	17800000	340000000000	1.00:0.66:0.62:1.50:0.99:1.88	177000000000	319000000000	137000000000	263000000000	1.00:1.91	17011	Ferric uptake regulation protein OS	Salmonella typhimurium (strain 14028s / SGSC 2262) OX	588858 GN	fur	PE	3 SV	1
185	421236	A0A0F6B9P0|A0A0F6B9P0_SALT1	38.56	28	8	8	Carbamidomethylation		46300000000	38400000000	38800000000	132000000000	18000000000	73200000000	25300000000	25500000000	28000000000	76100000000	12500000000	51600000000	1.00:1.01:1.11:3.00:0.49:2.04	41200000000	74400000000	2630000000	46700000000	1.00:1.78	34915	ATP-dependent 6-phosphofructokinase OS	Salmonella typhimurium (strain 14028s / SGSC 2262) OX	588858 GN	pfkA	PE	3 SV	1
114	421175	A0A0F6B8K6|A0A0F6B8K6_SALT1	38.44	46	13	13	Carbamidomethylation		79700000000	6850000000	5570000000	247000000000	49300000000	115000000000	27400000000	28300000000	16700000000	127000000000	18400000000	42400000000	1.00:1.03:0.61:4.62:0.67:1.55	68000000000	137000000000	24100000000	62600000000	1.00:2.59	43031	2-amino-3-ketobutyrate coenzyme A ligase OS	Salmonella typhimurium (strain 14028s / SGSC 2262) OX	588858 GN	kbl	PE	3 SV	1
623	421450	A0A0F6B262|A0A0F6B262_SALT1	38.22	35	5	5			57000000000	36000000000	29700000000	16900000000	15000000000	27700000000	45400000000	31100000000	2440000000	15600000000	11800000000	19000000000	1.00:0.68:0.54:0.34:0.26:0.42	40900000000	1990000000	33600000000	15500000000	1.00:0.46	23860	Transcriptional regulator NarL OS	Salmonella typhimurium (strain 14028s / SGSC 2262) OX	588858 GN	narL	PE	4 SV	1
837	421921	A0A0F6BA04|A0A0F6BA04_SALT1	38.08	77	7	7			4180000000000	4340000000000	3010000000000	5230000000000	4490000000000	8680000000000	301000000000	3810000000000	2150000000000	4650000000000	3910000000000	6600000000000	1.00:1.26:0.71:1.54:1.30:2.19	3840000000000	6130000000000	2990000000000	5050000000000	1.00:1.69	9521	Transcriptional regulator HU subunit alpha OS	Salmonella typhimurium (strain 14028s / SGSC 2262) OX	588858 GN	hupA	PE	3 SV	1
1601	422176	A0A0F6B1F9|A0A0F6B1F9_SALT1	37.59	19	1	1			1470000000	2660000000	2770000000	745000000	5520000000	8370000000	1470000000	2660000000	2770000000	745000000	5520000000	8370000000	1.00:1.81:1.88:0.51:3.76:5.70	2300000000	4880000000	2300000000	4880000000	1.00:2.12	14336	Putative translation initiation inhibitor OS	Salmonella typhimurium (strain 14028s / SGSC 2262) OX	588858 GN	STM14_1869	PE	4 SV	1
453	421320	A0A0F6BAS2|A0A0F6BAS2_SALT1	37.37	48	7	7	Carbamidomethylation		24100000000	20700000000	22700000000	56800000000	15800000000	28800000000	16500000000	14800000000	14100000000	40600000000	13200000000	22500000000	1.00:0.90:0.86:2.46:0.80:1.36	22500000000	33800000000	15200000000	2550000000	1.00:1.68	27490	3'(2') 5'-bisphosphate nucleotidase CysQ OS	Salmonella typhimurium (strain 14028s / SGSC 2262) OX	588858 GN	cysQ	PE	3 SV	1
731	421591	A0A0F6AZW4|A0A0F6AZW4_SALT1	37.02	4	1	1			7710000000	6320000000	425000000	755000000	637000000	7830000000	7710000000	6320000000	425000000	755000000	637000000	7830000000	1.00:0.82:0.55:0.10:0.08:1.02	6090000000	3080000000	6090000000	3080000000	1.00:0.50	26906	Probable phosphatase YcdX OS	Salmonella typhimurium (strain 14028s / SGSC 2262) OX	588858 GN	ycdX	PE	3 SV	1
264	421193	A0A0F6AW65|A0A0F6AW65_SALT1	36.85	46	9	9			51700000000	44100000000	34900000000	32200000000	22100000000	25900000000	33700000000	25800000000	19600000000	17200000000	14700000000	1540000000	1.00:0.77:0.58:0.51:0.44:0.46	43600000000	26800000000	26400000000	15800000000	1.00:0.60	36880	Plasmid partition protein B OS	Salmonella typhimurium (strain 14028s / SGSC 2262) OX	588858 GN	parB	PE	3 SV	1
1550	421946	A0A0F6BAH8|A0A0F6BAH8_SALT1	36.38	24	2	2			5970000000	5290000000	5390000000	1590000000	106000000	2820000000	5970000000	5290000000	5390000000	1590000000	106000000	2820000000	1.00:0.89:0.90:0.27:0.18:0.47	5550000000	1820000000	5550000000	1820000000	1.00:0.33	10978	Uncharacterized protein OS	Salmonella typhimurium (strain 14028s / SGSC 2262) OX	588858 GN	STM14_5191	PE	4 SV	1
93	421177	A0A0F6B2T6|A0A0F6B2T6_SALT1	36.02	58	14	14			184000000000	116000000000	103000000000	260000000000	286000000000	656000000000	67100000000	44700000000	31900000000	91700000000	102000000000	279000000000	1.00:0.67:0.47:1.37:1.53:4.16	13400000000	401000000000	47900000000	158000000000	1.00:3.30	28805	Cystine transporter subunit OS	Salmonella typhimurium (strain 14028s / SGSC 2262) OX	588858 GN	fliY	PE	3 SV	1
947	422072	A0A0F6BAL6|A0A0F6BAL6_SALT1	35.89	9	2	2			1170000000	777000000	1020000000	3760000000	2590000000	2870000000	1170000000	777000000	1020000000	3760000000	2590000000	2870000000	1.00:0.66:0.87:3.21:2.21:2.45	989000000	3070000000	989000000	3070000000	1.00:3.11	38948	Small ribosomal subunit biogenesis GTPase RsgA OS	Salmonella typhimurium (strain 14028s / SGSC 2262) OX	588858 GN	yjeQ	PE	3 SV	1
609	421752	A0A0F6B0W9|A0A0F6B0W9_SALT1	35.77	24	5	5			15000000000	12600000000	18700000000	56400000000	9880000000	32600000000	12500000000	9910000000	16600000000	41200000000	9380000000	30100000000	1.00:0.79:1.33:3.30:0.75:2.41	1550000000	33000000000	1300000	26900000000	1.00:2.07	36129	Uncharacterized protein OS	Salmonella typhimurium (strain 14028s / SGSC 2262) OX	588858 GN	ynhG	PE	4 SV	1
737	421768	A0A0F6AWC4|A0A0F6AWC4_SALT1	35.72	29	3	3			9360000000	10400000000	9540000000	18800000000	9410000000	2020000000	9360000000	10400000000	9540000000	18800000000	9410000000	2020000000	1.00:1.11:1.02:2.01:1.01:2.16	9750000000	16200000000	9750000000	16200000000	1.00:1.66	21363	Molybdenum cofactor biosynthesis protein OS	Salmonella typhimurium (strain 14028s / SGSC 2262) OX	588858 GN	mogA	PE	4 SV	1
723	421933	A0A0F6B056|A0A0F6B056_SALT1	35.22	17	2	2			5400000000	4310000000	4070000000	8090000000	6910000000	7740000000	5400000000	4310000000	4070000000	8090000000	6910000000	7740000000	1.00:0.80:0.75:1.50:1.28:1.43	459000000	7580000000	459000000	7580000000	1.00:1.65	25479	Lipoprotein-releasing system ATP-binding protein LolD OS	Salmonella typhimurium (strain 14028s / SGSC 2262) OX	588858 GN	lolD	PE	3 SV	1
300	421234	A0A0F6AW60|A0A0F6AW60_SALT1	34.93	5	2	2			9500000000	9970000000	10400000000	4820000000	449000000	8780000000	9500000000	9970000000	10400000000	4820000000	449000000	8780000000	1.00:1.05:1.10:0.51:0.05:0.92	9970000000	4680000000	9970000000	4680000000	1.00:0.47	41480	Alpha-helical coiled coil protein OS	Salmonella typhimurium (strain 14028s / SGSC 2262) OX	588858 GN	tlpA	PE	4 SV	1
121	421171	A0A0F6BBC7|A0A0F6BBC7_SALT1	34.52	20	6	6			10300000000	13500000000	8470000000	31900000000	12400000000	13800000000	6930000000	10000000000	5920000000	20000000000	10600000000	10300000000	1.00:1.45:0.85:2.89:1.53:1.49	10800000000	19400000000	7630000000	13600000000	1.00:1.79	62310	Putative ABC transporter ATP-binding protein OS	Salmonella typhimurium (strain 14028s / SGSC 2262) OX	588858 GN	yjjK	PE	4 SV	1
202	421142	A0A0F6AZQ5|A0A0F6AZQ5_SALT1	34.44	4	2	2	Carbamidomethylation		6480000000	5060000000	3910000000	1340000000	17600000	315000000	6480000000	5060000000	3910000000	1340000000	17600000	315000000	1.00:0.78:0.60:0.21:0.03:0.05	5150000000	611000000	5150000000	611000000	1.00:0.12	61935	Secreted effector protein OS	Salmonella typhimurium (strain 14028s / SGSC 2262) OX	588858 GN	sopB	PE	4 SV	1
1054	421626	A0A0F6B1A5|A0A0F6B1A5_SALT1	34.35	19	3	3			6340000000	5640000000	4950000000	4720000000	648000000	2070000000	6340000000	5640000000	4950000000	4720000000	648000000	2070000000	1.00:0.89:0.78:0.74:0.10:0.33	5640000000	2480000000	5640000000	2480000000	1.00:0.44	22052	Spermidine N1-acetyltransferase OS	Salmonella typhimurium (strain 14028s / SGSC 2262) OX	588858 GN	speG	PE	4 SV	1
362	421399	A0A0F6B7A6|A0A0F6B7A6_SALT1	34.23	27	3	3			18900000000	14000000000	8250000000	45100000000	16200000000	14000000000	18900000000	14000000000	8250000000	45100000000	16200000000	14000000000	1.00:0.74:0.44:2.39:0.86:0.74	13700000000	25100000000	13700000000	25100000000	1.00:1.83	26797	Putative ABC transporter ATP-binding protein YhbG OS	Salmonella typhimurium (strain 14028s / SGSC 2262) OX	588858 GN	yhbG	PE	4 SV	1
792	421518	A0A0F6B1M1|A0A0F6B1M1_SALT1	33.97	14	3	3	Carbamidomethylation		1200000000	10500000000	12500000000	9450000000	2760000000	8710000000	1200000000	10500000000	12500000000	9450000000	2760000000	8710000000	1.00:0.87:1.04:0.78:0.23:0.72	11700000000	6970000000	11700000000	6970000000	1.00:0.60	28996	D-alanyl-D-alanine dipeptidase OS	Salmonella typhimurium (strain 14028s / SGSC 2262) OX	588858 GN	pdgL	PE	3 SV	1
57	421126	A0A0F6B6G9|A0A0F6B6G9_SALT1	33.83	81	24	24	Carbamidomethylation	Oxidation (M)	2170000000000	1750000000000	1430000000000	3100000000000	1560000000000	2670000000000	520000000000	424000000000	350000000000	864000000000	583000000000	700000000000	1.00:0.82:0.67:1.66:1.12:1.35	1780000000000	2450000000000	431000000000	716000000000	1.00:1.66	41132	Phosphoglycerate kinase OS	Salmonella typhimurium (strain 14028s / SGSC 2262) OX	588858 GN	pgk	PE	3 SV	1
1590	422758	A0A0F6B7R3|A0A0F6B7R3_SALT1	33.8	18	2	2	Carbamidomethylation		12300000000	8720000000	7550000000	16500000000	13800000000	18900000000	12300000000	8720000000	7550000000	16500000000	13800000000	18900000000	1.00:0.71:0.61:1.34:1.12:1.53	9520000000	16400000000	9520000000	16400000000	1.00:1.72	14478	Uncharacterized protein OS	Salmonella typhimurium (strain 14028s / SGSC 2262) OX	588858 GN	yhfA	PE	4 SV	1
168	421423	A0A0F6B9N3|A0A0F6B9N3_SALT1	33.67	88	15	15			1160000000000	1320000000000	511000000000	3490000000000	108000000000	1720000000000	428000000000	454000000000	260000000000	1310000000000	477000000000	905000000000	1.00:1.06:0.61:3.07:1.11:2.11	995000000000	2100000000000	380000000000	899000000000	1.00:2.36	23079	Superoxide dismutase OS	Salmonella typhimurium (strain 14028s / SGSC 2262) OX	588858 GN	sodA	PE	3 SV	1
614	421847	A0A0F6B6L1|A0A0F6B6L1_SALT1	33.31	32	5	5	Carbamidomethylation		1070000000	6410000000	921000000	21200000000	7940000000	31500000000	9090000000	4860000000	7220000000	19200000000	3060000000	24300000000	1.00:0.53:0.79:2.11:0.34:2.67	8770000000	20200000000	7060000000	15500000000	1.00:2.20	26265	Uncharacterized protein OS	Salmonella typhimurium (strain 14028s / SGSC 2262) OX	588858 GN	yggN	PE	4 SV	1
550	421382	A0A0F6AZ46|A0A0F6AZ46_SALT1	33.12	12	2	2			18800000000	16900000000	5860000000	14300000000	425000000	8730000000	18800000000	16900000000	5860000000	14300000000	425000000	8730000000	1.00:0.90:0.31:0.76:0.02:0.47	13800000000	7820000000	13800000000	7820000000	1.00:0.57	26926	Nitroreductase A OS	Salmonella typhimurium (strain 14028s / SGSC 2262) OX	588858 GN	mdaA	PE	3 SV	1
675	421388	A0A0F6AZD7|A0A0F6AZD7_SALT1	33.08	27	5	5	Carbamidomethylation		23000000000	17600000000	11800000000	28700000000	14900000000	31600000000	15200000000	12400000000	732000000	24100000000	10200000000	22300000000	1.00:0.82:0.48:1.59:0.67:1.47	17500000000	25100000000	11700000000	18900000000	1.00:1.62	27432	3-deoxy-manno-octulosonate cytidylyltransferase OS	Salmonella typhimurium (strain 14028s / SGSC 2262) OX	588858 GN	kdsB	PE	3 SV	1
1443	421865	A0A0F6AX41|A0A0F6AX41_SALT1	33.05	52	3	3	Carbamidomethylation		106000000000	70000000000	7640000000	3510000000	5160000000	64400000000	106000000000	70000000000	7640000000	3510000000	5160000000	64400000000	1.00:0.66:0.72:0.03:0.49:0.61	84100000000	39900000000	84100000000	39900000000	1.00:0.47	9613	Rho-binding antiterminator OS	Salmonella typhimurium (strain 14028s / SGSC 2262) OX	588858 GN	rof	PE	4 SV	1
85	421165	A0A0F6B7D9|A0A0F6B7D9_SALT1	32.39	43	15	15			174000000000	13300000000	130000000000	310000000000	168000000000	38600000000	50300000000	43200000000	47800000000	92200000000	78200000000	120000000000	1.00:0.86:0.95:1.83:1.55:2.39	145000000000	288000000000	47100000000	96900000000	1.00:2.06	47326	Periplasmic serine endoprotease DegP-like OS	Salmonella typhimurium (strain 14028s / SGSC 2262) OX	588858 GN	degQ	PE	3 SV	1
910	421656	A0A0F6B791|A0A0F6B791_SALT1	32.36	13	2	2	Carbamidomethylation		1780000000	2360000000	1440000000	4810000000	2460000000	2460000000	1780000000	2360000000	1440000000	4810000000	2460000000	2460000000	1.00:1.32:0.81:2.70:1.38:1.38	1860000000	3240000000	1860000000	3240000000	1.00:1.74	41802	Octaprenyl diphosphate synthase OS	Salmonella typhimurium (strain 14028s / SGSC 2262) OX	588858 GN	ispB	PE	3 SV	1
481	421430	A0A0F6AYR0|A0A0F6AYR0_SALT1	31.99	20	4	4	Carbamidomethylation		8620000000	8090000000	803000000	25300000000	9090000000	8840000000	8090000000	7550000000	773000000	23800000000	903000000	8730000000	1.00:0.93:0.96:2.94:1.12:1.08	8240000000	14400000000	7790000000	13800000000	1.00:1.78	43160	Phospho-2-dehydro-3-deoxyheptonate aldolase OS	Salmonella typhimurium (strain 14028s / SGSC 2262) OX	588858 GN	aroG	PE	3 SV	1
208	421268	A0A0F6AXS8|A0A0F6AXS8_SALT1	31.79	33	7	7			15700000000	11300000000	9050000000	49700000000	1830000000	27400000000	10700000000	7160000000	6100000000	27500000000	10600000000	2140000000	1.00:0.67:0.57:2.56:0.99:1.99	12000000000	31800000000	8000000000	19800000000	1.00:2.48	46176	ATP-dependent Clp protease ATP-binding subunit ClpX OS	Salmonella typhimurium (strain 14028s / SGSC 2262) OX	588858 GN	clpX	PE	3 SV	1
257	424416	A0A0F6B2L1|A0A0F6B2L1_SALT1	31.7	2	1	1			471000000	454000000	297000000	4740000000	179000000	370000000	471000000	454000000	297000000	4740000000	179000000	370000000	1.00:0.96:0.63:10.06:0.38:0.78	40800000	1760000000	40800000	1760000000	1.00:4.33	55922	Glucose-6-phosphate 1-dehydrogenase OS	Salmonella typhimurium (strain 14028s / SGSC 2262) OX	588858 GN	zwf	PE	3 SV	1
703	422237	A0A0F6B1S5|A0A0F6B1S5_SALT1	31.61	4	1	1	Carbamidomethylation		462000000	253000000	77500000	1350000000	261000000	175000000	462000000	253000000	77500000	1350000000	261000000	175000000	1.00:0.55:0.17:2.92:0.57:0.38	264000000	596000000	264000000	596000000	1.00:2.26	36417	D-lactate dehydrogenase OS	Salmonella typhimurium (strain 14028s / SGSC 2262) OX	588858 GN	ldhA	PE	3 SV	1
1229	421846	A0A0F6B006|A0A0F6B006_SALT1	31.37	59	4	4			23100000000	14500000000	21600000000	7940000000	3170000000	14000000000	19600000000	12900000000	1880000000	6570000000	2830000000	1330000000	1.00:0.66:0.96:0.33:0.14:0.68	19700000000	8350000000	17100000000	7570000000	1.00:0.44	10568	Anti-sigma28 factor FlgM OS	Salmonella typhimurium (strain 14028s / SGSC 2262) OX	588858 GN	flgM	PE	4 SV	1
325	421464	A0A0F6AYY5|A0A0F6AYY5_SALT1	30.93	47	8	8			46700000000	43900000000	33900000000	140000000000	53700000000	83600000000	29200000000	2780000000	20800000000	8050000000	33200000000	53300000000	1.00:0.95:0.71:2.76:1.14:1.82	41500000000	92400000000	25900000000	5570000000	1.00:2.15	26702	Glutamine ABC transporter ATP-binding protein OS	Salmonella typhimurium (strain 14028s / SGSC 2262) OX	588858 GN	glnQ	PE	4 SV	1
345	421207	A0A0F6AWD0|A0A0F6AWD0_SALT1	30.91	17	5	5	Carbamidomethylation		40300000000	26200000000	15300000000	2400000000	7350000000	16900000000	33400000000	17600000000	12100000000	17000000000	6370000000	12900000000	1.00:0.53:0.36:0.51:0.19:0.39	27200000000	16100000000	21000000000	12100000000	1.00:0.57	41313	Chaperone protein DnaJ OS	Salmonella typhimurium (strain 14028s / SGSC 2262) OX	588858 GN	dnaJ	PE	3 SV	1
1287	421848	A0A0F6B5Z5|A0A0F6B5Z5_SALT1	30.75	11	1	1			45300000	391000000	525000000	550000000	7970000	10800000	45300000	391000000	525000000	550000000	7970000	10800000	1.00:0.86:1.16:1.22:0.02:0.02	456000000	190000000	456000000	190000000	1.00:0.42	23192	Protein-L-isoaspartate O-methyltransferase OS	Salmonella typhimurium (strain 14028s / SGSC 2262) OX	588858 GN	pcm	PE	3 SV	1
366	421470	A0A0F6B2M8|A0A0F6B2M8_SALT1	30.75	36	6	6	Carbamidomethylation		84800000000	48600000000	56600000000	28600000000	42800000000	47200000000	59600000000	34200000000	42400000000	14100000000	30100000000	41500000000	1.00:0.57:0.71:0.24:0.51:0.70	63300000000	39500000000	45400000000	28600000000	1.00:0.63	26419	Probable transcriptional regulatory protein YebC OS	Salmonella typhimurium (strain 14028s / SGSC 2262) OX	588858 GN	yebC	PE	3 SV	1
1316	421765	A0A0F6AXP2|A0A0F6AXP2_SALT1	30.59	45	5	5			69300000000	60400000000	38500000000	145000000000	31900000000	88600000000	52900000000	45900000000	28300000000	110000000000	30900000000	76800000000	1.00:0.87:0.54:2.08:0.58:1.45	56100000000	88400000000	4240000000	72600000000	1.00:1.71	15689	Transcription antitermination protein NusB OS	Salmonella typhimurium (strain 14028s / SGSC 2262) OX	588858 GN	nusB	PE	3 SV	1
195	421198	A0A0F6B7G6|A0A0F6B7G6_SALT1	30.5	45	11	11	Carbamidomethylation		81100000000	76700000000	65000000000	143000000000	79300000000	93600000000	40800000000	31300000000	25400000000	72700000000	38400000000	43500000000	1.00:0.77:0.62:1.78:0.94:1.06	7420000000	105000000000	32500000000	5150000000	1.00:1.59	36952	Rod shape-determining protein OS	Salmonella typhimurium (strain 14028s / SGSC 2262) OX	588858 GN	mreB	PE	4 SV	1
921	421400	A0A0F6B9G1|A0A0F6B9G1_SALT1	30.3	9	2	2			1560000000	150000000	112000	1540000000	2690000000	2940000000	1560000000	150000000	112000	1540000000	2690000000	2940000000	1.00:0.96:0.72:0.99:1.73:1.89	1390000000	2390000000	1390000000	2390000000	1.00:1.72	38129	Stress response kinase A OS	Salmonella typhimurium (strain 14028s / SGSC 2262) OX	588858 GN	yihE	PE	3 SV	1
65	421158	A0A0F6B3D9|A0A0F6B3D9_SALT1	30.2	39	14	14	Carbamidomethylation		181000000000	176000000000	100000000000	356000000000	207000000000	193000000000	80400000000	66100000000	57700000000	190000000000	113000000000	101000000000	1.00:0.82:0.72:2.36:1.40:1.26	152000000000	252000000000	68100000000	13500000000	1.00:1.98	48104	CDP-6-deoxy-D-xylo-4-hexulose-3-dehydrase OS	Salmonella typhimurium (strain 14028s / SGSC 2262) OX	588858 GN	rfbH	PE	3 SV	1
983	422042	A0A0F6B5A9|A0A0F6B5A9_SALT1	30.15	59	5	5			1210000000000	1300000000000	383000000000	635000000000	122000000000	62500000000	1160000000000	1260000000000	360000000000	615000000000	116000000000	603000000000	1.00:1.08:0.31:0.53:0.10:0.52	962000000000	461000000000	925000000000	445000000000	1.00:0.48	9235	30S ribosomal protein S16 OS	Salmonella typhimurium (strain 14028s / SGSC 2262) OX	588858 GN	rpsP	PE	3 SV	1
283	421285	A0A0F6AZZ8|A0A0F6AZZ8_SALT1	30.1	42	6	6			59500000000	49200000000	40000000000	188000000000	25700000000	77500000000	48500000000	41500000000	3260000000	150000000000	23000000000	7270000000	1.00:0.86:0.67:3.10:0.48:1.50	49600000000	97200000000	40800000000	82000000000	1.00:2.01	24463	Glutaredoxin 2 OS	Salmonella typhimurium (strain 14028s / SGSC 2262) OX	588858 GN	grxB	PE	4 SV	1
1007	421431	A0A0F6AWT3|A0A0F6AWT3_SALT1	30.01	16	2	2			3660000000	4560000000	345000000	198000000	1410000000	1500000000	3660000000	4560000000	345000000	198000000	1410000000	1500000000	1.00:1.24:0.94:0.54:0.39:0.41	3890000000	1630000000	3890000000	1630000000	1.00:0.42	22795	Dephospho-CoA kinase OS	Salmonella typhimurium (strain 14028s / SGSC 2262) OX	588858 GN	coaE	PE	3 SV	1
309	421256	A0A0F6B0N2|A0A0F6B0N2_SALT1	29.92	14	3	3	Carbamidomethylation		9150000000	8130000000	9580000000	22700000000	10300000000	18400000000	9150000000	8130000000	9580000000	22700000000	10300000000	18400000000	1.00:0.89:1.05:2.48:1.12:2.01	8960000000	17100000000	8960000000	17100000000	1.00:1.91	30785	Exonuclease III OS	Salmonella typhimurium (strain 14028s / SGSC 2262) OX	588858 GN	xthA	PE	4 SV	1
94	421191	A0A0F6B955|A0A0F6B955_SALT1	29.7	78	23	23	Oxidation (M)		791000000000	639000000000	553000000000	945000000000	724000000000	1500000000000	278000000000	21500000000	176000000000	357000000000	253000000000	505000000000	1.00:0.78:0.63:1.29:0.91:1.82	66100000000	1060000000000	223000000000	372000000000	1.00:1.67	30963	D-ribose transporter subunit RbsB OS	Salmonella typhimurium (strain 14028s / SGSC 2262) OX	588858 GN	rbsB	PE	4 SV	1
73	421190	A0A0F6B9E9|A0A0F6B9E9_SALT1	29.49	46	11	11	Carbamidomethylation	Oxidation (M)	84400000000	70800000000	69000000000	251000000000	67700000000	193000000000	47300000000	33100000000	33200000000	14200000000	16900000000	105000000000	1.00:0.70:0.70:3.00:0.36:2.22	74700000000	171000000000	37900000000	87900000000	1.00:2.32	41004	3-ketoacyl-CoA thiolase OS	Salmonella typhimurium (strain 14028s / SGSC 2262) OX	588858 GN	fadA	PE	3 SV	1
1533	421976	A0A0F6AY11|A0A0F6AY11_SALT1	29.47	13	2	2			3610000000	3190000000	1960000000	13600000000	770000000	4310000000	3610000000	3190000000	1960000000	13600000000	770000000	4310000000	1.00:0.88:0.54:3.77:0.21:1.19	2920000000	6230000000	2920000000	6230000000	1.00:2.14	28915	Uncharacterized protein OS	Salmonella typhimurium (strain 14028s / SGSC 2262) OX	588858 GN	ylbA	PE	4 SV	1
301	421332	A0A0F6B2D3|A0A0F6B2D3_SALT1	29.22	7	2	2			2510000000	5990000000	3070000000	11900000000	8140000000	2890000000	2510000000	5990000000	3070000000	11900000000	8140000000	2890000000	1.00:2.38:1.22:4.72:3.24:1.15	3860000000	7630000000	3860000000	7630000000	1.00:1.98	49052	L-serine deaminase I/L-threonine deaminase I OS	Salmonella typhimurium (strain 14028s / SGSC 2262) OX	588858 GN	sdaA	PE	4 SV	1
982	421994	A0A0F6B7M7|A0A0F6B7M7_SALT1	29.14	43	3	3	Carbamidomethylation		783000000000	790000000000	411000000000	269000000000	129000000000	65800000000	783000000000	790000000000	411000000000	269000000000	129000000000	65800000000	1.00:1.01:0.52:0.34:0.16:0.84	661000000000	352000000000	661000000000	352000000000	1.00:0.53	9722	30S ribosomal protein S17 OS	Salmonella typhimurium (strain 14028s / SGSC 2262) OX	588858 GN	rpsQ	PE	3 SV	1
13	421104	A0A0F6AXS5|A0A0F6AXS5_SALT1	28.79	66	33	33	Oxidation (M)		1170000000000	988000000000	725000000000	1730000000000	890000000000	1810000000000	274000000000	201000000000	129000000000	411000000000	236000000000	363000000000	1.00:0.73:0.47:1.50:0.86:1.33	96200000000	1470000000000	201000000000	337000000000	1.00:1.67	48067	Trigger factor OS	Salmonella typhimurium (strain 14028s / SGSC 2262) OX	588858 GN	tig	PE	3 SV	1
1219	422106	A0A0F6AXZ0|A0A0F6AXZ0_SALT1	28.23	11	2	2			1200000000	1030000000	862000000	2970000000	2450000000	2730000000	1200000000	1030000000	862000000	2970000000	2450000000	2730000000	1.00:0.86:0.72:2.47:2.04:2.27	1030000000	2720000000	1030000000	2720000000	1.00:2.63	24485	Putative ABC transporter ATP-binding protein YbbA OS	Salmonella typhimurium (strain 14028s / SGSC 2262) OX	588858 GN	ybbA	PE	4 SV	1
1	421086	A0A0F6BAJ3|A0A0F6BAJ3_SALT1	27.87	91	49	49	Carbamidomethylation	Oxidation (M)	13000000000000	9060000000000	9120000000000	4690000000000	4280000000000	5240000000000	2010000000000	161000000	157000000000	91400000000	1050000000000	1080000000000	1.00:0.80:0.78:0.46:0.52:0.54	10400000000000	4740000000000	1730000000000	1010000000000	1.00:0.59	57286	60 kDa chaperonin OS	Salmonella typhimurium (strain 14028s / SGSC 2262) OX	588858 GN	groEL	PE	3 SV	1
651	421573	A0A0F6B0L9|A0A0F6B0L9_SALT1	27.66	66	6	6	Carbamidomethylation		131000000000	11900000000	100000000000	34300000000	24300000000	6150000	74700000000	75100000000	8230000000	22400000000	23000000000	48600000000	1.00:1.00:1.10:0.30:0.31:0.65	117000000000	40100000000	77400000000	31300000000	1.00:0.41	16682	Peptide methionine sulfoxide reductase MsrB OS	Salmonella typhimurium (strain 14028s / SGSC 2262) OX	588858 GN	yeaA	PE	3 SV	1
545	421477	A0A0F6B1W1|A0A0F6B1W1_SALT1	27.51	82	8	8	Carbamidomethylation		1270000000000	955000000000	953000000000	1670000000000	1420000000000	2120000000000	779000000000	603000000000	665000000000	931000000000	1070000000000	1440000000000	1.00:0.77:0.85:1.19:1.37:1.85	106000000000	1740000000000	682000000000	1150000000000	1.00:1.68	18026	Thiol peroxidase OS	Salmonella typhimurium (strain 14028s / SGSC 2262) OX	588858 GN	tpx	PE	3 SV	1
328	421159	A0A0F6AY22|A0A0F6AY22_SALT1	27.46	28	9	9	Carbamidomethylation		109000000000	58200000000	4880000000	22300000000	23800000000	46900000000	92100000000	40600000000	39600000000	11100000000	17100000000	33500000000	1.00:0.44:0.43:0.12:0.19:0.36	71900000000	31000000000	57500000000	20500000000	1.00:0.36	52257	Cysteine--tRNA ligase OS	Salmonella typhimurium (strain 14028s / SGSC 2262) OX	588858 GN	cysS	PE	3 SV	1
1173	421891	A0A0F6B6E3|A0A0F6B6E3_SALT1	27.24	33	3	3			17600000000	17600000000	14700000000	5990000000	8480000000	1140000000	17600000000	17600000000	14700000000	5990000000	8480000000	1140000000	1.00:1.00:0.83:0.34:0.48:0.65	16700000000	8630000000	16700000000	8630000000	1.00:0.52	11899	UPF0267 protein YqfB OS	Salmonella typhimurium (strain 14028s / SGSC 2262) OX	588858 GN	yqfB	PE	3 SV	1
304	421353	A0A0F6AYH8|A0A0F6AYH8_SALT1	26.99	44	7	7	Carbamidomethylation		90500000000	78200000000	4940000000	235000000000	23500000000	109000000000	48800000000	44100000000	28000000000	158000000000	9750000000	56600000000	1.00:0.90:0.57:3.23:0.20:1.16	72700000000	123000000000	40300000000	74700000000	1.00:1.85	29632	Glucosamine-6-phosphate deaminase OS	Salmonella typhimurium (strain 14028s / SGSC 2262) OX	588858 GN	nagB	PE	3 SV	1
130	421850	A0A0F6AX28|A0A0F6AX28_SALT1	26.63	9	5	5			9640000000	3860000000	5020000000	17200000000	8200000000	10500000000	7100000000	303000	4360000000	12200000000	6630000000	8600000000	1.00:0.43:0.61:1.71:0.93:1.21	6170000000	12000000000	4830000000	9130000000	1.00:1.89	89527	Outer membrane protein assembly factor BamA OS	Salmonella typhimurium (strain 14028s / SGSC 2262) OX	588858 GN	yaeT	PE	3 SV	1
844	421563	A0A0F6B409|A0A0F6B409_SALT1	26.59	31	4	4			15700000000	14300000000	11500000000	40400000000	12300000000	2860000000	1320000000	11600000000	9740000000	35800000000	8150000000	24100000000	1.00:0.88:0.74:2.71:0.62:1.82	13800000000	27100000000	1150000000	22700000000	1.00:1.97	26854	Ubiquinone biosynthesis O-methyltransferase OS	Salmonella typhimurium (strain 14028s / SGSC 2262) OX	588858 GN	ubiG	PE	3 SV	1
643	421537	A0A0F6BA26|A0A0F6BA26_SALT1	26.54	24	4	4			27100000000	21600000000	12000000000	14300000000	2410000000	8100000000	25500000000	21200000000	11100000000	14100000000	1910000000	7630000000	1.00:0.83:0.44:0.55:0.07:0.30	20200000000	8270000000	19200000000	7860000000	1.00:0.41	24769	Peptidase E OS	Salmonella typhimurium (strain 14028s / SGSC 2262) OX	588858 GN	pepE	PE	3 SV	1
324	421377	A0A0F6B5M7|A0A0F6B5M7_SALT1	26.35	67	9	9	Carbamidomethylation	Oxidation (M)	344000000000	346000000000	276000000000	199000000000	76800000000	317000000000	246000000000	234000000000	179000000000	137000000000	28200000000	226000000000	1.00:0.95:0.72:0.56:0.11:0.92	322000000000	198000000000	220000000000	131000000000	1.00:0.59	19308	S-ribosylhomocysteine lyase OS	Salmonella typhimurium (strain 14028s / SGSC 2262) OX	588858 GN	luxS	PE	3 SV	1
682	421808	A0A0F6AXS6|A0A0F6AXS6_SALT1	26.24	24	3	3	Oxidation (M)		60700000000	61200000000	26000000000	253000000000	13200000000	66700000000	58000000000	55900000000	25200000000	240000000000	1180000	65200000000	1.00:0.96:0.44:4.14:0.20:1.12	49300000000	111000000000	4640000000	106000000000	1.00:2.28	23177	ATP-dependent Clp protease proteolytic subunit OS	Salmonella typhimurium (strain 14028s / SGSC 2262) OX	588858 GN	clpP	PE	3 SV	1
855	421748	A0A0F6B7A9|A0A0F6B7A9_SALT1	26.18	43	4	4	Carbamidomethylation		15100000000	14300000000	10800000000	895000000	2720000000	7360000000	13600000000	13600000000	10400000000	8330000000	2280000000	7040000000	1.00:1.00:0.76:0.61:0.17:0.52	13400000000	6340000000	12500000000	5880000000	1.00:0.47	17915	Sugar-specific enzyme IIA component of PTS OS	Salmonella typhimurium (strain 14028s / SGSC 2262) OX	588858 GN	ptsN	PE	4 SV	1
1427	421958	A0A0F6AYD3|A0A0F6AYD3_SALT1	26.03	38	2	2	Oxidation (M)		49000000000	41900000000	22600000000	15900000000	14100000000	13200000000	46200000000	41800000000	22200000000	13600000000	14000000000	1320000000	1.00:0.91:0.48:0.29:0.30:0.29	37800000000	14400000000	36700000000	13600000000	1.00:0.37	9799	UPF0250 protein YbeD OS	Salmonella typhimurium (strain 14028s / SGSC 2262) OX	588858 GN	ybeD	PE	3 SV	1
287	421370	A0A0F6AZW3|A0A0F6AZW3_SALT1	25.99	33	5	5			15000000000	17400000000	17200000000	41000000000	25400000000	1750000000	11500000000	14100000000	14900000000	35600000000	24400000000	16400000000	1.00:1.23:1.29:3.09:2.12:1.43	16600000000	28000000000	13500000000	25500000000	1.00:1.89	35034	Glyoxylate/hydroxypyruvate reductase A OS	Salmonella typhimurium (strain 14028s / SGSC 2262) OX	588858 GN	ycdW	PE	3 SV	1
892	421599	A0A0F6B6G5|A0A0F6B6G5_SALT1	25.79	29	5	5			22200000000	17200000000	13100000000	62300000000	18900000000	36500000000	1970000000	15800000000	12000000000	51200000000	1730000000	31100000000	1.00:0.80:0.61:2.60:0.88:1.58	17500000000	39200000000	1590000000	33200000000	1.00:2.10	26496	Uncharacterized protein OS	Salmonella typhimurium (strain 14028s / SGSC 2262) OX	588858 GN	yggE	PE	4 SV	1
926	421941	A0A0F6AXK0|A0A0F6AXK0_SALT1	25.73	51	3	3	Oxidation (M)		271000000000	245000000000	19600000000	149000000000	13300000000	164000000000	264000000000	241000000000	193000000000	148000000000	13000000000	154000000000	1.00:0.92:0.73:0.56:0.05:0.59	237000000000	109000000000	233000000000	105000000000	1.00:0.45	10113	Anti-adapter protein IraP OS	Salmonella typhimurium (strain 14028s / SGSC 2262) OX	588858 GN	yaiB	PE	3 SV	1
1454	427867	A0A0F6B832|A0A0F6B832_SALT1	25.54	11	1	1			4090000000	2700000000	1030000000	5640000000	3590000000	3300000000	4090000000	2700000000	1030000000	5640000000	3590000000	3300000000	1.00:0.66:0.25:1.38:0.88:0.81	2600000000	4180000000	2600000000	4180000000	1.00:1.60	14480	PanD regulatory factor OS	Salmonella typhimurium (strain 14028s / SGSC 2262) OX	588858 GN	yhhK	PE	3 SV	1
51	421139	A0A0F6B0L7|A0A0F6B0L7_SALT1	25.31	78	25	25	Carbamidomethylation	Oxidation (M)	2190000000000	1610000000000	171000000000	3190000000000	3160000000000	4220000000000	811000000000	588000000000	671000000000	913000000000	1230000000000	1580000000000	1.00:0.73:0.83:1.13:1.52:1.95	1840000000000	352000000000	690000000000	1240000000000	1.00:1.80	35587	Glyceraldehyde-3-phosphate dehydrogenase OS	Salmonella typhimurium (strain 14028s / SGSC 2262) OX	588858 GN	gapA	PE	3 SV	1
1598	422085	A0A0F6AWT1|A0A0F6AWT1_SALT1	25.22	75	2	2	Carbamidomethylation		3320000	29900000000	22000000000	1850000000	1370000000	19400000000	3320000	29900000000	22000000000	1850000000	1370000000	19400000000	1.00:0.90:0.66:0.06:0.41:0.58	28400000000	11600000000	28400000000	11600000000	1.00:0.41	7050	DNA gyrase inhibitor YacG OS	Salmonella typhimurium (strain 14028s / SGSC 2262) OX	588858 GN	yacG	PE	3 SV	1
371	421592	A0A0F6B9G2|A0A0F6B9G2_SALT1	25.19	35	6	6			431000000000	285000000000	258000000000	20800000000	128000000000	197000000000	36900000000	244000000000	227000000000	189000000000	122000000000	173000000000	1.00:0.66:0.62:0.51:0.33:0.47	324000000000	177000000000	280000000000	162000000000	1.00:0.58	22911	Thiol:disulfide interchange protein OS	Salmonella typhimurium (strain 14028s / SGSC 2262) OX	588858 GN	dsbA	PE	3 SV	1
498	421646	A0A0F6B157|A0A0F6B157_SALT1	24.98	11	2	2	Carbamidomethylation		4260000000	1730000000	1960000000	10500000000	1890000000	3700000000	4260000000	1730000000	1960000000	10500000000	1890000000	3700000000	1.00:0.41:0.46:2.47:0.44:0.87	2650000000	5370000000	2650000000	5370000000	1.00:2.03	36236	Adenosine deaminase OS	Salmonella typhimurium (strain 14028s / SGSC 2262) OX	588858 GN	add	PE	3 SV	1
1240	422102	A0A0F6B8I2|A0A0F6B8I2_SALT1	24.89	30	2	2			1730000000	1220000000	1870000000	5810000000	6560000000	31000000000	1730000000	1220000000	1870000000	5810000000	6560000000	31000000000	1.00:0.70:1.08:3.36:3.79:17.90	1610000000	14400000000	1610000000	14400000000	1.00:8.99	8123	Putative cytoplasmic protein OS	Salmonella typhimurium (strain 14028s / SGSC 2262) OX	588858 GN	STM14_4446	PE	4 SV	1
1099	421938	A0A0F6B946|A0A0F6B946_SALT1	24.89	30	3	3	Carbamidomethylation		50900000000	43300000000	21100000000	6530000000	39400000000	97000000000	50900000000	43300000000	21100000000	6530000000	39400000000	97000000000	1.00:0.85:0.41:1.28:0.77:1.91	38400000000	67200000000	38400000000	67200000000	1.00:1.75	15751	Flavodoxin OS	Salmonella typhimurium (strain 14028s / SGSC 2262) OX	588858 GN	mioC	PE	4 SV	1
20	421103	A0A0F6B076|A0A0F6B076_SALT1	24.62	68	27	24	Carbamidomethylation	Oxidation (M)	1060000000000	743000000000	757000000000	2880000000000	864000000000	1320000000000	443000000000	323000000000	349000000000	1010000000000	363000000000	702000000000	1.00:0.73:0.79:2.29:0.82:1.58	854000000000	1690000000000	372000000000	693000000000	1.00:1.87	45832	Isocitrate dehydrogenase [NADP] OS	Salmonella typhimurium (strain 14028s / SGSC 2262) OX	588858 GN	icdA	PE	4 SV	1
538	421759	A0A0F6AXJ6|A0A0F6AXJ6_SALT1	24.61	10	2	2	Carbamidomethylation		3220000000	3290000000	3500000000	16400000000	7130000000	5440000000	3220000000	3290000000	3500000000	16400000000	7130000000	5440000000	1.00:1.02:1.09:5.10:2.22:1.69	3340000000	9670000000	3340000000	9670000000	1.00:2.90	39357	D-alanine--D-alanine ligase OS	Salmonella typhimurium (strain 14028s / SGSC 2262) OX	588858 GN	ddl_1	PE	3 SV	1
502	421685	A0A0F6B860|A0A0F6B860_SALT1	24.6	90	10	10	Carbamidomethylation	Oxidation (M)	1970000000000	205000000000	1250000000000	788000000000	546000000000	1110000000000	1240000000000	1130000000000	770000000000	462000000000	316000000000	806000000000	1.00:0.91:0.62:0.37:0.26:0.65	1760000000000	815000000000	1040000000000	528000000000	1.00:0.51	16080	Universal stress protein OS	Salmonella typhimurium (strain 14028s / SGSC 2262) OX	588858 GN	uspA	PE	3 SV	1
727	421389	A0A0F6AZZ3|A0A0F6AZZ3_SALT1	24.57	8	2	2			10000000000	9000000000	6630000000	7970000000	1500000000	5580000000	10000000000	9000000000	6630000000	7970000000	1500000000	5580000000	1.00:0.90:0.66:0.79:0.15:0.56	8560000000	5020000000	8560000000	5020000000	1.00:0.59	40664	N-methyl-L-tryptophan oxidase OS	Salmonella typhimurium (strain 14028s / SGSC 2262) OX	588858 GN	solA	PE	3 SV	1
1152	422789	A0A0F6AZS7|A0A0F6AZS7_SALT1	24.44	6	1	1			763000000	853000000	82200000	5080000000	9760000000	918000000	763000000	853000000	82200000	5080000000	9760000000	918000000	1.00:1.12:1.08:6.66:12.78:12.03	81300000	8000000000	81300000	8000000000	1.00:9.85	33647	Putative periplasmic protein OS	Salmonella typhimurium (strain 14028s / SGSC 2262) OX	588858 GN	STM14_1259	PE	4 SV	1
639	421325	A0A0F6B3C6|A0A0F6B3C6_SALT1	24.38	12	2	2	Carbamidomethylation		10800000000	7130000000	552000000	6990000000	4500000000	4170000000	10800000000	7130000000	552000000	6990000000	4500000000	4170000000	1.00:0.66:0.51:0.65:0.42:0.39	7810000000	5220000000	7810000000	5220000000	1.00:0.67	28368	Imidazole glycerol phosphate synthase subunit HisF OS	Salmonella typhimurium (strain 14028s / SGSC 2262) OX	588858 GN	hisF	PE	3 SV	1
5	421095	A0A0F6B7P3|A0A0F6B7P3_SALT1	24.31	63	35	35	Carbamidomethylation	Oxidation (M)	1130000000000	989000000000	643000000000	2170000000000	806000000000	1630000000000	176000000000	201000000000	106000000000	530000000000	157000000000	314000000000	1.00:1.14:0.60:3.00:0.89:1.78	91900000000	1540000000000	161000000000	334000000000	1.00:2.07	77599	Elongation factor G OS	Salmonella typhimurium (strain 14028s / SGSC 2262) OX	588858 GN	fusA	PE	3 SV	1
650	421472	A0A0F6B7B4|A0A0F6B7B4_SALT1	24.27	37	3	3	Carbamidomethylation		146000000000	104000000000	86200000000	98600000000	39700000000	67800000000	146000000000	104000000000	86200000000	98600000000	39700000000	67800000000	1.00:0.71:0.59:0.67:0.27:0.46	112000000000	68700000000	112000000000	68700000000	1.00:0.61	22903	Glyoxalase OS	Salmonella typhimurium (strain 14028s / SGSC 2262) OX	588858 GN	yhbL	PE	3 SV	1
82	421127	A0A0F6B416|A0A0F6B416_SALT1	24.19	41	10	10	Carbamidomethylation		136000000000	106000000000	50800000000	75500000000	26800000000	6890000000	7310000000	65500000000	29500000000	36400000000	13700000000	51200000000	1.00:0.90:0.40:0.50:0.19:0.70	97700000000	57100000000	56000000000	33800000000	1.00:0.60	40425	Glycerophosphodiester phosphodiesterase OS	Salmonella typhimurium (strain 14028s / SGSC 2262) OX	588858 GN	glpQ	PE	4 SV	1
1223	423405	A0A0F6B3N1|A0A0F6B3N1_SALT1	24.18	5	1	1			174000000	78100000	27000000	11600000000	1610000000	217000000	174000000	78100000	27000000	11600000000	1610000000	217000000	1.00:0.45:1.55:64.00:9.25:12.47	174000000	512000	174000000	512000	1.00:29.40	26831	Acetoin dehydrogenase OS	Salmonella typhimurium (strain 14028s / SGSC 2262) OX	588858 GN	yohF	PE	4 SV	1
1014	421929	A0A0F6B0X1|A0A0F6B0X1_SALT1	24	49	4	3			35600000000	25100000000	22500000000	11700000000	40100000000	31800000000	3520000	2450000000	12800000000	11600000000	12700000000	24300000000	1.00:0.70:0.36:0.33:0.36:0.69	27700000000	27900000000	24100000000	1620000	1.00:0.67	8391	Murein lipoprotein OS	Salmonella typhimurium (strain 14028s / SGSC 2262) OX	588858 GN	lpp	PE	4 SV	1
489	421544	A0A0F6B9D7|A0A0F6B9D7_SALT1	23.99	24	4	4			13800000000	13500000000	13000000000	37800000000	3580000000	20400000000	11700000000	1170000	11900000000	34000000000	2850000000	18700000000	1.00:1.00:1.02:2.90:0.24:1.60	1340000000	20600000000	11800000000	18500000000	1.00:1.57	28136	Ubiquinone/menaquinone biosynthesis C-methyltransferase UbiE OS	Salmonella typhimurium (strain 14028s / SGSC 2262) OX	588858 GN	ubiE	PE	3 SV	1
421	421686	A0A0F6AZP2|A0A0F6AZP2_SALT1	23.9	64	7	7			93100000000	78700000000	73000000000	242000000000	71300000000	200000000000	62000000000	58500000000	51500000000	197000000000	49100000000	140000000000	1.00:0.94:0.83:3.18:0.79:2.26	81600000000	171000000000	57300000000	129000000000	1.00:2.24	14908	Putative cytoplasmic protein OS	Salmonella typhimurium (strain 14028s / SGSC 2262) OX	588858 GN	STM14_1223	PE	4 SV	1
373	421195	A0A0F6AZA0|A0A0F6AZA0_SALT1	23.85	47	8	8	Carbamidomethylation		104000000000	93200000000	65700000000	75300000000	20000000000	68100000000	6230000000	5130000000	33300000000	47800000000	1700000000	32900000000	1.00:0.82:0.53:0.77:0.27:0.53	87800000000	5450000	49000000000	32600000000	1.00:0.66	34684	Thioredoxin reductase OS	Salmonella typhimurium (strain 14028s / SGSC 2262) OX	588858 GN	trxB	PE	3 SV	1
1222	422760	A0A0F6B7I1|A0A0F6B7I1_SALT1	23.77	28	1	1			53000000000	63600000000	28200000000	21400000000	9710000000	54600000000	53000000000	63600000000	28200000000	21400000000	9710000000	54600000000	1.00:1.20:0.53:0.40:0.18:1.03	48300000000	28600000000	48300000000	28600000000	1.00:0.59	11240	DNA-binding protein Fis OS	Salmonella typhimurium (strain 14028s / SGSC 2262) OX	588858 GN	fis	PE	3 SV	1
221	421392	A0A0F6B0P0|A0A0F6B0P0_SALT1	23.72	39	8	8			70800000000	48000000000	105000000000	145000000000	100000000000	152000000000	3860000000	32500000000	61300000000	92500000000	54600000000	99000000000	1.00:0.84:1.59:2.40:1.41:2.56	74500000000	133000000000	44100000000	82000000000	1.00:1.86	18234	Periplasmic protein OS	Salmonella typhimurium (strain 14028s / SGSC 2262) OX	588858 GN	spy	PE	4 SV	1
865	421418	A0A0F6B7K2|A0A0F6B7K2_SALT1	23.66	36	5	5			98300000000	72700000000	43200000000	57200000000	3580000000	43600000000	68900000000	58500000000	34700000000	54300000000	3040000000	33700000000	1.00:0.85:0.50:0.79:0.04:0.49	71400000000	3480000000	54000000000	30400000000	1.00:0.56	19282	Peptide deformylase OS	Salmonella typhimurium (strain 14028s / SGSC 2262) OX	588858 GN	def	PE	3 SV	1
1144	422785	A0A0F6B0P4|A0A0F6B0P4_SALT1	23.63	10	1	1	Carbamidomethylation		2410000000	375000000	1120000000	24300000000	2650000000	10400000000	2410000000	375000000	1120000000	24300000000	2650000000	10400000000	1.00:0.16:0.46:10.10:1.10:4.33	1300000000	12500000000	1300000000	12500000000	1.00:9.59	12162	DNA-binding transcriptional activator OsmE OS	Salmonella typhimurium (strain 14028s / SGSC 2262) OX	588858 GN	osmE	PE	4 SV	1
275	421413	A0A0F6B1T1|A0A0F6B1T1_SALT1	23.52	66	11	11	Carbamidomethylation	Oxidation (M)	1790000000000	1410000000000	1320000000000	1020000000000	437000000000	112000000000	1040000000000	92700000000	768000000000	675000000000	270000000000	611000000000	1.00:0.89:0.74:0.65:0.26:0.59	1510000000000	857000000000	912000000000	518000000000	1.00:0.57	15714	Putative universal stress protein OS	Salmonella typhimurium (strain 14028s / SGSC 2262) OX	588858 GN	ynaF	PE	4 SV	1
14	421089	A0A0F6B9X6|A0A0F6B9X6_SALT1	23.45	92	33	33	Carbamidomethylation	Oxidation (M)	22900000000000	17600000000000	1100000000000	17600000000000	6670000000000	12500000000000	4880000000000	4020000000000	2270000000000	2960000000000	1330000000000	2960000000000	1.00:0.83:0.47:0.61:0.27:0.61	17100000000000	12300000000000	3720000000000	2410000000000	1.00:0.65	43284	Elongation factor Tu OS	Salmonella typhimurium (strain 14028s / SGSC 2262) OX	588858 GN	tuf_2	PE	3 SV	1
370	421312	A0A0F6AXR1|A0A0F6AXR1_SALT1	23.38	62	8	8			416000000000	365000000000	330000000000	185000000000	129000000000	20200000000	246000000000	233000000000	219000000000	12200000000	98200000000	153000000000	1.00:0.95:0.89:0.50:0.40:0.62	370000000000	172000000000	233000000000	124000000000	1.00:0.53	18319	UPF0234 protein YajQ OS	Salmonella typhimurium (strain 14028s / SGSC 2262) OX	588858 GN	yajQ	PE	3 SV	1
1122	421869	A0A0F6AWM2|A0A0F6AWM2_SALT1	23.37	30	3	3	Carbamidomethylation		14400000000	18600000000	1230000000	31000000000	17800000000	3050000000	14400000000	18600000000	1230000000	31000000000	17800000000	3050000000	1.00:1.29:0.85:2.15:1.23:2.12	15100000000	26500000000	15100000000	26500000000	1.00:1.75	17970	Dihydrofolate reductase OS	Salmonella typhimurium (strain 14028s / SGSC 2262) OX	588858 GN	folA	PE	3 SV	1
690	421407	A0A0F6B2P8|A0A0F6B2P8_SALT1	23.22	37	4	4			20800000000	12900000000	5980000000	805000000	2860000000	7640000000	1880000000	11200000000	5380000000	7100000000	2630000000	7330000000	1.00:0.60:0.29:0.38:0.14:0.39	13200000000	6180000000	11800000000	5690000000	1.00:0.48	23920	Protein phosphatase CheZ OS	Salmonella typhimurium (strain 14028s / SGSC 2262) OX	588858 GN	cheZ	PE	3 SV	1
343	421210	A0A0F6B2A3|A0A0F6B2A3_SALT1	23.19	47	10	10	Carbamidomethylation		38200000000	31700000000	29200000000	79500000000	22900000000	63400000000	2180000000	15200000000	15100000000	38300000000	13200000000	37600000000	1.00:0.70:0.69:1.75:0.61:1.72	33000000000	5530000000	17400000000	29700000000	1.00:1.71	38804	Alanine racemase OS	Salmonella typhimurium (strain 14028s / SGSC 2262) OX	588858 GN	dadX	PE	3 SV	1
352	421396	A0A0F6AYY9|A0A0F6AYY9_SALT1	23.19	52	7	7			32900000000	46700000000	23200000000	110000000000	13800000000	109000000000	14300000000	34200000000	14800000000	59200000000	6640000000	8890000000	1.00:2.39:1.03:4.14:0.46:6.22	3430000000	77500000000	21100000000	51600000000	1.00:2.45	18717	DNA protection during starvation protein OS	Salmonella typhimurium (strain 14028s / SGSC 2262) OX	588858 GN	dps	PE	3 SV	1
19	421110	A0A0F6B771|A0A0F6B771_SALT1	23.17	25	12	12	Carbamidomethylation		3200000000	3000000000	30500000000	94500000000	49600000000	6770000000	13000000000	12100000000	10100000000	43300000000	21500000000	33500000000	1.00:0.93:0.78:3.34:1.66:2.59	30800000000	70600000000	11700000000	32800000000	1.00:2.80	97402	Translation initiation factor IF-2 OS	Salmonella typhimurium (strain 14028s / SGSC 2262) OX	588858 GN	infB	PE	3 SV	1
108	421200	A0A0F6AZT8|A0A0F6AZT8_SALT1	23.17	52	17	17	Carbamidomethylation		111000000000	84100000000	102000000000	219000000000	89800000000	200000000000	38700000000	3520000000	34000000000	109000000000	30400000000	74600000000	1.00:0.91:0.88:2.81:0.79:1.93	99300000000	170000000000	36000000000	71300000000	1.00:1.98	45559	Glucose-1-phosphatase/inositol phosphatase OS	Salmonella typhimurium (strain 14028s / SGSC 2262) OX	588858 GN	agp	PE	4 SV	1
1269	422090	A0A0F6B4M6|A0A0F6B4M6_SALT1	23.06	46	2	2			28500000000	18300000000	1600000000	7530000000	7400000000	10700000000	28500000000	18300000000	1600000000	7530000000	7400000000	10700000000	1.00:0.64:0.56:0.26:0.26:0.37	20900000000	8540000000	20900000000	8540000000	1.00:0.41	8308	Putative cytoplasmic protein OS	Salmonella typhimurium (strain 14028s / SGSC 2262) OX	588858 GN	STM14_3035	PE	4 SV	1
898	422636	A0A0F6AX30|A0A0F6AX30_SALT1	22.86	4	1	1			973000000	1890000000	2010000000	833000000	3820000000	4340000000	973000000	1890000000	2010000000	833000000	3820000000	4340000000	1.00:1.95:2.06:0.86:3.93:4.46	1620000000	3000000000	1620000000	3000000000	1.00:1.84	35930	UDP-3-O-(3-hydroxymyristoyl)glucosamine N-acyltransferase OS	Salmonella typhimurium (strain 14028s / SGSC 2262) OX	588858 GN	lpxD	PE	3 SV	1
211	421329	A0A0F6BBE4|A0A0F6BBE4_SALT1	22.79	62	13	13	Carbamidomethylation	Oxidation (M)	198000000000	187000000000	181000000000	495000000000	168000000000	32300000000	11700000000	128000000000	116000000000	312000000000	97400000000	223000000000	1.00:1.09:0.99:2.67:0.83:1.91	188000000000	329000000000	120000000000	211000000000	1.00:1.76	27291	Two-component response regulator OS	Salmonella typhimurium (strain 14028s / SGSC 2262) OX	588858 GN	arcA	PE	4 SV	1
1011	421731	A0A0F6AYV7|A0A0F6AYV7_SALT1	22.78	7	1	1			1130000000	796000000	5160000000	278000000	466000000	461000000	1130000000	796000000	5160000000	278000000	466000000	461000000	1.00:0.70:4.57:0.25:0.41:0.41	2360000000	402000000	2360000000	402000000	1.00:0.17	16892	Molybdopterin synthase large subunit OS	Salmonella typhimurium (strain 14028s / SGSC 2262) OX	588858 GN	moaE	PE	4 SV	1
471	421629	A0A0F6B906|A0A0F6B906_SALT1	22.54	13	3	3	Carbamidomethylation		5990000000	5600000000	1650000000	17700000000	1630000000	5720000000	5990000000	5600000000	1650000000	17700000000	1630000000	5720000000	1.00:0.93:0.28:2.95:0.27:0.96	4410000000	8340000000	4410000000	8340000000	1.00:1.89	40549	Beta sliding clamp OS	Salmonella typhimurium (strain 14028s / SGSC 2262) OX	588858 GN	dnaN	PE	3 SV	1
720	421595	A0A0F6BAM2|A0A0F6BAM2_SALT1	22.45	9	2	2			2250000000	1610000000	1880000000	462000000	639000000	5720000000	2250000000	1610000000	1880000000	462000000	639000000	5720000000	1.00:0.72:0.84:2.05:0.28:2.54	192000000	3660000000	192000000	3660000000	1.00:1.91	46790	N-acetylmuramoyl-l-alanine amidase II OS	Salmonella typhimurium (strain 14028s / SGSC 2262) OX	588858 GN	amiB	PE	4 SV	1
[truncated: 631 more rows]

## Sheet: 37°C LB+ 16°C LB
Protein Group	Protein ID	Accession	Significance	Coverage (%)	#Peptides	#Unique	PTM		aWT37WC-1 Area	WT37WC-2 Area	WT37LB-WC-Wdh Area	WT16LB-WC-1-Wdh Area	WT16LB-WC-2-Wdh Area	WT16LB-WC-3-Wdh Area	aWT37WC-1 Area (top-3 peptides)	WT37WC-2 Area (top-3 peptides)	WT37LB-WC-Wdh Area (top-3 peptides)	WT16LB-WC-1-Wdh Area (top-3 peptides)	WT16LB-WC-2-Wdh Area (top-3 peptides)	WT16LB-WC-3-Wdh Area (top-3 peptides)	Sample Profile (Ratio)	37LB-WC Area	16LB-WC Area	37LB-WC Area (top-3 peptides)	16LB-WC Area (top-3 peptides)	Group Profile (Ratio)	Avg. Mass	Description
[truncated: 1,025 more rows]

[truncated: 6 more sheets: 37°C LB + 12°C LB, 37°C LB + 8°C LB, 37°C PCN + 20°C PCN, 37°C PCN + 16°C PCN, 37°C PCN + 12°C PCN, 37°C PCN + 8°C PCN]
