# Supplementary material for: Effect of Environmental Temperatures on Proteome Composition of Salmonella enterica Serovar Typhimurium
Source: Mol Cell Proteomics. 2022 Jul 2;21(8):100265. doi: 10.1016/j.mcpro.2022.100265 (PMC9396072; doi:10.1016/j.mcpro.2022.100265)
Supplement: Suppl. Table 9 [file mmc15.xlsx]

## Sheet: 37°C LB + 37°C PCN
Peptide	Quality	Significance	m/z	RT range	z	Avg. Area	aWT37WC-1 m/z	aWT37WC-1 RT mean	aWT37WC-1 Normalized Area	WT37WC-2 m/z	WT37WC-2 RT mean	WT37WC-2 Normalized Area	WT37LB-WC-Wdh m/z	WT37LB-WC-Wdh RT mean	WT37LB-WC-Wdh Normalized Area	WT37PCNWC-Neu-1 m/z	WT37PCNWC-Neu-1 RT mean	WT37PCNWC-Neu-1 Normalized Area	WT37PCNWC-Neu-2 m/z	WT37PCNWC-Neu-2 RT mean	WT37PCNWC-Neu-2 Normalized Area	WT37PCNWC-Neu-3 m/z	WT37PCNWC-Neu-3 RT mean	WT37PCNWC-Neu-3 Normalized Area	Sample Profile (Ratio)	37LBWC Normalized Area	37PCNWC Normalized Area	Group Profile (Ratio)	RT mean	Id Count	Accession	PTM
TGQEVSEIEFAPR	87.44	6.1	731.863	82.49 - 86.82	2	4296300	731.862	86.43	8017800	731.865	84.37	6556000	731.864	85.05	6459000	731.863	82.75	1592900	731.863	82.85	1155400	731.863	82.77	1996800	1.00:0.82:0.81:0.20:0.14:0.25	7010900	1581700	1.00:0.23	84.04	6	A0A0F6B2B1|A0A0F6B2B1_SALT1
GKEGMNASPDGVAK	54.88	0.85	454.222	32.14 - 34.91	3	4605600	454.221	34.46	5319200	454.224	32.29	8284900	454.221	33.08	2189600	454.221	32.43	3456700	454.222	32.45	4209500	454.221	32.39	4174000	1.00:1.56:0.41:0.65:0.79:0.78	5264500	3946700	1.00:0.75	32.85	6	A0A0F6AXM4|A0A0F6AXM4_SALT1
LAITYSADQQALK	50.59	1.08	711.386	80.08 - 84.08	2	1280400	711.384	83.85	1856000	711.387	81.91	1434100	711.387	82.57	1232000	711.385	80.26	1018900	711.385	80.32	893200	711.387	80.29	1248000	1.00:0.77:0.66:0.55:0.48:0.67	1507400	1053400	1.00:0.70	81.53	4	A0A0F6AWM7|A0A0F6AWM7_SALT1
IELSSAQQTDVNLPYITADATGPK	47.52	0.26	844.766	104.72 - 109.11	3	6436900	844.765	108.55	5872500	844.769	107.78	6102400	844.767	107.73	6423900	844.766	105	6927500	844.765	105.16	6587300	844.767	105.04	6708200	1.00:1.04:1.09:1.18:1.12:1.14	6132900	6741000	1.00:1.10	106.54	6	A0A0F6AWC9|A0A0F6AWC9_SALT1
ILDNGTVQPLDVKVGDIVIFNDGYGVK	45.67	5.53	963.519	117.83 - 121.94	3	2141900	963.516	121.52	4380700	963.521	120.89	3281800	963.519	120.95	2615700	963.518	118.09	577790	963.518	118.25	815420	963.519	118.16	1180200	1.00:0.75:0.60:0.13:0.19:0.27	3426100	857810	1.00:0.25	119.64	5	A0A0F6BAJ2|A0A0F6BAJ2_SALT1
ATFVVDPQGIIQAIEVTAEGIGR	43.12	9.91	795.433	149.28 - 151.49	3	5363100	795.429	150.92	12954000	795.436	151.02	15043000	795.432	150.83	658360	795.433	149.46	791110	795.433	149.57	1559900	795.433	149.5	1172300	1.00:1.16:0.05:0.06:0.12:0.09	9551700	1174400	1.00:0.12	150.22	6	A0A0F6AY97|A0A0F6AY97_SALT1
ISELSEEQIDTLRDEVAK	41.61	3.32	1038.03	94.31 - 98.52	2	703590	1038.03	98.12	1769000	1038.03	96.68	925520	1038.03	97.07	338620	1038.03	94.55	421790	1038.03	94.72	417150	1038.03	94.62	349450	1.00:0.52:0.19:0.24:0.24:0.20	1011100	396130	1.00:0.39	95.96	6	A0A0F6B7L4|A0A0F6B7L4_SALT1
QIAQMDDEAQAAVFSSTVK	40.53	2	1019.99	94.24 - 98.42	2	653490	1019.99	98.07	1030400	1019.99	96.67	996180	1019.99	97.03	519220	1019.99	94.47	433440	1019.99	94.6	442510	1019.99	94.51	499260	1.00:0.97:0.50:0.42:0.43:0.48	848580	458400	1.00:0.54	95.89	5	A0A0F6B2T1|A0A0F6B2T1_SALT1
SGETGIEEGC(+57.02)LSIPEQR	39.96	1.56	931.434	84.61 - 88.84	2	865290	931.431	88.5	1359000	931.435	86.83	1142800	931.435	87.13	726770	931.435	84.91	651300	931.435	84.99	632830	931.434	84.89	679140	1.00:0.84:0.53:0.48:0.47:0.50	1076200	654430	1.00:0.61	86.21	6	A0A0F6B7K2|A0A0F6B7K2_SALT1	Carbamidomethylation
NLELVASPSIMQR	38.81	0.75	729.393	95.24 - 99.39	2	421640	729.392	99.12	400960	729.394	97.62	578970	729.393	98.19	448110	729.393	95.53	241300	729.394	95.63	126460	729.394	95.51	734030	1.00:1.44:1.12:0.60:0.32:1.83	476010	367260	1.00:0.77	96.94	6	A0A0F6AZ15|A0A0F6AZ15_SALT1
SDDVALPLQFTDAAANK	38.77	0.19	888.445	104.14 - 108.44	2	1028000	888.445	108.16	1424800	888.447	106.88	1112000	888.445	107.03	438880	888.444	104.31	944840	888.444	104.48	1100200	888.446	104.36	1147600	1.00:0.78:0.31:0.66:0.77:0.81	991900	1064200	1.00:1.07	105.87	6	A0A0F6AX08|A0A0F6AX08_SALT1
YVIDELDQIC(+57.02)QR	36.42	9.11	776.377	97.15 - 101.65	2	9204600	776.377	101.17	18521000	776.379	99.71	17172000	776.376	99.99	12823000	776.377	97.43	2284800	776.377	97.55	1282500	776.377	97.46	3145000	1.00:0.93:0.69:0.12:0.07:0.17	16172000	2237400	1.00:0.14	98.89	6	A0A0F6AX15|A0A0F6AX15_SALT1	Carbamidomethylation
SIDEVVIGQSDAPESTK	36.39	6.37	887.939	79.99 - 84.12	2	1326900	887.939	83.81	2714900	887.941	81.93	2144400	887.939	82.36	1692800	887.938	80.24	459860	887.938	80.26	445710	887.939	80.23	503750	1.00:0.79:0.62:0.17:0.16:0.19	2184000	469770	1.00:0.22	81.47	6	A0A0F6B4M6|A0A0F6B4M6_SALT1
IGTISTTGEMSPLDAR	36.32	0.08	824.915	86.78 - 90.77	2	440020	824.916	90.54	543210	824.916	88.82	515260	824.915	89.38	241470	824.915	86.98	603320	824.914	87.1	397370	824.916	86.96	339520	1.00:0.95:0.44:1.11:0.73:0.63	433310	446730	1.00:1.03	88.3	5	A0A0F6AXH6|A0A0F6AXH6_SALT1
LGGGDPDANPR	36.27	2.81	534.757	33.24 - 36.25	2	339730	534.756	35.81	955920	534.759	33.54	242450	534.757	34.17	216290	534.758	33.49	120360	534.757	33.44	235670	534.757	33.41	267690	1.00:0.25:0.23:0.13:0.25:0.28	471550	207910	1.00:0.44	33.97	5	A0A0F6B2M8|A0A0F6B2M8_SALT1
YQAFTQADLTNLR	35.18	2.76	770.892	92.70 - 97.14	2	877850	770.89	96.77	1404700	770.893	95.11	1364200	770.893	95.56	871370	770.892	92.96	523930	770.892	93.09	436500	770.892	93.05	666500	1.00:0.97:0.62:0.37:0.31:0.47	1213400	542310	1.00:0.45	94.42	5	A0A0F6B8K7|A0A0F6B8K7_SALT1
GADVALIGTPDGVK	34.37	2.88	656.86	82.84 - 87.16	2	4667100	656.859	86.68	6771400	656.861	84.81	7243100	656.861	85.42	5513500	656.86	83.17	2198000	656.859	83.18	1085000	656.86	83.15	5191400	1.00:1.07:0.81:0.32:0.16:0.77	6509400	2824800	1.00:0.43	84.4	6	A0A0F6B6G1|A0A0F6B6G1_SALT1
VSLVYGQMNEPPGNR	33.89	4.52	830.902	80.79 - 85.04	2	1490800	830.899	84.75	2118800	830.903	82.63	2713500	830.901	83.13	2026200	830.902	81.06	524010	830.902	81.05	663980	830.902	81.02	898210	1.00:1.28:0.96:0.25:0.31:0.42	2286100	695400	1.00:0.30	82.27	5	A0A0F6B935|A0A0F6B935_SALT1
LSEMQFYVTQDR	33.83	5.71	758.859	89.89 - 94.37	2	817370	758.859	93.96	1895300	758.86	91.97	1579500	758.86	92.59	474170	758.858	90.15	249520	758.859	90.23	209470	758.859	90.17	496260	1.00:0.83:0.25:0.13:0.11:0.26	1316300	318410	1.00:0.24	91.51	6	A0A0F6B0L9|A0A0F6B0L9_SALT1
ATIDGLENMNSPEMVAAK	33.47	0.9	945.951	92.07 - 96.49	2	16159000	945.95	95.94	14437000	945.952	94.5	28101000	945.951	94.82	13263000	945.951	92.35	11858000	945.951	92.43	13243000	945.951	92.33	16052000	1.00:1.95:0.92:0.82:0.92:1.11	18601000	13718000	1.00:0.74	93.73	6	A0A0F6B7L9|A0A0F6B7L9_SALT1
VLC(+57.02)TASIEEGVPR	33.3	1.29	715.869	79.77 - 83.89	2	630050	715.868	83.61	843140	715.87	81.58	871960	715.868	82.34	566530	715.87	79.99	473010	715.87	80.06	378040	715.869	80.01	647620	1.00:1.03:0.67:0.56:0.45:0.77	760540	499560	1.00:0.66	81.27	6	A0A0F6B8N2|A0A0F6B8N2_SALT1	Carbamidomethylation
ASTTISTPDPTPFVR	33.21	0.27	795.413	87.36 - 91.46	2	1534100	795.412	91.14	1805200	795.414	89.47	1708900	795.412	90.05	1313300	795.412	87.66	1447000	795.412	87.75	1235700	795.413	87.62	1694700	1.00:0.95:0.73:0.80:0.68:0.94	1609100	1459100	1.00:0.91	88.95	6	A0A0F6B0M6|A0A0F6B0M6_SALT1
ASSGLNEEEIQK	32.96	0.31	652.821	44.43 - 49.64	2	5917700	652.819	48.94	6496300	652.822	45.28	5282100	652.82	46.63	6974100	652.82	44.85	5358000	652.821	44.84	5900200	652.821	44.83	5495800	1.00:0.81:1.07:0.82:0.91:0.85	6250800	5584700	1.00:0.89	45.9	6	A0A0F6AWC9|A0A0F6AWC9_SALT1
AWTIPVGATAPQAAGK	32.9	3.47	769.921	90.38 - 94.53	2	496360	769.921	94.23	806460	769.922	92.44	837890	769.921	93.15	514950	769.92	90.62	239020	769.92	90.77	218370	769.921	90.61	361470	1.00:1.04:0.64:0.30:0.27:0.45	719770	272950	1.00:0.38	91.97	6	A0A0F6B282|A0A0F6B282_SALT1
LNAGQAGQQLPDDATLR	32.49	0.5	884.452	77.21 - 81.30	2	1039200	884.452	80.95	1522300	884.454	79.07	1309400	884.452	79.59	560940	884.452	77.42	911360	884.452	77.46	941890	884.452	77.45	989530	1.00:0.86:0.37:0.60:0.62:0.65	1130900	947590	1.00:0.84	78.66	6	A0A0F6AWM7|A0A0F6AWM7_SALT1
VTVQSLDVVR	32.08	2.24	558.325	78.78 - 83.54	2	18062000	558.324	82.82	29073000	558.326	80.6	34371000	558.325	81.49	8447400	558.325	79.07	2559900	558.325	79.1	1063700	558.326	79.07	32855000	1.00:1.18:0.29:0.09:0.04:1.13	23964000	12160000	1.00:0.51	80.36	6	A0A0F6B7N6|A0A0F6B7N6_SALT1
QIGTQNDASTELNLSHILIALPENPTSEQVNDAQR	31.9	2.87	1272.97	115.40 - 119.28	3	416870	1272.97	119.05	900240	1272.98	118.23	694640	1272.97	118.36	148570	1272.97	115.58	201250	1272.97	115.77	309940	1272.97	115.65	246580	1.00:0.77:0.17:0.22:0.34:0.27	581150	252590	1.00:0.43	117.1	3	A0A0F6AWM7|A0A0F6AWM7_SALT1
DITLAMDC(+57.02)AASEFYK	31.09	0.94	867.89	114.93 - 119.26	2	326790	867.889	118.93	514070	867.891	117.93	189580	867.89	117.86	429360	867.889	115.19	233570	867.89	115.36	243490	867.89	115.29	350700	1.00:0.37:0.84:0.45:0.47:0.68	377670	275920	1.00:0.73	116.76	5	A0A0F6B623|A0A0F6B623_SALT1	Carbamidomethylation
ELANVQDLTVR	30.86	8.44	629.345	82.68 - 87.14	2	2331300	629.343	86.59	5383300	629.345	84.57	4156700	629.345	85.23	2564700	629.345	82.89	319840	629.345	82.97	126470	629.344	82.88	1436600	1.00:0.77:0.48:0.06:0.02:0.27	4034900	627650	1.00:0.16	84.19	5	A0A0F6B955|A0A0F6B955_SALT1
VTVPLFEAVQK	30.85	7.37	615.859	98.08 - 102.65	2	1973800	615.859	102.25	4308100	615.86	100.46	2698800	615.86	101.38	2994600	615.859	98.48	54880	615.86	98.67	32237	615.859	98.52	1754500	1.00:0.63:0.70:0.02:0.02:0.41	3333800	613870	1.00:0.18	99.96	4	A0A0F6B9G2|A0A0F6B9G2_SALT1
QTIVVDYSAPNVAK	30.82	2.97	752.905	80.89 - 84.81	2	317980	752.904	84.63	596850	752.906	82.7	491020	752.905	83.31	242910	752.904	81.05	166090	752.905	81.16	142030	752.905	81.02	268990	1.00:0.82:0.41:0.28:0.24:0.45	443590	192370	1.00:0.43	82.31	6	A0A0F6B2P0|A0A0F6B2P0_SALT1
ASAPGQISVADLR	30.64	0.13	642.85	80.35 - 84.40	2	189090	642.848	84.21	174280	642.851	82.13	201560	642.849	82.95	177840	642.849	80.61	163410	642.85	80.69	87853	642.85	80.63	329570	1.00:1.16:1.02:0.94:0.50:1.89	184560	193610	1.00:1.05	81.87	4	A0A0F6B0V0|A0A0F6B0V0_SALT1
VANLGSLGDQVNVK	30.4	0.35	707.389	81.05 - 85.54	2	44685000	707.387	84.91	50288000	707.39	83.01	54813000	707.389	83.68	37748000	707.388	81.28	41442000	707.389	81.37	31141000	707.388	81.32	52677000	1.00:1.09:0.75:0.82:0.62:1.05	47616000	41754000	1.00:0.88	82.59	6	A0A0F6BAR1|A0A0F6BAR1_SALT1
IYTLTLAPSLDSATITPQIYPEGK	29.98	1.87	864.8	119.36 - 123.17	3	459910	864.8	122.94	465930	864.802	122.61	561760	864.801	122.43	748400	864.799	119.54	234190	864.8	119.66	271850	864.8	119.59	477370	1.00:1.21:1.61:0.50:0.58:1.02	592030	327800	1.00:0.55	121.13	5	A0A0F6B0R2|A0A0F6B0R2_SALT1
LIDTAEMYADGGAEK	29.02	3.21	792.367	80.36 - 84.61	2	411500	792.367	84.24	604270	792.368	82.13	702050	792.368	82.73	463860	792.366	80.54	202130	792.368	80.69	235670	792.367	80.65	261010	1.00:1.16:0.77:0.33:0.39:0.43	590060	232940	1.00:0.39	81.83	6	A0A0F6B0L4|A0A0F6B0L4_SALT1
GDLGVEIGDPELVGIQK	28.92	0.77	869.965	104.95 - 108.99	2	284790	869.965	108.81	374640	869.967	107.87	385920	869.966	107.8	208460	869.965	105.14	256750	869.964	105.26	235270	869.966	105.18	247690	1.00:1.03:0.56:0.69:0.63:0.66	323010	246570	1.00:0.76	106.68	6	A0A0F6B2L5|A0A0F6B2L5_SALT1
LPQVEGTGGDVQPSSELVR	28.73	0.41	984.506	84.24 - 87.95	2	190080	984.504	87.74	327710	984.508	86.26	240510	984.504	86.73	47487	984.507	84.43	184270	984.507	84.47	194760	984.508	84.38	145710	1.00:0.73:0.14:0.56:0.59:0.44	205240	174910	1.00:0.85	85.67	6	A0A0F6B592|A0A0F6B592_SALT1
WAGPGAAPEDIGGIVAADLR	28.69	0.47	968.5	114.26 - 118.54	2	1204900	968.498	118.17	1482200	968.502	117.24	1185900	968.501	117.35	619580	968.5	114.56	1264400	968.5	114.74	1361600	968.501	114.62	1315900	1.00:0.80:0.42:0.85:0.92:0.89	1095900	1314000	1.00:1.20	116.11	6	A0A0F6AYQ1|A0A0F6AYQ1_SALT1
TQVNNAVSVDEKDIEAFK	28.62	0.6	669.673	84.63 - 89.49	3	1682900	669.673	89.05	1876800	669.673	86.83	2318600	669.674	87.36	1421600	669.673	84.99	1212600	669.673	85.21	379850	669.673	85.07	2887700	1.00:1.24:0.76:0.65:0.20:1.54	1872300	1493400	1.00:0.80	86.42	6	A0A0F6B2D7|A0A0F6B2D7_SALT1
IVTNNLNVANTLMAK	28.25	1.04	808.447	92.20 - 96.17	2	205080	808.444	95.98	263750	808.448	94.48	332700	808.449	95.14	133820	808.445	92.41	173780	808.448	92.46	187040	808.448	92.38	139400	1.00:1.26:0.51:0.66:0.71:0.53	243420	166740	1.00:0.68	93.81	3	A0A0F6B7Y4|A0A0F6B7Y4_SALT1
YC(+57.02)VNSASLAFSDEK	28.22	3.3	795.86	83.39 - 87.66	2	1225200	795.859	87.28	2643500	795.86	85.28	1393500	795.861	85.88	1467900	795.859	83.57	568060	795.859	83.68	553370	795.86	83.59	724850	1.00:0.53:0.56:0.21:0.21:0.27	1835000	615430	1.00:0.34	84.88	6	A0A0F6B0L9|A0A0F6B0L9_SALT1	Carbamidomethylation
SYNAQFVDFSK	27.96	2.54	653.309	85.92 - 90.28	2	735110	653.307	89.97	1147600	653.31	87.75	1092600	653.31	88.45	850330	653.309	86.07	190290	653.31	86.2	93723	653.31	86.09	1036100	1.00:0.95:0.74:0.17:0.08:0.90	1030200	440050	1.00:0.43	87.42	6	A0A0F6B2H3|A0A0F6B2H3_SALT1
VIPSIAYTEPEVAWVGLTEKEAK	27.95	6.24	844.12	112.16 - 116.32	3	1145700	844.118	116.04	1535900	844.121	114.72	3034100	844.121	115.23	1250000	844.12	112.35	228080	844.12	112.57	282530	844.121	112.49	543780	1.00:1.98:0.81:0.15:0.18:0.35	1940000	351460	1.00:0.18	113.9	4	A0A0F6AWV0|A0A0F6AWV0_SALT1
GQDSFTIEPGER	27.95	1.96	668.312	72.06 - 77.21	2	1997700	668.312	76.61	3723000	668.312	73.5	2946200	668.311	74.51	1300400	668.312	72.23	1256600	668.312	72.38	918310	668.311	72.25	1841800	1.00:0.79:0.35:0.34:0.25:0.49	2656500	1338900	1.00:0.50	73.58	6	A0A0F6B8M9|A0A0F6B8M9_SALT1
AFGENYVQEGVEK	27.84	1.57	735.351	75.74 - 80.02	2	697250	735.349	79.82	1138400	735.352	77.46	924310	735.352	78.21	606950	735.35	75.93	511970	735.35	76.06	425230	735.35	76.01	576680	1.00:0.81:0.53:0.45:0.37:0.51	889870	504630	1.00:0.57	77.25	6	A0A0F6B6K3|A0A0F6B6K3_SALT1
AVITGDVTQIDLPR	27.14	1.95	749.418	95.38 - 99.39	2	118780	749.416	99.21	183600	749.419	97.89	172010	749.419	98.19	109050	749.417	95.57	67492	749.419	95.69	37768	749.416	95.6	142780	1.00:0.94:0.59:0.37:0.21:0.78	154890	82681	1.00:0.53	97.03	3	A0A0F6AYG8|A0A0F6AYG8_SALT1
LSGSVTVGETPVIR	27.12	0.1	707.899	80.06 - 84.40	2	20990000	707.898	83.74	23071000	707.9	81.93	21698000	707.9	82.66	19417000	707.899	80.33	20651000	707.899	80.4	15450000	707.9	80.32	25653000	1.00:0.94:0.84:0.90:0.67:1.11	21395000	20585000	1.00:0.96	81.56	6	A0A0F6B4I2|A0A0F6B4I2_SALT1
IFGPTEGAAQLEGSK	27.08	0.15	752.885	81.30 - 85.45	2	636050	752.884	85.17	676550	752.885	83.04	684170	752.885	83.84	492090	752.885	81.45	653650	752.886	81.63	569610	752.886	81.56	740200	1.00:1.01:0.73:0.97:0.84:1.09	617610	654480	1.00:1.06	82.78	6	A0A0F6BA09|A0A0F6BA09_SALT1
LYQPQDATTNPSLILNAAQIPEYR	27.03	1.69	906.137	113.10 - 117.13	3	1107400	906.134	116.71	2422200	906.139	116.1	1326900	906.139	116.01	438680	906.136	113.3	899850	906.137	113.43	904520	906.138	113.32	652120	1.00:0.55:0.18:0.37:0.37:0.27	1395900	818830	1.00:0.59	114.81	6	A0A0F6AWC3|A0A0F6AWC3_SALT1
LVLADEPTGNLDAR	26.92	1.13	742.392	82.39 - 86.45	2	458350	742.392	86.22	367050	742.394	84.37	446270	742.393	84.92	304940	742.392	82.66	539830	742.392	82.72	469680	742.392	82.66	622340	1.00:1.22:0.83:1.47:1.28:1.70	372750	543950	1.00:1.46	83.92	4	A0A0F6B056|A0A0F6B056_SALT1
QVLFTTPYYDNSALFVGQQGK	26.86	0.37	1188.6	113.30 - 117.33	2	677640	1188.59	117.1	1039500	1188.6	116.24	753430	1188.6	116.27	374250	1188.6	113.49	633370	1188.6	113.7	657150	1188.6	113.58	608070	1.00:0.72:0.36:0.61:0.63:0.58	722410	632860	1.00:0.88	115.06	6	A0A0F6AZ63|A0A0F6AZ63_SALT1
DDLQELAVVESFPTK	26.73	0.33	845.931	112.73 - 116.90	2	348610	845.929	116.6	513090	845.931	115.89	163610	845.931	115.49	430260	845.932	112.95	273790	845.93	113.06	288230	845.932	113.01	422670	1.00:0.32:0.84:0.53:0.56:0.82	368990	328230	1.00:0.89	114.5	6	A0A0F6B0S2|A0A0F6B0S2_SALT1
QGEVVVIIGPSGSGK	26.71	1.2	713.899	81.57 - 85.65	2	384410	713.898	85.42	562820	713.901	83.42	494320	713.898	84.1	318670	713.898	81.81	309270	713.9	81.88	195090	713.899	81.81	426310	1.00:0.88:0.57:0.55:0.35:0.76	458610	310220	1.00:0.68	83.07	6	A0A0F6AYY5|A0A0F6AYY5_SALT1
MIGPNC(+57.02)PGVITPGEC(+57.02)K	26.53	12.33	865.407	80.27 - 84.65	2	7293900	865.406	83.94	11952000	865.409	82.02	17656000	865.409	82.75	10503000	865.406	80.54	1154000	865.406	80.63	1148900	865.407	80.54	1350400	1.00:1.48:0.88:0.10:0.10:0.11	13370000	1217800	1.00:0.09	81.74	6	A0A0F6AYN9|A0A0F6AYN9_SALT1	Carbamidomethylation
LQILADEYLPVDESGIPR	26.41	1.37	1014.53	114.15 - 118.05	2	336190	1014.53	117.85	542820	1014.54	117.06	487150	1014.54	117.07	197300	1014.53	114.29	267980	1014.53	114.47	324400	1014.53	114.35	197500	1.00:0.90:0.36:0.49:0.60:0.36	409090	263290	1.00:0.64	115.85	6	A0A0F6AYS3|A0A0F6AYS3_SALT1
GGDGNYGYNAATEEYGNMIDMGILDPTKVTR	26.08	3.24	1108.17	116.03 - 120.02	3	733440	1108.17	119.77	374340	1108.17	118.96	2015900	1108.17	118.92	701750	1108.17	116.26	331690	1108.17	116.39	386920	1108.17	116.32	590020	1.00:5.39:1.87:0.89:1.03:1.58	1030700	436210	1.00:0.42	117.77	6	A0A0F6BAJ3|A0A0F6BAJ3_SALT1
QGYILQMSLPDFPK	25.85	1.2	818.925	116.59 - 120.93	2	429850	818.924	120.67	527460	818.926	119.53	613030	818.925	119.84	385070	818.923	116.85	218210	818.924	117.05	267220	818.925	116.94	568140	1.00:1.16:0.73:0.41:0.51:1.08	508520	351190	1.00:0.69	118.48	5	A0A0F6B2H3|A0A0F6B2H3_SALT1
AVAPLVPAADALVLDSTR	25.75	0.95	890.005	113.21 - 117.17	2	298850	890.003	116.94	489230	890.008	116.03	495830	890.006	116.36	53012	890.005	113.47	273840	890.005	113.6	268070	890.006	113.5	213110	1.00:1.01:0.11:0.56:0.55:0.44	346020	251670	1.00:0.73	114.98	3	A0A0F6AZC9|A0A0F6AZC9_SALT1
VDQLSNDVNAMR	25.72	5.24	681.328	71.18 - 76.23	2	742700	681.326	75.97	1536200	681.329	73.08	1598100	681.327	73.88	432400	681.328	71.41	265560	681.328	71.61	229530	681.328	71.59	394440	1.00:1.04:0.28:0.17:0.15:0.26	1188900	296510	1.00:0.25	72.92	6	A0A0F6B0X1|A0A0F6B0X1_SALT1
QEIVTDPLEQEVNK	25.62	3.27	821.421	86.15 - 90.42	2	474210	821.419	90.05	1043500	821.422	88.25	478130	821.422	88.74	529420	821.422	86.43	271380	821.422	86.51	263740	821.423	86.42	259160	1.00:0.46:0.51:0.26:0.25:0.25	683670	264760	1.00:0.39	87.73	6	A0A0F6B466|A0A0F6B466_SALT1
LMDLTTLNDDDTNEK	25.6	4.93	869.397	89.65 - 93.84	2	687710	869.395	93.67	893650	869.399	91.91	1534000	869.396	92.14	861300	869.397	89.83	266550	869.397	89.95	257950	869.398	89.87	312760	1.00:1.72:0.96:0.30:0.29:0.35	1096300	279090	1.00:0.25	91.23	6	A0A0F6BBB2|A0A0F6BBB2_SALT1
DTFSANYQQEPGVQGPLK	25.53	2.69	989.98	87.11 - 91.09	2	360960	989.978	90.84	770840	989.981	89.36	367810	989.98	89.52	395080	989.981	87.31	253060	989.981	87.42	210200	989.983	87.32	168800	1.00:0.48:0.51:0.33:0.27:0.22	511240	210680	1.00:0.41	88.63	5	A0A0F6AZT8|A0A0F6AZT8_SALT1
NGLAC(+57.02)ITPISALTQPGK	25.33	5.05	870.97	102.58 - 106.62	2	298990	870.97	106.39	483260	870.972	105.13	662990	870.97	105.68	312850	870.97	102.82	123170	870.969	102.94	120700	870.971	102.81	90992	1.00:1.37:0.65:0.25:0.25:0.19	486360	111620	1.00:0.23	104.3	6	A0A0F6AYN5|A0A0F6AYN5_SALT1	Carbamidomethylation
SGANIAFIAC(+57.02)TGDDDIGDSIRK	25.23	4.36	766.034	94.17 - 98.28	3	669710	766.032	97.92	1142200	766.036	96.37	1117800	766.035	96.89	909090	766.034	94.33	239380	766.032	94.38	74979	766.033	94.3	534810	1.00:0.98:0.80:0.21:0.07:0.47	1056400	283060	1.00:0.27	95.7	5	A0A0F6B956|A0A0F6B956_SALT1	Carbamidomethylation
YVPSGDVPDVVQESFIK	25.17	0	939.979	105.11 - 109.23	2	319990	939.979	109.04	373930	939.98	107.96	395370	939.979	108.18	192230	939.978	105.39	334830	939.979	105.51	306000	939.978	105.48	317560	1.00:1.06:0.51:0.90:0.82:0.85	320510	319460	1.00:1.00	106.92	5	D0ZSY9|RPOE_SALT1
FSEEAATWMQEQR	25.03	2.91	806.857	86.52 - 90.91	2	570890	806.856	90.61	693860	806.858	88.54	993260	806.857	89.06	758100	806.858	86.78	269980	806.857	86.97	248730	806.858	86.85	461390	1.00:1.43:1.09:0.39:0.36:0.66	815080	326700	1.00:0.40	88.14	4	A0A0F6AWM7|A0A0F6AWM7_SALT1
FQDEEVQR	24.87	0.59	525.747	37.89 - 41.25	2	489980	525.746	41.1	479500	525.748	38.24	860530	525.746	39.17	300240	525.747	38.12	401450	525.746	38.07	482560	525.747	38.09	415590	1.00:1.79:0.63:0.84:1.01:0.87	546760	433200	1.00:0.79	38.8	5	A0A0F6AWC9|A0A0F6AWC9_SALT1
MNPDGIFLSNGPGDPAPC(+57.02)DYAITAIQK	24.76	2.55	954.787	115.14 - 118.95	3	263970	954.786	118.77	122540	954.788	118.07	157080	954.787	118.08	192030	954.787	115.33	294900	954.786	115.49	334790	954.787	115.39	482460	1.00:1.28:1.57:2.41:2.73:3.94	157220	370720	1.00:2.36	116.85	5	A0A0F6AWJ3|A0A0F6AWJ3_SALT1	Carbamidomethylation
TGTTEVIPGLAEKWDISEDGK	24.69	1.14	749.378	100.45 - 104.94	3	1904000	749.377	104.52	1424000	749.378	102.93	1721900	749.379	103.45	1315100	749.378	100.71	333060	749.377	100.87	244680	749.379	100.79	6385400	1.00:1.21:0.92:0.23:0.17:4.48	1487000	2321100	1.00:1.56	102.21	6	A0A0F6B8B4|A0A0F6B8B4_SALT1
IVEDSPKEEFFANPSSDR	24.47	5.64	689.661	77.80 - 82.19	3	854660	689.66	81.73	2097600	689.662	79.34	1612200	689.662	80.19	587960	689.661	78.03	189130	689.663	78.11	47790	689.661	78.1	593240	1.00:0.77:0.28:0.09:0.02:0.28	1432600	276720	1.00:0.19	79.25	4	A0A0F6AYF9|A0A0F6AYF9_SALT1
ALQLDIAASNINPK	24.44	3.77	734.413	91.35 - 95.38	2	436930	734.412	95.15	855360	734.414	93.57	773070	734.414	94.16	388060	734.413	91.53	163720	734.413	91.65	128360	734.413	91.54	313000	1.00:0.90:0.45:0.19:0.15:0.37	672160	201690	1.00:0.30	92.93	5	A0A0F6B9F1|A0A0F6B9F1_SALT1
SALQYAASVAGLMITTEC(+57.02)MVTDLPK	24.23	7.59	1335.66	147.19 - 149.33	2	801370	1335.66	148.81	1820700	1335.66	148.93	1510700	1335.66	148.92	877670	1335.67	147.33	132880	1335.66	147.43	262290	1335.66	147.39	204020	1.00:0.83:0.48:0.07:0.14:0.11	1403000	199730	1.00:0.14	148.13	4	A0A0F6BAJ3|A0A0F6BAJ3_SALT1	Carbamidomethylation
SYTIYGMATQANK	24.22	2.56	724.347	82.00 - 87.08	2	349340	724.347	86.24	545460	724.346	86.74	331580	724.348	84.66	591030	724.347	82.27	211640	724.348	82.43	185030	724.347	82.42	231300	1.00:0.61:1.08:0.39:0.34:0.42	489360	209320	1.00:0.43	84.13	5	A0A0F6B088|A0A0F6B088_SALT1
AIAAVGADNIATNQIELSPYLQNRK	24.15	0.11	890.813	98.22 - 102.16	3	515140	890.81	101.9	535680	890.814	100.69	703150	890.813	101.2	343340	890.813	98.48	511890	890.813	98.66	510320	890.814	98.52	486460	1.00:1.31:0.64:0.96:0.95:0.91	527390	502890	1.00:0.95	99.91	6	A0A0F6AX55|A0A0F6AX55_SALT1
LGASVVGFSDSANTSLGK	24.12	6.15	855.441	88.63 - 92.64	2	315000	855.438	92.35	624660	855.441	90.77	650780	855.44	91.3	297620	855.441	88.79	118690	855.44	88.9	110940	855.444	88.81	87336	1.00:1.04:0.48:0.19:0.18:0.14	524350	105660	1.00:0.20	90.15	5	A0A0F6BAY3|A0A0F6BAY3_SALT1
IVEFIEKPDQPQTLDSDLMAVGR	23.97	2.69	867.78	104.95 - 109.16	3	774100	867.779	108.83	1000800	867.78	107.73	1441400	867.781	107.99	764090	867.779	105.21	361090	867.778	105.46	321890	867.78	105.32	755280	1.00:1.44:0.76:0.36:0.32:0.75	1068800	479420	1.00:0.45	106.76	6	A0A0F6B3E7|A0A0F6B3E7_SALT1
GDLSEYSVIQTKEPLDNEGK	23.83	3.26	741.366	84.86 - 88.87	3	765730	741.364	88.64	1080000	741.365	86.84	1268100	741.367	87.39	955130	741.365	85.14	255550	741.367	85.19	83042	741.366	85.12	952580	1.00:1.17:0.88:0.24:0.08:0.88	1101100	430390	1.00:0.39	86.38	2	A0A0F6B3E7|A0A0F6B3E7_SALT1
SELVNVAK	23.7	2.72	430.248	44.99 - 49.92	2	3854200	430.247	49.09	5755000	430.25	45.61	5413900	430.248	47.27	4848800	430.249	45.37	1767100	430.248	45.42	2236500	430.248	45.36	3104100	1.00:0.94:0.84:0.31:0.39:0.54	5339200	2369200	1.00:0.44	46.35	6	A0A0F6AXS5|A0A0F6AXS5_SALT1
VVVETPVGLSEK	23.65	1.8	628.859	77.83 - 82.10	2	928720	628.857	81.7	1231900	628.859	79.43	1685000	628.859	80.35	647400	628.859	78.03	407500	628.859	78.06	178510	628.859	78.03	1422000	1.00:1.37:0.53:0.33:0.14:1.15	1188100	669330	1.00:0.56	79.27	5	A0A0F6AWD0|A0A0F6AWD0_SALT1
MPSAVGYQPTLAEEMGVLQER	23.39	4.2	1153.56	111.55 - 115.62	2	453970	1153.56	115.32	910990	1153.57	114.47	634900	1153.56	114.6	518790	1153.56	111.77	214470	1153.56	111.95	261600	1153.56	111.86	183090	1.00:0.70:0.57:0.24:0.29:0.20	688220	219720	1.00:0.32	113.33	6	A0A0F6B935|A0A0F6B935_SALT1
SLYEADLVDEAK	23.36	4.4	676.834	85.35 - 89.63	2	9438500	676.832	89.3	15522000	676.835	87.39	15427000	676.833	87.95	12391000	676.834	85.64	3561500	676.834	85.72	2102400	676.834	85.62	7627600	1.00:0.99:0.80:0.23:0.14:0.49	14446000	4430500	1.00:0.31	86.93	6	A0A0F6B6G9|A0A0F6B6G9_SALT1
VTDGSGAAVQEGQGDLWVK	23.33	0.9	958.972	83.78 - 88.04	2	957970	958.969	87.68	1452000	958.973	85.82	1112500	958.973	86.3	745020	958.972	84.04	758420	958.972	84.13	762480	958.972	84.06	917350	1.00:0.77:0.51:0.52:0.53:0.63	1103200	812750	1.00:0.74	85.34	6	A0A0F6AZA5|A0A0F6AZA5_SALT1
LNIDAEVEHSDLSSATPGAADLFVMAK	23.29	1.75	934.461	111.48 - 115.37	3	999930	934.459	115.04	1405200	934.463	114.21	1425200	934.461	114.41	1020200	934.46	111.67	608510	934.459	111.79	783130	934.461	111.77	757380	1.00:1.01:0.73:0.43:0.56:0.54	1283500	716340	1.00:0.56	113.15	6	A0A0F6B486|A0A0F6B486_SALT1
LAEPAPVGEQLQNILR	23.22	0.14	874.49	106.07 - 110.37	2	1030200	874.489	109.93	1312500	874.491	108.85	731870	874.49	109.25	962180	874.489	106.3	1062900	874.489	106.42	1053400	874.49	106.34	1058100	1.00:0.56:0.73:0.81:0.80:0.81	1002200	1058200	1.00:1.06	107.85	6	A0A0F6B0M6|A0A0F6B0M6_SALT1
FSAVLEQGAVAAGGDEK	23.19	0.25	824.914	80.63 - 84.61	2	579090	824.912	84.35	868650	824.914	82.43	494590	824.913	83.09	457170	824.915	80.79	490770	824.915	80.97	555170	824.917	80.84	608190	1.00:0.57:0.53:0.56:0.64:0.70	606810	551370	1.00:0.91	82.08	6	A0A0F6B0M6|A0A0F6B0M6_SALT1
LLQEEEDGLPLVGR	23.17	0.76	784.419	96.69 - 100.75	2	494390	784.418	100.55	658840	784.42	99.14	559470	784.419	99.53	468890	784.418	96.93	505390	784.42	97.04	220830	784.418	96.92	552910	1.00:0.85:0.71:0.77:0.34:0.84	562400	426380	1.00:0.76	98.35	5	A0A0F6BA81|A0A0F6BA81_SALT1
NAQPDTLDAVLAK	23.13	3.23	678.363	84.71 - 88.91	2	319630	678.361	88.66	499470	678.364	86.65	557730	678.364	87.34	349600	678.363	84.99	156150	678.362	85.04	71351	678.364	84.96	283480	1.00:1.12:0.70:0.31:0.14:0.57	468930	170330	1.00:0.36	86.27	3	A0A0F6B793|A0A0F6B793_SALT1
LLVDAC(+57.02)YSPVER	22.98	1.73	711.359	86.50 - 90.58	2	6367800	711.358	90.34	8076400	711.36	88.52	9930700	711.359	89.15	6598000	711.359	86.78	4239100	711.359	86.92	2847400	711.359	86.78	6515500	1.00:1.23:0.82:0.52:0.35:0.81	8201700	4534000	1.00:0.55	88.08	6	A0A0F6B7L1|A0A0F6B7L1_SALT1	Carbamidomethylation
VVLTGPSKDNTPMFVK	22.93	2.35	866.97	78.81 - 82.77	2	262460	866.968	82.56	368780	866.971	80.17	487000	866.97	81.35	208810	866.97	78.97	163350	866.97	79.1	165470	866.97	79.05	181330	1.00:1.32:0.57:0.44:0.45:0.49	354860	170050	1.00:0.48	80.2	5	A0A0F6B0L7|A0A0F6B0L7_SALT1
AMTPGC(+57.02)TVQAC(+57.02)GLRDNMDELK	22.87	1.67	789.691	81.59 - 85.79	3	1857700	789.689	85.42	1585000	789.693	83.46	2821400	789.69	84.2	2667500	789.69	81.82	1201500	789.691	81.93	1060800	789.69	81.88	1809800	1.00:1.78:1.68:0.76:0.67:1.14	2358000	1357400	1.00:0.58	83.12	6	A0A0F6B4P5|A0A0F6B4P5_SALT1	Carbamidomethylation
DAAIEPAQIGYVNAHGTSTPAGDK	22.86	1.16	795.056	79.14 - 82.86	3	635990	795.055	82.59	1326600	795.057	80.81	844460	795.056	81.36	114150	795.056	79.33	522430	795.056	79.39	403030	795.057	79.3	605230	1.00:0.64:0.09:0.39:0.30:0.46	761750	510230	1.00:0.67	80.46	5	A0A0F6B033|A0A0F6B033_SALT1
DIAASASVPESQLVVINNIIDINELETQLR	22.83	6.83	1088.92	146.24 - 148.91	3	1663300	1088.91	148.05	2497000	1088.92	148.42	4529000	1088.92	147.9	1396400	1088.92	146.4	297690	1088.92	146.49	906270	1088.92	146.44	353450	1.00:1.81:0.56:0.12:0.36:0.14	2807500	519130	1.00:0.18	147.28	5	A0A0F6B486|A0A0F6B486_SALT1
VTIEGWNGPVEIDQIK	22.72	0.3	899.474	107.83 - 111.92	2	305680	899.473	111.7	466260	899.476	110.71	301100	899.474	110.82	96857	899.473	108.05	349470	899.472	108.19	316680	899.473	108.13	303720	1.00:0.65:0.21:0.75:0.68:0.65	288070	323290	1.00:1.12	109.6	3	A0A0F6B4Q3|A0A0F6B4Q3_SALT1
AVDTAQIYDNEAAVGQAIAESGVPR	22.71	0.72	849.09	110.43 - 114.56	3	268770	849.091	114.28	354330	849.092	113.46	303710	849.089	113.36	49259	849.091	110.71	320260	849.088	110.85	326850	849.091	110.81	258210	1.00:0.86:0.14:0.90:0.92:0.73	235770	301770	1.00:1.28	112.24	6	A0A0F6AX55|A0A0F6AX55_SALT1
IDQLSSDVQTLNAK	22.61	4.59	766.403	78.24 - 82.72	2	1056200	766.403	82.22	1983900	766.404	80.24	1797200	766.403	80.71	1001500	766.402	78.49	426780	766.402	78.57	466650	766.404	78.55	660930	1.00:0.91:0.50:0.22:0.24:0.33	1594200	518120	1.00:0.33	79.8	6	A0A0F6B0X1|A0A0F6B0X1_SALT1
AAGAELVGMEDLADQIKK	22.58	3.22	929.983	97.51 - 101.90	2	471960	929.981	101.58	1191900	929.985	99.81	684240	929.984	100.5	138340	929.983	97.73	247260	929.982	97.84	265140	929.984	97.8	304820	1.00:0.57:0.12:0.21:0.22:0.26	671500	272410	1.00:0.41	99.21	6	A0A0F6B9Y1|A0A0F6B9Y1_SALT1
YQIDTQALSLR	22.55	2.63	654.352	90.69 - 94.86	2	689090	654.351	94.65	953610	654.354	92.93	1029500	654.353	93.4	839440	654.352	90.97	151430	654.352	91.04	93486	654.352	90.94	1067000	1.00:1.08:0.88:0.16:0.10:1.12	940860	437310	1.00:0.46	92.32	3	A0A0F6B4V5|A0A0F6B4V5_SALT1
GQGIVLNEPSVVAIR	22.55	1.92	776.447	94.88 - 99.00	2	282270	776.447	98.7	654940	776.448	97.28	388700	776.448	97.87	46934	776.447	95.1	232120	776.447	95.27	146620	776.447	95.11	224290	1.00:0.59:0.07:0.35:0.22:0.34	363520	201010	1.00:0.55	96.55	5	A0A0F6B7G6|A0A0F6B7G6_SALT1
SSPAAQAGLQK	22.49	3.7	529.286	34.90 - 38.36	2	370600	529.285	37.78	800630	529.289	35.23	369820	529.285	36.16	461500	529.285	35.25	124110	529.285	35.27	223170	529.285	35.16	244380	1.00:0.46:0.58:0.16:0.28:0.31	543990	197220	1.00:0.36	35.81	6	A0A0F6B7D9|A0A0F6B7D9_SALT1
VSAVSSSGHSLLAR	22.43	0.61	457.585	48.23 - 53.48	3	541150	457.584	52.89	652750	457.586	48.89	591070	457.584	51	550880	457.585	48.43	560220	457.585	48.57	426380	457.585	48.63	465590	1.00:0.91:0.84:0.86:0.65:0.71	598230	484060	1.00:0.81	49.74	5	A0A0F6BAM1|A0A0F6BAM1_SALT1
ADSAMSALPVLMVTAEAK	22.4	15.28	902.963	116.21 - 120.42	2	1180400	902.962	119.98	2942500	902.965	119.07	3189100	902.964	119.32	474500	902.963	116.43	155910	902.962	116.62	169710	902.963	116.5	150780	1.00:1.08:0.16:0.05:0.06:0.05	2202000	158800	1.00:0.07	117.99	5	A0A0F6B2P9|A0A0F6B2P9_SALT1
AIPNYNVMGLAK	22.37	8.73	645.848	91.63 - 96.28	2	2498300	645.847	95.89	4083100	645.849	93.93	6125000	645.848	94.72	2681000	645.847	92.11	207170	645.847	92.23	100990	645.848	92.1	1792900	1.00:1.50:0.66:0.05:0.02:0.44	4296300	700360	1.00:0.16	93.5	6	A0A0F6B1Y3|A0A0F6B1Y3_SALT1
NQIAELVGADPR	22.35	2.77	641.842	83.34 - 87.54	2	427000	641.841	87.27	668220	641.843	85.2	770590	641.842	85.92	280920	641.841	83.61	171430	641.842	83.68	63049	641.842	83.66	607770	1.00:1.15:0.42:0.26:0.09:0.91	573240	280750	1.00:0.49	84.89	5	A0A0F6B4V8|A0A0F6B4V8_SALT1
YVESQVYQGVVENLASEQAAR	22.32	3.72	1170.58	103.77 - 107.81	2	323730	1170.58	107.56	717820	1170.58	106.52	398340	1170.58	106.76	241580	1170.58	103.93	200480	1170.58	104.11	218450	1170.58	104.03	165690	1.00:0.55:0.34:0.28:0.30:0.23	452580	194880	1.00:0.43	105.48	6	A0A0F6B936|A0A0F6B936_SALT1
IDRLFSQLTGDTPVAATPAYDLQK	22.22	0.37	874.126	105.09 - 108.90	3	956630	874.125	108.67	1095600	874.127	107.78	1101500	874.129	108.13	829290	874.125	105.31	815830	874.126	105.66	497780	874.127	105.45	1399800	1.00:1.01:0.76:0.74:0.45:1.28	1008800	904460	1.00:0.90	106.83	6	A0A0F6B0G2|A0A0F6B0G2_SALT1
LTGDSAEYTC(+57.02)DALIIATGASAR	22.22	2.11	1128.54	108.42 - 112.40	2	259100	1128.54	112.12	509340	1128.54	111.31	367490	1128.55	111.31	102760	1128.54	108.65	173440	1128.54	108.83	218110	1128.55	108.78	183480	1.00:0.72:0.20:0.34:0.43:0.36	326530	191670	1.00:0.59	110.17	6	A0A0F6AZA0|A0A0F6AZA0_SALT1	Carbamidomethylation
LTQQC(+57.02)GLDGVVC(+57.02)SAQEAVR	22.2	1.91	697.671	92.70 - 97.00	3	294380	697.669	96.75	343750	697.673	95.18	438220	697.672	95.59	312830	697.671	92.93	165060	697.67	93.01	43697	697.671	92.93	462760	1.00:1.27:0.91:0.48:0.13:1.35	364930	223840	1.00:0.61	94.4	3	A0A0F6B1Z4|A0A0F6B1Z4_SALT1	Carbamidomethylation
MGTMDPTFNPVITDDSAAFR	22.14	3.78	1093.5	110.26 - 114.23	2	177850	1093.5	114.04	218570	1093.5	113.21	354930	1093.5	113.12	175310	1093.5	110.47	107420	1093.5	110.58	118040	1093.5	110.49	92850	1.00:1.62:0.80:0.49:0.54:0.42	249600	106100	1.00:0.43	111.98	6	A0A0F6AZT8|A0A0F6AZT8_SALT1
IIIPC(+57.02)TADAASIR	22.12	3.99	700.883	88.12 - 92.19	2	525410	700.881	91.89	728980	700.884	90.28	962650	700.883	90.9	545180	700.883	88.41	243920	700.883	88.53	149690	700.883	88.38	522060	1.00:1.32:0.75:0.33:0.21:0.72	745600	305220	1.00:0.41	89.73	4	A0A0F6B088|A0A0F6B088_SALT1	Carbamidomethylation
DVVWLQVPFSSLPGEQK	22.09	7.77	965.01	127.43 - 132.03	2	608760	965.01	131.64	1467000	965.013	131.29	712080	965.01	130.9	786800	965.01	127.63	216240	965.009	127.82	256690	965.01	127.67	213780	1.00:0.49:0.54:0.15:0.17:0.15	988610	228900	1.00:0.23	129.49	6	A0A0F6B5L8|A0A0F6B5L8_SALT1
EYSQDPGSANQGGDLGWATPDIFDPAFR	21.95	0.75	1004.45	125.73 - 129.97	3	317230	1004.45	129.77	461770	1004.45	129.51	541350	1004.45	128.96	50862	1004.45	125.89	241100	1004.45	126.04	281940	1004.45	125.95	326330	1.00:1.17:0.11:0.52:0.61:0.71	351330	283120	1.00:0.81	127.69	6	A0A0F6AWM7|A0A0F6AWM7_SALT1
GSQVYIEGQLR	21.94	1.44	625.331	69.96 - 75.36	2	4230000	625.33	74.78	6104000	625.333	71.77	4548600	625.331	72.92	4469500	625.331	70.41	3527300	625.33	70.45	1885000	625.332	70.54	4845600	1.00:0.75:0.73:0.58:0.31:0.79	5040700	3419300	1.00:0.68	71.81	6	A0A0F6BAA1|A0A0F6BAA1_SALT1
IALTQSGGLDAAQAR	21.79	1.35	736.397	74.12 - 78.29	2	141130	736.395	78.1	194060	736.398	75.87	167760	736.396	76.62	145570	736.397	74.31	116680	736.398	74.41	102900	736.396	74.36	119820	1.00:0.86:0.75:0.60:0.53:0.62	169130	113130	1.00:0.67	75.61	5	A0A0F6B889|A0A0F6B889_SALT1
INEVTATTVK	21.73	1.09	538.304	42.95 - 47.11	2	250830	538.302	46.67	344320	538.305	43.51	191650	538.304	44.93	340550	538.304	43.24	185850	538.303	43.29	204780	538.303	43.24	237820	1.00:0.56:0.99:0.54:0.59:0.69	292170	209480	1.00:0.72	44.15	2	A0A0F6AZY1|A0A0F6AZY1_SALT1
FVQAYQSDEVYEAANK	21.71	0.95	931.435	78.74 - 82.65	2	243160	931.433	82.44	306640	931.436	80.47	131890	931.435	81.07	184820	931.435	78.92	296630	931.434	79.01	262950	931.435	79.06	276050	1.00:0.43:0.60:0.97:0.86:0.90	207780	278540	1.00:1.34	80.16	4	A0A0F6AX48|A0A0F6AX48_SALT1
GRGQDSEEVIAK	21.69	0.29	430.221	31.51 - 33.94	3	116880	430.221	33.72	101710	430.222	31.66	138960	430.22	32.42	126850	430.221	31.91	98072	430.22	31.89	121110	430.221	31.84	114560	1.00:1.37:1.25:0.96:1.19:1.13	122510	111250	1.00:0.91	32.24	2	A0A0F6B8P1|A0A0F6B8P1_SALT1
INEC(+57.02)VNAADLQLLAR	21.53	0.26	850.444	99.90 - 103.83	2	227140	850.442	103.65	288440	850.446	102.5	262570	850.444	102.84	160760	850.444	100.11	220240	850.443	100.28	203490	850.445	100.22	227360	1.00:0.91:0.56:0.76:0.71:0.79	237260	217030	1.00:0.91	101.6	5	A0A0F6B4N7|A0A0F6B4N7_SALT1	Carbamidomethylation
KEAAPAAAPAAAAAK	21.49	3.18	654.866	31.46 - 33.84	2	144480	654.866	33.56	233160	654.868	31.61	178930	654.866	32.36	194950	654.866	31.8	77669	654.866	31.75	88391	654.866	31.72	93758	1.00:0.77:0.84:0.33:0.38:0.40	202350	86606	1.00:0.43	32.13	4	A0A0F6AWU9|A0A0F6AWU9_SALT1
EGATVTGLDMGFEPLQVAK	21.47	0.81	981.996	111.42 - 115.51	2	215070	981.994	115.3	231500	981.998	114.24	260460	981.996	114.36	231270	981.996	111.6	172290	981.997	111.72	200820	981.997	111.61	194060	1.00:1.13:1.00:0.74:0.87:0.84	241080	189060	1.00:0.78	113.14	5	A0A0F6B409|A0A0F6B409_SALT1
LVGVGFFTSGGNGAQEAGK	21.41	1.82	898.453	96.62 - 100.91	2	421680	898.452	100.75	299540	898.456	98.91	491830	898.455	99.66	162500	898.452	96.91	575110	898.453	97.02	504290	898.453	96.94	496830	1.00:1.64:0.54:1.92:1.68:1.66	317960	525410	1.00:1.65	98.37	6	A0A0F6B9Q7|A0A0F6B9Q7_SALT1
LIDQSTAEIVETAK	21.36	0.2	759.407	81.99 - 86.41	2	50994000	759.405	85.65	59540000	759.409	83.98	66179000	759.406	84.48	32317000	759.406	82.26	47054000	759.407	82.31	42465000	759.407	82.26	58412000	1.00:1.11:0.54:0.79:0.71:0.98	52678000	49310000	1.00:0.94	83.49	6	A0A0F6B7N7|A0A0F6B7N7_SALT1
QQLTSSLNALAK	21.3	18.04	637.36	78.40 - 82.82	2	723150	637.359	82.4	1488600	637.361	80.17	1601000	637.36	81.13	982340	637.361	78.66	71735	637.361	78.68	44469	637.36	78.67	150840	1.00:1.08:0.66:0.05:0.03:0.10	1357300	89013	1.00:0.07	79.95	5	A0A0F6B5V1|A0A0F6B5V1_SALT1
YTFAGETVQLSPSQGENQLHGGPEGFDK	21.3	5.36	998.47	95.07 - 99.30	3	559390	998.467	99.05	1013700	998.47	97.57	975750	998.471	97.87	555760	998.469	95.27	283290	998.47	95.43	293300	998.47	95.32	234510	1.00:0.96:0.55:0.28:0.29:0.23	848410	270370	1.00:0.32	96.75	2	A0A0F6AYS3|A0A0F6AYS3_SALT1
LDQDGRPYNEGEQVVIGGNER	21.13	8.08	782.375	73.16 - 77.39	3	321570	782.373	77.05	730410	782.377	74.81	595640	782.375	75.44	224240	782.376	73.46	144090	782.376	73.59	123890	782.376	73.5	111140	1.00:0.82:0.31:0.20:0.17:0.15	516760	126370	1.00:0.24	74.64	2	A0A0F6B242|A0A0F6B242_SALT1
ELGFNNVEEAEDGVDALNK	21.11	18.37	1031.98	101.47 - 105.79	2	728800	1031.98	105.46	2515800	1031.98	104.36	1056000	1031.98	104.38	445750	1031.98	101.71	148860	1031.98	101.85	135600	1031.98	101.81	70841	1.00:0.42:0.18:0.06:0.05:0.03	1339200	118430	1.00:0.09	103.26	5	A0A0F6B2P9|A0A0F6B2P9_SALT1
LAYDGLNYSTYR	21.08	3.05	718.347	86.69 - 91.16	2	1082600	718.346	90.79	1622600	718.348	88.84	1559300	718.346	89.36	1125000	718.346	87.04	642340	718.347	87.11	415230	718.347	87.08	1131300	1.00:0.96:0.69:0.40:0.26:0.70	1435600	729610	1.00:0.51	88.37	6	A0A0F6AWM7|A0A0F6AWM7_SALT1
DTGTIEIVAPLSGEIVNIEDVPDVVFAEK	21.04	2.71	1023.87	145.86 - 148.53	3	1166300	1023.87	147.94	1360600	1023.87	148.23	1952800	1023.87	147.61	1225500	1023.87	145.99	624500	1023.87	146.08	1331300	1023.87	146.04	502890	1.00:1.44:0.90:0.46:0.98:0.37	1513000	819560	1.00:0.54	146.98	6	A0A0F6B4I2|A0A0F6B4I2_SALT1
SLGITNPEEIDR	21	16.05	672.342	79.77 - 84.17	2	1344300	672.343	83.61	4163700	672.345	81.47	2669200	672.341	82.26	452750	672.341	79.88	277380	672.342	79.98	175950	672.341	79.93	326970	1.00:0.64:0.11:0.07:0.04:0.08	2428600	260100	1.00:0.11	81.19	4	A0A0F6AX15|A0A0F6AX15_SALT1
GEWQNDVGDASAIYEEYYQK	20.89	2.5	1183.02	109.44 - 113.77	2	154930	1183.02	113.53	358870	1183.02	112.45	157530	1183.02	112.32	75110	1183.02	109.73	103520	1183.02	109.9	122620	1183.02	109.9	111910	1.00:0.44:0.21:0.29:0.34:0.31	197170	112680	1.00:0.57	111.31	5	A0A0F6B060|A0A0F6B060_SALT1
LGYNLVVLDSQNNPAKELANVQDLTVR	20.82	14.04	995.201	115.11 - 119.14	3	964620	995.198	118.84	1792500	995.202	117.91	2493300	995.203	118.24	676670	995.201	115.37	219580	995.199	115.51	282690	995.201	115.41	323020	1.00:1.39:0.38:0.12:0.16:0.18	1654100	275100	1.00:0.17	116.88	4	A0A0F6B955|A0A0F6B955_SALT1
AMASGVSAC(+57.02)LATPFK	20.76	8.81	755.874	90.99 - 95.45	2	1863700	755.872	95	2920200	755.875	93.17	3411100	755.875	93.95	2465500	755.874	91.27	724670	755.874	91.39	641200	755.875	91.28	1019500	1.00:1.17:0.84:0.25:0.22:0.35	2932300	795120	1.00:0.27	92.68	6	A0A0F6B4C5|A0A0F6B4C5_SALT1	Carbamidomethylation
LTGDSAEYTC(+57.02)DALIIATGASAR	20.59	6.21	752.699	108.44 - 112.56	3	701310	752.698	112.1	1275200	752.7	111.33	1206000	752.7	111.31	612450	752.699	108.65	62500	752.7	108.86	36615	752.7	108.74	1015100	1.00:0.95:0.48:0.05:0.03:0.80	1031200	371390	1.00:0.36	110.16	5	A0A0F6AZA0|A0A0F6AZA0_SALT1	Carbamidomethylation
TREELNQEAR	20.59	3.9	415.877	29.12 - 31.62	3	279070	415.878	30.96	507320	415.878	29.26	390550	415.877	29.66	227700	415.877	29.39	115780	415.877	29.41	207800	415.877	29.34	225310	1.00:0.77:0.45:0.23:0.41:0.44	375190	182960	1.00:0.49	29.67	3	A0A0F6B9G9|A0A0F6B9G9_SALT1
IAPGLYNVMNSIAEK	20.54	1.61	810.427	105.80 - 113.00	2	265630	810.427	109.88	239470	810.427	112.72	339290	810.426	112.53	354490	810.427	106.07	192550	810.426	106.28	190430	810.427	106.18	277540	1.00:1.42:1.48:0.80:0.80:1.16	311080	220170	1.00:0.71	108.94	3	A0A0F6AWX8|A0A0F6AWX8_SALT1
AGIEAANFPFC(+57.02)TIEPNTGVVPMPDPR	20.51	3.98	934.118	120.57 - 124.54	3	391200	934.117	124.36	366050	934.12	124.05	716920	934.118	123.82	504540	934.118	120.87	154030	934.117	120.99	164030	934.119	120.93	441660	1.00:1.96:1.38:0.42:0.45:1.21	529170	253240	1.00:0.48	122.5	5	A0A0F6B282|A0A0F6B282_SALT1	Carbamidomethylation
AVEALDNC(+57.02)IEQVTK	20.44	0.21	795.397	86.41 - 90.72	2	406070	795.396	90.4	421220	795.397	88.6	464660	795.397	89.13	296330	795.397	86.67	465070	795.397	86.76	361620	795.397	86.66	427510	1.00:1.10:0.70:1.10:0.86:1.01	394070	418070	1.00:1.06	88.04	6	A0A0F6B8K0|A0A0F6B8K0_SALT1	Carbamidomethylation
ASIQNTDMNQDLNALANNVTTK	20.41	12.64	792.721	99.53 - 103.85	3	999480	792.72	103.53	1724100	792.722	102.34	2131200	792.722	102.43	1320000	792.721	99.73	122410	792.72	99.88	202000	792.721	99.82	497190	1.00:1.24:0.77:0.07:0.12:0.29	1725100	273870	1.00:0.16	101.29	5	D0ZV21|SIPC_SALT1
LQQVGDKPRPK	20.36	8.55	633.369	27.47 - 29.57	2	355410	633.368	29.05	605990	633.37	27.77	527450	633.369	27.78	582080	633.369	27.62	117510	633.369	27.6	143650	633.369	27.59	155750	1.00:0.87:0.96:0.19:0.24:0.26	571840	138970	1.00:0.24	27.9	4	A0A0F6B9X9|A0A0F6B9X9_SALT1
GDVYTGLQAETFNDADFDFAQQHLR	20.33	4.42	953.44	109.53 - 113.70	3	332200	953.439	113.49	584430	953.44	112.4	538380	953.443	112.48	285010	953.438	109.78	158590	953.438	110.04	218190	953.44	109.9	208610	1.00:0.92:0.49:0.27:0.37:0.36	469270	195130	1.00:0.42	111.35	4	A0A0F6AWC1|A0A0F6AWC1_SALT1
EWLVAQGLIPSGEC(+57.02)PAPDTVYAYANSLQR	20.33	4.48	1069.19	126.17 - 130.43	3	331480	1069.19	129.99	487450	1069.19	130	661970	1069.19	129.75	256860	1069.19	126.34	177640	1069.19	126.54	251890	1069.19	126.39	153090	1.00:1.36:0.53:0.36:0.52:0.31	468760	194210	1.00:0.41	128.17	6	A0A0F6AZT8|A0A0F6AZT8_SALT1	Carbamidomethylation
DTTTIIDGVGEEAAIQGR	20.25	0.69	923.463	98.56 - 103.15	2	13297000	923.462	102.44	21796000	923.465	101.42	11346000	923.463	101.25	10260000	923.464	98.81	11777000	923.463	98.9	12181000	923.464	98.84	12422000	1.00:0.52:0.47:0.54:0.56:0.57	14468000	12127000	1.00:0.84	100.28	6	A0A0F6BAJ3|A0A0F6BAJ3_SALT1
YLSLLPYTDR	20.14	11.42	620.832	93.37 - 105.86	2	3547800	620.832	105.12	9677600	620.836	103.41	7398600	620.828	93.61	716070	620.831	101.3	139960	620.832	101.51	96041	620.834	101.3	3258500	1.00:0.76:0.07:0.02:0.02:0.34	5930800	1164800	1.00:0.20	101.04	4	A0A0F6BAR0|A0A0F6BAR0_SALT1
DGVNSTESGLQFR	20.05	0.51	705.337	76.98 - 81.55	2	513810	705.337	81.27	749130	705.338	78.87	524670	705.337	79.32	356030	705.335	77.21	461610	705.336	77.27	351580	705.337	77.25	639820	1.00:0.70:0.48:0.62:0.47:0.85	543280	484340	1.00:0.89	78.53	2	A0A0F6BAR4|A0A0F6BAR4_SALT1
FINTMSQVPTITQLLPLPASEDDDLKR	20.02	5.91	1014.87	121.20 - 125.32	3	756060	1014.87	125.04	1059700	1014.87	124.5	1904900	1014.86	124.69	288490	1014.86	121.44	376580	1014.87	121.68	445970	1014.87	121.49	460720	1.00:1.80:0.27:0.36:0.42:0.43	1084400	427760	1.00:0.39	123.14	3	A0A0F6B936|A0A0F6B936_SALT1
SALVIQTLANGAVR	20	1.16	706.916	94.82 - 98.89	2	297870	706.915	98.63	325350	706.918	97.08	523770	706.917	97.87	153750	706.915	95.05	171960	706.916	95.11	93875	706.915	95.09	518520	1.00:1.61:0.47:0.53:0.29:1.59	334290	261450	1.00:0.78	96.47	5	A0A0F6AYQ1|A0A0F6AYQ1_SALT1
EGQSLPVGVGQPTLK	19.94	3	755.418	82.13 - 86.13	2	229470	755.417	85.79	329380	755.42	84.06	307980	755.418	84.62	236950	755.418	82.35	174340	755.418	82.38	142860	755.418	82.37	185300	1.00:0.94:0.72:0.53:0.43:0.56	291440	167500	1.00:0.57	83.59	4	A0A0F6B7G0|A0A0F6B7G0_SALT1
LGDTSLSEGLEQQLLGLK	19.91	0.08	951.015	118.63 - 122.59	2	171590	951.015	122.45	334580	951.016	121.78	165410	951.014	121.79	9558.3	951.015	118.78	181020	951.014	118.99	188100	951.015	118.89	150870	1.00:0.49:0.03:0.54:0.56:0.45	169850	173330	1.00:1.02	120.45	4	A0A0F6AWH4|A0A0F6AWH4_SALT1
LLEDPVEVSANPSTR	19.85	5.43	813.921	82.61 - 86.52	2	108800	813.92	86.24	162030	813.923	84.51	238690	813.922	85.05	51781	813.92	82.75	43438	813.921	82.83	66398	813.921	82.77	90450	1.00:1.47:0.32:0.27:0.41:0.56	150830	66762	1.00:0.44	84.03	4	A0A0F6B575|A0A0F6B575_SALT1
ILVAVGNIAGISSVDDQVK	19.82	3.75	949.535	106.11 - 110.07	2	252900	949.533	109.84	406970	949.54	109.04	114680	949.535	109.16	430950	949.533	106.3	233030	949.533	106.42	212270	949.534	106.34	119510	1.00:0.28:1.06:0.57:0.52:0.29	317530	188270	1.00:0.59	107.85	5	A0A0F6B5J6|A0A0F6B5J6_SALT1
IYVGNVPIGDGAPIAVQSMTNTR	19.8	7.36	791.746	107.69 - 111.45	3	306920	791.745	111.29	330570	791.748	110.57	484590	791.746	110.68	479490	791.746	107.85	134410	791.746	108.03	104680	791.747	107.89	307800	1.00:1.47:1.45:0.41:0.32:0.93	431550	182300	1.00:0.42	109.39	4	A0A0F6B4T4|A0A0F6B4T4_SALT1
LQTMVGHFSIDPSR	19.8	25.34	794.402	85.69 - 89.95	2	657390	794.399	89.64	1521500	794.403	87.43	1393000	794.402	88.43	530060	794.403	85.95	174380	794.402	86.11	154060	794.404	85.95	171360	1.00:0.92:0.35:0.11:0.10:0.11	1148200	166600	1.00:0.15	87.25	5	A0A0F6AYA3|A0A0F6AYA3_SALT1
AAGVPVVVAVNK	19.72	9.22	562.345	73.80 - 78.12	2	367740	562.344	77.86	540550	562.345	75.36	681230	562.345	76.5	483000	562.346	74.06	68372	562.345	74.06	15641	562.347	74.07	417640	1.00:1.26:0.89:0.13:0.03:0.77	568260	167220	1.00:0.29	75.32	4	A0A0F6B771|A0A0F6B771_SALT1
AIISDVNATDEDRWNAVLK	19.71	9.76	1065.55	95.38 - 99.60	2	369750	1065.54	99.25	961450	1065.55	97.67	631680	1065.55	98.27	141390	1065.55	95.55	176950	1065.55	95.73	205520	1065.54	95.69	101490	1.00:0.66:0.15:0.18:0.21:0.11	578170	161320	1.00:0.28	97.03	4	A0A0F6B7M3|A0A0F6B7M3_SALT1
IELSSAQQTDVNLPYITADATGPK	19.71	1.22	1266.65	104.80 - 108.78	2	325640	1266.64	108.51	511220	1266.65	107.75	344040	1266.65	107.75	240800	1266.64	104.95	327590	1266.64	105.16	347490	1266.65	105.09	182680	1.00:0.67:0.47:0.64:0.68:0.36	365350	285920	1.00:0.78	106.54	5	A0A0F6AWC9|A0A0F6AWC9_SALT1
NGYQDSLFTSPTVAR	19.7	4.11	828.408	89.97 - 94.00	2	110920	828.408	93.82	137240	828.408	92.03	187840	828.406	92.52	115810	828.407	90.11	90611	828.407	90.19	62628	828.409	90.12	71379	1.00:1.37:0.84:0.66:0.46:0.52	146960	74873	1.00:0.51	91.47	5	A0A0F6AZT8|A0A0F6AZT8_SALT1
WTATPEPVEDTSDYHVTTSQHAR	19.69	6.6	657.805	71.20 - 75.51	4	343070	657.804	75.13	568040	657.806	72.66	397320	657.804	73.51	528720	657.805	71.44	213290	657.804	71.8	105410	657.806	71.63	245650	1.00:0.70:0.93:0.38:0.19:0.43	498030	188120	1.00:0.38	72.69	3	A0A0F6B771|A0A0F6B771_SALT1
KSDDEIDYSDIPASEDGQWSEAVR	19.69	7.94	904.735	94.38 - 98.49	3	286080	904.734	98.19	517890	904.737	96.83	543240	904.736	96.91	233110	904.735	94.62	131790	904.734	94.7	80852	904.736	94.65	209580	1.00:1.05:0.45:0.25:0.16:0.40	431420	140740	1.00:0.33	95.98	4	A0A0F6BB70|A0A0F6BB70_SALT1
NSDTVHDFTTDPIQPYIDGEWVK	19.67	12.51	893.086	110.79 - 114.93	3	485210	893.085	114.65	923030	893.087	113.6	808930	893.087	113.64	657960	893.086	111.06	74851	893.085	111.09	79535	893.087	111.1	366920	1.00:0.88:0.71:0.08:0.09:0.40	796640	173770	1.00:0.22	112.52	4	A0A0F6AXC2|A0A0F6AXC2_SALT1
QILPEANSQIVGFR	19.64	6.47	786.431	96.02 - 100.24	2	707780	786.429	99.94	1026700	786.433	98.44	1161300	786.432	99.01	901620	786.431	96.24	343250	786.432	96.36	224340	786.431	96.3	589460	1.00:1.13:0.88:0.33:0.22:0.57	1029900	385680	1.00:0.37	97.71	5	A0A0F6B8K7|A0A0F6B8K7_SALT1
NLTLQLNEVASDK	19.64	5.34	722.886	88.39 - 92.58	2	380920	722.885	92.31	719620	722.888	90.57	530580	722.887	91.16	351040	722.886	88.68	233810	722.885	88.75	174320	722.887	88.6	276150	1.00:0.74:0.49:0.32:0.24:0.38	533750	228090	1.00:0.43	90.01	4	A0A0F6AXC2|A0A0F6AXC2_SALT1
SGITDADSAAALMVEQPAIIK	19.63	8.6	1051.05	110.94 - 114.88	2	268570	1051.05	114.58	646480	1051.05	113.85	544130	1051.05	113.8	47346	1051.05	111.09	128230	1051.05	111.24	151470	1051.05	111.19	93743	1.00:0.84:0.07:0.20:0.23:0.15	412650	124480	1.00:0.30	112.63	5	A0A0F6B4N6|A0A0F6B4N6_SALT1
IGTDTTYAPFSSK	19.63	8.45	694.341	78.88 - 83.26	2	1479100	694.34	82.93	2619100	694.343	80.47	1463200	694.342	81.28	2709100	694.341	79.07	696610	694.342	79.11	461350	694.341	79.07	925250	1.00:0.56:1.03:0.27:0.18:0.35	2263800	694400	1.00:0.31	80.32	6	A0A0F6B499|A0A0F6B499_SALT1
AANDDLLNSFWLLDSEKGEAR	19.62	17.09	788.721	116.82 - 121.69	3	7085200	788.721	120.93	12418000	788.723	119.6	18099000	788.722	119.87	7506500	788.721	117.12	395670	788.719	117.3	210870	788.721	117.2	3880400	1.00:1.46:0.60:0.03:0.02:0.31	12675000	1495600	1.00:0.12	118.67	5	A0A0F6B578|A0A0F6B578_SALT1
LSGEALQGTEGFGIDASILDR	19.48	1.13	1075.04	112.54 - 116.46	2	138750	1075.04	116.3	189590	1075.05	115.53	136280	1075.04	115.44	35862	1075.04	112.71	125840	1075.04	112.86	216060	1075.04	112.84	128830	1.00:0.72:0.19:0.66:1.14:0.68	120580	156910	1.00:1.30	114.28	6	A0A0F6AX22|A0A0F6AX22_SALT1
IQAQYPHDVITTVR	19.45	10.2	820.942	73.02 - 77.28	2	455280	820.94	76.92	1135800	820.944	74.41	769090	820.941	75.5	368020	820.941	73.25	157500	820.942	73.44	152150	820.942	73.32	149150	1.00:0.68:0.32:0.14:0.13:0.13	757640	152930	1.00:0.20	74.47	5	D0ZV90|PHOP_SALT1
DMVC(+57.02)SPGGTTIEAVR	19.4	3.53	796.874	81.38 - 85.47	2	293130	796.873	85.15	437900	796.876	83.44	420590	796.874	83.74	333400	796.874	81.6	205010	796.875	81.67	184880	796.873	81.59	177000	1.00:0.96:0.76:0.47:0.42:0.40	397300	188960	1.00:0.48	82.87	5	A0A0F6AXK4|A0A0F6AXK4_SALT1	Carbamidomethylation
VIDMMETGSNDVLVIK	19.34	2.56	882.451	104.80 - 108.92	2	236840	882.449	108.74	315050	882.451	107.61	398270	882.453	107.87	179570	882.45	104.97	166300	882.45	105.12	182060	882.451	105.04	179780	1.00:1.26:0.57:0.53:0.58:0.57	297630	176050	1.00:0.59	106.56	4	A0A0F6B5A8|A0A0F6B5A8_SALT1
STSSSSFLQC(+57.02)SSIIR	19.32	7.23	830.404	89.12 - 93.33	2	261000	830.401	93.12	453350	830.405	91.21	455700	830.404	91.94	286020	830.405	89.3	97466	830.404	89.43	93115	830.406	89.32	180380	1.00:1.01:0.63:0.21:0.21:0.40	398360	123650	1.00:0.31	90.72	4	A0A0F6AZ46|A0A0F6AZ46_SALT1	Carbamidomethylation
GFYPAC(+57.02)GALC(+57.02)AGIEK	19.28	1.21	807.376	92.13 - 96.26	2	273040	807.375	96.05	362990	807.379	94.27	376990	807.378	94.95	205000	807.375	92.29	251540	807.375	92.46	183590	807.376	92.33	258160	1.00:1.04:0.56:0.69:0.51:0.71	314990	231100	1.00:0.73	93.72	2	A0A0F6AYH5|A0A0F6AYH5_SALT1	Carbamidomethylation
TPGGDVEYEVLK	19.25	5.01	653.831	80.89 - 85.26	2	494220	653.828	84.95	1345300	653.832	82.65	618720	653.832	83.4	200240	653.83	81.12	220840	653.831	81.16	88935	653.831	81.16	491290	1.00:0.46:0.15:0.16:0.07:0.37	721430	267020	1.00:0.37	82.41	4	A0A0F6B784|A0A0F6B784_SALT1
AIDDLVKSFDELDTEN	19.15	2.2	912.431	119.43 - 123.64	2	628930	912.429	123.43	435910	912.434	122.8	1083100	912.433	122.31	949480	912.43	119.63	351000	912.43	119.78	401580	912.432	119.73	552530	1.00:2.48:2.18:0.81:0.92:1.27	822820	435040	1.00:0.53	121.28	5	A0A0F6B267|A0A0F6B267_SALT1
MLSFEEIGTATLQSR	19.15	1.17	841.925	107.57 - 111.99	2	260520	841.923	111.71	299400	841.927	110.39	349580	841.923	110.73	275530	841.926	107.88	170860	841.925	108.03	172800	841.926	107.98	294990	1.00:1.17:0.92:0.57:0.58:0.99	308170	212880	1.00:0.69	109.45	6	A0A0F6AYV4|A0A0F6AYV4_SALT1
SSEEVTLLAVSK	19.07	2.95	631.846	83.18 - 87.54	2	722720	631.845	87.1	1069700	631.847	85.06	1105400	631.846	85.86	872230	631.847	83.5	188490	631.847	83.52	63270	631.846	83.5	1037200	1.00:1.03:0.82:0.18:0.06:0.97	1015800	429650	1.00:0.42	84.76	6	A0A0F6B6K3|A0A0F6B6K3_SALT1
LVALLTQENAR	19.03	0.95	614.357	79.68 - 84.01	2	463680	614.356	83.63	493640	614.358	81.2	662070	614.357	82.34	460860	614.357	79.87	266300	614.357	79.91	122150	614.357	79.93	777030	1.00:1.34:0.93:0.54:0.25:1.57	538860	388500	1.00:0.72	81.15	4	A0A0F6B0K4|A0A0F6B0K4_SALT1
EIGISNFTIPLMEK	19.02	3.66	796.424	118.50 - 122.73	2	302920	796.422	122.52	492650	796.427	121.46	556240	796.426	121.72	292440	796.424	118.7	62046	796.424	118.89	88112	796.424	118.78	326050	1.00:1.13:0.59:0.13:0.18:0.66	447110	158740	1.00:0.36	120.35	5	A0A0F6AX55|A0A0F6AX55_SALT1
IEQFDRK	19.01	0.82	468.25	31.44 - 34.52	2	442420	468.25	33.92	796040	468.252	31.61	402060	468.25	32.48	318470	468.25	32	329180	468.25	32.03	410380	468.25	31.9	398420	1.00:0.51:0.40:0.41:0.52:0.50	505520	379330	1.00:0.75	32.32	4	A0A0F6B4P1|A0A0F6B4P1_SALT1
TQLIIPLEQPLK	19.01	4.25	696.929	103.91 - 108.44	2	2877400	696.926	107.72	4967700	696.928	106.4	4738600	696.928	107.03	3449200	696.93	104.05	384250	696.931	104.29	199820	696.929	104.05	3525100	1.00:0.95:0.69:0.08:0.04:0.71	4385200	1369700	1.00:0.31	105.59	4	A0A0F6B2J9|A0A0F6B2J9_SALT1
AHNVEPGQIAK	18.99	3.31	582.312	32.15 - 35.06	2	204520	582.311	34.4	385920	582.313	32.3	284590	582.312	33.2	216830	582.311	32.54	96999	582.312	32.58	123240	582.311	32.47	119540	1.00:0.74:0.56:0.25:0.32:0.31	295780	113260	1.00:0.38	32.92	6	A0A0F6BB93|A0A0F6BB93_SALT1
MFEPMELTNDAVIK	18.97	2.57	819.4	106.86 - 111.15	2	895010	819.399	110.88	1027700	819.402	109.59	1253500	819.4	110.01	1402000	819.399	107.09	389400	819.399	107.24	436070	819.4	107.19	861370	1.00:1.22:1.36:0.38:0.42:0.84	1227700	562280	1.00:0.46	108.67	6	A0A0F6AWS5|A0A0F6AWS5_SALT1
TDLHGTAVR	18.92	0.43	485.259	27.00 - 33.32	2	165600	485.259	32.71	431470	485.26	27.1	16091	485.259	31.41	88658	485.259	31.03	118920	485.259	30.97	180860	485.259	30.98	157610	1.00:0.04:0.21:0.28:0.42:0.37	178740	152460	1.00:0.85	30.7	3	A0A0F6B1B5|A0A0F6B1B5_SALT1
NLSPEVLNLSYQK	18.91	7.58	752.905	93.62 - 97.72	2	274610	752.904	97.49	519730	752.906	95.83	528470	752.905	96.45	368210	752.905	93.78	56065	752.904	93.82	43760	752.906	93.83	131460	1.00:1.02:0.71:0.11:0.08:0.25	472140	77094	1.00:0.16	95.2	6	A0A0F6AZQ5|A0A0F6AZQ5_SALT1
AALQISQSGQTC(+57.02)ALLSK	18.9	15.53	888.47	85.20 - 89.40	2	770310	888.468	88.84	2866500	888.472	87.21	767020	888.47	87.8	754910	888.469	85.35	78285	888.47	85.47	105460	888.469	85.35	49638	1.00:0.27:0.26:0.03:0.04:0.02	1462800	77795	1.00:0.05	86.67	4	A0A0F6AYN4|A0A0F6AYN4_SALT1	Carbamidomethylation
LWYNQEQQELIC(+57.02)K	18.84	3.01	876.426	91.67 - 96.05	2	605930	876.424	95.73	1080600	876.427	93.89	1150600	876.426	94.47	384980	876.426	91.92	280560	876.425	92.07	311680	876.426	92	427180	1.00:1.06:0.36:0.26:0.29:0.40	872060	339810	1.00:0.39	93.35	6	A0A0F6AZD6|A0A0F6AZD6_SALT1	Carbamidomethylation
QGNALGWATAGGSGFR	18.84	5.88	775.38	110.73 - 115.02	2	491060	775.379	114.72	1079400	775.38	113.89	1066100	775.381	113.57	297380	775.379	110.91	45432	775.379	111.05	53459	775.38	111	404610	1.00:0.99:0.28:0.04:0.05:0.37	814280	167830	1.00:0.21	112.52	4	A0A0F6B7L3|A0A0F6B7L3_SALT1
LTLQEQLLQAGLVTSK	18.82	0.28	871.507	109.68 - 113.70	2	292080	871.505	113.44	404430	871.51	112.54	362120	871.508	112.74	155780	871.506	109.91	258280	871.505	110.08	284020	871.505	110.02	287880	1.00:0.90:0.39:0.64:0.70:0.71	307440	276730	1.00:0.90	111.45	5	A0A0F6BA28|A0A0F6BA28_SALT1
IQELMSQGMSSGEAIAQVAGELR	18.8	1.51	802.398	114.56 - 118.75	3	479830	802.398	118.44	594430	802.4	117.54	774480	802.398	117.7	423970	802.398	114.72	232840	802.398	114.95	312270	802.399	114.88	540980	1.00:1.30:0.71:0.39:0.53:0.91	597620	362030	1.00:0.61	116.37	6	A0A0F6B2D0|A0A0F6B2D0_SALT1
SALQYAASVAGLMITTEC(+57.02)MVTDLPK	18.8	4.04	890.778	147.14 - 149.61	3	23019000	890.775	148.81	33592000	890.78	148.93	38746000	890.778	148.92	32365000	890.779	147.3	7548100	890.778	147.43	14712000	890.78	147.39	11149000	1.00:1.15:0.96:0.22:0.44:0.33	34901000	11136000	1.00:0.32	148.13	6	A0A0F6BAJ3|A0A0F6BAJ3_SALT1	Carbamidomethylation
LANEGNVKEAK	18.77	1.33	391.546	27.96 - 30.21	3	362890	391.545	29.62	631860	391.547	28.22	320070	391.545	28.39	378910	391.547	28.09	145610	391.547	28.11	293850	391.547	28.06	407040	1.00:0.51:0.60:0.23:0.47:0.64	443610	282170	1.00:0.64	28.41	6	A0A0F6BAW2|A0A0F6BAW2_SALT1
EIAELEGLSQAK	18.74	1.75	644.343	82.17 - 86.40	2	253360	644.341	82.2	9302.1	644.344	85.3	503570	644.345	85.95	458140	644.342	83.61	118310	644.341	83.68	45661	644.343	83.59	385150	1.00:54.14:49.25:12.72:4.91:41.41	323670	183040	1.00:0.57	84.06	5	A0A0F6AW65|A0A0F6AW65_SALT1
SGTGSVDYAK	18.73	3.27	492.735	32.75 - 35.46	2	129760	492.735	35.13	211690	492.737	32.9	76074	492.736	33.61	282210	492.735	32.97	58215	492.735	32.93	72449	492.736	32.9	77943	1.00:0.36:1.33:0.27:0.34:0.37	189990	69536	1.00:0.37	33.41	4	A0A0F6AYY7|A0A0F6AYY7_SALT1
ATSFNELMNQQA	18.69	6.44	677.309	95.07 - 99.44	2	2042600	677.308	99.21	2531400	677.31	97.82	4200200	677.31	97.84	3585100	677.309	95.31	121720	677.309	95.45	60185	677.309	95.35	1757000	1.00:1.66:1.42:0.05:0.02:0.69	3438900	646300	1.00:0.19	96.83	3	A0A0F6AXS5|A0A0F6AXS5_SALT1
VEIPGVATSASPSAEVGR	18.68	0.11	863.953	85.68 - 89.65	2	360010	863.951	89.36	553030	863.953	87.85	368660	863.953	88.32	132910	863.952	86	360610	863.953	86.05	337650	863.954	85.95	407180	1.00:0.67:0.24:0.65:0.61:0.74	351530	368480	1.00:1.05	87.25	6	A0A0F6B176|A0A0F6B176_SALT1
AAIERDFGSVDNFK	18.6	3.09	784.89	77.96 - 82.36	2	344920	784.888	82.03	502020	784.891	79.52	359850	784.89	80.46	613060	784.89	78.2	190590	784.89	78.33	177380	784.89	78.34	226590	1.00:0.72:1.22:0.38:0.35:0.45	491640	198190	1.00:0.40	79.48	2	A0A0F6B9N3|A0A0F6B9N3_SALT1
DLTAAEGQTRK	18.57	5.02	595.312	32.44 - 35.40	2	230510	595.311	34.84	654580	595.314	32.61	257210	595.312	33.31	194850	595.311	32.71	58617	595.311	32.71	106680	595.312	32.67	111140	1.00:0.39:0.30:0.09:0.16:0.17	368880	92148	1.00:0.25	33.14	4	A0A0F6AXY7|A0A0F6AXY7_SALT1
AEAEETLAALTEK	18.54	2.25	688.353	86.94 - 91.37	2	1317000	688.351	90.97	2497000	688.353	89	2440800	688.355	89.68	453270	688.353	87.24	826440	688.352	87.37	359000	688.353	87.23	1325200	1.00:0.98:0.18:0.33:0.14:0.53	1797000	836880	1.00:0.47	88.58	6	A0A0F6B4D7|A0A0F6B4D7_SALT1
TFLDQTGGLWASGSLYGK	18.47	3.88	950.975	115.00 - 119.21	2	480550	950.974	118.88	628250	950.977	117.88	770870	950.976	117.93	810780	950.975	115.24	246730	950.975	115.36	254240	950.976	115.34	172460	1.00:1.23:1.29:0.39:0.40:0.27	736630	224480	1.00:0.30	116.77	6	A0A0F6AZU0|A0A0F6AZU0_SALT1
ATDFVLAMGQGR	18.47	5.87	633.32	90.80 - 95.35	2	2785200	633.319	94.95	4315100	633.321	92.81	5277600	633.321	93.56	4517800	633.32	91.08	148870	633.319	91.17	91802	633.321	91.07	2360100	1.00:1.22:1.05:0.03:0.02:0.55	4703500	866940	1.00:0.18	92.44	6	A0A0F6AXS5|A0A0F6AXS5_SALT1
TIVDEELESVWTGK	18.43	0.95	803.405	112.04 - 116.44	2	506680	803.404	116.01	664750	803.405	114.88	418850	803.405	114.95	722680	803.404	112.17	147020	803.405	112.42	201040	803.405	112.32	885730	1.00:0.63:1.09:0.22:0.30:1.33	602090	411270	1.00:0.68	113.79	2	A0A0F6B823|A0A0F6B823_SALT1
TLDYQSPLATTR	18.4	1.86	683.355	79.40 - 83.94	2	574540	683.354	83.49	744540	683.355	81.15	897980	683.355	81.96	667290	683.354	79.7	346760	683.355	79.78	222830	683.354	79.71	567870	1.00:1.21:0.90:0.47:0.30:0.76	769940	379150	1.00:0.49	80.97	5	A0A0F6AWC1|A0A0F6AWC1_SALT1
AVQLGGVALGTTQVINSK	18.4	1.09	878.503	93.97 - 97.83	2	296870	878.502	97.65	374960	878.505	96.46	462010	878.504	96.91	248140	878.503	94.19	284340	878.502	94.26	252110	878.502	94.18	159660	1.00:1.23:0.66:0.76:0.67:0.43	361700	232040	1.00:0.64	95.61	5	A0A0F6AYY9|A0A0F6AYY9_SALT1
EALLGC(+57.02)ASPEHYPEQTSFLGASIGR	18.33	3.7	897.435	100.95 - 104.98	3	446760	897.432	104.77	931270	897.436	103.45	857920	897.433	103.94	286770	897.436	101.14	220900	897.437	101.28	167490	897.434	101.32	216220	1.00:0.92:0.31:0.24:0.18:0.23	691990	201540	1.00:0.29	102.65	5	A0A0F6AYS3|A0A0F6AYS3_SALT1	Carbamidomethylation
EIMQVALNQAK	18.3	5.08	622.838	77.89 - 82.29	2	347100	622.837	81.94	443810	622.838	79.63	842480	622.838	80.53	438600	622.838	78.11	97313	622.838	78.28	37187	622.838	78.19	223190	1.00:1.90:0.99:0.22:0.08:0.50	574960	119230	1.00:0.21	79.45	4	A0A0F6B766|A0A0F6B766_SALT1
DVTTGDTLC(+57.02)DPENPIILER	18.28	3.28	1079.52	104.56 - 109.70	2	402720	1079.52	108.51	1078600	1079.52	107.73	589290	1079.51	109.49	134890	1079.52	104.81	219280	1079.52	104.99	228940	1079.52	104.9	165360	1.00:0.55:0.13:0.20:0.21:0.15	600930	204520	1.00:0.34	106.74	5	A0A0F6B7P3|A0A0F6B7P3_SALT1	Carbamidomethylation
EGAASFYVVDTSEFGNSGNWR	18.27	2.46	1147.01	110.26 - 114.47	2	226080	1147.01	114.14	391790	1147.02	113.23	254380	1147.02	113.12	304810	1147.01	110.45	99866	1147.01	110.66	152460	1147.01	110.49	153150	1.00:0.65:0.78:0.25:0.39:0.39	316990	135160	1.00:0.43	112.01	5	A0A0F6B176|A0A0F6B176_SALT1
GQGQGWITAEYGMLPR	18.23	2.07	882.431	105.41 - 109.79	2	217500	882.429	109.54	282200	882.434	108.07	347620	882.432	108.51	226600	882.43	105.6	137070	882.428	105.71	122390	882.431	105.69	189140	1.00:1.23:0.80:0.49:0.43:0.67	285470	149540	1.00:0.52	107.19	5	A0A0F6B8N2|A0A0F6B8N2_SALT1
ERQEQQEQEAAELQAVTAIAEGR	18.23	3.21	862.092	102.48 - 107.03	3	2568300	862.092	106.36	6027500	862.093	105.01	4773200	862.094	105.38	248290	862.092	102.77	1120100	862.092	103.02	1239800	862.092	102.9	2000700	1.00:0.79:0.04:0.19:0.21:0.33	3683000	1453500	1.00:0.39	104.24	6	A0A0F6B8P2|A0A0F6B8P2_SALT1
SLNFLDFEQPIAELEAK	18.22	2.31	982.505	128.44 - 133.32	2	1048500	982.504	132.79	1629100	982.507	132.31	1657400	982.505	132.43	949270	982.505	128.7	649570	982.505	128.96	766500	982.505	128.76	639220	1.00:1.02:0.58:0.40:0.47:0.39	1411900	685090	1.00:0.49	130.66	6	A0A0F6AX36|A0A0F6AX36_SALT1
ELIAQGPEIVLVK	18.21	1.3	704.925	100.28 - 104.34	2	332560	704.923	104.06	448370	704.926	102.82	479950	704.925	103.26	281610	704.925	100.48	154760	704.925	100.58	109820	704.925	100.53	520830	1.00:1.07:0.63:0.35:0.24:1.16	403310	261810	1.00:0.65	101.95	4	A0A0F6B142|A0A0F6B142_SALT1
ITQGDDLAPGVLK	18.15	3.89	663.867	79.07 - 83.09	2	127580	663.865	82.89	184740	663.869	80.78	229030	663.868	81.49	161220	663.867	79.31	66210	663.868	79.35	41687	663.868	79.22	82618	1.00:1.24:0.87:0.36:0.23:0.45	191660	63505	1.00:0.33	80.51	4	A0A0F6B9Y4|A0A0F6B9Y4_SALT1
GHEQLVGLVMTEKGVLR	18.14	0.34	933.503	90.89 - 94.83	2	148900	933.502	94.6	258560	933.503	93.16	141130	933.503	93.73	18803	933.503	91.08	180550	933.503	91.16	178950	933.505	91.07	115410	1.00:0.55:0.07:0.70:0.69:0.45	139500	158310	1.00:1.13	92.47	2	A0A0F6B6E9|A0A0F6B6E9_SALT1
VNSDVLTVSTVNSQDQVTQKPLRDSVK	18.1	4.92	986.523	77.06 - 80.79	3	480620	986.521	80.54	1009800	986.526	78.78	1082500	986.525	79.46	151400	986.522	77.23	194600	986.522	77.46	212100	986.523	77.41	233370	1.00:1.07:0.15:0.19:0.21:0.23	747890	213360	1.00:0.29	78.48	3	A0A0F6B7I1|A0A0F6B7I1_SALT1
GEVVLGDEFSPDGSR	18.09	1.07	782.369	88.37 - 92.74	2	716710	782.367	92.4	1208000	782.37	90.54	448300	782.369	90.93	119850	782.369	88.68	871260	782.369	88.75	668460	782.37	88.62	984380	1.00:0.37:0.10:0.72:0.55:0.81	592060	841370	1.00:1.42	89.99	5	A0A0F6B4P1|A0A0F6B4P1_SALT1
SINADVTNSAIELK	18.09	0.77	737.891	83.41 - 87.28	2	204240	737.89	87.1	166690	737.894	85.44	159120	737.892	85.93	207440	737.89	83.59	281810	737.889	83.66	204900	737.89	83.59	205450	1.00:0.95:1.24:1.69:1.23:1.23	177750	230720	1.00:1.30	84.88	6	A0A0F6B8N4|A0A0F6B8N4_SALT1
EGFDSLPESSEEEDDMLDK	18.04	0.74	1086.45	97.97 - 102.27	2	421680	1086.44	102.02	747380	1086.45	100.76	456190	1086.45	100.65	221080	1086.44	98.2	351880	1086.45	98.34	369560	1086.45	98.22	383970	1.00:0.61:0.30:0.47:0.49:0.51	474880	368470	1.00:0.78	99.7	4	A0A0F6B4V3|A0A0F6B4V3_SALT1
ADISSDQIAAIGITNQR	18.03	4.28	886.962	91.49 - 95.45	2	180080	886.96	95.17	415460	886.963	93.86	268080	886.962	93.95	133810	886.96	91.64	86760	886.961	91.75	105140	886.963	91.68	71226	1.00:0.65:0.32:0.21:0.25:0.17	272450	87707	1.00:0.32	93.01	4	A0A0F6B9R7|A0A0F6B9R7_SALT1
GYTLGNVDVTIIAQAPK	18.02	0	880.484	106.07 - 110.07	2	240230	880.483	109.84	336790	880.487	109.04	208270	880.485	109.07	175790	880.483	106.33	246290	880.484	106.47	275690	880.484	106.3	198540	1.00:0.62:0.52:0.73:0.82:0.59	240280	240170	1.00:1.00	107.84	4	A0A0F6B5Z8|A0A0F6B5Z8_SALT1
VTFVQDNHSK	17.99	7.16	587.796	34.21 - 37.76	2	435370	587.795	37.05	1045700	587.798	34.45	584430	587.796	35.63	562770	587.796	34.78	131570	587.795	34.84	147110	587.797	34.7	140660	1.00:0.56:0.54:0.13:0.14:0.13	730950	139780	1.00:0.19	35.24	4	A0A0F6B3E3|A0A0F6B3E3_SALT1
VNIEIDPQTQAVVDTVER	17.99	1.79	1013.53	101.96 - 105.81	2	361170	1013.52	105.6	670640	1013.53	104.84	549610	1013.53	104.89	171390	1013.53	102.18	282890	1013.53	102.33	301090	1013.53	102.24	191380	1.00:0.82:0.26:0.42:0.45:0.29	463880	258450	1.00:0.56	103.68	6	A0A0F6B117|A0A0F6B117_SALT1
VALQDAGLSVSDINDVILVGGQTR	17.96	0.1	1220.66	118.89 - 122.85	2	399890	1220.65	122.59	522780	1220.66	122.27	349380	1220.66	121.94	301900	1220.66	119.08	385920	1220.66	119.25	525550	1220.66	119.15	313820	1.00:0.67:0.58:0.74:1.01:0.60	391350	408430	1.00:1.04	120.71	6	A0A0F6AWC9|A0A0F6AWC9_SALT1
KFFGEDLPDQPSQPFEGLGSGVIIDAAK	17.95	4.23	988.167	115.00 - 118.84	3	226790	988.166	118.51	422610	988.168	117.82	398580	988.165	117.96	241950	988.168	115.19	86042	988.168	115.34	84568	988.166	115.34	127000	1.00:0.94:0.57:0.20:0.20:0.30	354380	99204	1.00:0.28	116.69	4	A0A0F6B7D9|A0A0F6B7D9_SALT1
FATEGMMQVLADEYQNR	17.93	1.52	1001.95	112.95 - 117.06	2	138220	1001.95	116.9	206710	1001.95	115.73	207800	1001.96	115.96	111200	1001.95	113.16	91205	1001.95	113.37	110590	1001.95	113.32	101810	1.00:1.01:0.54:0.44:0.53:0.49	175240	101200	1.00:0.58	114.74	4	A0A0F6B210|A0A0F6B210_SALT1
QAPDFTAAAVLGSGEIVDK	17.92	0.17	944.987	106.35 - 110.46	2	209830	944.984	110.21	307800	944.988	109.24	139760	944.99	109.37	160690	944.987	106.6	265460	944.987	106.73	217580	944.988	106.62	167650	1.00:0.45:0.52:0.86:0.71:0.54	202750	216900	1.00:1.07	108.13	6	A0A0F6AXM4|A0A0F6AXM4_SALT1
AVQLNSLSGFC(+57.02)LTK	17.92	1.83	769.408	100.58 - 104.73	2	186450	769.408	104.52	229290	769.409	103.18	261390	769.408	103.59	235960	769.408	100.75	160680	769.407	100.93	118640	769.409	100.87	112770	1.00:1.14:1.03:0.70:0.52:0.49	242210	130690	1.00:0.54	102.31	5	A0A0F6BAN1|A0A0F6BAN1_SALT1	Carbamidomethylation
VVGDVVFDEAAAR	17.88	1.63	674.349	87.03 - 91.39	2	423800	674.348	90.98	590870	674.35	89.13	617680	674.351	89.77	411090	674.349	87.44	241400	674.349	87.47	117220	674.349	87.38	564530	1.00:1.05:0.70:0.41:0.20:0.96	539880	307720	1.00:0.57	88.7	6	A0A0F6AY27|A0A0F6AY27_SALT1
C(+57.02)DILEPGTLQGYDRDPR	17.87	1.4	668.987	85.35 - 89.46	3	460150	668.986	89.23	311970	668.988	87.34	431480	668.987	87.9	303130	668.987	85.64	391260	668.987	85.83	112560	668.988	85.7	1210500	1.00:1.38:0.97:1.25:0.36:3.88	348860	571440	1.00:1.64	86.94	2	A0A0F6B9H5|A0A0F6B9H5_SALT1	Carbamidomethylation
IQPAGTFYDYEAK	17.84	3.62	751.863	83.43 - 87.61	2	197140	751.861	87.38	340660	751.864	85.17	284270	751.864	85.92	251120	751.863	83.63	110630	751.863	83.85	100280	751.863	83.75	95887	1.00:0.83:0.74:0.32:0.29:0.28	292020	102270	1.00:0.35	84.95	2	A0A0F6AWS2|A0A0F6AWS2_SALT1
LADPNTASPYASYLQYGHIANIDDIIAGK	17.81	17.12	1031.18	117.52 - 121.76	3	1507000	1031.18	121.32	4858500	1031.18	120.5	3031300	1031.19	120.59	713850	1031.18	117.74	120120	1031.18	117.95	182970	1031.18	117.81	135240	1.00:0.62:0.15:0.02:0.04:0.03	2867900	146110	1.00:0.05	119.32	4	A0A0F6B238|A0A0F6B238_SALT1
LNTLSPAEGSKK	17.8	1.48	622.846	33.42 - 36.51	2	297400	622.845	36.04	425500	622.848	33.62	363050	622.846	34.78	310680	622.846	33.95	197020	622.846	33.96	233360	622.846	33.89	254790	1.00:0.85:0.73:0.46:0.55:0.60	366410	228390	1.00:0.62	34.37	5	A0A0F6B7L7|A0A0F6B7L7_SALT1
TVGKPVETVPQIFVDQK	17.72	5.52	943.025	86.27 - 90.31	2	193800	943.022	90.04	414920	943.027	87.92	329440	943.025	89.02	158230	943.026	86.49	86869	943.026	86.77	92148	943.026	86.51	81221	1.00:0.79:0.38:0.21:0.22:0.20	300860	86746	1.00:0.29	87.79	3	A0A0F6AZ44|A0A0F6AZ44_SALT1
DVNVPDIGGDEVEVTEVMVK	17.72	1.24	1072.53	113.71 - 117.59	2	98449	1072.52	117.38	146240	1072.53	116.92	181230	1072.53	116.46	21395	1072.52	113.91	76179	1072.52	114.03	95148	1072.53	113.88	70500	1.00:1.24:0.15:0.52:0.65:0.48	116290	80609	1.00:0.69	115.43	4	A0A0F6AWU9|A0A0F6AWU9_SALT1
VELLPENSEFTPIVVDLR	17.69	0.2	1035.56	122.22 - 126.37	2	269830	1035.56	126.07	404020	1035.56	125.7	324300	1035.56	125.59	55828	1035.56	122.43	298410	1035.56	122.62	322720	1035.56	122.49	213730	1.00:0.80:0.14:0.74:0.80:0.53	261380	278290	1.00:1.06	124.15	6	A0A0F6BA81|A0A0F6BA81_SALT1
IFDFVKPGVITGDDVQK	17.68	11.07	939.504	98.30 - 102.46	2	433270	939.502	102.11	1102000	939.506	100.53	938420	939.505	101.22	220200	939.506	98.54	120350	939.502	98.66	110060	939.504	98.6	108590	1.00:0.85:0.20:0.11:0.10:0.10	753540	113000	1.00:0.15	99.94	6	A0A0F6B6G8|A0A0F6B6G8_SALT1
DVSFEAPNAPHVFQK	17.64	9.92	843.418	85.67 - 89.76	2	972520	843.416	89.58	2765600	843.419	87.59	1515600	843.417	88.31	738880	843.419	85.92	236270	843.417	86.05	240610	843.42	85.9	338200	1.00:0.55:0.27:0.09:0.09:0.12	1673300	271700	1.00:0.16	87.23	4	A0A0F6B8J7|A0A0F6B8J7_SALT1
GVFTFDPGFTSTASC(+57.02)ESK	17.62	7.24	969.433	103.69 - 108.18	2	338990	969.431	107.86	776130	969.434	106.27	475530	969.435	106.66	400780	969.434	103.93	127140	969.434	104.08	143430	969.433	103.94	110910	1.00:0.61:0.52:0.16:0.18:0.14	550810	127160	1.00:0.23	105.46	5	A0A0F6AYN0|A0A0F6AYN0_SALT1	Carbamidomethylation
AVVVC(+57.02)DEPSTMELK	17.62	6.21	789.382	80.85 - 84.86	2	806880	789.38	84.67	1094500	789.383	82.68	1726500	789.382	83.38	1063000	789.381	81.1	327430	789.382	81.16	293790	789.381	81.07	336030	1.00:1.58:0.97:0.30:0.27:0.31	1294700	319080	1.00:0.25	82.34	5	A0A0F6AYH8|A0A0F6AYH8_SALT1	Carbamidomethylation
VLFTQAGLLLVDQAR	17.61	6.04	822.479	115.78 - 119.63	2	110760	822.477	119.44	237690	822.479	118.53	183960	822.479	118.9	108930	822.48	115.9	39657	822.478	116.06	48307	822.479	115.96	46016	1.00:0.77:0.46:0.17:0.20:0.19	176860	44660	1.00:0.25	117.46	3	A0A0F6B9W3|A0A0F6B9W3_SALT1
TQDATHGNSLSHR	17.6	6.91	712.337	26.40 - 28.27	2	148110	712.337	27.92	573580	712.34	26.74	135950	712.336	26.57	18469	712.337	26.47	23647	712.336	26.48	62880	712.337	26.48	74137	1.00:0.24:0.03:0.04:0.11:0.13	242660	53555	1.00:0.22	26.78	2	A0A0F6B7N6|A0A0F6B7N6_SALT1
GAGEIVLNMMNQDGVR	17.59	2.63	852.415	105.43 - 109.93	2	323890	852.415	109.27	293490	852.415	108.23	272240	852.415	108.62	73275	852.415	105.7	374710	852.414	105.85	356430	852.415	105.82	573190	1.00:0.93:0.25:1.28:1.21:1.95	213000	434780	1.00:2.04	107.25	6	A0A0F6B3C6|A0A0F6B3C6_SALT1
MINNDTTLQLSSVLNQEC(+57.02)TR	17.58	1.73	779.711	102.92 - 106.92	3	509650	779.709	106.69	467310	779.712	105.74	714220	779.711	105.89	722020	779.711	103.12	295970	779.71	103.26	238960	779.711	103.17	619390	1.00:1.53:1.55:0.63:0.51:1.33	634520	384770	1.00:0.61	104.64	5	A0A0F6B7A9|A0A0F6B7A9_SALT1	Carbamidomethylation
ILNVNVPDLPLAQVK	17.58	1.86	816.988	111.28 - 115.30	2	132860	816.987	115.09	202370	816.99	114.09	169890	816.989	114.48	130090	816.987	111.5	97333	816.987	111.63	94990	816.989	111.49	102470	1.00:0.84:0.64:0.48:0.47:0.51	167450	98263	1.00:0.59	113.05	3	A0A0F6B5Z6|A0A0F6B5Z6_SALT1
FGDPETQPIMLR	17.55	4.07	702.354	90.32 - 94.30	2	211620	702.354	94.14	246610	702.356	92.4	440430	702.355	92.97	235770	702.354	90.54	70508	702.354	90.68	39674	702.354	90.55	236690	1.00:1.79:0.96:0.29:0.16:0.96	307610	115620	1.00:0.38	91.88	4	A0A0F6BA09|A0A0F6BA09_SALT1
EC(+57.02)GLTLHDGEVSLPAAEDMLPIASQK	17.52	3.62	927.787	109.57 - 113.72	3	247740	927.785	113.4	489420	927.788	112.42	443620	927.789	112.55	121700	927.786	109.85	125730	927.785	110.05	124020	927.787	109.86	181920	1.00:0.91:0.25:0.26:0.25:0.37	351580	143890	1.00:0.41	111.36	3	A0A0F6B2C7|A0A0F6B2C7_SALT1	Carbamidomethylation
DAQGVWQGEETEAVLKPER	17.5	4.01	714.687	86.73 - 90.82	3	419740	714.687	90.54	682060	714.688	88.79	865750	714.688	89.27	272170	714.687	86.96	212910	714.687	87.11	105460	714.687	86.99	380060	1.00:1.27:0.40:0.31:0.15:0.56	606660	232810	1.00:0.38	88.28	3	A0A0F6B2C7|A0A0F6B2C7_SALT1
YLLEQGYHVIPVAPK	17.41	2.33	863.981	90.83 - 94.81	2	201660	863.979	94.56	424480	863.982	92.79	239610	863.981	93.81	134600	863.981	91.11	151160	863.981	91.41	127200	863.982	91.07	132890	1.00:0.56:0.32:0.36:0.30:0.31	266230	137080	1.00:0.51	92.46	6	A0A0F6AZP2|A0A0F6AZP2_SALT1
TEEVIAENPGKK	17.39	6.45	657.849	34.29 - 37.52	2	171900	657.847	37.09	431890	657.851	34.52	185180	657.849	35.64	184500	657.849	34.77	69161	657.848	34.73	68530	657.848	34.75	92117	1.00:0.43:0.43:0.16:0.16:0.21	267190	76603	1.00:0.29	35.25	4	A0A0F6B3D0|A0A0F6B3D0_SALT1
YIVALDQGTTSSR	17.37	7.77	705.866	75.50 - 79.91	2	132450	705.864	79.63	284600	705.869	77.09	132230	705.866	77.99	224150	705.865	75.68	60164	705.866	75.77	50936	705.868	75.7	42625	1.00:0.46:0.79:0.21:0.18:0.15	213660	51242	1.00:0.24	76.98	5	A0A0F6B9R7|A0A0F6B9R7_SALT1
ALEMIDMHGGDLFSEE	17.36	3.89	897.39	113.28 - 117.54	2	439630	897.389	117.27	487890	897.391	116.26	889510	897.391	116.2	472550	897.39	113.47	259090	897.389	113.64	267980	897.39	113.54	260770	1.00:1.82:0.97:0.53:0.55:0.53	616650	262610	1.00:0.43	115.06	6	A0A0F6B7G6|A0A0F6B7G6_SALT1
GLAIDTALPSGEEFPR	17.35	0.66	836.931	101.99 - 106.18	2	213710	836.928	105.9	221030	836.931	104.7	262900	836.931	104.94	98118	836.931	102.1	199190	836.931	102.38	181610	836.931	102.21	319440	1.00:1.19:0.44:0.90:0.82:1.45	194020	233410	1.00:1.20	103.71	5	A0A0F6AZY1|A0A0F6AZY1_SALT1
ALAEAGC(+57.02)SAVK	17.35	0.3	538.775	38.71 - 42.40	2	162480	538.774	42.08	174930	538.777	39.08	173920	538.775	40.41	160090	538.775	39	129800	538.774	38.93	158650	538.775	38.93	177510	1.00:0.99:0.92:0.74:0.91:1.01	169650	155320	1.00:0.92	39.74	3	A0A0F6B4R7|A0A0F6B4R7_SALT1	Carbamidomethylation
LLAIDRDPQAIAVAQTINDPR	17.32	2.32	764.09	95.26 - 99.00	3	469250	764.089	98.75	746110	764.091	97.57	838850	764.092	98.03	215940	764.089	95.44	274370	764.089	95.59	130490	764.089	95.49	609770	1.00:1.12:0.29:0.37:0.17:0.82	600300	338210	1.00:0.56	96.81	5	A0A0F6AWR2|A0A0F6AWR2_SALT1
FLLVTDVATANMLTEK	17.29	3.59	883.476	115.33 - 119.23	2	160180	883.475	119.04	225090	883.476	118.23	291440	883.476	118.38	149530	883.475	115.52	106710	883.476	115.7	117640	883.477	115.62	70668	1.00:1.29:0.66:0.47:0.52:0.31	222020	98338	1.00:0.44	117.08	5	A0A0F6B6E1|A0A0F6B6E1_SALT1
AIESEGLDAGQIR	17.23	2.83	679.849	71.60 - 76.39	2	413940	679.847	76.06	636770	679.85	73.41	851160	679.849	74.24	187840	679.849	71.88	445550	679.848	71.94	70543	679.849	71.93	291760	1.00:1.34:0.29:0.70:0.11:0.46	558590	269290	1.00:0.48	73.24	5	A0A0F6B1B3|A0A0F6B1B3_SALT1
C(+57.02)EQSANINAYWEPNTLR	17.22	5.26	1033.47	94.98 - 99.16	2	227360	1033.47	98.94	465180	1033.47	97.33	236690	1033.48	97.7	342880	1033.47	95.21	112230	1033.48	95.29	105610	1033.47	95.28	101590	1.00:0.51:0.74:0.24:0.23:0.22	348250	106480	1.00:0.31	96.63	5	A0A0F6B1A6|A0A0F6B1A6_SALT1	Carbamidomethylation
TTANAGFPVMQQAYAAPMMQQPALSNAVAPAATPAMEAPAAAEISGHIVR	17.18	5.46	1004.9	118.18 - 122.05	5	1510900	1004.9	121.52	1182100	1004.9	121.18	3482500	1004.9	121.32	2385600	1004.9	118.33	467770	1004.9	118.5	1009800	1004.9	118.41	537820	1.00:2.95:2.02:0.40:0.85:0.45	2350100	671810	1.00:0.29	119.88	5	A0A0F6B7H4|A0A0F6B7H4_SALT1
FDAVIAGMDMTPK	17.17	3.02	698.336	100.55 - 109.72	2	297020	698.334	109.48	188730	698.337	103.06	566640	698.335	103.35	467460	698.336	100.77	43059	698.337	100.95	26505	698.336	100.79	489710	1.00:3.00:2.48:0.23:0.14:2.59	407610	186430	1.00:0.46	103.07	3	A0A0F6BAL8|A0A0F6BAL8_SALT1
LIDEAIDEAAR	17.15	1.32	608.315	77.46 - 81.66	2	617320	608.315	81.46	696940	608.316	79.25	1257200	608.316	79.96	252870	608.314	77.66	213250	608.315	77.74	95004	608.316	77.74	1188600	1.00:1.80:0.36:0.31:0.14:1.71	735680	498960	1.00:0.68	78.97	4	A0A0F6B281|A0A0F6B281_SALT1
AWGYAGDTPTTGIYRE	17.14	1.07	879.412	90.97 - 95.22	2	234420	879.41	95.02	341000	879.413	93.28	310040	879.411	93.74	156490	879.412	91.32	185310	879.412	91.38	181430	879.412	91.37	232260	1.00:0.91:0.46:0.54:0.53:0.68	269170	199670	1.00:0.74	92.69	6	A0A0F6AZ13|A0A0F6AZ13_SALT1
MELLLLSNSTLPGK	17.13	13.71	758.428	110.14 - 114.23	2	397880	758.427	114.05	680870	758.43	112.86	928020	758.429	113.26	535580	758.427	110.28	55296	758.426	110.56	53203	758.428	110.47	134330	1.00:1.36:0.79:0.08:0.08:0.20	714820	80942	1.00:0.11	111.91	4	A0A0F6BA26|A0A0F6BA26_SALT1
ANIDEQALASAPVIISEDREAQLAAR	17.11	4.08	917.815	102.57 - 106.69	3	903340	917.814	106.33	1540000	917.817	105.17	1582600	917.815	105.59	757400	917.814	102.88	391110	917.813	102.97	475300	917.814	102.9	673650	1.00:1.03:0.49:0.25:0.31:0.44	1293300	513360	1.00:0.40	104.31	6	A0A0F6B2P0|A0A0F6B2P0_SALT1
EGGEQALTTGQYIDLNR	17.08	2.53	932.955	89.76 - 93.70	2	162830	932.953	93.61	133560	932.954	92.17	122790	932.956	92.38	78441	932.956	89.96	213840	932.955	90.12	209510	932.956	89.96	218810	1.00:0.92:0.59:1.60:1.57:1.64	111600	214050	1.00:1.92	91.37	6	A0A0F6B0V0|A0A0F6B0V0_SALT1
QGFEQLMTWVDR	17.08	13.77	755.362	116.13 - 120.58	2	913040	755.361	120.18	1897600	755.364	118.96	2063500	755.362	119.23	1000300	755.362	116.26	27622	755.361	116.53	24496	755.362	116.44	464790	1.00:1.09:0.53:0.02:0.02:0.24	1653800	172300	1.00:0.10	117.93	4	A0A0F6B3A7|A0A0F6B3A7_SALT1
ENELEEAVMSDRDTGAAAEPR	17.06	4.19	764.014	84.65 - 88.87	3	336770	764.012	88.48	531160	764.015	86.6	770520	764.015	87.11	164970	764.014	84.86	150770	764.015	85.07	73653	764.014	84.93	329570	1.00:1.45:0.31:0.28:0.14:0.62	488890	184660	1.00:0.38	86.18	4	A0A0F6B771|A0A0F6B771_SALT1
SDAPDLGAAGGMGGMGGMGGMM	17.04	3.36	964.378	117.80 - 122.15	2	2981600	964.376	121.92	432810	964.38	121.46	5062200	964.378	120.69	7130500	964.378	118.04	1151100	964.377	118.26	1856300	964.378	118.16	2256500	1.00:11.70:16.47:2.66:4.29:5.21	4208500	1754700	1.00:0.42	119.75	6	A0A0F6BAJ3|A0A0F6BAJ3_SALT1
VTLSGTQGALDSLR	17.01	5.11	709.387	86.26 - 91.76	2	191980	709.389	91.47	408750	709.388	88.36	374040	709.387	89.01	115470	709.386	86.47	87879	709.388	86.57	53182	709.387	86.47	112590	1.00:0.92:0.28:0.21:0.13:0.28	299420	84549	1.00:0.28	88.06	3	A0A0F6B832|A0A0F6B832_SALT1
QIVLNC(+57.02)GEEPSVVANTVK	17	0.04	979.007	88.53 - 92.96	2	20145000	979.005	92.28	30250000	979.009	90.84	24461000	979.007	91.34	5261500	979.007	88.81	20726000	979.008	88.9	21044000	979.008	88.78	19128000	1.00:0.81:0.17:0.69:0.70:0.63	19991000	20299000	1.00:1.02	90.16	6	A0A0F6BAJ3|A0A0F6BAJ3_SALT1	Carbamidomethylation
STLTPVVISNMDEIK	17	0.34	823.937	99.96 - 104.11	2	380370	823.935	103.83	666950	823.938	102.48	452030	823.938	103.05	90327	823.937	100.19	374880	823.937	100.35	343520	823.938	100.23	354490	1.00:0.68:0.14:0.56:0.52:0.53	403100	357630	1.00:0.89	101.69	6	A0A0F6B4I2|A0A0F6B4I2_SALT1
QGLQSC(+57.02)TEFLELPEATEK	16.98	3.04	1040.5	103.16 - 107.50	2	408200	1040.5	107.2	946640	1040.5	105.9	435650	1040.5	106.22	375320	1040.5	103.36	225970	1040.5	103.56	234060	1040.5	103.42	231530	1.00:0.46:0.40:0.24:0.25:0.24	585870	230520	1.00:0.39	104.94	6	A0A0F6B3D9|A0A0F6B3D9_SALT1	Carbamidomethylation
ILDNGTVQPLDVK	16.98	0.33	706.394	83.13 - 87.72	2	76631000	706.393	86.94	80368000	706.395	85.15	120660000	706.394	85.72	43550000	706.393	83.39	67226000	706.393	83.45	46810000	706.394	83.36	101170000	1.00:1.50:0.54:0.84:0.58:1.26	81526000	71737000	1.00:0.88	84.67	6	A0A0F6BAJ2|A0A0F6BAJ2_SALT1
QLAQQLNMEFYDSDQEIEK	16.93	0.35	1165.04	101.75 - 106.06	2	303410	1165.04	105.79	496880	1165.04	104.52	274570	1165.04	104.78	200130	1165.04	101.93	264230	1165.04	102.16	311220	1165.04	102.08	273440	1.00:0.55:0.40:0.53:0.63:0.55	323860	282960	1.00:0.87	103.54	5	A0A0F6B7U1|A0A0F6B7U1_SALT1
QAYGQALAMYHGQTYQIAPEQPLGDATIVPIR	16.92	0.11	875.947	109.33 - 113.05	4	157930	875.947	112.89	151100	875.947	112.13	231970	875.95	112.39	79762	875.946	109.47	156960	875.944	109.68	189160	875.947	109.64	138660	1.00:1.54:0.53:1.04:1.25:0.92	154280	161590	1.00:1.05	111.03	3	A0A0F6B797|A0A0F6B797_SALT1
IGVLTSGGDAPGMNAAIR	16.9	0.27	850.444	89.23 - 93.20	2	1020300	850.442	92.92	847900	850.445	91.35	1156900	850.444	91.99	1217000	850.444	89.47	534140	850.443	89.59	1337000	850.445	89.42	1028900	1.00:1.36:1.44:0.63:1.58:1.21	1073900	966670	1.00:0.90	90.79	5	A0A0F6B9P0|A0A0F6B9P0_SALT1
VLQVNTENLQAER	16.87	1.44	757.403	73.09 - 77.46	2	499950	757.402	77.26	654600	757.404	74.81	723860	757.404	75.63	487370	757.403	73.27	374140	757.403	73.4	353290	757.403	73.35	406420	1.00:1.11:0.74:0.57:0.54:0.62	621940	377950	1.00:0.61	74.62	5	A0A0F6AZA8|A0A0F6AZA8_SALT1
AGDGSTVAQTALSYDDYR	16.86	0.28	945.43	88.62 - 92.87	2	343560	945.429	92.64	407930	945.432	90.94	320040	945.43	91.3	245770	945.43	88.88	365660	945.429	89.01	372070	945.431	88.9	349900	1.00:0.78:0.60:0.90:0.91:0.86	324580	362540	1.00:1.12	90.28	5	A0A0F6B8Z9|A0A0F6B8Z9_SALT1
NNPVLIGEPGVGK	16.86	2.58	647.363	76.72 - 80.68	2	366850	647.362	80.59	384350	647.364	78.21	579970	647.363	79.21	562520	647.362	76.88	177240	647.362	76.92	86506	647.363	76.92	410510	1.00:1.51:1.46:0.46:0.23:1.07	508950	224750	1.00:0.44	78.12	5	A0A0F6B592|A0A0F6B592_SALT1
SYTLPSLPYAYDALEPHFDK	16.85	6.34	1164.07	114.84 - 119.00	2	223980	1164.06	118.7	693540	1164.07	117.48	218390	1164.07	117.82	213080	1164.06	114.98	67000	1164.06	115.18	83806	1164.06	115.08	68037	1.00:0.31:0.31:0.10:0.12:0.10	375000	72948	1.00:0.19	116.54	6	A0A0F6B9N3|A0A0F6B9N3_SALT1
LQNQYENC(+57.02)NLTIR	16.85	2.37	833.405	73.75 - 78.17	2	147920	833.403	77.93	249730	833.407	75.46	188570	833.403	76.24	159960	833.405	73.99	90361	833.404	74.06	94430	833.406	74.03	104470	1.00:0.76:0.64:0.36:0.38:0.42	199420	96421	1.00:0.48	75.29	5	A0A0F6AZH6|A0A0F6AZH6_SALT1:A0A0F6B548|A0A0F6B548_SALT1	Carbamidomethylation
GVYNTYIEDNLR	16.77	8.31	728.857	89.25 - 93.47	2	420970	728.856	93.31	773700	728.859	91.39	790990	728.858	92.05	645600	728.857	89.49	102850	728.857	89.72	73373	728.857	89.56	139300	1.00:1.02:0.83:0.13:0.09:0.18	736760	105170	1.00:0.14	90.92	5	A0A0F6B162|A0A0F6B162_SALT1
C(+57.02)VDTSMGLTPLEGLVMGTR	16.74	3.4	1018.99	122.26 - 126.35	2	126600	1018.99	126.17	153000	1019	125.54	285270	1019	125.56	107610	1019	122.41	76921	1018.99	122.63	79008	1018.99	122.49	57756	1.00:1.86:0.70:0.50:0.52:0.38	181960	71228	1.00:0.39	124.13	3	A0A0F6B480|A0A0F6B480_SALT1	Carbamidomethylation
EGMNALSGSISQSALQLGITGVGAK	16.73	9.97	797.084	114.35 - 118.35	3	1047500	797.083	118.03	1973800	797.086	117.31	2180000	797.086	117.3	1462300	797.083	114.47	33837	797.083	114.66	96809	797.085	114.51	538350	1.00:1.10:0.74:0.02:0.05:0.27	1872000	223000	1.00:0.12	116.05	4	D0ZV21|SIPC_SALT1
AAEAVIIDTIRK	16.72	4.09	650.386	75.81 - 79.88	2	144020	650.385	79.6	322870	650.387	77.13	249330	650.386	78.44	78943	650.386	76.02	85205	650.386	76.18	51588	650.388	76.04	76182	1.00:0.77:0.24:0.26:0.16:0.24	217050	70992	1.00:0.33	77.24	2	A0A0F6B4W4|A0A0F6B4W4_SALT1
FADIVNANINALLEK	16.69	2.39	822.952	115.00 - 119.05	2	229680	822.95	118.84	536260	822.954	117.86	260490	822.952	118.03	131790	822.951	115.19	137910	822.951	115.36	152630	822.952	115.27	158980	1.00:0.49:0.25:0.26:0.28:0.30	309510	149840	1.00:0.48	116.76	3	A0A0F6B1X1|A0A0F6B1X1_SALT1
ALALLSDEGLSQPGIVVK	16.64	1.63	905.519	108.11 - 111.89	2	118200	905.521	111.76	119160	905.519	110.9	102180	905.52	111.15	40010	905.518	108.25	169170	905.519	108.38	166980	905.519	108.27	111700	1.00:0.86:0.34:1.42:1.40:0.94	87117	149280	1.00:1.71	109.78	3	A0A0F6B2N8|A0A0F6B2N8_SALT1
MLVEEDPGFFEK	16.64	1.79	720.839	97.87 - 102.27	2	298590	720.837	102.01	491490	720.84	99.53	143230	720.841	100.78	515990	720.839	98.11	87588	720.84	98.27	72198	720.84	98.16	481050	1.00:0.29:1.05:0.18:0.15:0.98	383570	213610	1.00:0.56	99.48	3	A0A0F6AWW7|A0A0F6AWW7_SALT1
ELTGVAGC(+57.02)DVAIAPPEMYIDLAK	16.63	0.78	1217.11	119.81 - 123.94	2	1099500	1217.11	123.55	1603300	1217.11	123.21	1322100	1217.11	122.93	830700	1217.11	120.08	926920	1217.11	120.25	1068200	1217.11	120.1	845540	1.00:0.82:0.52:0.58:0.67:0.53	1252000	946900	1.00:0.76	121.69	6	A0A0F6B9R1|A0A0F6B9R1_SALT1	Carbamidomethylation
IIGVLDIDSTAFGR	16.63	4.64	738.907	113.22 - 117.38	2	503080	738.906	117.08	1251900	738.909	116.05	1081200	738.906	117.11	22254	738.907	113.43	85780	738.907	113.6	87090	738.908	113.5	490220	1.00:0.86:0.02:0.07:0.07:0.39	785130	221030	1.00:0.28	115.13	3	A0A0F6B2F8|A0A0F6B2F8_SALT1
LGNESSYFVR	16.61	5.34	586.291	74.07 - 78.95	2	562040	586.29	78.67	934640	586.292	75.65	895940	586.292	76.75	881550	586.292	74.27	183600	586.291	74.41	49632	586.291	74.46	426910	1.00:0.96:0.94:0.20:0.05:0.46	904040	220050	1.00:0.24	75.7	5	A0A0F6B088|A0A0F6B088_SALT1
LTDLIATLEQEVTLVDDTLAR	16.6	15.24	777.089	150.63 - 152.80	3	494570	777.087	152.05	668990	777.092	152.28	1592300	777.087	152.09	552210	777.088	150.71	21955	777.089	150.81	39787	777.09	150.74	92175	1.00:2.38:0.83:0.03:0.06:0.14	937820	51306	1.00:0.05	151.45	4	A0A0F6B1X1|A0A0F6B1X1_SALT1
ADVQGSVEAISDSLLK	16.59	3.65	816.428	109.84 - 114.05	2	166630	816.428	113.88	352250	816.431	112.81	242930	816.427	112.86	147410	816.429	110	57860	816.427	110.18	75664	816.428	110.16	123690	1.00:0.69:0.42:0.16:0.21:0.35	247530	85738	1.00:0.35	111.65	2	A0A0F6B771|A0A0F6B771_SALT1
AIVMPNLASPITTVDAAIAYR	16.58	0.93	1094.1	123.70 - 127.95	2	164820	1094.09	127.67	212500	1094.1	127.15	274910	1094.1	127.47	87397	1094.1	123.93	150270	1094.1	124.13	156140	1094.1	124.04	107720	1.00:1.29:0.41:0.71:0.73:0.51	191600	138040	1.00:0.72	125.73	6	A0A0F6AZZ6|A0A0F6AZZ6_SALT1
AAADLQLQGVPAMFVNGK	16.55	1.37	915.485	109.42 - 113.60	2	393080	915.482	113.4	383870	915.485	112.31	864060	915.485	112.46	200910	915.485	109.67	263360	915.485	109.81	286250	915.486	109.73	360050	1.00:2.25:0.52:0.69:0.75:0.94	482950	303220	1.00:0.63	111.23	6	A0A0F6B9G2|A0A0F6B9G2_SALT1
AASEATSEVEVTSATALSEEQLSK	16.53	4.03	1219.59	92.68 - 96.93	2	942440	1219.59	96.47	2219500	1219.6	95.25	1204000	1219.6	95.49	742140	1219.6	92.89	422180	1219.59	92.97	551350	1219.59	92.95	515460	1.00:0.54:0.33:0.19:0.25:0.23	1388500	496330	1.00:0.36	94.34	6	A0A0F6B938|A0A0F6B938_SALT1
QSNPDDPESVLTEMAK	16.51	8.17	880.904	98.91 - 118.55	2	1368600	880.903	103.15	3472400	880.906	118.25	141000	880.904	101.89	3360400	880.904	99.29	428340	880.903	99.4	380300	880.904	99.35	429240	1.00:0.04:0.97:0.12:0.11:0.12	2324600	412630	1.00:0.18	103.56	5	A0A0F6B4J4|A0A0F6B4J4_SALT1
RFDETGNSQIMVEPVEDVTAYGVVDC(+57.02)K	16.49	3.89	1020.14	104.26 - 108.23	3	452370	1020.14	107.9	1000800	1020.15	107.04	806250	1020.14	107.13	213990	1020.14	104.51	217420	1020.14	104.81	297600	1020.14	104.51	178110	1.00:0.81:0.21:0.22:0.30:0.18	673690	231050	1.00:0.34	105.98	5	A0A0F6B246|A0A0F6B246_SALT1	Carbamidomethylation
LGYNLVVLDSQNNPAK	16.48	4.64	872.966	96.14 - 100.57	2	1746700	872.964	100.08	3901200	872.968	98.57	1720900	872.967	99.1	2363700	872.966	96.43	899880	872.966	96.55	785840	872.966	96.46	808600	1.00:0.44:0.61:0.23:0.20:0.21	2661900	831440	1.00:0.31	97.87	6	A0A0F6B955|A0A0F6B955_SALT1
DAGYTAVISHRSGETEDATIADLAVGTAAGQIK	16.46	2.68	822.915	102.05 - 105.81	4	297010	822.915	105.56	180480	822.915	104.64	192610	822.915	104.96	821920	822.914	102.18	183310	822.915	102.48	154030	822.915	102.4	249710	1.00:1.07:4.55:1.02:0.85:1.38	398340	195680	1.00:0.49	103.7	5	A0A0F6B623|A0A0F6B623_SALT1
SLIGPDGEQYKLPR	16.44	7.65	786.923	80.67 - 84.77	2	209450	786.923	84.49	451740	786.925	82.25	393950	786.923	83.17	192100	786.923	80.87	81839	786.922	81.03	64632	786.923	81.02	72414	1.00:0.87:0.43:0.18:0.14:0.16	345930	72961	1.00:0.21	82.14	4	A0A0F6BBE4|A0A0F6BBE4_SALT1
ADMMGC(+57.02)SPGWGC(+57.02)EAVINHQNK	16.44	16.63	788	83.03 - 87.42	3	2480400	787.998	86.94	3615100	788.001	84.81	5675100	788.001	85.49	4563300	787.999	83.27	253990	788.001	83.45	106020	788.001	83.34	668930	1.00:1.57:1.26:0.07:0.03:0.19	4617800	342980	1.00:0.07	84.55	5	A0A0F6B5L8|A0A0F6B5L8_SALT1	Carbamidomethylation
LGVQSTEIQASPVAGMK	16.44	2.31	858.454	83.78 - 87.68	2	1125500	858.452	87.42	1072300	858.455	85.82	2006400	858.454	86.47	1303900	858.455	84.04	683750	858.455	84.16	700290	858.454	84.06	986490	1.00:1.87:1.22:0.64:0.65:0.92	1460900	790180	1.00:0.54	85.33	4	A0A0F6B6D5|A0A0F6B6D5_SALT1
ELVADAATNTIYISGVGK	16.41	0.61	911.485	98.61 - 102.46	2	114270	911.483	102.3	142210	911.486	101.3	119080	911.486	101.34	115750	911.486	98.75	87123	911.486	98.87	99542	911.484	98.84	121910	1.00:0.84:0.81:0.61:0.70:0.86	125680	102860	1.00:0.82	100.23	4	A0A0F6B1K3|A0A0F6B1K3_SALT1
MQAPAVR	16.39	2.9	386.711	37.94 - 41.48	2	956850	386.711	41.16	1200800	386.713	38.16	1670700	386.711	39.41	1074200	386.711	38.29	493340	386.711	38.25	615800	386.711	38.18	686230	1.00:1.39:0.89:0.41:0.51:0.57	1315200	598460	1.00:0.46	38.91	5	A0A0F6B5M7|A0A0F6B5M7_SALT1
GGQLTTTTEVENWPGDPNDLTGPLLMER	16.38	1.25	1014.49	118.17 - 122.24	3	713930	1014.49	121.96	602250	1014.49	121.51	1123300	1014.49	121.27	822730	1014.49	118.48	449830	1014.49	118.64	634550	1014.49	118.56	650890	1.00:1.87:1.37:0.75:1.05:1.08	849440	578420	1.00:0.68	120.07	6	A0A0F6AZA0|A0A0F6AZA0_SALT1
LLSLGMLPGSSFNVVR	16.38	2.44	845.472	117.41 - 121.25	2	101220	845.471	121.11	112370	845.474	120.29	141500	845.472	120.64	155370	845.472	117.6	43230	845.471	117.8	59262	845.472	117.66	95560	1.00:1.26:1.38:0.38:0.53:0.85	136420	66018	1.00:0.48	119.18	3	A0A0F6B7W3|A0A0F6B7W3_SALT1
LIAAAPTAVAPEK	16.32	2.39	626.369	69.33 - 74.25	2	736790	626.368	73.7	1038400	626.371	70.91	1081000	626.369	72.23	841950	626.368	69.6	531250	626.37	69.58	345670	626.369	69.63	582460	1.00:1.04:0.81:0.51:0.33:0.56	987120	486460	1.00:0.49	70.94	6	A0A0F6B0T0|A0A0F6B0T0_SALT1
AYDVNISGLVSTTMQNEAR	16.29	2.77	1035	108.65 - 112.77	2	136140	1035	112.62	301510	1035.01	111.63	200630	1035	111.81	61216	1035	108.89	73041	1035	109.03	105050	1035.01	109.04	75394	1.00:0.67:0.20:0.24:0.35:0.25	187790	84496	1.00:0.45	110.5	5	A0A0F6AW40|A0A0F6AW40_SALT1
VPVNATPESAR	16.24	3.56	570.805	38.59 - 42.36	2	188540	570.804	41.76	445420	570.807	38.99	243030	570.805	40.17	149340	570.805	38.93	96337	570.805	38.88	112470	570.805	38.86	84609	1.00:0.55:0.34:0.22:0.25:0.19	279260	97807	1.00:0.35	39.6	3	A0A0F6BBB2|A0A0F6BBB2_SALT1
GEQEGWNPEFTK	16.18	4.68	711.321	77.39 - 82.22	2	639770	711.32	81.92	1491100	711.321	79.07	1225100	711.322	79.92	260910	711.32	77.64	298420	711.321	77.78	200610	711.322	77.79	362480	1.00:0.82:0.17:0.20:0.13:0.24	992380	287170	1.00:0.29	79.02	5	A0A0F6AXD1|A0A0F6AXD1_SALT1
SQSNPMPIIMVTAK	16.17	8.09	758.898	94.68 - 98.96	2	665280	758.896	98.54	863730	758.898	96.83	1497300	758.898	97.66	1087500	758.898	94.93	150420	758.897	95.02	98529	758.898	94.91	294300	1.00:1.73:1.26:0.17:0.11:0.34	1149500	181080	1.00:0.16	96.31	4	A0A0F6B7V9|A0A0F6B7V9_SALT1
LAFDEFDELAGDR	16.13	5.99	749.348	109.73 - 114.14	2	285950	749.346	113.81	776400	749.35	112.56	558820	749.35	112.58	72213	749.347	109.86	25937	749.347	110.09	31717	749.346	110.02	250620	1.00:0.72:0.09:0.03:0.04:0.32	469150	102760	1.00:0.22	111.49	4	A0A0F6AX36|A0A0F6AX36_SALT1
LSDGEQIYTLPLGDK	16.08	0.48	824.925	97.31 - 101.44	2	209130	824.924	101.26	221400	824.927	99.74	162750	824.924	100.09	188280	824.925	97.48	217060	824.925	97.57	157660	824.925	97.5	307620	1.00:0.74:0.85:0.98:0.71:1.39	190810	227450	1.00:1.19	98.94	4	A0A0F6B8D7|A0A0F6B8D7_SALT1
QGTQLTLSGHPTLQL	16.08	0.87	797.434	96.70 - 100.82	2	74994	797.433	100.68	62696	797.436	99.14	85979	797.436	99.83	42468	797.434	96.88	88775	797.433	97.05	63994	797.435	96.92	106050	1.00:1.37:0.68:1.42:1.02:1.69	63714	86273	1.00:1.35	98.42	2	A0A0F6B2A1|A0A0F6B2A1_SALT1
AAATQEMTLVDTPNAK	16.08	4.69	830.915	75.32 - 79.51	2	118920	830.914	79.3	169960	830.916	76.96	252780	830.916	77.77	133230	830.915	75.5	52436	830.915	75.58	57614	830.915	75.45	47475	1.00:1.49:0.78:0.31:0.34:0.28	185320	52509	1.00:0.28	76.76	5	A0A0F6AX45|A0A0F6AX45_SALT1
NYETPDAVEASQK	16	1.54	726.337	51.03 - 57.00	2	268840	726.335	56.39	436110	726.339	52.32	287110	726.337	53.64	276410	726.337	51.4	201000	726.337	51.45	212500	726.337	51.5	199920	1.00:0.66:0.63:0.46:0.49:0.46	333210	204480	1.00:0.61	52.78	6	A0A0F6B4W4|A0A0F6B4W4_SALT1
VAQYLSFLEQNQIAK	15.99	1.88	876.472	106.62 - 110.88	2	233540	876.472	110.65	234450	876.472	109.33	164240	876.475	109.77	104780	876.47	106.86	311380	876.471	107.05	283000	876.471	106.98	303360	1.00:0.70:0.45:1.33:1.21:1.29	167820	299250	1.00:1.78	108.44	6	A0A0F6B6G5|A0A0F6B6G5_SALT1
EDNIEMQGTVLETLPNTMFR	15.99	1.79	780.041	119.82 - 123.83	3	210710	780.04	123.69	255330	780.043	123.07	335740	780.041	122.95	201350	780.04	119.99	10744	780.04	120.32	5392	780.041	120.08	455730	1.00:1.31:0.79:0.04:0.02:1.78	264140	157290	1.00:0.60	121.68	3	A0A0F6AZ95|A0A0F6AZ95_SALT1
QIVLNC(+57.02)GEEPSVVANTVK	15.99	3.18	979.007	108.88 - 112.98	2	376170	979.006	112.73	1051400	979.008	112.22	486850	979.008	111.78	38801	979.007	109.1	245970	979.006	109.23	217380	979.007	109.12	216580	1.00:0.46:0.04:0.23:0.21:0.21	525690	226650	1.00:0.43	110.7	4	A0A0F6BAJ3|A0A0F6BAJ3_SALT1	Carbamidomethylation
TAIDQALSRLPQVEGTGGDVQPSSELVR	15.96	1.5	975.176	104.03 - 107.95	3	201640	975.173	107.86	32124	975.176	106.77	152760	975.176	107.06	552090	975.178	104.22	135600	975.175	104.44	143400	975.177	104.31	193890	1.00:4.76:17.19:4.22:4.46:6.04	245660	157630	1.00:0.64	105.78	2	A0A0F6B592|A0A0F6B592_SALT1
EVPEAIVGAGTVLNPQQLAEVTEAGAQFAISPGLTEPLLK	15.96	10.68	1353.4	146.09 - 148.30	3	182870	1353.39	147.72	348790	1353.4	148.02	445970	1353.39	147.59	175240	1353.4	146.17	18263	1353.4	146.26	87381	1353.4	146.17	21570	1.00:1.28:0.50:0.05:0.25:0.06	323330	42405	1.00:0.13	146.99	4	A0A0F6B2K8|A0A0F6B2K8_SALT1
GVQC(+57.02)ELAMIGSK	15.96	7.81	646.821	84.24 - 88.68	2	1093200	646.82	88.28	1828400	646.822	86.06	2229200	646.822	86.92	1438900	646.822	84.42	142200	646.822	84.58	41778	646.821	84.48	878940	1.00:1.22:0.79:0.08:0.02:0.48	1832100	354310	1.00:0.19	85.79	4	A0A0F6B936|A0A0F6B936_SALT1	Carbamidomethylation
EGFDSLPESSEEEDDMLDKAWGLEPESR	15.94	1.97	1066.46	115.99 - 120.09	3	852310	1066.46	119.79	1113300	1066.47	118.96	2003700	1066.46	118.74	219790	1066.46	116.21	456770	1066.46	116.38	649950	1066.46	116.31	670370	1.00:1.80:0.20:0.41:0.58:0.60	1112300	592360	1.00:0.53	117.73	3	A0A0F6B4V3|A0A0F6B4V3_SALT1
LIGQNQTYTVQEGDKNLQAIAR	15.91	0.97	820.768	83.27 - 87.57	3	682710	820.766	87.29	742530	820.768	85.37	829460	820.768	86	803300	820.768	83.5	659740	820.768	83.68	486730	820.768	83.64	574490	1.00:1.12:1.08:0.89:0.66:0.77	791760	573650	1.00:0.72	84.91	4	A0A0F6B0W9|A0A0F6B0W9_SALT1
QGITC(+57.02)YSLVPFPGH	15.91	0.63	788.385	107.44 - 111.73	2	648970	788.384	111.36	881990	788.387	110.25	699260	788.386	110.5	576540	788.385	107.69	369560	788.385	107.86	288350	788.386	107.75	1078100	1.00:0.79:0.65:0.42:0.33:1.22	719260	578670	1.00:0.80	109.24	5	A0A0F6AXW3|A0A0F6AXW3_SALT1	Carbamidomethylation
VVVTGLGMLSPVGNTVESTWK	15.9	4.16	1087.58	116.50 - 120.39	2	150950	1087.58	120.18	292150	1087.58	119.42	340670	1087.58	119.7	36676	1087.58	116.63	70903	1087.58	116.76	95743	1087.59	116.71	69561	1.00:1.17:0.13:0.24:0.33:0.24	223160	78735	1.00:0.35	118.23	4	A0A0F6B033|A0A0F6B033_SALT1
TVINQVTYLPISSEVTDVNR	15.89	8.42	1124.6	107.02 - 111.20	2	838950	1124.59	110.74	2878000	1124.6	109.89	950160	1124.6	110.05	457790	1124.59	107.21	275160	1124.6	107.37	258470	1124.59	107.28	214140	1.00:0.33:0.16:0.10:0.09:0.07	1428600	249260	1.00:0.17	108.76	6	A0A0F6B238|A0A0F6B238_SALT1
ASIYNAMPIEGVK	15.89	0.28	696.864	89.95 - 94.03	2	389230	696.864	93.84	304990	696.865	91.97	460480	696.864	92.77	347260	696.864	90.17	279390	696.863	90.23	172730	696.864	90.17	770500	1.00:1.51:1.14:0.92:0.57:2.53	370910	407540	1.00:1.10	91.53	6	A0A0F6AZC5|A0A0F6AZC5_SALT1
AAAIQQTNLTDFVVSNILPVAQK	15.83	3.96	814.452	125.41 - 129.70	3	286260	814.451	129.21	411670	814.452	129.1	482780	814.452	129.18	339190	814.452	125.62	32764	814.451	125.8	64376	814.452	125.65	386790	1.00:1.17:0.82:0.08:0.16:0.94	411210	161310	1.00:0.39	127.43	4	A0A0F6B5X3|A0A0F6B5X3_SALT1
IILVTGASDGIGR	15.8	3.84	636.37	86.35 - 90.49	2	664120	636.369	90.06	1024200	636.371	88.32	1325200	636.37	89.02	443330	636.371	86.54	211550	636.369	86.7	95449	636.371	86.53	884930	1.00:1.29:0.43:0.21:0.09:0.86	930930	397310	1.00:0.43	87.86	4	A0A0F6B210|A0A0F6B210_SALT1
AANDDLLNSFWLLDSEK	15.79	3.94	975.976	128.76 - 133.44	2	222760	975.974	133.16	386370	975.979	132.64	325780	975.978	132.52	225830	975.977	129.02	218920	975.976	129.22	88169	975.975	129.15	91491	1.00:0.84:0.58:0.57:0.23:0.24	312660	132860	1.00:0.42	130.95	5	A0A0F6B578|A0A0F6B578_SALT1
FIAPLPFQNTPVVEAMQYGALLGGK	15.76	8.31	887.809	140.82 - 145.82	3	134190	887.806	145.09	159280	887.809	145.36	306330	887.81	145.43	184850	887.809	141.15	44643	887.809	141.35	68225	887.81	141.2	41827	1.00:1.92:1.16:0.28:0.43:0.26	216820	51565	1.00:0.24	143.26	3	A0A0F6AXP8|A0A0F6AXP8_SALT1
ADIDYNTSEAHTTYGVIGVK	15.75	3.33	1077.52	82.08 - 86.00	2	273530	1077.52	85.72	664660	1077.52	83.82	376370	1077.52	84.46	86554	1077.52	82.24	123260	1077.52	82.36	181790	1077.52	82.26	208560	1.00:0.57:0.13:0.19:0.27:0.31	375860	171200	1.00:0.46	83.48	5	A0A0F6B7N0|A0A0F6B7N0_SALT1
IINEPTAAALAYGLDKEVGNR	15.75	1.29	739.063	100.62 - 105.10	3	1250900	739.062	104.84	1548900	739.064	103.18	1872700	739.063	103.82	986750	739.062	100.93	956690	739.063	101.26	660920	739.063	101.13	1479400	1.00:1.21:0.64:0.62:0.43:0.96	1469400	1032300	1.00:0.70	102.53	6	A0A0F6AWC9|A0A0F6AWC9_SALT1
MVRDAEANAESDRK	15.74	1.87	531.254	28.18 - 30.08	3	553670	531.253	29.83	187700	531.255	28.41	559460	531.253	28.63	1310200	531.253	28.31	360550	531.254	28.32	391920	531.254	28.29	512140	1.00:2.98:6.98:1.92:2.09:2.73	685790	421540	1.00:0.61	28.63	3	A0A0F6AWC9|A0A0F6AWC9_SALT1
SEQLTDQVLVER	15.69	0.85	708.871	79.70 - 83.70	2	323760	708.87	83.63	292380	708.871	81.58	437960	708.87	82.18	358710	708.871	79.91	259580	708.872	80.03	218570	708.87	79.91	375330	1.00:1.50:1.23:0.89:0.75:1.28	363020	284490	1.00:0.78	81.21	4	D0ZSY9|RPOE_SALT1
GMNTAVGDEGGYAPNLGSNAEALAVIAEAVK	15.68	5.43	1495.23	125.21 - 129.14	2	77553	1495.23	128.92	174290	1495.24	128.8	137230	1495.23	128.75	41658	1495.23	125.43	38600	1495.23	125.56	45943	1495.23	125.46	27598	1.00:0.79:0.24:0.22:0.26:0.16	117730	37380	1.00:0.32	127.15	3	A0A0F6B623|A0A0F6B623_SALT1
TGLDVMVTNELLSADEAR	15.68	2.03	967.48	114.93 - 118.95	2	242680	967.48	118.68	438540	967.48	117.93	280130	967.48	117.89	181250	967.48	115.17	184070	967.479	115.38	216280	967.482	115.2	155840	1.00:0.64:0.41:0.42:0.49:0.36	299970	185390	1.00:0.62	116.71	5	A0A0F6AW65|A0A0F6AW65_SALT1
VQILLSDNEEASPEPFIADNE	15.65	1.3	1165.56	119.08 - 123.31	2	248540	1165.56	123.03	228480	1165.56	122.89	235770	1165.56	122.01	160350	1165.56	119.26	294750	1165.55	119.44	321310	1165.56	119.38	250570	1.00:1.03:0.70:1.29:1.41:1.10	208200	288880	1.00:1.39	121	5	A0A0F6AXP9|A0A0F6AXP9_SALT1
STPDFSTAENNQELATEVNC(+57.02)LK	15.59	4.57	1234.57	97.83 - 101.98	2	176520	1234.56	101.76	386350	1234.57	100.65	271540	1234.57	100.71	106840	1234.57	98.11	98985	1234.57	98.19	95986	1234.57	98.18	99419	1.00:0.70:0.28:0.26:0.25:0.26	254910	98130	1.00:0.38	99.6	3	A0A0F6B2T1|A0A0F6B2T1_SALT1	Carbamidomethylation
QWGIDDVPVIIQDK	15.59	3.55	813.431	111.70 - 115.90	2	209260	813.429	115.65	116900	813.431	114.64	140550	813.431	114.71	135820	813.43	111.96	186710	813.431	112.07	186790	813.431	112	488790	1.00:1.20:1.16:1.60:1.60:4.18	131090	287430	1.00:2.19	113.5	3	A0A0F6AWW4|A0A0F6AWW4_SALT1
DLALIEINPLVITK	15.52	16.47	776.472	127.85 - 132.56	2	327800	776.471	131.93	1128800	776.475	131.8	472880	776.473	131.37	190170	776.471	128.05	38466	776.471	128.19	54574	776.472	128.03	81893	1.00:0.42:0.17:0.03:0.05:0.07	597280	58311	1.00:0.10	129.9	5	A0A0F6AYN8|A0A0F6AYN8_SALT1
FVNILMVDGKK	15.51	11.71	632.361	84.24 - 88.54	2	1802700	632.36	88.29	3364400	632.361	85.67	5226600	632.36	87.08	782540	632.361	84.47	321910	632.361	84.58	125420	632.361	84.59	995500	1.00:1.55:0.23:0.10:0.04:0.30	3124500	480950	1.00:0.15	85.78	6	A0A0F6B7P4|A0A0F6B7P4_SALT1
AAVLPANLIQAQR	15.47	1.84	682.905	89.38 - 93.47	2	561400	682.903	93.16	756230	682.906	91.41	980730	682.905	92.21	356910	682.905	89.6	230760	682.905	89.72	145840	682.905	89.6	897900	1.00:1.30:0.47:0.31:0.19:1.19	697960	424840	1.00:0.61	90.95	5	A0A0F6B3D0|A0A0F6B3D0_SALT1
ATFVVDPQGIIQAIEVTAEGIGR	15.47	22.14	1192.64	149.34 - 151.49	2	650970	1192.64	150.91	1846000	1192.65	151.02	1846700	1192.64	150.85	33279	1192.64	149.47	38045	1192.64	149.56	85461	1192.65	149.5	56330	1.00:1.00:0.02:0.02:0.05:0.03	1242000	59945	1.00:0.05	150.22	5	A0A0F6AY97|A0A0F6AY97_SALT1
IIAYGDADAMVAGGAEK	15.39	4.85	826.404	85.89 - 89.97	2	477490	826.403	89.68	773290	826.406	87.9	721020	826.404	88.41	639600	826.405	86.15	174770	826.404	86.18	229210	826.405	86.13	327030	1.00:0.93:0.83:0.23:0.30:0.42	711300	243670	1.00:0.34	87.41	6	A0A0F6B033|A0A0F6B033_SALT1
VLVVDVTPETQLIR	15.37	0.48	791.465	103.56 - 107.54	2	271140	791.463	107.31	354760	791.465	106.29	403210	791.465	106.69	118810	791.465	103.8	200730	791.465	103.88	164570	791.465	103.79	384760	1.00:1.14:0.33:0.57:0.46:1.08	292260	250020	1.00:0.86	105.29	5	A0A0F6AWT3|A0A0F6AWT3_SALT1
AVDDTYQYGLSAR	15.36	4.21	729.847	76.22 - 80.61	2	121540	729.846	80.36	220340	729.848	77.9	195390	729.848	78.51	121570	729.847	76.48	55933	729.848	76.46	55933	729.847	76.48	80113	1.00:0.89:0.55:0.25:0.25:0.36	179100	63993	1.00:0.36	77.7	4	A0A0F6B1P7|A0A0F6B1P7_SALT1
SLQFLDGTQLDFVK	15.31	0.73	805.923	115.28 - 119.33	2	94525	805.925	119.21	168500	805.926	118.2	81373	805.922	118.29	68108	805.923	115.49	43924	805.92	115.6	54114	805.925	115.48	151120	1.00:0.48:0.40:0.26:0.32:0.90	105990	83054	1.00:0.78	117.05	3	A0A0F6B4V6|A0A0F6B4V6_SALT1
DDVTGEDLTTRK	15.31	1.95	675.331	42.12 - 46.60	2	285880	675.33	46.15	556400	675.332	42.77	81920	675.331	43.85	462380	675.331	42.4	228880	675.331	42.34	198480	675.331	42.37	187230	1.00:0.15:0.83:0.41:0.36:0.34	366900	204860	1.00:0.56	43.31	4	A0A0F6AXW9|A0A0F6AXW9_SALT1
STENTLSVADLAR	15.29	0.99	688.856	84.17 - 88.36	2	282210	688.854	88.13	355990	688.856	86.08	272270	688.856	86.8	83923	688.856	84.42	281870	688.856	84.47	162410	688.856	84.43	536820	1.00:0.76:0.24:0.79:0.46:1.51	237390	327030	1.00:1.38	85.72	4	A0A0F6B3C2|A0A0F6B3C2_SALT1
QEDANFSNNAMAEAFK	15.29	2.24	893.89	90.66 - 95.29	2	1144100	893.887	94.94	1678800	893.891	92.9	1096900	893.89	93.4	1737600	893.889	90.95	698090	893.89	91.05	738000	893.89	90.97	915180	1.00:0.65:1.04:0.42:0.44:0.55	1504500	783760	1.00:0.52	92.37	6	A0A0F6AZD0|A0A0F6AZD0_SALT1
ESPTFGQWVGVNLSAENK	15.25	1.24	981.981	106.70 - 111.15	2	373280	981.981	110.78	685710	981.984	109.52	383320	981.981	109.7	265660	981.98	106.91	294170	981.98	107.08	337890	981.982	107	272920	1.00:0.56:0.39:0.43:0.49:0.40	444900	301660	1.00:0.68	108.5	6	A0A0F6B3E3|A0A0F6B3E3_SALT1
SSITDC(+57.02)MIIC(+57.02)TGTSSR	15.24	5.79	894.9	89.12 - 93.12	2	119140	894.897	92.95	198100	894.901	91.3	249180	894.899	91.69	124610	894.9	89.27	40903	894.899	89.34	57005	894.9	89.27	45054	1.00:1.26:0.63:0.21:0.29:0.23	190630	47654	1.00:0.25	90.63	3	A0A0F6AYE0|A0A0F6AYE0_SALT1	Carbamidomethylation
YDFSTPYTVSGIQALVK	15.21	1.17	944.989	115.86 - 120.09	2	1133900	944.987	119.65	1166500	944.99	118.85	911840	944.989	118.9	702970	944.989	116.11	1316600	944.988	116.24	1361800	944.989	116.16	1343700	1.00:0.78:0.60:1.13:1.17:1.15	927100	1340700	1.00:1.45	117.65	6	A0A0F6B2T6|A0A0F6B2T6_SALT1
NAGDAIMQVYDGAKPMEYAR	15.17	5.98	734.01	96.08 - 100.31	3	390870	734.011	100.2	556240	734.011	98.35	828330	734.011	98.85	502340	734.009	96.26	67856	734.011	96.38	8026.2	734.008	96.37	382410	1.00:1.49:0.90:0.12:0.02:0.69	628970	152760	1.00:0.24	97.73	3	A0A0F6BAS2|A0A0F6BAS2_SALT1
IATDPFVGNLTFFR	15.13	6.5	799.423	119.78 - 124.51	2	3001200	799.422	123.83	5221200	799.425	122.82	5921100	799.424	123.07	3614500	799.422	119.98	432000	799.423	120.21	473300	799.423	120.1	2345100	1.00:1.13:0.69:0.08:0.09:0.45	4918900	1083500	1.00:0.22	121.67	6	A0A0F6B7P3|A0A0F6B7P3_SALT1
GVC(+57.02)TLEDLADQGIDDLADIEGLTDEK	15.12	7.5	935.771	145.03 - 147.95	3	368120	935.768	147.4	675320	935.773	147.53	625290	935.771	147.17	562580	935.773	145.2	79176	935.771	145.39	193340	935.773	145.3	72979	1.00:0.93:0.83:0.12:0.29:0.11	621070	115170	1.00:0.19	146.33	5	A0A0F6B772|A0A0F6B772_SALT1	Carbamidomethylation
AVVNKPAVLLADEPTGNLDDALSEGILR	15.08	0.86	964.189	112.16 - 116.06	3	238600	964.188	115.85	392620	964.19	114.93	230110	964.189	115.25	189590	964.189	112.37	191290	964.188	112.59	244480	964.19	112.47	183530	1.00:0.59:0.48:0.49:0.62:0.47	270770	206430	1.00:0.76	113.91	3	A0A0F6B838|A0A0F6B838_SALT1
ASVEDWETMIDTNNK	15.06	0.04	876.892	102.30 - 106.80	2	565530	876.891	106.48	551970	876.894	105.04	568910	876.891	105.12	589690	876.891	102.62	488390	876.891	102.73	531310	876.892	102.69	662910	1.00:1.03:1.07:0.88:0.96:1.20	570190	560870	1.00:0.98	104.11	6	A0A0F6B1B5|A0A0F6B1B5_SALT1
FNYGVGMMPYDADIK	15.05	0.74	860.889	104.43 - 108.55	2	263920	860.888	108.44	150830	860.892	107.09	230980	860.89	107.41	508850	860.889	104.68	130830	860.889	104.83	177700	860.889	104.74	384350	1.00:1.53:3.37:0.87:1.18:2.55	296890	230960	1.00:0.78	106.2	4	A0A0F6B823|A0A0F6B823_SALT1
VFTEVTVGGPLSNNK	15.05	0.13	781.415	86.36 - 90.42	2	283470	781.414	90.22	311290	781.416	88.27	315820	781.415	89.06	243550	781.415	86.59	274120	781.415	86.69	245890	781.415	86.62	310150	1.00:1.01:0.78:0.88:0.79:1.00	290220	276720	1.00:0.95	87.91	6	A0A0F6B2L5|A0A0F6B2L5_SALT1
YSLYC(+57.02)AVIVKK	15.03	0.21	672.374	78.68 - 82.75	2	124810	672.373	82.49	199800	672.376	79.95	101590	672.373	81.31	58729	672.374	78.86	156810	672.374	79.11	88214	672.375	78.99	143740	1.00:0.51:0.29:0.78:0.44:0.72	120040	129590	1.00:1.08	80.12	3	A0A0F6AX16|A0A0F6AX16_SALT1	Carbamidomethylation
TDYQAVVSGISEGYK	15.02	2.49	808.895	93.09 - 97.21	2	128460	808.893	97	211500	808.895	95.61	176820	808.895	95.8	124230	808.894	93.32	82266	808.895	93.42	62546	808.895	93.39	113390	1.00:0.84:0.59:0.39:0.30:0.54	170850	86068	1.00:0.50	94.76	4	A0A0F6B866|A0A0F6B866_SALT1
DAAIEPAQIGYVNAHGTSTPAGDKAETQAVK	15.02	2.58	778.392	75.96 - 79.76	4	921490	778.391	79.35	1477900	778.393	77.5	2111100	778.394	78.23	112660	778.392	76.17	540530	778.392	76.25	567640	778.393	76.21	719150	1.00:1.43:0.08:0.37:0.38:0.49	1233900	609110	1.00:0.49	77.29	3	A0A0F6B033|A0A0F6B033_SALT1
QFPNIDNAYMELGTNR	15	2.67	941.942	105.55 - 110.25	2	1638600	941.94	109.8	4475300	941.943	108.55	2145400	941.943	108.74	214580	941.941	105.91	1036300	941.941	106.12	980100	941.942	106.05	980090	1.00:0.48:0.05:0.23:0.22:0.22	2278400	998830	1.00:0.44	107.53	6	A0A0F6AYY7|A0A0F6AYY7_SALT1
EYDTFC(+57.02)GAIEK	15	1.11	666.794	78.36 - 82.98	2	923240	666.792	82.61	1310600	666.795	80.17	1476400	666.794	80.8	514900	666.793	78.66	644470	666.794	78.76	400760	666.794	78.67	1192300	1.00:1.13:0.39:0.49:0.31:0.91	1100600	745850	1.00:0.68	79.95	4	A0A0F6B946|A0A0F6B946_SALT1	Carbamidomethylation
QLGEDPWVAIAK	14.97	4.49	663.857	97.91 - 102.74	2	5397200	663.855	102.03	8230800	663.858	100.31	10008000	663.857	100.9	6703600	663.857	98.2	875150	663.857	98.31	699990	663.857	98.22	5865100	1.00:1.22:0.81:0.11:0.09:0.71	8314300	2480100	1.00:0.30	99.66	6	A0A0F6AZD0|A0A0F6AZD0_SALT1
SPQPLMSPAWSPDGSK	14.95	1.33	842.904	89.96 - 94.35	2	1211400	842.904	94	1193400	842.905	92.1	2035700	842.905	92.7	1168800	842.904	90.27	771210	842.904	90.39	785310	842.905	90.29	1313800	1.00:1.71:0.98:0.65:0.66:1.10	1466000	956780	1.00:0.65	91.63	6	A0A0F6AYQ1|A0A0F6AYQ1_SALT1
NLGVNVNLENQEWK	14.94	13.81	828.919	93.43 - 97.79	2	2368500	828.92	97.35	4499600	828.922	95.81	4369300	828.92	96.26	4185600	828.918	93.59	401680	828.918	93.76	307980	828.918	93.62	446850	1.00:0.97:0.93:0.09:0.07:0.10	4351500	385500	1.00:0.09	95.06	6	A0A0F6B238|A0A0F6B238_SALT1
SAC(+57.02)TYVGASR	14.92	4.17	536.248	36.43 - 40.07	2	337990	536.246	39.41	585250	536.25	36.75	471050	536.248	37.65	449860	536.247	36.71	126900	536.247	36.65	202730	536.248	36.7	192130	1.00:0.80:0.77:0.22:0.35:0.33	502050	173920	1.00:0.35	37.31	5	A0A0F6AWT4|A0A0F6AWT4_SALT1	Carbamidomethylation
AVPGTGVDTADDLER	14.91	0.27	758.369	72.15 - 76.86	2	511280	758.366	76.47	724470	758.37	74.07	724180	758.37	74.65	159880	758.369	72.48	475420	758.369	72.56	453210	758.369	72.49	530510	1.00:1.00:0.22:0.66:0.63:0.73	536180	486380	1.00:0.91	73.79	6	A0A0F6AZD7|A0A0F6AZD7_SALT1
AYSDAVKDDVLEMNIR	14.89	2.99	919.953	92.35 - 96.51	2	118110	919.951	96.32	232380	919.954	94.57	203800	919.953	95.12	61968	919.953	92.51	71973	919.952	92.74	86071	919.953	92.6	52486	1.00:0.88:0.27:0.31:0.37:0.23	166050	70177	1.00:0.42	93.98	3	A0A0F6B6V9|A0A0F6B6V9_SALT1
ISPEAPVPVVK	14.88	4.88	568.34	75.00 - 79.12	2	271390	568.339	78.88	443460	568.341	76.56	453300	568.34	77.62	372300	568.34	75.26	55186	568.34	75.24	11561	568.34	75.26	292540	1.00:1.02:0.84:0.12:0.03:0.66	423020	119760	1.00:0.28	76.47	4	A0A0F6B6Y2|A0A0F6B6Y2_SALT1
ADDEISEQLAQLK	14.88	4.8	730.367	93.47 - 97.67	2	253340	730.367	97.51	508910	730.368	95.95	295160	730.367	96.19	379380	730.367	93.75	91244	730.366	93.86	48601	730.367	93.78	196770	1.00:0.58:0.75:0.18:0.10:0.39	394480	112200	1.00:0.28	95.17	4	A0A0F6B1X1|A0A0F6B1X1_SALT1
SNGVEPEVVLYLDTPADAATVR	14.81	3.01	1158.59	128.95 - 133.61	2	76664	1158.59	133.04	214580	1158.59	133.37	58542	1158.59	132.38	51410	1158.59	129.16	53169	1158.59	129.3	53710	1158.59	129.16	28572	1.00:0.27:0.24:0.25:0.25:0.13	108180	45150	1.00:0.42	131.07	4	A0A0F6B4Q0|A0A0F6B4Q0_SALT1
FVTDLNQPVSVYMTPK	14.81	2.07	919.972	101.69 - 105.56	2	152120	919.971	105.44	78367	919.972	104.34	149790	919.973	104.64	80134	919.972	101.87	160090	919.971	102.02	196090	919.972	101.93	248270	1.00:1.91:1.02:2.04:2.50:3.17	102760	201480	1.00:1.96	103.37	3	A0A0F6B4R7|A0A0F6B4R7_SALT1
IIVVSDEVAADTVRK	14.8	2.36	807.957	75.39 - 79.42	2	238480	807.956	79.08	601870	807.958	76.85	310980	807.957	77.88	66628	807.957	75.63	169470	807.958	75.69	138730	807.958	75.64	143230	1.00:0.52:0.11:0.28:0.23:0.24	326490	150480	1.00:0.46	76.8	5	A0A0F6B2D7|A0A0F6B2D7_SALT1
AQVFNFSSGPAMLPAEVLK	14.79	2.47	1003.52	118.02 - 122.06	2	375610	1003.52	121.87	244210	1003.53	120.98	283090	1003.53	121.35	168850	1003.52	118.27	472090	1003.52	118.41	596950	1003.53	118.39	488490	1.00:1.16:0.69:1.93:2.44:2.00	232050	519180	1.00:2.24	119.88	5	A0A0F6AZC5|A0A0F6AZC5_SALT1
GANFDKYEGQDIVSNASC(+57.02)TTNC(+57.02)LAPLAK	14.78	0.13	761.857	94.17 - 98.05	4	517770	761.852	98.01	121720	761.859	96.69	1010100	761.857	97.03	376780	761.858	94.33	506590	761.858	94.53	120700	761.859	94.42	970730	1.00:8.30:3.10:4.16:0.99:7.98	502870	532670	1.00:1.06	95.83	2	A0A0F6B0L7|A0A0F6B0L7_SALT1	Carbamidomethylation
SAWVEGAEESEVR	14.77	6.57	724.837	72.60 - 77.37	2	133020	724.835	77.1	281250	724.838	74.19	293500	724.836	75.18	115670	724.839	72.81	49697	724.838	72.99	30539	724.838	72.91	27470	1.00:1.04:0.41:0.18:0.11:0.10	230140	35902	1.00:0.16	74.19	5	A0A0F6AZW5|A0A0F6AZW5_SALT1
GINESDMVLMPDASTAVIDPFFADSTLIIR	14.74	0.13	1080.21	146.03 - 148.35	3	78174	1080.2	147.94	31055	1080.21	148.21	145000	1080.21	147.71	51819	1080.21	146.13	50871	1080.21	146.21	136110	1080.21	146.17	54178	1.00:4.67:1.67:1.64:4.38:1.74	75960	80388	1.00:1.06	147.06	4	A0A0F6B9H5|A0A0F6B9H5_SALT1
ADVAPSNLAIVGR	14.72	3.35	641.86	82.09 - 86.36	2	900040	641.86	85.9	1353000	641.861	83.96	1523600	641.861	84.59	1150000	641.859	82.35	348900	641.86	82.38	173820	641.86	82.31	850820	1.00:1.13:0.85:0.26:0.13:0.63	1342200	457850	1.00:0.34	83.58	6	A0A0F6B246|A0A0F6B246_SALT1
IITIGSVVGTMGNAGQANYAAAK	14.69	1.75	1104.08	105.29 - 109.84	2	706800	1104.08	109.29	1346200	1104.08	108.1	1119900	1104.08	108.51	330570	1104.08	105.5	485410	1104.08	105.71	515250	1104.08	105.62	443440	1.00:0.83:0.25:0.36:0.38:0.33	932240	481370	1.00:0.52	107.12	6	A0A0F6B031|A0A0F6B031_SALT1
SATPAQAQAVHK	14.68	3.42	604.822	28.82 - 31.56	2	1060200	604.822	30.57	2850800	604.823	29	1062800	604.821	29.35	918050	604.821	29.01	308020	604.822	29.01	600910	604.822	28.99	620720	1.00:0.37:0.32:0.11:0.21:0.22	1610500	509880	1.00:0.32	29.32	5	A0A0F6B9R1|A0A0F6B9R1_SALT1
INPAGAPNYVPGEYK	14.63	1.77	795.403	77.82 - 82.19	2	5624800	795.401	81.57	9027900	795.404	79.52	6855000	795.403	80.26	6230100	795.402	78.08	3444800	795.403	78.19	3577800	795.403	78.12	4613200	1.00:0.76:0.69:0.38:0.40:0.51	7371000	3878600	1.00:0.53	79.29	6	A0A0F6AXS5|A0A0F6AXS5_SALT1
AGLINSGGADGGDTDLGDAVR	14.62	1.8	965.96	85.20 - 89.05	2	57586	965.96	88.94	53057	965.961	87.39	74713	965.959	87.6	99248	965.96	85.37	51393	965.958	85.45	41803	965.963	85.35	25303	1.00:1.41:1.87:0.97:0.79:0.48	75673	39500	1.00:0.52	86.68	3	A0A0F6B3J5|A0A0F6B3J5_SALT1
AALNDEELYQIITDTEGEQNEA	14.61	0.15	1233.56	129.40 - 134.33	2	112100	1233.56	133.32	145710	1233.57	133.89	128760	1233.56	132.97	72411	1233.56	129.59	108540	1233.56	129.79	142660	1233.56	129.73	74508	1.00:0.88:0.50:0.74:0.98:0.51	115630	108570	1.00:0.94	131.55	3	A0A0F6B7A9|A0A0F6B7A9_SALT1
EGVQEDILEILLNLK	14.6	11.21	863.486	148.09 - 150.34	2	342620	863.485	149.82	597940	863.488	149.94	1129700	863.486	149.63	187060	863.487	148.18	38343	863.486	148.29	43677	863.487	148.23	59012	1.00:1.89:0.31:0.06:0.07:0.10	638230	47011	1.00:0.07	149.02	4	A0A0F6B7L1|A0A0F6B7L1_SALT1
LAELGPQGLITTLK	14.6	3.05	727.436	104.15 - 108.28	2	148140	727.435	108.01	261390	727.437	106.77	247650	727.436	107.36	141190	727.435	104.43	47486	727.435	104.59	43147	727.436	104.41	147990	1.00:0.95:0.54:0.18:0.17:0.57	216740	79542	1.00:0.37	105.93	4	A0A0F6B7K3|A0A0F6B7K3_SALT1
SADSSYLAGPDDIYVSPSQIR	14.56	0.57	1121.04	101.36 - 105.23	2	148980	1121.04	105.05	327520	1121.04	104	167530	1121.04	104.24	3498.9	1121.04	101.47	113820	1121.04	101.6	152460	1121.04	101.51	129050	1.00:0.51:0.02:0.35:0.47:0.39	166180	131780	1.00:0.79	102.98	5	A0A0F6B981|A0A0F6B981_SALT1
MLISNVGINPAAYLNNHSVENSSQTASQSVSAK	14.56	7.71	1144.57	101.85 - 106.36	3	1033400	1144.56	105.85	2270800	1144.57	104.48	2326300	1144.57	105.06	885620	1144.57	102.14	113390	1144.57	102.22	314720	1144.57	102.21	289480	1.00:1.02:0.39:0.05:0.14:0.13	1827600	239200	1.00:0.13	103.66	3	D0ZV21|SIPC_SALT1
DLNDLAEQNMILR	14.54	4.09	772.891	106.74 - 110.92	2	185060	772.891	110.62	254480	772.892	109.7	356450	772.892	109.44	254130	772.892	106.91	34686	772.891	107.16	25208	772.89	106.91	185410	1.00:1.40:1.00:0.14:0.10:0.73	288350	81767	1.00:0.28	108.46	4	A0A0F6B7Y4|A0A0F6B7Y4_SALT1
AQVINTNSLSLLTQNNLNK	14.52	23.39	1043.07	102.08 - 106.55	2	10323000	1043.07	105.88	29975000	1043.07	104.84	22850000	1043.07	105.17	8689300	1043.07	102.28	115590	1043.07	102.4	139560	1043.07	102.33	169540	1.00:0.76:0.29:0.02:0.02:0.02	20505000	141560	1.00:0.02	103.82	4	A0A0F6B2U2|A0A0F6B2U2_SALT1
IIMADPEAYQEFLVR	14.51	1.38	897.959	115.82 - 119.74	2	137840	897.956	119.58	218520	897.96	118.64	238680	897.962	118.81	59718	897.96	116.04	83883	897.957	116.12	106530	897.959	116.07	119680	1.00:1.09:0.27:0.38:0.49:0.55	172310	103360	1.00:0.60	117.54	4	A0A0F6BAH8|A0A0F6BAH8_SALT1
NAISAVPVMPWRQ	14.49	2.2	734.889	101.25 - 107.52	2	279810	734.889	105.12	438880	734.887	107.2	162070	734.889	104.21	548500	734.89	101.4	26938	734.89	101.52	23953	734.89	101.44	478500	1.00:0.37:1.25:0.06:0.05:1.09	383150	176460	1.00:0.46	103.48	2	A0A0F6BBD3|A0A0F6BBD3_SALT1
ASLSGTQTIK	14.48	2.04	503.283	38.93 - 43.05	2	357750	503.282	42.24	587200	503.284	39.4	372030	503.283	40.63	487650	503.282	39.34	196450	503.283	39.24	264630	503.283	39.33	238540	1.00:0.63:0.83:0.33:0.45:0.41	482290	233210	1.00:0.48	40.03	4	A0A0F6B592|A0A0F6B592_SALT1
QLAEDPFNNWVALNK	14.46	1.79	879.945	110.49 - 115.02	2	2952100	879.943	114.65	4067300	879.947	113.43	4570800	879.945	113.61	2993300	879.944	110.79	1638300	879.943	110.97	1982800	879.945	110.91	2459800	1.00:1.12:0.74:0.40:0.49:0.60	3877100	2027000	1.00:0.52	112.39	6	A0A0F6AZD0|A0A0F6AZD0_SALT1
LAQDASLEEMVR	14.45	4.23	681.341	85.02 - 89.33	2	501180	681.34	88.96	628610	681.341	87.01	825480	681.34	87.69	921110	681.342	85.29	159820	681.341	85.41	87021	681.34	85.3	385010	1.00:1.31:1.47:0.25:0.14:0.61	791730	210620	1.00:0.27	86.61	5	A0A0F6B0R2|A0A0F6B0R2_SALT1
TPLYPDDILWNFEK	14.44	2.46	875.94	121.04 - 125.13	2	94275	875.937	125.06	133880	875.942	124.11	177620	875.941	124.17	89281	875.94	121.16	38117	875.938	121.28	46841	875.942	121.25	79903	1.00:1.33:0.67:0.28:0.35:0.60	133600	54953	1.00:0.41	122.84	5	A0A0F6B0T0|A0A0F6B0T0_SALT1
LINETVC(+57.02)NNPDVK	14.44	0.05	758.376	57.62 - 63.76	2	173670	758.375	63.41	212570	758.379	59.25	153170	758.376	60.93	148460	758.375	57.88	186710	758.375	57.86	180230	758.376	57.9	160890	1.00:0.72:0.70:0.88:0.85:0.76	171400	175940	1.00:1.03	59.54	3	A0A0F6BAZ8|A0A0F6BAZ8_SALT1	Carbamidomethylation
QVEEAGDKLPADDK	14.44	2.2	757.871	37.73 - 41.56	2	418230	757.87	41	825840	757.875	37.94	241870	757.871	39.21	668080	757.87	37.98	259040	757.87	37.92	265540	757.87	37.93	249010	1.00:0.29:0.81:0.31:0.32:0.30	578600	257860	1.00:0.45	38.66	5	A0A0F6AWC9|A0A0F6AWC9_SALT1
VTVSPNSEQGYHYEAK	14.4	2.63	904.927	48.68 - 54.63	2	182970	904.925	54.24	313960	904.929	49.68	136220	904.926	51.25	328520	904.927	48.87	117480	904.926	49	118150	904.927	49.12	83458	1.00:0.43:1.05:0.37:0.38:0.27	259570	106360	1.00:0.41	50.36	4	A0A0F6B9Q7|A0A0F6B9Q7_SALT1
IDINIAPLFEYADVLMC(+57.02)TR	14.38	10.26	1127.57	148.23 - 150.34	2	117640	1127.56	149.84	179370	1127.57	149.98	364810	1127.57	149.73	106100	1127.57	148.32	14895	1127.57	148.43	24760	1127.57	148.42	15882	1.00:2.03:0.59:0.08:0.14:0.09	216760	18512	1.00:0.09	149.12	4	A0A0F6B9Q8|A0A0F6B9Q8_SALT1	Carbamidomethylation
DGAQLAALRPEIAQQTETMEEAMR	14.38	4.46	887.099	108.27 - 112.59	3	362080	887.098	112.36	535640	887.1	111.24	804100	887.101	111.43	345820	887.097	108.57	98602	887.097	108.83	87580	887.1	108.67	300730	1.00:1.50:0.65:0.18:0.16:0.56	561850	162300	1.00:0.29	110.18	4	A0A0F6AWR8|A0A0F6AWR8_SALT1
GIEPVITLSSGEAK	14.36	4.71	700.886	87.26 - 91.30	2	119390	700.885	91.09	222870	700.886	89.2	198630	700.885	89.96	140500	700.886	87.43	44378	700.887	87.58	21440	700.886	87.41	88527	1.00:0.89:0.63:0.20:0.10:0.40	187330	51448	1.00:0.27	88.78	4	A0A0F6B1P7|A0A0F6B1P7_SALT1
VGIGPGSIC(+57.02)TTR	14.32	0.08	609.319	70.41 - 75.19	2	209750	609.317	74.98	174770	609.321	71.89	285310	609.319	73.18	178950	609.319	70.69	178740	609.319	70.75	96610	609.32	70.7	344100	1.00:1.63:1.02:1.02:0.55:1.97	213010	206480	1.00:0.97	72.03	3	A0A0F6B4R7|A0A0F6B4R7_SALT1	Carbamidomethylation
DYAPAEDPGVVSVTEIYEYYK	14.3	3.42	1204.56	122.07 - 126.05	2	367200	1204.56	125.72	726770	1204.57	125.52	489480	1204.57	125.02	386820	1204.56	122.32	219770	1204.56	122.49	250590	1204.56	122.4	129760	1.00:0.67:0.53:0.30:0.34:0.18	534350	200040	1.00:0.37	123.91	6	A0A0F6AWC3|A0A0F6AWC3_SALT1
MFTGIVQGTAK	14.3	6.75	576.809	74.67 - 79.44	2	483810	576.807	78.94	650260	576.81	76.11	1055600	576.808	77.44	756750	576.809	74.9	81237	576.809	75.08	17374	576.809	74.96	341670	1.00:1.62:1.16:0.12:0.03:0.53	820860	146760	1.00:0.18	76.24	4	A0A0F6B117|A0A0F6B117_SALT1
LYTAWFADLTPETLVTR	14.24	3.21	999.024	129.19 - 133.81	2	246340	999.021	133.34	443280	999.028	132.94	383120	999.024	133.13	232660	999.023	129.38	136760	999.023	129.63	171990	999.023	129.52	110220	1.00:0.86:0.52:0.31:0.39:0.25	353020	139660	1.00:0.40	131.33	6	A0A0F6B6J8|A0A0F6B6J8_SALT1
AVAAALEQMPR	14.23	2.72	578.812	75.50 - 80.00	2	359540	578.811	79.63	336520	578.813	77.09	755980	578.812	78.24	401350	578.812	75.72	121090	578.812	75.8	35503	578.812	75.77	506820	1.00:2.25:1.19:0.36:0.11:1.51	497950	221140	1.00:0.44	77.04	4	A0A0F6AWU9|A0A0F6AWU9_SALT1
AAGVEYYNPGYYSNPAVEAHLK	14.22	2.75	805.054	90.21 - 94.47	3	384310	805.055	94.26	510170	805.057	92.39	689670	805.055	92.97	399720	805.054	90.53	405750	805.052	90.68	105860	805.053	90.63	194690	1.00:1.35:0.78:0.80:0.21:0.38	533190	235440	1.00:0.44	91.91	4	A0A0F6B0G8|A0A0F6B0G8_SALT1
FMLFYGMSSESAMNR	14.2	2.78	885.887	111.85 - 116.06	2	106870	885.887	115.86	120290	885.89	114.48	143530	885.888	114.9	189300	885.886	112.13	39991	885.886	112.26	69806	885.888	112.28	78330	1.00:1.19:1.57:0.33:0.58:0.65	151040	62709	1.00:0.42	113.65	4	A0A0F6AWT4|A0A0F6AWT4_SALT1
LIDQSTAEIVETAKR	14.18	2.7	558.641	74.85 - 78.74	3	761160	558.639	78.56	1009600	558.641	76.43	1464900	558.64	77.31	733220	558.641	75.08	105910	558.641	75.13	5682.1	558.641	75.14	1247600	1.00:1.45:0.73:0.10:0.02:1.24	1069300	453060	1.00:0.42	76.28	4	A0A0F6B7N7|A0A0F6B7N7_SALT1
YTSVSAFAPIVNPSR	14.15	2.92	804.923	95.91 - 99.89	2	149910	804.923	99.62	365780	804.924	98.21	236520	804.92	98.76	37943	804.924	96.09	94198	804.923	96.28	84705	804.924	96.15	80325	1.00:0.65:0.10:0.26:0.23:0.22	213410	86409	1.00:0.40	97.52	5	A0A0F6B3R0|A0A0F6B3R0_SALT1
LWEQGVEGIEK	14.13	5.03	644.334	77.39 - 86.13	2	238880	644.332	86.04	104750	644.334	83.84	136000	644.337	77.5	33906	644.333	82.26	212010	644.333	82.38	98857	644.333	82.35	847760	1.00:1.30:0.32:2.02:0.94:8.09	91551	386210	1.00:4.22	82.39	3	A0A0F6B617|A0A0F6B617_SALT1
C(+57.02)SAPVFEPGGGGINVAR	14.1	1.11	844.415	86.39 - 90.24	2	363270	844.413	90.02	471020	844.415	88.32	466160	844.415	88.95	377320	844.416	86.52	291420	844.415	86.66	269460	844.415	86.53	304240	1.00:0.99:0.80:0.62:0.57:0.65	438170	288370	1.00:0.66	87.83	4	A0A0F6B0R2|A0A0F6B0R2_SALT1	Carbamidomethylation
ELASEVGSLLTYEATADLETEK	14.09	0.66	1185.09	123.24 - 127.21	2	97286	1185.08	126.98	205730	1185.09	126.71	97896	1185.08	126.62	24112	1185.08	123.49	90490	1185.09	123.64	117310	1185.09	123.55	48179	1.00:0.48:0.12:0.44:0.57:0.23	109250	85327	1.00:0.78	125.17	3	A0A0F6B4Q3|A0A0F6B4Q3_SALT1
RIVDTLTASALNEPAALSAALTQ	14.09	7.47	1163.64	119.52 - 123.29	2	154550	1163.63	123.01	423760	1163.64	122.8	284260	1163.64	122.81	92741	1163.63	119.64	51515	1163.64	119.83	58195	1163.64	119.87	16806	1.00:0.67:0.22:0.12:0.14:0.04	266920	42172	1.00:0.16	121.33	4	A0A0F6B030|A0A0F6B030_SALT1
DQAVQLEPYDTVTVQGFYR	14.06	1.42	1115.05	110.91 - 114.93	2	452010	1115.04	114.67	836330	1115.05	113.94	332010	1115.05	113.64	511630	1115.05	111.13	318920	1115.05	111.24	377460	1115.05	111.17	335720	1.00:0.40:0.61:0.38:0.45:0.40	559990	344030	1.00:0.61	112.63	6	A0A0F6B176|A0A0F6B176_SALT1
TAWENIIAPQLDAR	14.06	2.29	799.424	107.89 - 111.89	2	590980	799.42	111.62	788620	799.424	110.57	992200	799.424	110.8	617740	799.424	107.89	232290	799.426	108.25	105990	799.425	108.22	809030	1.00:1.26:0.78:0.29:0.13:1.03	799520	382430	1.00:0.48	109.56	6	A0A0F6AYV4|A0A0F6AYV4_SALT1
LFAAAGQSVPEVK	14.05	3.47	658.865	79.46 - 83.65	2	1060600	658.863	83.26	1569700	658.866	81.2	2071000	658.865	82.07	1056900	658.864	79.68	598600	658.865	79.75	384870	658.865	79.71	682720	1.00:1.32:0.67:0.38:0.25:0.43	1565800	555390	1.00:0.35	80.95	6	A0A0F6AXW7|A0A0F6AXW7_SALT1
IPLLQNGTFDFEC(+57.02)GSTTNNLER	14.04	6.61	842.737	111.11 - 115.21	3	436220	842.735	114.95	958700	842.737	113.96	1160600	842.739	114.08	89300	842.737	111.33	128400	842.736	111.5	136650	842.737	111.45	143690	1.00:1.21:0.09:0.13:0.14:0.15	736200	136250	1.00:0.19	112.88	3	A0A0F6AYG2|A0A0F6AYG2_SALT1	Carbamidomethylation
EQIIFPEIDYDKVDR	14.03	4.09	940.476	99.58 - 103.92	2	318950	940.473	103.62	737980	940.477	101.98	701000	940.477	102.43	26637	940.476	99.82	147340	940.477	100	158440	940.475	99.87	142290	1.00:0.95:0.04:0.20:0.21:0.19	488540	149360	1.00:0.31	101.29	6	A0A0F6B7M4|A0A0F6B7M4_SALT1
YFNELEAENIKGL	14.03	5.47	770.388	99.90 - 104.34	2	523930	770.387	104.15	646540	770.389	102.64	874840	770.389	103.12	1037800	770.388	100.25	151220	770.388	100.45	122780	770.388	100.35	310340	1.00:1.35:1.61:0.23:0.19:0.48	853070	194780	1.00:0.23	101.83	4	A0A0F6AYH8|A0A0F6AYH8_SALT1
LLMSQLNALEK	14.02	5.42	630.356	93.72 - 98.05	2	878120	630.354	97.65	1318000	630.357	95.92	1538500	630.356	96.77	1471300	630.356	93.98	47314	630.355	93.98	14972	630.357	93.99	878730	1.00:1.17:1.12:0.04:0.02:0.67	1442600	313670	1.00:0.22	95.38	4	A0A0F6B6D5|A0A0F6B6D5_SALT1
VLNAIDVLSYTQAQK	14.02	0.45	831.957	105.58 - 109.56	2	62749	831.955	109.36	84340	831.958	108.25	43278	831.959	108.58	43277	831.957	105.78	84454	831.956	105.97	72446	831.958	105.82	48698	1.00:0.51:0.51:1.00:0.86:0.58	56965	68533	1.00:1.20	107.3	4	A0A0F6B6W5|A0A0F6B6W5_SALT1
AATYEQIK	14	0.7	462.246	38.87 - 43.37	2	8576900	462.245	42.37	8964200	462.247	39.35	6076500	462.246	40.49	6954600	462.245	39.34	6371800	462.245	39.26	12788000	462.246	39.33	10306000	1.00:0.68:0.78:0.71:1.43:1.15	7331800	9822100	1.00:1.34	40.02	5	A0A0F6B0L7|A0A0F6B0L7_SALT1
QINSQTLGLDTLNVQQK	13.96	23.4	950.51	92.23 - 96.70	2	11334000	950.51	96.05	39683000	950.512	94.63	23079000	950.512	95	4604300	950.509	92.41	178770	950.51	92.52	215590	950.51	92.41	240490	1.00:0.58:0.12:0.02:0.02:0.02	22455000	211620	1.00:0.02	93.84	6	A0A0F6B2U2|A0A0F6B2U2_SALT1
QAIVAEVSEVAK	13.95	1.57	622.348	79.24 - 83.54	2	6167900	622.348	83.13	7991800	622.349	81.06	10381000	622.348	82.06	5318600	622.347	79.49	3818500	622.348	79.61	2066400	622.348	79.53	7431500	1.00:1.30:0.67:0.48:0.26:0.93	7897000	4438800	1.00:0.56	80.81	6	A0A0F6B9Y2|A0A0F6B9Y2_SALT1
IAAVAEDGEPC(+57.02)VTYIGADGAGHYVK	13.95	0.39	855.076	87.57 - 91.46	3	1617500	855.075	91.14	2149100	855.077	89.65	2023800	855.076	90.2	1072600	855.076	87.86	1291100	855.076	87.92	1280800	855.076	87.82	1887600	1.00:0.94:0.50:0.60:0.60:0.88	1748500	1486500	1.00:0.85	89.1	6	A0A0F6B3D0|A0A0F6B3D0_SALT1	Carbamidomethylation
DVLLLDVTPLSLGIETMGGVMTPLITK	13.91	2.89	942.86	152.39 - 154.64	3	69684	942.857	153.87	27803	942.862	154.21	167680	942.859	153.76	101680	942.859	152.51	26260	942.86	152.62	63646	942.861	152.53	31043	1.00:6.03:3.66:0.94:2.29:1.12	99051	40316	1.00:0.41	153.25	5	A0A0F6AWC9|A0A0F6AWC9_SALT1
AQAFEKDR	13.9	3.35	482.745	27.97 - 30.37	2	116690	482.744	29.73	424840	482.747	29.04	11258	482.745	28.37	70790	482.746	28.09	43809	482.746	28.11	71595	482.746	28.09	77846	1.00:0.03:0.17:0.10:0.17:0.18	168960	64417	1.00:0.38	28.57	3	A0A0F6AX29|A0A0F6AX29_SALT1
QAVTNPQNTLFAIK	13.88	0.83	772.926	90.62 - 94.83	2	187870	772.924	94.63	175540	772.927	92.7	184290	772.926	93.54	121730	772.926	90.83	234370	772.926	91.03	188040	772.927	90.86	223250	1.00:1.05:0.69:1.34:1.07:1.27	160520	215220	1.00:1.34	92.26	5	A0A0F6AWC9|A0A0F6AWC9_SALT1
NELSQYGILPEEWGGESQFVHVSAK	13.86	6.49	935.455	110.14 - 114.33	3	217990	935.456	113.98	481720	935.456	112.84	318400	935.456	113.12	290480	935.455	110.32	60330	935.454	110.53	85980	935.456	110.46	71057	1.00:0.66:0.60:0.13:0.18:0.15	363530	72456	1.00:0.20	111.87	4	A0A0F6B771|A0A0F6B771_SALT1
NPHGEIEC(+57.02)VQTLDMMPADFSDTR	13.85	6.29	888.39	100.81 - 105.05	3	854030	888.389	104.82	1929300	888.392	103.38	2267300	888.39	103.76	76434	888.391	101.07	241960	888.39	101.28	213690	888.39	101.16	395510	1.00:1.18:0.04:0.13:0.11:0.21	1424300	283720	1.00:0.20	102.58	3	A0A0F6AYT6|A0A0F6AYT6_SALT1	Carbamidomethylation
IMIDLDGTENK	13.84	2.92	624.811	83.80 - 87.06	2	1036200	624.812	84.35	44341	624.811	85.75	1668600	624.81	86.42	2691100	624.811	84.12	254980	624.811	84.18	91532	624.811	84.06	1466400	1.00:37.63:60.69:5.75:2.06:33.07	1468000	604290	1.00:0.41	84.82	3	A0A0F6B623|A0A0F6B623_SALT1
VFVAEPSVEDTIAILR	13.84	0.69	879.986	115.90 - 119.93	2	403910	879.984	119.68	488780	879.986	118.78	465050	879.987	119.04	403020	879.986	116.11	324630	879.985	116.25	372640	879.986	116.16	369320	1.00:0.95:0.82:0.66:0.76:0.76	452280	355530	1.00:0.79	117.67	6	A0A0F6B592|A0A0F6B592_SALT1
VPLPPLTEER	13.79	5.38	575.828	82.11 - 86.87	2	2064800	575.827	86.04	4893800	575.829	83.87	4613700	575.83	84.87	580490	575.828	82.46	145930	575.828	82.54	50240	575.828	82.45	2104900	1.00:0.94:0.12:0.03:0.02:0.43	3362700	767020	1.00:0.23	83.71	4	A0A0F6AX23|A0A0F6AX23_SALT1
NTQTGNWQAYDMIAEGVSMITTK	13.79	3.5	1280.1	132.21 - 137.11	2	98926	1280.1	136.83	208770	1280.11	136.22	160090	1280.1	136.48	70648	1280.1	132.32	36201	1280.1	132.7	72983	1280.1	132.49	44868	1.00:0.77:0.34:0.17:0.35:0.21	146500	51351	1.00:0.35	134.51	3	A0A0F6B797|A0A0F6B797_SALT1
SATPAQAQAVHK	13.78	0.69	403.55	28.82 - 31.44	3	2065200	403.55	30.57	3350900	403.552	28.99	1958100	403.55	29.33	1699900	403.549	29.01	1089000	403.55	29.02	2112900	403.55	28.98	2180500	1.00:0.58:0.51:0.32:0.63:0.65	2336300	1794200	1.00:0.77	29.32	5	A0A0F6B9R1|A0A0F6B9R1_SALT1
VALETLLPAPEFGR	13.77	5.77	756.925	113.24 - 117.31	2	200840	756.923	117.06	427720	756.928	116.05	380110	756.926	116.25	192350	756.925	113.41	18087	756.925	113.6	19876	756.926	113.46	166920	1.00:0.89:0.45:0.04:0.05:0.39	333390	68295	1.00:0.20	114.97	3	A0A0F6B4B6|A0A0F6B4B6_SALT1
YYKEATPAQR	13.73	0.07	409.544	30.46 - 33.16	3	212810	409.544	32.76	135210	409.545	30.75	245720	409.544	31.43	248190	409.543	30.99	184820	409.544	30.97	211230	409.543	30.98	251670	1.00:1.82:1.84:1.37:1.56:1.86	209710	215910	1.00:1.03	31.31	3	A0A0F6B797|A0A0F6B797_SALT1
DSALGQFLTDNYGK	13.73	0.67	764.868	106.91 - 111.36	2	379080	764.866	111.11	539800	764.868	109.86	210420	764.868	109.82	529080	764.867	107.19	159870	764.868	107.35	109750	764.869	107.26	725560	1.00:0.39:0.98:0.30:0.20:1.34	426430	331730	1.00:0.78	108.76	6	A0A0F6AYA8|A0A0F6AYA8_SALT1
FPQATFTSTSVK	13.71	1.14	657.341	77.14 - 81.55	2	299300	657.34	81.34	352050	657.342	78.84	271270	657.343	79.87	101210	657.34	77.47	358410	657.339	77.55	200370	657.341	77.59	512490	1.00:0.77:0.29:1.02:0.57:1.46	241510	357090	1.00:1.48	78.78	5	A0A0F6AZY9|A0A0F6AZY9_SALT1
LIMDQIILQMGQK	13.7	5.69	765.924	115.40 - 119.65	2	486030	765.923	119.28	608780	765.925	118.16	1086000	765.925	118.43	671870	765.924	115.58	53738	765.923	115.75	71579	765.923	115.65	424270	1.00:1.78:1.10:0.09:0.12:0.70	788870	183200	1.00:0.23	117.14	5	A0A0F6AWM7|A0A0F6AWM7_SALT1
LAANWPLEQDDMLAR	13.67	6.48	871.931	105.02 - 110.95	2	126550	871.933	110.74	203020	871.934	109.33	236610	871.931	109.73	200770	871.929	105.21	21036	871.931	107.08	54704	871.931	107	43153	1.00:1.17:0.99:0.10:0.27:0.21	213470	39631	1.00:0.19	108.18	3	A0A0F6AZW5|A0A0F6AZW5_SALT1
APVVVPAGVDVK	13.66	2	575.846	77.85 - 82.40	2	32805000	575.845	81.71	45904000	575.847	79.61	57598000	575.847	80.45	27700000	575.846	78.13	9256100	575.846	78.17	3385700	575.846	78.1	52985000	1.00:1.25:0.60:0.20:0.07:1.15	43734000	21876000	1.00:0.50	79.36	6	A0A0F6B7M1|A0A0F6B7M1_SALT1
DAGSIAVGEVISAVDESVDATR	13.64	0.21	1081.04	134.02 - 139.04	2	179150	1081.03	138.15	282150	1081.04	138.5	221090	1081.04	137.93	59304	1081.03	134.27	152080	1081.04	134.53	217410	1081.04	134.41	142860	1.00:0.78:0.21:0.54:0.77:0.51	187510	170780	1.00:0.91	136.3	5	A0A0F6B4W0|A0A0F6B4W0_SALT1
VNTVEERPGGAANVAMNIASLGANAR	13.63	2.42	861.444	93.91 - 98.10	3	269010	861.441	97.85	361720	861.448	96.13	383700	861.443	96.89	410840	861.445	94.09	198340	861.444	94.26	122190	861.446	94.23	137250	1.00:1.06:1.14:0.55:0.34:0.38	385420	152590	1.00:0.40	95.57	5	A0A0F6B6Y2|A0A0F6B6Y2_SALT1
SQDISIPEAVVVLC(+57.02)TAPDEATAQDLAAK	13.6	0.96	971.491	119.42 - 126.56	3	458560	971.489	123.04	528170	971.493	122.73	524170	971.488	126.35	37856	971.492	119.58	561190	971.492	119.73	576540	971.494	119.64	523420	1.00:0.99:0.07:1.06:1.09:0.99	363400	553720	1.00:1.52	121.84	5	A0A0F6BAI6|A0A0F6BAI6_SALT1	Carbamidomethylation
ADVMVVGFDGTPDGEK	13.59	8.89	818.882	92.32 - 96.61	2	1650900	818.88	96.24	2749400	818.881	94.54	3666300	818.881	94.82	2821200	818.882	92.45	249210	818.882	92.57	189820	818.882	92.43	229230	1.00:1.33:1.03:0.09:0.07:0.08	3079000	222760	1.00:0.07	93.84	5	A0A0F6B955|A0A0F6B955_SALT1
VVYDFVNVIQGDATLNQALIKDK	13.59	2.6	855.131	115.33 - 119.40	3	479590	855.131	119.16	839200	855.132	118.07	882570	855.132	118.36	403660	855.131	115.5	231180	855.131	115.73	288660	855.131	115.55	232270	1.00:1.05:0.48:0.28:0.34:0.28	708480	250710	1.00:0.35	117.06	4	A0A0F6B2B9|A0A0F6B2B9_SALT1
VDDDLTLLSETLEEVLR	13.58	3.79	980.51	149.51 - 151.78	2	64778	980.507	151.13	169370	980.513	151.37	140470	980.508	150.97	4803.1	980.511	149.62	25000	980.509	149.74	32220	980.512	149.67	16808	1.00:0.83:0.03:0.15:0.19:0.10	104880	24676	1.00:0.24	150.42	4	A0A0F6B448|A0A0F6B448_SALT1
VVEEAPAPGITPELR	13.58	0.68	789.431	84.38 - 88.04	2	102120	789.43	87.86	170770	789.433	86.29	139980	789.43	86.87	45926	789.431	84.57	93816	789.432	84.68	86318	789.431	84.57	75925	1.00:0.82:0.27:0.55:0.51:0.44	118890	85353	1.00:0.72	85.81	2	A0A0F6B7H5|A0A0F6B7H5_SALT1
VIPSIAYTEPEVAWVGLTEK	13.56	4.02	1101.59	120.36 - 124.56	2	1157000	1101.59	124.15	2809200	1101.59	123.49	1878100	1101.59	123.68	1024500	1101.59	120.61	356480	1101.59	120.76	430400	1101.59	120.64	443230	1.00:0.67:0.36:0.13:0.15:0.16	1903900	410040	1.00:0.22	122.22	6	A0A0F6AWV0|A0A0F6AWV0_SALT1
QSPDINQGVDRADPLEQGAGDQGLMFGYATNETDVLMPAPITYAHR	13.55	1.96	1240.59	116.58 - 120.39	4	643310	1240.59	120.16	843500	1240.59	119.51	1338000	1240.59	119.53	528590	1240.59	116.83	213920	1240.59	116.99	617600	1240.59	116.87	318270	1.00:1.59:0.63:0.25:0.73:0.38	903350	383270	1.00:0.42	118.32	3	A0A0F6B6J2|A0A0F6B6J2_SALT1
IAVTSMLSASAQGK	13.54	0	682.368	84.34 - 88.45	2	290020	682.366	88.25	284850	682.368	86.28	430170	682.37	87.22	157000	682.368	84.62	235950	682.367	84.82	136320	682.368	84.65	495820	1.00:1.51:0.55:0.83:0.48:1.74	290670	289360	1.00:1.00	85.97	4	A0A0F6B4B5|A0A0F6B4B5_SALT1
VGTINVSQSGGQISSPSDLR	13.52	2.24	1001.51	80.87 - 84.63	2	123690	1001.51	84.47	142050	1001.51	82.86	64345	1001.52	83.32	2532.3	1001.51	81.07	190730	1001.51	81.15	178220	1001.52	81.05	164270	1.00:0.45:0.02:1.34:1.25:1.16	69644	177740	1.00:2.55	82.32	5	A0A0F6AWL4|A0A0F6AWL4_SALT1
VLVC(+57.02)VPVGATQVER	13.51	0.87	763.922	87.50 - 91.39	2	844450	763.921	91.14	1323800	763.924	89.56	1210600	763.923	90.22	492080	763.922	87.72	795120	763.921	87.82	626130	763.921	87.7	618930	1.00:0.91:0.37:0.60:0.47:0.47	1008800	680060	1.00:0.67	89.03	6	A0A0F6B7G6|A0A0F6B7G6_SALT1	Carbamidomethylation
AFDGYWGTKPQIDR	13.45	0.29	827.406	82.11 - 86.50	2	214850	827.407	86.17	469460	827.407	83.71	134370	827.406	84.66	85175	827.404	82.36	166100	827.405	82.47	173460	827.406	82.58	260520	1.00:0.29:0.18:0.35:0.37:0.55	229670	200030	1.00:0.87	83.66	5	A0A0F6B8B4|A0A0F6B8B4_SALT1
ADFQLSFSLPEHAK	13.44	3.44	795.403	96.28 - 100.77	2	702340	795.401	100.55	1849100	795.404	98.48	913910	795.404	99.27	490030	795.402	96.57	380950	795.402	96.77	252110	795.403	96.64	327940	1.00:0.49:0.27:0.21:0.14:0.18	1084300	320340	1.00:0.30	98.05	5	A0A0F6B0G2|A0A0F6B0G2_SALT1
FDVAVGANDAYGQYDENLVQR	13.43	1.89	782.034	100.50 - 104.43	3	265350	782.032	104.2	581540	782.035	103.29	253060	782.035	103.17	245050	782.034	100.69	78171	782.034	100.78	45802	782.034	100.74	388480	1.00:0.44:0.42:0.13:0.08:0.67	359880	170820	1.00:0.47	102.15	4	A0A0F6B7Q2|A0A0F6B7Q2_SALT1
AEAAPAAAAPAAATGVK	13.41	0.13	719.389	51.19 - 56.59	2	391630	719.388	56.11	591040	719.391	52.32	465680	719.388	53.94	155170	719.389	51.51	358520	719.389	51.49	382910	719.39	51.5	396500	1.00:0.79:0.26:0.61:0.65:0.67	403960	379310	1.00:0.94	52.81	6	A0A0F6AWU9|A0A0F6AWU9_SALT1
VLQLQFIDPDVR	13.38	4.82	721.904	108.27 - 112.77	2	997750	721.903	112.24	1644400	721.904	111.06	1899800	721.906	111.34	1415600	721.904	108.45	68815	721.904	108.68	27462	721.905	108.54	930400	1.00:1.16:0.86:0.04:0.02:0.57	1653300	342230	1.00:0.21	110.05	5	A0A0F6B047|A0A0F6B047_SALT1
SDAGSLVFTSSSVGR	13.38	1.35	735.365	83.78 - 88.02	2	673720	735.364	87.7	1067800	735.366	85.75	843100	735.366	86.28	650760	735.365	83.99	528220	735.366	84.13	311930	735.365	84.04	640490	1.00:0.79:0.61:0.49:0.29:0.60	853890	493550	1.00:0.58	85.32	6	A0A0F6B210|A0A0F6B210_SALT1
GYVVDPLGK	13.37	0.4	474.264	79.57 - 83.92	2	1646100	474.264	83.79	1424900	474.265	81.15	1806900	474.265	82.25	2129700	474.264	79.82	45947	474.264	79.91	13857	474.265	79.82	4455500	1.00:1.27:1.49:0.03:0.02:3.13	1787200	1505100	1.00:0.84	81.12	3	A0A0F6B8B4|A0A0F6B8B4_SALT1
SAFDEFSTPAAR	13.37	2.9	649.805	83.48 - 88.00	2	1456900	649.803	87.54	2225400	649.805	85.3	2283300	649.806	85.95	1832800	649.805	83.73	374140	649.805	83.85	136020	649.805	83.76	1889900	1.00:1.03:0.82:0.17:0.06:0.85	2113800	800040	1.00:0.38	85.02	5	A0A0F6AZZ8|A0A0F6AZZ8_SALT1
AFEQATPATITLAK	13.36	0.18	731.404	84.50 - 88.34	2	119020	731.404	88.2	113390	731.405	86.37	171830	731.405	87.08	58714	731.402	84.71	84850	731.403	84.82	76485	731.402	84.7	208830	1.00:1.52:0.52:0.75:0.67:1.84	114650	123390	1.00:1.08	85.98	3	A0A0F6B808|A0A0F6B808_SALT1
LIPLSTAEQVGK	13.35	5.31	628.367	80.24 - 84.68	2	959920	628.367	84.14	1792000	628.369	82.11	2105700	628.367	83.07	776080	628.367	80.59	272630	628.367	80.63	142310	628.367	80.6	670760	1.00:1.18:0.43:0.15:0.08:0.37	1558000	361900	1.00:0.23	81.86	3	A0A0F6AYH8|A0A0F6AYH8_SALT1
VSQAMIAAGAPADC(+57.02)EPQVR	13.34	5.75	985.976	78.35 - 81.89	2	98111	985.973	81.8	130440	985.978	80.13	265210	985.977	80.66	91583	985.973	78.51	20601	985.977	78.57	36540	985.977	78.54	44289	1.00:2.03:0.70:0.16:0.28:0.34	162410	33810	1.00:0.21	79.7	5	A0A0F6B2P0|A0A0F6B2P0_SALT1	Carbamidomethylation
QIWDEYQASQSTVVTEPVAELPVEVAEEVK	13.33	0.37	1125.23	125.79 - 129.86	3	95799	1125.23	129.63	115700	1125.23	129.63	106870	1125.23	129.44	85069	1125.23	126.08	87827	1125.23	126.11	112390	1125.23	126.06	66940	1.00:0.92:0.74:0.76:0.97:0.58	102550	89052	1.00:0.87	127.82	3	A0A0F6AW60|A0A0F6AW60_SALT1
AEYTPHVDTGDYIIVLNADK	13.3	2.91	1117.55	100.06 - 103.99	2	819510	1117.55	103.81	1763800	1117.55	102.52	1158300	1117.55	102.91	523680	1117.55	100.27	466960	1117.55	100.45	531140	1117.55	100.33	473160	1.00:0.66:0.30:0.26:0.30:0.27	1148600	490420	1.00:0.43	101.72	6	A0A0F6B7D6|A0A0F6B7D6_SALT1
ASEGELLSQVEPEDLIK	13.28	2.14	928.98	107.04 - 111.04	2	191240	928.977	110.83	410940	928.981	109.91	128930	928.981	110.01	220740	928.981	107.15	127690	928.981	107.38	144060	928.982	107.22	115050	1.00:0.31:0.54:0.31:0.35:0.28	253540	128930	1.00:0.51	108.75	5	A0A0F6AXS8|A0A0F6AXS8_SALT1
AVQVTTGAK	13.27	3.49	437.753	31.00 - 45.88	2	123550	437.752	45.85	2307.5	437.755	31.1	65147	437.753	31.71	128500	437.753	31.21	142500	437.753	31.19	190800	437.753	31.15	212020	1.00:28.23:55.69:61.76:64.00:64.00	65317	181770	1.00:2.78	33.7	4	A0A0F6B7N6|A0A0F6B7N6_SALT1
AEEAGVDLVEISPNAEPPVC(+57.02)R	13.23	1.24	751.367	98.94 - 102.99	3	2194200	751.366	102.7	2429900	751.369	101.69	2446400	751.368	101.74	3212000	751.367	99.18	191250	751.367	99.25	144360	751.367	99.19	4741400	1.00:1.01:1.32:0.08:0.06:1.95	2696100	1692300	1.00:0.63	100.62	4	A0A0F6B0S2|A0A0F6B0S2_SALT1	Carbamidomethylation
VVEEAPAPGITPELRR	13.22	2.81	578.657	73.58 - 77.51	3	428470	578.656	77.28	550420	578.659	74.95	656120	578.657	76.04	657800	578.657	73.82	288230	578.657	73.96	70834	578.658	73.82	347450	1.00:1.19:1.20:0.52:0.13:0.63	621450	235500	1.00:0.38	74.98	5	A0A0F6B7H5|A0A0F6B7H5_SALT1
DDNITVVWVPGAYELPLATEALAK	13.21	6.08	1293.18	140.29 - 145.68	2	248430	1293.17	144.53	698790	1293.18	145.33	270760	1293.18	144.46	294960	1293.18	140.47	66909	1293.18	140.71	107430	1293.18	140.48	51705	1.00:0.39:0.42:0.10:0.15:0.07	421510	75349	1.00:0.18	142.66	3	A0A0F6AXP1|A0A0F6AXP1_SALT1
YGIPQISTGDMLR	13.21	3.23	725.872	99.95 - 104.96	2	4719000	725.87	104.43	5671700	725.874	103.01	9629000	725.872	103.4	5665900	725.872	100.61	1067000	725.871	100.76	807540	725.872	100.67	5473000	1.00:1.70:1.00:0.19:0.14:0.96	6988900	2449200	1.00:0.35	102.15	6	A0A0F6AXW9|A0A0F6AXW9_SALT1
ADLTQAELGALAGLDEESASAR	13.19	3.46	1094.54	111.29 - 116.04	2	54293	1094.54	115.9	83689	1094.54	115.2	73613	1094.54	111.43	90084	1094.54	112.47	37583	1094.54	112.52	27234	1094.54	112.47	13554	1.00:0.88:1.08:0.45:0.33:0.16	82462	26124	1.00:0.32	113.33	4	A0A0F6B5E1|A0A0F6B5E1_SALT1
VLNIFPSIDTGVC(+57.02)AASVR	13.16	0.92	960.007	112.82 - 117.29	2	7893800	960.004	116.69	8499600	960.008	115.69	9259200	960.008	115.94	1404100	960.007	113.07	10463000	960.006	113.21	10230000	960.007	113.13	7506100	1.00:1.09:0.17:1.23:1.20:0.88	6387700	9399800	1.00:1.47	114.62	6	A0A0F6B1W1|A0A0F6B1W1_SALT1	Carbamidomethylation
YEGQDIVSNASC(+57.02)TTNC(+57.02)LAPLAK	13.12	0.12	1206.56	94.86 - 99.07	2	801460	1206.56	98.65	1243300	1206.56	97.56	476900	1206.57	97.66	750300	1206.56	95.07	855130	1206.56	95.18	743930	1206.56	95.11	739210	1.00:0.38:0.60:0.69:0.60:0.59	823490	779420	1.00:0.95	96.54	6	A0A0F6B0L7|A0A0F6B0L7_SALT1	Carbamidomethylation
SAQPVDIQIFGR	13.12	4.88	665.86	96.16 - 100.62	2	658330	665.859	100.29	1125100	665.861	98.53	1154000	665.861	99.06	935460	665.86	96.37	48216	665.859	96.53	16721	665.86	96.43	670480	1.00:1.03:0.83:0.04:0.02:0.60	1071500	245140	1.00:0.23	97.87	3	A0A0F6B6F7|A0A0F6B6F7_SALT1
LEPGELYYFAGIDEAR	13.09	2.86	921.95	111.46 - 118.58	2	340340	921.947	118.33	662800	921.95	117.29	481170	921.95	117.35	320040	921.949	114.7	265650	921.949	114.82	292040	921.954	111.54	20318	1.00:0.73:0.48:0.40:0.44:0.03	488000	192670	1.00:0.39	115.67	4	A0A0F6AX31|A0A0F6AX31_SALT1
DILNSIGISSSK	13.08	11.33	617.339	97.55 - 102.21	2	1278000	617.338	101.74	2554200	617.339	100.17	2978100	617.338	100.27	1646500	617.338	97.77	804.35	617.339	97.97	517.78	617.338	97.71	487900	1.00:1.17:0.64:0.02:0.02:0.19	2392900	163070	1.00:0.07	99.27	4	D0ZV21|SIPC_SALT1
NKPATLSTGLVIQVPEYLSAGEK	13.05	1.87	805.777	104.28 - 108.69	3	1625900	805.776	108.35	2794400	805.778	106.91	2638400	805.776	107.62	1106900	805.777	104.68	245220	805.776	104.79	173820	805.777	104.69	2796500	1.00:0.94:0.40:0.09:0.06:1.00	2179900	1071900	1.00:0.49	106.17	5	A0A0F6B3T5|A0A0F6B3T5_SALT1
AVIENYAQYAGVKPEQVLVSR	13.05	0.45	778.754	95.24 - 99.32	3	423290	778.751	99.09	458850	778.755	97.69	477040	778.754	98.17	211060	778.754	95.47	227370	778.754	95.81	64928	778.754	95.54	1100500	1.00:1.04:0.46:0.50:0.14:2.40	382320	464270	1.00:1.21	96.96	3	A0A0F6B3C2|A0A0F6B3C2_SALT1
QYATTYINIIGK	13.04	2.63	692.877	93.59 - 97.76	2	276800	692.876	97.58	515540	692.878	95.81	453440	692.878	96.49	223370	692.878	93.8	91223	692.877	93.96	38499	692.877	93.81	338760	1.00:0.88:0.43:0.18:0.07:0.66	397450	156160	1.00:0.39	95.24	2	A0A0F6B4W4|A0A0F6B4W4_SALT1
SVLC(+57.02)IGGSWLVPADALEAGDYDR	13.03	1.28	1232.6	126.79 - 131.04	2	269670	1232.59	130.74	648010	1232.61	130.59	329690	1232.59	130.5	31088	1232.6	127	205830	1232.59	127.15	227070	1232.6	127.03	176330	1.00:0.51:0.05:0.32:0.35:0.27	336270	203080	1.00:0.60	128.84	5	A0A0F6B2K8|A0A0F6B2K8_SALT1	Carbamidomethylation
TC(+57.02)VEQLEPLMTGPR	12.93	1.92	815.901	93.30 - 97.42	2	936170	815.9	97.12	572640	815.901	95.65	691690	815.9	96.17	709820	815.901	93.55	1266700	815.901	93.68	1095100	815.901	93.6	1281100	1.00:1.21:1.24:2.21:1.91:2.24	658050	1214300	1.00:1.85	94.96	6	A0A0F6B9Q9|A0A0F6B9Q9_SALT1	Carbamidomethylation
TQALLAPLNHSQTALR	12.93	5.57	578.661	78.02 - 82.19	3	706570	578.659	81.64	1300400	578.661	79.49	1488100	578.662	80.71	584100	578.661	78.19	109870	578.661	78.48	2692.9	578.661	78.26	754280	1.00:1.14:0.45:0.08:0.02:0.58	1124200	288950	1.00:0.26	79.46	4	A0A0F6B999|A0A0F6B999_SALT1
GLIDPGETVFEAANR	12.92	0.55	794.903	102.14 - 106.27	2	353850	794.902	106.04	578470	794.904	104.77	501950	794.904	105.08	80765	794.903	102.38	263630	794.902	102.48	225540	794.903	102.44	472780	1.00:0.87:0.14:0.46:0.39:0.82	387060	320650	1.00:0.83	103.87	4	A0A0F6B7U8|A0A0F6B7U8_SALT1
VAESLQAWGFPLR	12.92	3.84	737.397	111.93 - 116.27	2	311840	737.396	116.02	509430	737.399	114.63	565440	737.398	115	305700	737.396	112.17	20163	737.395	112.3	17169	737.397	112.23	453140	1.00:1.11:0.60:0.04:0.03:0.89	460190	163490	1.00:0.36	113.72	4	A0A0F6AZW3|A0A0F6AZW3_SALT1
TDLITVAVEPTDSPVIAQALAGEEIKPGPHK	12.91	7.6	1066.24	110.41 - 114.23	3	386580	1066.24	113.93	938080	1066.24	113.11	939860	1066.24	113.48	88900	1066.24	110.75	66605	1066.24	110.88	145450	1066.24	110.77	140590	1.00:1.00:0.09:0.07:0.16:0.15	655610	117550	1.00:0.18	112.15	4	A0A0F6B4H6|A0A0F6B4H6_SALT1
AGWC(+57.02)ADYNEPTSFLNTMLSDSSNNTAHYK	12.91	15.97	1098.81	115.31 - 120.07	3	1991600	1098.81	119.42	4876400	1098.81	118.09	4912600	1098.81	118.36	1493100	1098.81	115.58	165290	1098.81	115.84	236080	1098.81	115.69	266040	1.00:1.01:0.31:0.03:0.05:0.05	3760700	222470	1.00:0.06	117.16	4	A0A0F6B238|A0A0F6B238_SALT1	Carbamidomethylation
IAAANVPAFVSGK	12.91	4.37	622.854	83.63 - 88.66	2	129770000	622.853	87.68	189040000	622.855	85.52	238690000	622.854	86.51	162990000	622.854	84.02	26375000	622.855	84.11	9553300	622.854	84.04	151960000	1.00:1.26:0.86:0.14:0.05:0.80	196910000	62630000	1.00:0.32	85.31	6	A0A0F6BA04|A0A0F6BA04_SALT1
MLEQVC(+57.02)QLAR	12.91	5.58	624.316	79.63 - 83.70	2	285880	624.316	83.4	316600	624.317	81.42	538330	624.316	82.14	494200	624.315	79.83	55816	624.315	79.91	19294	624.316	79.87	291040	1.00:1.70:1.56:0.18:0.06:0.92	449710	122050	1.00:0.27	81.09	4	A0A0F6BAS2|A0A0F6BAS2_SALT1	Carbamidomethylation
SSDVSLPVLVLTAR	12.87	9.29	728.923	112.70 - 117.29	2	5356400	728.922	116.6	11162000	728.924	115.5	10696000	728.924	115.89	5976800	728.923	113.02	375000	728.922	113.1	357800	728.923	113.09	3571300	1.00:0.96:0.54:0.03:0.03:0.32	9278000	1434700	1.00:0.15	114.53	6	D0ZV90|PHOP_SALT1
AADMTGADIEAMTR	12.86	2.58	726.827	84.04 - 88.72	2	13895000	726.826	88.13	12574000	726.828	86.13	25690000	726.826	86.61	17573000	726.827	84.34	7503800	726.827	84.45	5053600	726.827	84.36	14977000	1.00:2.04:1.40:0.60:0.40:1.19	18612000	9178100	1.00:0.49	85.67	6	A0A0F6B9Y0|A0A0F6B9Y0_SALT1
LQYVDESLSDDQWIC(+57.02)GQR	12.86	7.28	1106.5	103.06 - 107.20	2	130410	1106.5	106.94	339140	1106.51	105.9	150670	1106.51	105.82	149630	1106.5	103.23	51378	1106.5	103.42	58855	1106.5	103.25	32768	1.00:0.44:0.44:0.15:0.17:0.10	213150	47667	1.00:0.22	104.76	4	A0A0F6B143|A0A0F6B143_SALT1	Carbamidomethylation
MDAWLSGPNANK	12.84	34.56	652.31	78.31 - 83.09	2	3135000	652.308	82.72	5015900	652.311	79.88	7689700	652.31	80.82	5669800	652.309	78.49	107560	652.31	78.56	42962	652.311	78.67	283800	1.00:1.53:1.13:0.02:0.02:0.06	6125100	144770	1.00:0.02	79.86	5	A0A0F6B3Q1|A0A0F6B3Q1_SALT1
QAITSAGTGC(+57.02)MAALDAER	12.84	2.35	911.925	81.52 - 85.49	2	205550	911.924	85.36	386150	911.928	83.42	380160	911.928	84.06	23704	911.924	81.65	138590	911.924	81.83	159550	911.923	81.79	145110	1.00:0.98:0.06:0.36:0.41:0.38	263340	147750	1.00:0.56	83.02	5	A0A0F6AZA0|A0A0F6AZA0_SALT1	Carbamidomethylation
SYTLPSLPYAYDALEPHFDK	12.83	8.32	776.38	114.74 - 119.42	3	10712000	776.378	118.65	20173000	776.382	117.43	16428000	776.38	117.8	16224000	776.379	114.98	189920	776.379	115.22	197400	776.381	115.13	11059000	1.00:0.81:0.80:0.02:0.02:0.55	17608000	3815300	1.00:0.22	116.53	5	A0A0F6B9N3|A0A0F6B9N3_SALT1
ANQFLGMDALPTFIANDVIK	12.79	0.77	1089.57	131.94 - 136.74	2	137230	1089.57	136.27	191720	1089.57	136.1	219860	1089.57	136.21	45434	1089.57	132.23	113490	1089.57	132.39	141920	1089.57	132.31	110920	1.00:1.15:0.24:0.59:0.74:0.58	152340	122110	1.00:0.80	134.25	4	A0A0F6B6V8|A0A0F6B6V8_SALT1
SELSQLSPQPLWDIFAK	12.79	3.74	980.016	128.87 - 133.44	2	252070	980.015	133.14	428830	980.017	132.69	441140	980.017	132.87	213910	980.015	129.11	135290	980.015	129.28	160990	980.015	129.23	132280	1.00:1.03:0.50:0.32:0.38:0.31	361290	142850	1.00:0.40	131.05	4	A0A0F6AXC2|A0A0F6AXC2_SALT1
NNWGQAEQQQEPSAAR	12.76	2.3	907.416	50.87 - 57.09	2	317020	907.413	56.55	536460	907.419	52.33	425260	907.415	53.55	283350	907.416	51.19	199210	907.415	51.26	219640	907.416	51.39	238210	1.00:0.79:0.53:0.37:0.41:0.44	415030	219020	1.00:0.53	52.71	6	A0A0F6B9S4|A0A0F6B9S4_SALT1
IDLLLASAPLAER	12.76	3.95	691.407	109.17 - 113.14	2	236440	691.406	112.91	432260	691.408	111.83	427240	691.407	112.18	176130	691.406	109.35	24426	691.406	109.45	20820	691.407	109.34	337740	1.00:0.99:0.41:0.06:0.05:0.78	345210	127660	1.00:0.37	110.84	4	A0A0F6B0N2|A0A0F6B0N2_SALT1
ELLSGVATNSAYLDGLMKPYLSR	12.75	3.49	833.438	117.72 - 122.01	3	771070	833.437	121.69	1302600	833.439	120.68	1536200	833.441	120.92	449350	833.437	117.94	244360	833.437	118.2	389850	833.438	118.06	704080	1.00:1.18:0.34:0.19:0.30:0.54	1096100	446100	1.00:0.41	119.58	6	A0A0F6AXP2|A0A0F6AXP2_SALT1
QAGIALAGGHSIDAPEPIFGLAVTGVVPTER	12.75	7.16	1015.21	116.83 - 120.46	3	189310	1015.21	120.28	339700	1015.22	119.56	373940	1015.21	119.89	221470	1015.21	116.98	73285	1015.22	117.14	86474	1015.21	117.06	40989	1.00:1.10:0.65:0.22:0.25:0.12	311700	66916	1.00:0.21	118.48	4	A0A0F6B0M7|A0A0F6B0M7_SALT1
ILLVEDDTLIGDGIK	12.7	0.5	807.455	110.30 - 114.28	2	79450	807.453	114.12	97631	807.457	113.2	76656	807.455	113.29	45255	807.455	110.49	88384	807.454	110.64	80987	807.455	110.56	87785	1.00:0.79:0.46:0.91:0.83:0.90	73180	85719	1.00:1.17	112.05	2	A0A0F6B6V5|A0A0F6B6V5_SALT1
GIGYLPQEASIFR	12.7	2.34	725.889	105.14 - 109.34	2	83117	725.889	109.13	156840	725.89	107.62	115510	725.888	108.22	53006	725.888	105.27	23312	725.889	105.4	17627	725.889	105.37	132410	1.00:0.74:0.34:0.15:0.11:0.84	108450	57783	1.00:0.53	106.84	4	A0A0F6B7A6|A0A0F6B7A6_SALT1
GGDNYSDKPAPLGGGGAR	12.68	6.31	844.902	41.99 - 46.48	2	413560	844.902	45.94	792860	844.905	42.31	424760	844.903	43.79	758240	844.902	42.24	149460	844.901	42.16	168770	844.903	42.2	187250	1.00:0.54:0.96:0.19:0.21:0.24	658620	168490	1.00:0.26	43.11	5	A0A0F6AZK4|A0A0F6AZK4_SALT1
LSALMDGETLDSELLK	12.66	0.33	867.946	110.06 - 114.16	2	231280	867.945	114	260840	867.947	113.02	296610	867.948	113.14	173530	867.945	110.28	197900	867.945	110.46	219920	867.946	110.34	238900	1.00:1.14:0.67:0.76:0.84:0.92	243660	218910	1.00:0.90	111.87	6	D0ZSY8|RSEA_SALT1
YTVTLPDGTK	12.66	4.66	547.791	73.86 - 78.85	2	1323000	547.79	78.38	2725900	547.793	75.63	2013800	547.791	76.56	1119800	547.791	74.18	212650	547.791	74.41	45332	547.791	74.27	1820400	1.00:0.74:0.41:0.08:0.02:0.67	1953100	692810	1.00:0.35	75.57	3	A0A0F6B176|A0A0F6B176_SALT1
LIELVEESGISELEISEGEESVR	12.66	4.2	849.429	117.48 - 121.48	3	1129000	849.429	121.09	1948500	849.431	120.77	1410700	849.429	120.5	1536200	849.427	117.81	341330	849.428	117.97	614720	849.43	117.85	922780	1.00:0.72:0.79:0.18:0.32:0.47	1631800	626280	1.00:0.38	119.33	6	A0A0F6B7H4|A0A0F6B7H4_SALT1
LGVDPLTC(+57.02)VALEDSVNGLIAAK	12.65	1.45	1128.1	126.22 - 130.39	2	76664	1128.1	129.95	71757	1128.11	129.97	179050	1128.11	129.75	24254	1128.1	126.38	70362	1128.1	126.53	58658	1128.1	126.4	55902	1.00:2.50:0.34:0.98:0.82:0.78	91688	61641	1.00:0.67	128.16	3	A0A0F6B0Q8|A0A0F6B0Q8_SALT1	Carbamidomethylation
FNQANPDYK	12.65	1	548.758	38.30 - 42.31	2	392350	548.757	41.59	462130	548.76	38.69	310960	548.758	39.69	571360	548.758	38.61	203110	548.757	38.55	353620	548.758	38.61	452900	1.00:0.67:1.24:0.44:0.77:0.98	448150	336550	1.00:0.75	39.29	6	A0A0F6B823|A0A0F6B823_SALT1
LVLVLNC(+57.02)GSSSLK	12.65	4.9	695.393	90.97 - 95.27	2	747660	695.392	94.79	1179500	695.393	93.06	1414600	695.393	93.86	754180	695.393	91.22	316580	695.393	91.37	197920	695.393	91.17	623230	1.00:1.20:0.64:0.27:0.17:0.53	1116100	379240	1.00:0.34	92.58	6	A0A0F6B480|A0A0F6B480_SALT1	Carbamidomethylation
AIAQVGTISANSDETVGK	12.59	0.62	880.956	73.45 - 78.17	2	46153000	880.954	77.48	61624000	880.957	75.36	51224000	880.955	75.97	39400000	880.955	73.7	40529000	880.955	73.79	41589000	880.956	73.73	42554000	1.00:0.83:0.64:0.66:0.67:0.69	50749000	41557000	1.00:0.82	75.01	6	A0A0F6BAJ3|A0A0F6BAJ3_SALT1
VC(+57.02)VVNADDALTMPVRGADER	12.59	4.32	730.022	87.03 - 90.70	3	225640	730.024	90.58	107240	730.023	88.97	393960	730.021	89.61	519090	730.02	87.22	102010	730.021	87.33	71620	730.021	87.17	159940	1.00:3.67:4.84:0.95:0.67:1.49	340100	111190	1.00:0.33	88.48	5	A0A0F6AWR8|A0A0F6AWR8_SALT1	Carbamidomethylation
AVAGVANNTLIFAMPGSTK	12.56	0.14	931.496	104.95 - 109.09	2	408240	931.496	108.88	404740	931.497	107.64	609060	931.498	108.08	177360	931.494	105.21	421400	931.494	105.38	408990	931.496	105.25	427880	1.00:1.50:0.44:1.04:1.01:1.06	397050	419420	1.00:1.06	106.74	6	A0A0F6AYV4|A0A0F6AYV4_SALT1
GTPEQPENEPK	12.56	0.72	613.288	31.17 - 33.72	2	65533	613.287	33.44	136880	613.289	31.36	15558	613.289	31.91	19058	613.288	31.43	52880	613.288	31.36	86755	613.289	31.36	82067	1.00:0.11:0.14:0.39:0.63:0.60	57166	73901	1.00:1.29	31.81	2	A0A0F6B8X5|A0A0F6B8X5_SALT1
IGRDNEIYQFASIGEVNQDLK	12.53	1.39	803.739	101.21 - 105.26	3	572620	803.738	105.12	669000	803.74	103.68	910300	803.74	104.17	530750	803.74	101.4	100800	803.74	101.62	50662	803.739	101.53	1174200	1.00:1.36:0.79:0.15:0.08:1.76	703350	441900	1.00:0.63	102.92	4	A0A0F6AX32|A0A0F6AX32_SALT1
C(+57.02)DLIADGIIGAVEEVGVNVPVVVR	12.53	12.03	831.785	144.44 - 148.14	3	466370	831.782	147.18	855440	831.788	147.41	868950	831.785	147.03	828480	831.785	144.66	61891	831.784	144.82	134480	831.785	144.75	48962	1.00:1.02:0.97:0.07:0.16:0.06	850960	81778	1.00:0.10	145.97	4	A0A0F6AYN8|A0A0F6AYN8_SALT1	Carbamidomethylation
QVFEDAALIPSGQK	12.53	0.87	751.897	89.49 - 93.61	2	89236	751.896	93.45	105060	751.898	91.64	121430	751.896	92.24	79851	751.897	89.78	63394	751.899	89.97	42869	751.898	89.8	122820	1.00:1.16:0.76:0.60:0.41:1.17	102110	76361	1.00:0.75	91.14	3	A0A0F6B9G1|A0A0F6B9G1_SALT1
MNQTLLSSFGTPFER	12.53	2.91	864.424	110.39 - 114.86	2	294720	864.423	114.58	575430	864.426	113.16	516990	864.423	113.59	152700	864.423	110.65	198330	864.422	110.81	150870	864.428	110.79	173980	1.00:0.90:0.27:0.34:0.26:0.30	415040	174400	1.00:0.42	112.26	5	A0A0F6B6X5|A0A0F6B6X5_SALT1
GC(+57.02)GALDWGMQSR	12.53	6.42	669.291	84.42 - 89.10	2	612810	669.289	88.72	745250	669.291	86.26	1295400	669.292	86.99	1014100	669.291	84.68	121400	669.291	84.84	34621	669.29	84.78	466070	1.00:1.74:1.36:0.16:0.05:0.63	1018300	207360	1.00:0.20	86.05	5	A0A0F6B9Q8|A0A0F6B9Q8_SALT1	Carbamidomethylation
SSVDILVPDLPESVADATVATWHK	12.52	9.33	850.775	120.54 - 124.74	3	693200	850.774	124.43	1715500	850.777	123.58	1455200	850.774	123.82	554350	850.777	120.83	124410	850.774	120.91	138690	850.776	120.81	171010	1.00:0.85:0.32:0.07:0.08:0.10	1241700	144700	1.00:0.12	122.4	4	A0A0F6AYN7|A0A0F6AYN7_SALT1
TELGAGIATITR	12.49	0.05	601.841	83.32 - 87.59	2	557920	601.841	87.21	552340	601.842	85.2	657670	601.842	86.02	483090	601.841	83.59	143120	601.84	83.66	34709	601.841	83.57	1476600	1.00:1.19:0.87:0.26:0.06:2.67	564370	551480	1.00:0.98	84.88	4	A0A0F6BBC9|A0A0F6BBC9_SALT1
AEVVAHGRGEK	12.49	3.54	384.876	25.34 - 27.59	3	238670	384.875	26.85	824680	384.877	25.81	79868	384.875	25.42	157120	384.876	25.47	64558	384.875	25.44	144650	384.875	25.42	161120	1.00:0.10:0.19:0.08:0.18:0.20	353890	123440	1.00:0.35	25.73	5	A0A0F6B790|A0A0F6B790_SALT1
YKTQEPDAE	12.47	2.13	540.746	32.33 - 35.71	2	586310	540.745	34.81	1533300	540.748	32.57	430540	540.746	33.14	382380	540.745	32.51	256630	540.745	32.52	468160	540.745	32.49	446900	1.00:0.28:0.25:0.17:0.31:0.29	782060	390570	1.00:0.50	33.01	4	A0A0F6B125|A0A0F6B125_SALT1
LAAGETVAVEHAEPVYLR	12.47	1.62	642.342	82.43 - 86.25	3	164030	642.338	86.07	333970	642.341	84.16	246880	642.344	85.07	43350	642.343	82.68	168470	642.344	82.82	32219	642.345	82.66	159260	1.00:0.74:0.13:0.50:0.10:0.48	208070	119980	1.00:0.58	83.91	3	A0A0F6B2C7|A0A0F6B2C7_SALT1
VMAAIENEPVRQVSPLIPEAQPAPQQWQK	12.46	1.55	1085.57	99.35 - 102.95	3	85370	1085.57	102.88	24397	1085.57	101.85	115820	1085.57	102.31	181460	1085.57	99.53	52759	1085.57	99.69	56039	1085.57	99.54	81746	1.00:4.75:7.44:2.16:2.30:3.35	107230	63515	1.00:0.59	100.97	3	D0ZSY8|RSEA_SALT1
AYSYVNAPDNPNLEFYLVTVPQGK	12.45	0.41	900.451	117.37 - 121.20	3	413110	900.451	121.02	373010	900.451	120.48	527280	900.451	120.38	434630	900.45	117.6	365470	900.45	117.76	400540	900.451	117.63	377710	1.00:1.41:1.17:0.98:1.07:1.01	444970	381240	1.00:0.86	119.15	4	A0A0F6B9R5|A0A0F6B9R5_SALT1
DTIALVISTLNNPFFVSLK	12.45	14.86	1046.59	149.08 - 151.28	2	79026	1046.59	150.61	193630	1046.59	150.93	195770	1046.59	150.47	59649	1046.59	149.14	8422.7	1046.59	149.26	10468	1046.59	149.19	6216.2	1.00:1.01:0.31:0.04:0.05:0.03	149680	8368.9	1.00:0.06	149.93	3	A0A0F6B955|A0A0F6B955_SALT1
IAAGC(+57.02)PVPIVIAGGK	12.44	1.87	711.911	90.00 - 94.39	2	2602200	711.91	93.61	3709500	711.913	92.08	3374800	711.912	92.75	3135200	711.912	90.21	1740900	711.911	90.31	933100	711.912	90.21	2719700	1.00:0.91:0.85:0.47:0.25:0.73	3406500	1797900	1.00:0.53	91.53	6	A0A0F6B9Q8|A0A0F6B9Q8_SALT1	Carbamidomethylation
LIDMGEEIGLATVYR	12.44	4.45	840.439	112.34 - 116.34	2	314000	840.439	116.13	395970	840.44	115.16	556850	840.439	115.28	524970	840.439	112.56	117350	840.438	112.68	108450	840.438	112.61	180380	1.00:1.41:1.33:0.30:0.27:0.46	492600	135390	1.00:0.27	114.07	5	A0A0F6AYJ0|A0A0F6AYJ0_SALT1
TVEQIVDTIDQTPQSRPLPYSASITSTELK	12.43	0.36	1106.58	108.62 - 112.73	3	175740	1106.57	112.45	231050	1106.57	111.47	159700	1106.58	111.74	97272	1106.58	108.84	200870	1106.58	108.99	207660	1106.58	108.97	157880	1.00:0.69:0.42:0.87:0.90:0.68	162680	188810	1.00:1.16	110.41	2	A0A0F6B8D7|A0A0F6B8D7_SALT1
NIVISSQPGTDDRVQWVK	12.43	3.93	681.36	84.06 - 88.20	3	533900	681.36	87.85	564590	681.361	85.93	1313800	681.359	86.63	597750	681.36	84.31	103370	681.361	84.47	11745	681.361	84.3	612180	1.00:2.33:1.06:0.18:0.02:1.08	825370	242430	1.00:0.29	85.58	4	A0A0F6AWM2|A0A0F6AWM2_SALT1
MLNHSQPMLQQDSGTPQPDIPLK	12.42	0.69	859.094	84.75 - 88.39	3	903810	859.092	88.18	715590	859.095	86.62	1041300	859.094	87.36	1332800	859.093	84.91	775800	859.094	85.1	671430	859.094	84.96	885890	1.00:1.46:1.86:1.08:0.94:1.24	1029900	777710	1.00:0.76	86.19	6	A0A0F6B818|A0A0F6B818_SALT1
EGDVLLGISTSGNSGNVIK	12.42	1.32	930.49	96.44 - 100.82	2	691890	930.488	100.34	1401000	930.492	99.05	1016900	930.491	99.32	175060	930.491	96.67	576340	930.49	96.77	550960	930.49	96.68	431120	1.00:0.73:0.12:0.41:0.39:0.31	864320	519470	1.00:0.60	98.14	6	A0A0F6AXB7|A0A0F6AXB7_SALT1
DLVESAPAALKEGVSKDDAEALK	12.4	3	786.081	86.67 - 90.98	3	1124500	786.08	90.63	1605900	786.082	88.73	2995300	786.08	89.36	184690	786.08	86.85	636820	786.08	87.05	613430	786.081	86.92	710620	1.00:1.87:0.12:0.40:0.38:0.44	1595300	653620	1.00:0.41	88.26	6	A0A0F6B9Y3|A0A0F6B9Y3_SALT1
MESLLTLPLAGEAR	12.35	4.18	750.909	111.59 - 115.76	2	236240	750.908	115.53	324500	750.911	114.24	366530	750.91	114.71	422550	750.909	111.82	15937	750.907	112.01	17161	750.909	111.91	270760	1.00:1.13:1.30:0.05:0.05:0.83	371200	101290	1.00:0.27	113.37	5	A0A0F6B6W2|A0A0F6B6W2_SALT1
VLVC(+57.02)VPVGATQVERR	12.34	5.4	561.651	77.98 - 81.73	3	508000	561.65	81.48	479410	561.652	79.43	997330	561.652	80.53	1050100	561.652	78.19	80613	561.65	78.25	3213.6	561.652	78.17	437340	1.00:2.08:2.19:0.17:0.02:0.91	842270	173720	1.00:0.21	79.34	4	A0A0F6B7G6|A0A0F6B7G6_SALT1	Carbamidomethylation
AGDNAPMAYIELVDRSEK	12.34	2.4	989.981	98.36 - 102.99	2	332090	989.979	102.65	554000	989.983	100.69	495240	989.982	101.34	340330	989.982	98.66	188670	989.979	98.92	213140	989.982	98.81	201160	1.00:0.89:0.61:0.34:0.38:0.36	463190	200990	1.00:0.43	100.18	6	A0A0F6B7L0|A0A0F6B7L0_SALT1
GVELAPGESVPMVGVVEKPK	12.32	5.26	674.704	91.02 - 95.06	3	660710	674.703	94.65	1343600	674.705	93.1	1592300	674.704	93.86	335810	674.703	91.22	125430	674.704	91.42	47463	674.704	91.28	519720	1.00:1.19:0.25:0.09:0.04:0.39	1090600	230870	1.00:0.21	92.59	4	A0A0F6B246|A0A0F6B246_SALT1
VAVSGSGNVAQYAIEK	12.31	3.47	796.918	75.93 - 79.82	2	108280	796.918	79.71	65379	796.919	77.54	49594	796.919	78.39	46957	796.919	76.08	133190	796.919	76.19	153080	796.918	76.15	201450	1.00:0.76:0.72:2.04:2.34:3.08	53976	162570	1.00:3.01	77.35	3	A0A0F6B0M9|A0A0F6B0M9_SALT1
YDSGC(+57.02)GWPSFYQPVSEEAIR	12.31	7.38	1174.52	110.25 - 114.70	2	734090	1174.52	114.28	1737600	1174.52	113.21	1358100	1174.52	113.26	755700	1174.52	110.59	122790	1174.52	110.77	227030	1174.52	110.65	203330	1.00:0.78:0.43:0.07:0.13:0.12	1283800	184380	1.00:0.14	112.13	6	A0A0F6B0L9|A0A0F6B0L9_SALT1	Carbamidomethylation
LEQIEATETAGITALPGAVDLLNHLNK	12.3	0.64	944.513	119.79 - 123.59	3	101820	944.51	123.45	153740	944.517	122.88	167540	944.51	123.33	22622	944.511	119.98	82208	944.515	120.19	111580	944.515	119.96	73225	1.00:1.09:0.15:0.53:0.73:0.48	114630	89005	1.00:0.78	121.63	3	A0A0F6B475|A0A0F6B475_SALT1
NPSITTHLLGSNASSVVR	12.29	3.91	926.997	79.22 - 83.24	2	546650	926.995	82.89	1436700	926.999	80.91	925250	926.997	81.92	147660	926.997	79.44	341650	926.997	79.64	261510	926.997	79.58	167140	1.00:0.64:0.10:0.24:0.18:0.12	836540	256770	1.00:0.31	80.73	6	A0A0F6AYA3|A0A0F6AYA3_SALT1
IIGIDLGTTNSC(+57.02)VAIMDGTQAR	12.29	1.55	769.389	109.93 - 114.21	3	2128800	769.388	113.72	1835100	769.39	112.95	2968400	769.391	112.91	3293900	769.388	110.13	776410	769.388	110.28	898320	769.389	110.2	3000700	1.00:1.62:1.79:0.42:0.49:1.64	2699100	1558500	1.00:0.58	111.7	6	A0A0F6AWC9|A0A0F6AWC9_SALT1	Carbamidomethylation
QGEPDPESNSALK	12.29	2.08	686.323	43.01 - 47.78	2	331530	686.322	47.28	541830	686.325	43.81	471830	686.323	44.97	331720	686.324	43.44	158540	686.322	43.34	221150	686.323	43.32	264110	1.00:0.87:0.61:0.29:0.41:0.49	448460	214600	1.00:0.48	44.36	4	A0A0F6BB26|A0A0F6BB26_SALT1
SNGVEPEVVLYLDTPADAATVR	12.27	1.06	1158.59	112.72 - 116.51	2	82313	1158.59	116.34	127770	1158.59	115.5	153200	1158.59	115.63	18637	1158.59	112.91	62177	1158.59	113.06	75367	1158.59	112.97	56732	1.00:1.20:0.15:0.49:0.59:0.44	99868	64759	1.00:0.65	114.4	5	A0A0F6B4Q0|A0A0F6B4Q0_SALT1
YSSELDDNGQYTLPASGK	12.26	9.39	972.945	80.94 - 84.95	2	842000	972.943	84.79	145040	972.948	82.99	204910	972.944	83.34	41373	972.944	81.21	1516900	972.945	81.32	1517300	972.945	81.28	1626400	1.00:1.41:0.29:10.46:10.46:11.21	130440	1553600	1.00:11.91	82.49	5	A0A0F6B0B4|A0A0F6B0B4_SALT1
VNQDLGLLAAEK	12.24	5.28	635.855	82.80 - 87.12	2	322710	635.854	86.68	543830	635.856	84.6	451410	635.855	85.39	630340	635.854	82.99	93258	635.854	83.08	37439	635.854	82.99	179950	1.00:0.83:1.16:0.17:0.07:0.33	541860	103550	1.00:0.19	84.29	5	A0A0F6B164|A0A0F6B164_SALT1
EDNIEMQGTVLETLPNTMFR	12.24	0.33	1169.56	119.85 - 123.78	2	57043	1169.55	123.69	87756	1169.56	123.05	55701	1169.56	122.93	14779	1169.56	119.98	60052	1169.56	120.23	87958	1169.56	120.09	36009	1.00:0.63:0.17:0.68:1.00:0.41	52745	61340	1.00:1.16	121.66	5	A0A0F6AZ95|A0A0F6AZ95_SALT1
QEQQEQEAAELQAVTAIAEGRR	12.24	1.14	819.077	100.56 - 105.07	3	1064400	819.077	104.72	1499400	819.079	103.04	1678400	819.078	103.45	776380	819.077	100.86	707500	819.077	101.11	842060	819.077	101.09	882380	1.00:1.12:0.52:0.47:0.56:0.59	1318100	810650	1.00:0.62	102.38	6	A0A0F6B8P2|A0A0F6B8P2_SALT1
EVTTAETYR	12.23	0.43	535.263	38.10 - 42.10	2	408790	535.262	41.4	525150	535.265	38.57	356990	535.263	39.49	223770	535.263	38.5	377320	535.263	38.39	532150	535.262	38.37	437370	1.00:0.68:0.43:0.72:1.01:0.83	368640	448950	1.00:1.22	39.12	5	A0A0F6AWJ3|A0A0F6AWJ3_SALT1
IENQEGLNNFDEILEASDGIMVAR	12.22	0.36	893.097	125.97 - 130.17	3	262780	893.093	129.99	191420	893.098	129.74	341340	893.098	129.56	191710	893.098	126.15	233330	893.097	126.32	351020	893.098	126.24	267890	1.00:1.78:1.00:1.22:1.83:1.40	241490	284080	1.00:1.18	128	5	A0A0F6B0X2|A0A0F6B0X2_SALT1
TIPQADAMK	12.22	0.88	487.753	44.37 - 49.43	2	992400	487.752	48.77	1185500	487.755	45.28	1314300	487.753	46.69	1014300	487.753	44.99	722120	487.753	44.87	867270	487.753	44.87	850890	1.00:1.11:0.86:0.61:0.73:0.72	1171400	813430	1.00:0.69	45.91	6	A0A0F6AXW9|A0A0F6AXW9_SALT1
QSTLMVETLVQK	12.2	4.17	688.877	89.70 - 94.00	2	652470	688.876	93.71	921220	688.878	91.78	1395700	688.877	92.63	796850	688.878	90.04	145700	688.877	90.13	75493	688.876	90	579900	1.00:1.52:0.87:0.16:0.08:0.63	1037900	267030	1.00:0.26	91.38	4	A0A0F6AX11|A0A0F6AX11_SALT1
QLIQVNPDILMR	12.16	5.03	720.406	106.49 - 110.95	2	1094500	720.405	110.37	1900100	720.407	109.27	2019800	720.406	109.7	1343000	720.406	106.76	148470	720.406	106.85	90126	720.406	106.77	1065300	1.00:1.06:0.71:0.08:0.05:0.56	1754300	434630	1.00:0.25	108.29	6	A0A0F6B7R5|A0A0F6B7R5_SALT1
LDC(+57.02)DAEQMIAAQFGLR	12.13	0.8	919.433	119.98 - 124.20	2	425450	919.432	123.94	511210	919.435	123.19	584250	919.433	123.05	368560	919.433	120.25	308710	919.433	120.4	374390	919.433	120.33	405590	1.00:1.14:0.72:0.60:0.73:0.79	488010	362900	1.00:0.74	121.86	6	A0A0F6AXY7|A0A0F6AXY7_SALT1	Carbamidomethylation
VQALADAAREAGLQF	12.13	1.87	780.412	106.96 - 113.34	2	142120	780.412	110.83	86777	780.41	112.81	303030	780.413	112.6	168260	780.414	107.1	21070	780.411	107.32	16567	780.413	107.24	257000	1.00:3.49:1.94:0.24:0.19:2.96	186020	98214	1.00:0.53	109.65	2	A0A0F6B7M0|A0A0F6B7M0_SALT1
GDIRPLSQAQPEELDALIVPGGFGAAK	12.11	3.01	917.156	112.39 - 116.48	3	2818200	917.155	116	5229900	917.158	115.09	4504000	917.157	115.3	2254900	917.155	112.54	1496700	917.155	112.74	1395500	917.157	112.61	2028400	1.00:0.86:0.43:0.29:0.27:0.39	3996300	1640200	1.00:0.41	114.05	6	A0A0F6B7B4|A0A0F6B7B4_SALT1
VVADIAGVPAQINIAEVRKPELDAK	12.1	2.66	872.829	95.36 - 99.16	3	618670	872.828	98.98	592890	872.83	97.57	1475800	872.83	98.26	495960	872.829	95.57	260420	872.83	95.88	265820	872.829	95.56	621090	1.00:2.49:0.84:0.44:0.45:1.05	854900	382440	1.00:0.45	96.97	3	A0A0F6B7N0|A0A0F6B7N0_SALT1
LQQMVEQLDNAAWDAAADTVRK	12.1	1.85	825.077	107.10 - 112.06	3	703230	825.076	111.59	786070	825.077	110.09	1253100	825.077	110.51	650760	825.076	107.4	384330	825.077	107.81	433530	825.078	107.73	711530	1.00:1.59:0.83:0.49:0.55:0.91	896650	509800	1.00:0.57	109.19	5	A0A0F6B4V5|A0A0F6B4V5_SALT1
AISEDDDRRSQEEVQK	12.1	2.42	635.636	30.36 - 33.13	3	4695200	635.635	32.47	7723700	635.639	30.49	6337700	635.635	31.03	4564100	635.635	30.6	3052800	635.636	30.54	3190300	635.636	30.55	3302900	1.00:0.82:0.59:0.40:0.41:0.43	6208500	3182000	1.00:0.51	30.95	5	A0A0F6AX23|A0A0F6AX23_SALT1
DGYADGWAQAGTAR	12.09	1.7	719.822	74.78 - 87.64	2	223750	719.821	87.4	343550	719.822	76.85	336800	719.821	77.08	165670	719.821	75.06	172530	719.821	75.15	123010	719.822	75.16	200920	1.00:0.98:0.48:0.50:0.36:0.58	282010	165490	1.00:0.59	77.78	6	A0A0F6B7M1|A0A0F6B7M1_SALT1
GFIGVDGISLTVGEVTPTR	12.09	0.92	959.518	115.99 - 119.90	2	224470	959.516	119.65	447090	959.523	118.98	259400	959.518	118.92	71225	959.516	116.13	194300	959.518	116.25	256920	959.518	116.23	117890	1.00:0.58:0.16:0.43:0.57:0.26	259240	189700	1.00:0.73	117.7	5	A0A0F6B117|A0A0F6B117_SALT1
GPVDNDGFSAVEAIAPGVIDR	12.09	7.9	1050.02	113.71 - 117.64	2	214960	1050.02	117.38	738750	1050.03	116.74	359250	1050.03	116.48	8853.2	1050.02	113.87	65185	1050.02	114	78095	1050.03	113.9	39638	1.00:0.49:0.02:0.09:0.11:0.05	368950	60973	1.00:0.17	115.4	5	A0A0F6B937|A0A0F6B937_SALT1
TM(+15.99)LNPGSALLTLSYLGAER	12.08	2.89	1012.03	121.27 - 125.37	2	75585	1012.03	125.08	264370	1012.03	124.41	42933	1012.03	124.81	9459.3	1012.03	121.54	74915	1012.03	121.66	49516	1012.03	121.51	12315	1.00:0.16:0.04:0.28:0.19:0.05	105590	45582	1.00:0.43	123.17	4	A0A0F6B1Y3|A0A0F6B1Y3_SALT1	Oxidation (M)
GGTPYGATTIAGGDGSRQPSQEELSIAR	12.08	2.17	926.122	80.92 - 85.04	3	1546100	926.12	84.63	1464900	926.123	82.88	2135800	926.123	83.54	2510600	926.121	81.2	1325200	926.121	81.32	999440	926.122	81.37	840730	1.00:1.46:1.71:0.90:0.68:0.57	2037100	1055100	1.00:0.52	82.49	6	A0A0F6AZU0|A0A0F6AZU0_SALT1
IQELPGIFAQALSTAK	12.07	1.04	843.975	115.78 - 120.04	2	1038200	843.973	119.67	1485800	843.976	118.59	1275700	843.976	118.99	914120	843.975	115.96	747770	843.975	116.2	807220	843.975	116.07	998630	1.00:0.86:0.62:0.50:0.54:0.67	1225200	851210	1.00:0.69	117.58	6	A0A0F6AWM7|A0A0F6AWM7_SALT1
AEGILGTIAGDDTIFTTPASGFSVR	12.06	3.11	832.759	126.26 - 130.69	3	383720	832.758	130.38	154520	832.759	130.11	389460	832.76	130.03	107480	832.759	126.53	370620	832.758	126.67	600160	832.759	126.56	680050	1.00:2.52:0.70:2.40:3.88:4.40	217150	550280	1.00:2.53	128.38	4	A0A0F6B7F2|A0A0F6B7F2_SALT1
VVTEGDTSSVVNNPTGRK	12.06	5.36	930.477	45.22 - 50.56	2	630210	930.475	49.96	1019600	930.478	46.07	566430	930.477	47.52	1496300	930.477	45.44	214670	930.478	45.49	249150	930.477	45.52	235060	1.00:0.56:1.47:0.21:0.24:0.23	1027500	232960	1.00:0.23	46.67	6	A0A0F6B1H7|A0A0F6B1H7_SALT1
YMENSLKEQEK	12.05	4.23	699.832	36.07 - 39.86	2	860020	699.83	39.32	1524900	699.833	36.33	1265100	699.831	37.49	1238400	699.831	36.47	310930	699.832	36.5	382150	699.832	36.46	438500	1.00:0.83:0.81:0.20:0.25:0.29	1342800	377200	1.00:0.28	37.1	6	A0A0F6B7Q0|A0A0F6B7Q0_SALT1
ELAVQSANSTNSQSDLDSIQAEITQR	12.03	27.09	935.788	101.05 - 105.70	3	18003000	935.787	105	52581000	935.791	104	39077000	935.788	103.94	14871000	935.785	101.33	427230	935.788	101.44	461720	935.787	101.39	601410	1.00:0.74:0.28:0.02:0.02:0.02	35510000	496790	1.00:0.02	102.85	6	A0A0F6B2U2|A0A0F6B2U2_SALT1
DAQSALTVSETTFGR	12.02	0.21	791.89	91.15 - 95.73	2	4625500	791.888	95.15	8290400	791.891	93.64	5655100	791.89	93.72	485840	791.889	91.43	4054300	791.889	91.55	3958800	791.89	91.43	5308800	1.00:0.68:0.06:0.49:0.48:0.64	4810400	4440600	1.00:0.92	92.82	6	A0A0F6B7N5|A0A0F6B7N5_SALT1
SSTAVNLALALAAEGAK	12.02	1.39	793.941	111.18 - 115.21	2	145590	793.94	114.91	251430	793.943	113.87	224020	793.942	114.41	63056	793.941	111.46	107930	793.941	111.52	113160	793.942	111.54	113950	1.00:0.89:0.25:0.43:0.45:0.45	179500	111680	1.00:0.62	112.95	4	A0A0F6B3L0|A0A0F6B3L0_SALT1
EELLTTQEELQK	12.02	1.85	730.878	74.98 - 79.53	2	741710	730.877	79.14	1043200	730.879	76.72	1143100	730.878	77.44	692640	730.877	75.18	505840	730.877	75.24	468530	730.877	75.2	596920	1.00:1.10:0.66:0.48:0.45:0.57	959660	523770	1.00:0.55	76.49	6	A0A0F6B981|A0A0F6B981_SALT1
LEYDPNR	11.99	1.25	453.719	41.60 - 47.65	2	868450	453.719	45.5	1881000	453.721	42.24	1264500	453.721	47.52	36264	453.719	41.92	443040	453.719	41.92	870160	453.719	41.98	715800	1.00:0.67:0.02:0.24:0.46:0.38	1060600	676330	1.00:0.64	43.51	5	A0A0F6B7N3|A0A0F6B7N3_SALT1
IAAGADISK	11.99	4.06	423.24	36.47 - 40.82	2	33594000	423.239	39.52	76181000	423.241	36.89	44088000	423.24	37.85	34735000	423.239	36.83	10975000	423.24	36.81	17358000	423.239	36.74	18229000	1.00:0.58:0.46:0.14:0.23:0.24	51668000	15521000	1.00:0.30	37.44	6	A0A0F6AXT0|A0A0F6AXT0_SALT1
TQTILEAQGEVAR	11.95	1.52	708.378	69.91 - 74.90	2	174930	708.377	74.56	347930	708.38	71.56	181830	708.377	72.78	137140	708.378	70.09	127340	708.378	70.21	116670	708.379	70.21	138640	1.00:0.52:0.39:0.37:0.34:0.40	222300	127550	1.00:0.57	71.57	6	A0A0F6BAM7|A0A0F6BAM7_SALT1
DC(+57.02)VLVDDMIDTGGTLC(+57.02)K	11.95	2.08	956.43	112.25 - 116.37	2	177410	956.428	116.14	411230	956.433	115.37	295770	956.431	115.02	10232	956.428	112.45	129050	956.429	112.57	130010	956.429	112.54	88144	1.00:0.72:0.02:0.31:0.32:0.21	239080	115730	1.00:0.48	114.01	4	A0A0F6B278|A0A0F6B278_SALT1	Carbamidomethylation
LGLDTLGIETVERM	11.95	5.48	773.912	116.92 - 120.88	2	203530	773.91	120.65	293320	773.914	119.79	404140	773.913	119.87	313650	773.91	116.96	10913	773.911	117.17	14187	773.912	117.1	184990	1.00:1.38:1.07:0.04:0.05:0.63	337040	70031	1.00:0.21	118.59	4	A0A0F6B2P0|A0A0F6B2P0_SALT1
VVASPGQGQSFEIQATK	11.94	3.46	873.955	75.32 - 79.84	2	405430	873.953	79.24	713700	873.956	77	635430	873.955	77.77	483540	873.955	75.57	198490	873.956	75.61	241480	873.957	75.57	159920	1.00:0.89:0.68:0.28:0.34:0.22	610890	199960	1.00:0.33	76.79	4	A0A0F6AZF2|A0A0F6AZF2_SALT1
TLVPVLGVPVQSAALSGVDSLYSIVQMPR	11.93	1.66	749.918	143.98 - 147.25	4	41907	749.916	146.82	35568	749.919	147.02	82168	749.916	146.79	46319	749.92	144.18	35213	749.918	144.42	30236	749.918	144.14	21936	1.00:2.31:1.30:0.99:0.85:0.62	54685	29129	1.00:0.53	145.56	2	A0A0F6AY19|A0A0F6AY19_SALT1
ENEAYLQGQLGNPK	11.89	4.19	780.887	72.11 - 77.37	2	84625	780.886	77.13	201310	780.888	73.78	105380	780.888	75.5	92215	780.886	72.29	52380	780.886	72.47	50945	780.888	72.44	5522.8	1.00:0.52:0.46:0.26:0.25:0.03	132970	36282	1.00:0.27	73.94	2	A0A0F6B6G8|A0A0F6B6G8_SALT1
C(+57.02)GGNLGTDGSVAYLFSK	11.89	0.41	873.412	100.40 - 104.73	2	1146100	873.411	104.45	1341100	873.414	103.02	1476700	873.413	103.38	908890	873.412	100.63	1017100	873.412	100.78	966870	873.412	100.74	1165800	1.00:1.10:0.68:0.76:0.72:0.87	1242200	1049900	1.00:0.85	102.17	6	A0A0F6B2M8|A0A0F6B2M8_SALT1	Carbamidomethylation
VGVIVGAEQQVAEVAQK	11.81	1.01	862.981	92.55 - 96.91	2	163410	862.981	96.65	218000	862.982	95.11	102660	862.981	95.8	60650	862.982	92.8	222600	862.982	92.93	196260	862.982	92.93	180270	1.00:0.47:0.28:1.02:0.90:0.83	127110	199710	1.00:1.57	94.37	5	A0A0F6AX48|A0A0F6AX48_SALT1
VLNEVAADSALSESVR	11.81	0.35	830.432	85.27 - 89.37	2	1216400	830.43	89	1754400	830.433	87.36	1213300	830.431	87.92	376550	830.432	85.53	1436600	830.432	85.64	1307300	830.433	85.55	1210400	1.00:0.69:0.21:0.82:0.75:0.69	1114700	1318100	1.00:1.18	86.83	6	A0A0F6AX42|A0A0F6AX42_SALT1
IYEDNSLTIGHTPLVR	11.81	0.09	914.484	84.88 - 88.75	2	225890	914.482	88.54	389000	914.487	86.62	204860	914.483	87.48	67593	914.484	85.06	196590	914.485	85.24	239840	914.485	85.14	257460	1.00:0.53:0.17:0.51:0.62:0.66	220480	231300	1.00:1.05	86.35	6	A0A0F6B4H6|A0A0F6B4H6_SALT1
GITVQPIQSTISEETFQTLLVSR	11.8	8.29	1274.19	123.42 - 127.26	2	173430	1274.19	127.05	551520	1274.19	126.8	244730	1274.19	126.88	168300	1274.19	123.53	25785	1274.19	123.68	31080	1274.19	123.6	19145	1.00:0.44:0.31:0.05:0.06:0.03	321520	25337	1.00:0.08	125.26	6	A0A0F6B5L8|A0A0F6B5L8_SALT1
TIAELVEQFNLPIEK	11.78	1.09	872.481	119.35 - 128.06	2	86711	872.482	127.74	200410	872.482	119.46	39795	872.481	127.23	84158	872.481	123.9	57475	872.48	124.34	62864	872.481	124.06	75564	1.00:0.20:0.42:0.29:0.31:0.38	108120	65301	1.00:0.60	124.45	3	A0A0F6AX45|A0A0F6AX45_SALT1
MISGILASPGIAFGK	11.76	4.37	731.41	108.21 - 112.03	2	128150	731.407	111.85	156590	731.411	110.74	278580	731.411	111.2	205490	731.41	108.25	7902	731.409	108.46	3304.2	731.411	108.33	117030	1.00:1.78:1.31:0.05:0.02:0.75	213550	42746	1.00:0.20	109.8	2	A0A0F6B4I1|A0A0F6B4I1_SALT1
GGDGNYGYNAATEEYGNMIDMGILDPTK	11.74	0.26	989.432	123.63 - 127.89	3	138250	989.427	127.67	80687	989.435	127.48	199290	989.433	126.84	107490	989.432	123.96	123560	989.432	124.17	194550	989.432	124.06	123940	1.00:2.47:1.33:1.53:2.41:1.54	129160	147350	1.00:1.14	125.69	4	A0A0F6BAJ3|A0A0F6BAJ3_SALT1
VYTTTPK	11.74	0.84	405.224	30.02 - 33.78	2	75650	405.223	33.45	89997	405.225	30.04	681.17	405.224	32.07	90294	405.224	31.53	76305	405.223	31.46	115560	405.224	31.5	81060	1.00:0.02:1.00:0.85:1.28:0.90	60324	90976	1.00:1.51	31.67	2	A0A0F6B7P5|A0A0F6B7P5_SALT1
AAIEEMMASLPAQWR	11.73	0.23	852.416	117.87 - 122.27	2	357690	852.415	121.99	437140	852.417	120.89	528480	852.417	121.16	169120	852.415	118.15	222380	852.415	118.34	279190	852.415	118.34	509840	1.00:1.21:0.39:0.51:0.64:1.17	378250	337140	1.00:0.89	119.81	5	A0A0F6B1B5|A0A0F6B1B5_SALT1
IFAAINAVSESDATSR	11.73	0.36	826.419	87.43 - 91.44	2	403420	826.418	91.26	468910	826.42	89.49	440260	826.421	90.13	195700	826.419	87.81	438560	826.418	87.92	421620	826.419	87.79	455490	1.00:0.94:0.42:0.94:0.90:0.97	368290	438560	1.00:1.19	89.07	3	A0A0F6AYJ5|A0A0F6AYJ5_SALT1
VTDDDLVIEIPR	11.72	1.98	692.87	100.19 - 104.91	2	2382000	692.869	104.29	3560500	692.871	102.84	3594700	692.871	103.12	2710500	692.87	100.48	429870	692.87	100.55	333750	692.87	100.49	3663000	1.00:1.01:0.76:0.12:0.09:1.03	3288600	1475500	1.00:0.45	101.96	6	A0A0F6B4V3|A0A0F6B4V3_SALT1
VALVVTSTTGQGDLPDSIAPLFHGIK	11.69	2.21	879.482	115.04 - 118.93	3	563230	879.481	118.58	1226400	879.485	117.82	820520	879.483	118.15	293560	879.482	115.21	209240	879.481	115.48	253400	879.482	115.32	576220	1.00:0.67:0.24:0.17:0.21:0.47	780170	346280	1.00:0.44	116.76	5	A0A0F6B638|A0A0F6B638_SALT1
EIPFLYASSAATYGGR	11.67	1.56	851.927	102.25 - 109.68	2	563690	851.927	102.46	612070	851.928	108.76	1082700	851.927	109.16	477430	851.926	106.39	396240	851.925	106.59	371850	851.926	106.46	441850	1.00:1.77:0.78:0.65:0.61:0.72	724060	403310	1.00:0.56	106.64	4	A0A0F6B8K7|A0A0F6B8K7_SALT1
DVVVAVGSNFTTLDPYDANDTLSQAVAK	11.64	2.18	970.819	119.76 - 123.86	3	433610	970.818	123.48	177100	970.82	123.47	244850	970.822	122.6	462700	970.817	119.97	622910	970.817	120.1	664520	970.819	119.98	429580	1.00:1.38:2.61:3.52:3.75:2.43	294880	572340	1.00:1.94	121.6	5	A0A0F6AZ15|A0A0F6AZ15_SALT1
VYAAIEAGDK	11.64	0.12	518.77	48.69 - 54.54	2	12697000	518.769	53.55	17134000	518.771	49.68	5712000	518.77	51.25	16071000	518.77	49.25	13155000	518.77	49.3	14938000	518.77	49.31	9169200	1.00:0.33:0.94:0.77:0.87:0.54	12972000	12421000	1.00:0.96	50.39	6	A0A0F6AWG8|A0A0F6AWG8_SALT1
ASMINAPLSSASFLPQPHPGNC(+57.02)GK	11.64	1.35	827.74	96.10 - 100.50	3	772340	827.74	100.2	799270	827.741	98.48	1170400	827.74	99.34	824620	827.74	96.54	496160	827.739	96.64	211100	827.74	96.52	1132400	1.00:1.46:1.03:0.62:0.26:1.42	931450	613230	1.00:0.66	97.95	5	A0A0F6AYA8|A0A0F6AYA8_SALT1	Carbamidomethylation
DIGFHPVGTGPYQLETWNQTDFVK	11.63	1.42	917.114	113.32 - 117.22	3	741640	917.112	116.97	1021000	917.116	116.12	980580	917.116	116.22	701280	917.113	113.47	332370	917.113	113.66	348040	917.115	113.58	1066500	1.00:0.96:0.69:0.33:0.34:1.04	900970	582310	1.00:0.65	115	4	A0A0F6AZ15|A0A0F6AZ15_SALT1
FNSAITNLGNTVNNLTSAR	11.63	30.09	1004.02	103.51 - 108.48	2	12647000	1004.01	107.76	41164000	1004.02	106.4	28278000	1004.02	106.8	5709800	1004.02	103.78	216020	1004.02	103.96	215260	1004.02	103.89	301730	1.00:0.69:0.14:0.02:0.02:0.02	25051000	244340	1.00:0.02	105.43	6	A0A0F6B2U2|A0A0F6B2U2_SALT1
VGDIVIFNDGYGVK	11.61	1.74	748.393	101.02 - 105.81	2	162840000	748.392	105.1	233270000	748.395	103.61	233480000	748.394	104.01	149790000	748.393	101.27	71590000	748.392	101.48	60719000	748.393	101.36	228180000	1.00:1.00:0.64:0.31:0.26:0.98	205510000	120160000	1.00:0.58	102.8	6	A0A0F6BAJ2|A0A0F6BAJ2_SALT1
ANSPAAQIGLKK	11.6	6.87	599.352	40.57 - 45.09	2	382860	599.351	44.5	893820	599.355	40.96	430950	599.352	42.74	585170	599.352	41.11	130970	599.352	41.13	124920	599.352	41.07	131330	1.00:0.48:0.65:0.15:0.14:0.15	636650	129070	1.00:0.20	41.92	4	A0A0F6AX13|A0A0F6AX13_SALT1
VFM(+15.99)QPASEGTGIIAGGAMR	11.59	0.38	954.971	87.52 - 91.91	2	1137300	954.969	91.09	1732100	954.973	91.08	957740	954.97	90.15	480990	954.971	87.68	1595100	954.97	87.86	1159400	954.971	87.68	898430	1.00:0.55:0.28:0.92:0.67:0.52	1056900	1217600	1.00:1.15	89.26	6	A0A0F6B7L9|A0A0F6B7L9_SALT1	Oxidation (M)
QVFGGQVVGQALYAAK	11.59	0.68	818.447	95.61 - 99.71	2	107110	818.446	99.51	147120	818.446	97.96	99907	818.448	98.64	34795	818.448	95.79	128780	818.448	95.92	121100	818.447	95.85	110940	1.00:0.68:0.24:0.88:0.82:0.75	93940	120270	1.00:1.28	97.28	2	A0A0F6AXU4|A0A0F6AXU4_SALT1
QYLIAPSILSADFAR	11.56	0.28	832.956	117.01 - 121.07	2	420390	832.955	120.86	469560	832.958	119.92	590400	832.957	120.2	270380	832.955	117.24	279890	832.955	117.42	327790	832.956	117.32	584320	1.00:1.26:0.58:0.60:0.70:1.24	443450	397330	1.00:0.90	118.83	5	A0A0F6B7T7|A0A0F6B7T7_SALT1
AALEGADMVFIAAGMGGGTGTGAAPVVAEVAK	11.55	0.46	963.821	122.80 - 126.90	3	410140	963.822	126.35	567660	963.821	126.23	703800	963.82	126.18	72989	963.822	122.92	300290	963.822	123.1	493040	963.821	123.02	323070	1.00:1.24:0.13:0.53:0.87:0.57	448150	372130	1.00:0.83	124.63	6	A0A0F6AWS5|A0A0F6AWS5_SALT1
WQDMLAFAAEVTK	11.55	4.18	755.374	117.09 - 121.71	2	880320	755.373	121.11	2634100	755.375	120.98	57473	755.375	120.27	1440100	755.374	117.34	78303	755.374	117.5	103690	755.375	117.46	968230	1.00:0.02:0.55:0.03:0.04:0.37	1377200	383410	1.00:0.28	119.11	4	A0A0F6B938|A0A0F6B938_SALT1
FTTFEVAELVMPR	11.55	3.33	770.398	120.94 - 125.15	2	309320	770.396	124.83	466850	770.4	124	557950	770.399	124.29	359380	770.398	121.24	46428	770.398	121.3	47760	770.398	121.32	377540	1.00:1.20:0.77:0.10:0.10:0.81	461390	157240	1.00:0.34	122.83	4	A0A0F6AXN9|A0A0F6AXN9_SALT1
LVADSITSQLER	11.55	1.14	666.363	86.24 - 90.72	2	10125000	666.361	90.06	12794000	666.364	88.34	18139000	666.362	88.91	5662200	666.363	86.47	4222500	666.363	86.57	2457900	666.363	86.49	17477000	1.00:1.42:0.44:0.33:0.19:1.37	12199000	8052500	1.00:0.66	87.81	6	A0A0F6B7N0|A0A0F6B7N0_SALT1
SQTVHFQGNPVTVANVIPQAGSK	11.55	0.73	1190.13	88.12 - 92.00	2	113340	1190.12	91.82	211020	1190.13	90.16	131760	1190.13	90.86	44264	1190.12	88.38	113160	1190.13	88.45	110730	1190.12	88.35	69113	1.00:0.62:0.21:0.54:0.52:0.33	129010	97667	1.00:0.76	89.67	5	A0A0F6B1W1|A0A0F6B1W1_SALT1
NSEAAWGVAQEAIAIGAK	11.5	0.14	893.463	106.49 - 110.81	2	737940	893.461	110.46	1046500	893.465	109.24	710100	893.463	109.66	392660	893.463	106.68	686260	893.463	106.87	787910	893.463	106.77	804230	1.00:0.68:0.38:0.66:0.75:0.77	716420	759470	1.00:1.06	108.28	6	A0A0F6AZP2|A0A0F6AZP2_SALT1
VAEVIDIPFC(+57.02)VAGGIR	11.5	2.24	858.462	117.21 - 121.32	2	686500	858.461	121.09	523870	858.463	120.18	485800	858.462	120.43	283480	858.462	117.46	790900	858.461	117.6	878400	858.462	117.49	1156600	1.00:0.93:0.54:1.51:1.68:2.21	431050	941960	1.00:2.19	119.04	6	A0A0F6B3C6|A0A0F6B3C6_SALT1	Carbamidomethylation
FDVAVGANDAYGQYDENLVQR	11.49	2.29	1172.55	100.50 - 104.41	2	109320	1172.54	104.2	355880	1172.55	103.29	59869	1172.55	103.19	38392	1172.54	100.63	74039	1172.55	100.87	71911	1172.55	100.74	55832	1.00:0.17:0.11:0.21:0.20:0.16	151380	67261	1.00:0.44	102.15	3	A0A0F6B7Q2|A0A0F6B7Q2_SALT1
VGLSPTPC(+57.02)LER	11.48	0.28	614.822	75.59 - 79.95	2	369540	614.822	79.59	385610	614.824	77.11	402830	614.822	78.2	249210	614.822	75.89	285900	614.822	75.91	98909	614.823	75.9	794770	1.00:1.04:0.65:0.74:0.26:2.06	345880	393190	1.00:1.14	77.1	5	A0A0F6AZA3|A0A0F6AZA3_SALT1	Carbamidomethylation
LPYGVQADEQDC(+57.02)QDAIAFIQPDR	11.48	0.2	883.747	109.33 - 113.67	3	788130	883.746	113.33	1104900	883.75	112.52	1088400	883.748	112.25	282660	883.746	109.65	696990	883.746	109.81	804340	883.748	109.77	751490	1.00:0.99:0.26:0.63:0.73:0.68	825320	750940	1.00:0.91	111.22	5	A0A0F6B0P2|A0A0F6B0P2_SALT1	Carbamidomethylation
LTDTPAIVTTDADEMSTQMAK	11.45	4.25	1120.03	97.26 - 101.51	2	179850	1120.03	101.28	345780	1120.03	99.92	364560	1120.03	100.27	129580	1120.03	97.55	86472	1120.03	97.64	108390	1120.03	97.48	44346	1.00:1.05:0.37:0.25:0.31:0.13	279970	79737	1.00:0.28	99.02	4	A0A0F6AXW7|A0A0F6AXW7_SALT1
GGDGNYGYNAATEEYGNMIDMGILDPTK	11.45	0.17	989.433	120.71 - 125.08	3	14515000	989.431	124.67	12984000	989.434	124.23	17991000	989.432	123.85	11005000	989.433	121.02	13084000	989.433	121.15	16354000	989.433	121.07	15674000	1.00:1.39:0.85:1.01:1.26:1.21	13993000	15037000	1.00:1.07	122.66	6	A0A0F6BAJ3|A0A0F6BAJ3_SALT1
YSGENATDQQNLEK	11.45	0.81	798.86	40.02 - 44.42	2	753480	798.859	43.81	983220	798.863	40.71	795050	798.859	41.67	826160	798.858	40.28	568050	798.859	40.24	643220	798.858	40.27	705200	1.00:0.81:0.84:0.58:0.65:0.72	868140	638820	1.00:0.74	41.16	6	A0A0F6B6K6|A0A0F6B6K6_SALT1
FPAIIYGGSEAPIAIELDHDQVMNMQAK	11.45	3.27	1020.17	116.02 - 121.62	3	243080	1020.17	119.56	861670	1020.17	121.5	83882	1020.17	119.02	127520	1020.17	116.21	81601	1020.17	116.39	152010	1020.17	116.32	151810	1.00:0.10:0.15:0.09:0.18:0.18	357690	128470	1.00:0.36	118.17	3	A0A0F6B3V1|A0A0F6B3V1_SALT1
VVNTLGAPIDGKGPVDNDGFSAVEAIAPGVIDR	11.45	3.99	816.678	113.32 - 117.27	4	2288800	816.677	116.87	4768400	816.68	116.21	4791700	816.679	116.25	1106800	816.677	113.59	814550	816.677	113.84	1091100	816.679	113.58	1160200	1.00:1.00:0.23:0.17:0.23:0.24	3555700	1021900	1.00:0.29	115.06	6	A0A0F6B937|A0A0F6B937_SALT1
GVSAC(+57.02)ATC(+57.02)DGFFYR	11.44	1.97	805.84	88.15 - 92.64	2	936920	805.839	92.28	1419600	805.841	90.16	1497800	805.84	90.88	870650	805.84	88.47	539030	805.84	88.58	468150	805.841	88.46	826330	1.00:1.06:0.61:0.38:0.33:0.58	1262700	611170	1.00:0.48	89.81	6	A0A0F6AZA0|A0A0F6AZA0_SALT1	Carbamidomethylation
GTDIISLSQAATK	11.42	14.57	652.857	84.74 - 89.03	2	743370	652.856	88.59	2079000	652.858	86.62	1884800	652.857	87.27	305670	652.857	84.88	42961	652.857	84.99	12452	652.858	84.96	135320	1.00:0.91:0.15:0.02:0.02:0.07	1423200	63578	1.00:0.04	86.22	3	A0A0F6B5V1|A0A0F6B5V1_SALT1
YNMDLTLEEAVR	11.42	1.46	727.354	98.91 - 103.15	2	230420	727.352	102.92	391870	727.355	101.42	343370	727.354	101.89	130540	727.354	99.2	72859	727.354	99.23	70794	727.354	99.21	373080	1.00:0.88:0.33:0.19:0.18:0.95	288590	172240	1.00:0.60	100.65	4	A0A0F6AWD0|A0A0F6AWD0_SALT1
IEQAPGQHGAR	11.4	4.81	582.299	27.44 - 29.57	2	235320	582.298	29.01	867200	582.3	27.67	117550	582.298	27.73	141470	582.299	27.53	48658	582.298	27.54	102300	582.299	27.53	134770	1.00:0.14:0.16:0.06:0.12:0.16	375410	95243	1.00:0.25	27.83	4	A0A0F6B7L2|A0A0F6B7L2_SALT1
EAVNQVISLLDSGALR	11.37	1.59	842.966	119.14 - 123.41	2	1435300	842.965	122.97	1313400	842.968	122.24	1214200	842.966	122.34	572860	842.965	119.32	1301500	842.964	119.46	1470500	842.966	119.42	2739100	1.00:0.92:0.44:0.99:1.12:2.09	1033500	1837000	1.00:1.78	120.96	6	A0A0F6AX16|A0A0F6AX16_SALT1
AGYNLVASATEGQMR	11.37	0.13	784.381	84.12 - 88.68	2	189090	784.38	88.41	215960	784.383	86.47	173890	784.382	87.2	192850	784.381	84.75	192960	784.381	84.9	152170	784.381	84.8	206710	1.00:0.81:0.89:0.89:0.70:0.96	194230	183950	1.00:0.95	86.09	4	A0A0F6AYD4|A0A0F6AYD4_SALT1
AGGNYLSSLLVGSEAR	11.36	10.67	797.415	104.95 - 109.27	2	920000	797.413	109.11	209620	797.416	107.55	204370	797.416	108.15	71561	797.414	105.18	1520200	797.415	105.33	1205800	797.415	105.28	2308400	1.00:0.97:0.34:7.25:5.75:11.01	161850	1678100	1.00:10.37	106.77	5	A0A0F6B967|A0A0F6B967_SALT1
GEGLGNQFLTNIR	11.36	4.24	709.874	94.31 - 98.96	2	345640	709.873	98.45	682790	709.874	96.64	714290	709.873	97.38	157280	709.874	94.53	115920	709.875	94.66	52915	709.873	94.56	350620	1.00:1.05:0.23:0.17:0.08:0.51	518120	173150	1.00:0.33	96.04	5	A0A0F6B282|A0A0F6B282_SALT1
VLENAEGDRTTPSIIAYTQDGETLVGQPAK	11.35	0.49	794.155	98.28 - 102.41	4	892890	794.153	102.09	753330	794.156	100.85	984030	794.155	101.27	1163800	794.155	98.5	832980	794.155	98.66	690400	794.155	98.65	932810	1.00:1.31:1.54:1.11:0.92:1.24	967050	818730	1.00:0.85	100	5	A0A0F6AWC9|A0A0F6AWC9_SALT1
LAATIAQLPDQIGAK	11.33	5.17	755.435	92.93 - 97.21	2	4415300	755.435	96.63	7757600	755.438	95.18	7874200	755.436	95.7	5447600	755.435	93.02	1642000	755.435	93.17	1144400	755.434	93.03	2625800	1.00:1.02:0.70:0.21:0.15:0.34	7026500	1804100	1.00:0.26	94.45	6	A0A0F6B955|A0A0F6B955_SALT1
EGFYNNTIFHR	11.33	5.66	699.335	80.92 - 85.76	2	1443400	699.332	85.24	3803000	699.335	82.45	2554900	699.336	83.61	659560	699.335	81.23	462800	699.335	81.37	299860	699.335	81.45	880130	1.00:0.67:0.17:0.12:0.08:0.23	2339100	547600	1.00:0.23	82.56	6	A0A0F6AY21|A0A0F6AY21_SALT1
GELEITDINR	11.33	4.13	580.302	78.67 - 83.16	2	472990	580.301	82.84	831120	580.303	80.44	916050	580.301	81.22	419830	580.302	78.92	73883	580.302	79.06	23492	580.303	78.99	573550	1.00:1.10:0.51:0.09:0.03:0.69	722330	223640	1.00:0.31	80.24	3	A0A0F6B3E4|A0A0F6B3E4_SALT1
AGLVFNPATPLSYLDYVMDK	11.31	1.16	1107.56	139.89 - 144.92	2	52232	1107.56	144.35	54943	1107.56	144.33	83512	1107.56	144.57	54736	1107.56	140.07	33905	1107.56	140.35	54264	1107.56	140.22	32033	1.00:1.52:1.00:0.62:0.99:0.58	64397	40068	1.00:0.62	142.32	2	A0A0F6B7T7|A0A0F6B7T7_SALT1
STLTPVVISNMDEIKELIK	11.29	3.78	710.73	115.93 - 120.46	3	17898000	710.729	119.7	29696000	710.731	118.69	32825000	710.731	119.16	22120000	710.73	116.17	366330	710.73	116.39	101410	710.73	116.27	22276000	1.00:1.11:0.74:0.02:0.02:0.75	28214000	7581100	1.00:0.27	117.73	4	A0A0F6B4I2|A0A0F6B4I2_SALT1
SGVVNLGPADSAFLANVAR	11.29	1.49	929.496	109.46 - 113.47	2	142630	929.494	113.3	242880	929.496	112.33	193430	929.498	112.58	121120	929.495	109.64	108370	929.495	109.87	120310	929.496	109.75	69688	1.00:0.80:0.50:0.45:0.50:0.29	185810	99455	1.00:0.54	111.25	3	A0A0F6AZZ3|A0A0F6AZZ3_SALT1
TLLVTTGSEAVENAVK	11.29	5.57	816.447	91.64 - 95.91	2	150640	816.445	95.64	289650	816.449	93.98	168570	816.448	94.65	319820	816.447	91.86	57793	816.447	91.92	51977	816.448	91.96	16001	1.00:0.58:1.10:0.20:0.18:0.06	259350	41924	1.00:0.16	93.33	4	A0A0F6B5J3|A0A0F6B5J3_SALT1
AQPDLAEAAATTTENPLQK	11.28	18.07	984.999	88.19 - 92.49	2	6818900	984.996	91.96	21043000	985	90.5	13387000	984.998	90.92	6157300	985.001	88.39	74828	984.997	88.54	103050	984.998	88.42	148010	1.00:0.64:0.29:0.02:0.02:0.02	13529000	108630	1.00:0.02	89.79	6	A0A0F6B2U2|A0A0F6B2U2_SALT1
LFSQLTGDTPVAATPAYDLQK	11.28	0.36	746.055	103.51 - 107.56	3	2371900	746.055	107.17	2154500	746.056	106.29	2346400	746.056	106.55	1992300	746.055	103.77	2015000	746.054	103.88	1650000	746.056	103.77	4073300	1.00:1.09:0.92:0.94:0.77:1.89	2164400	2579500	1.00:1.19	105.24	6	A0A0F6B0G2|A0A0F6B0G2_SALT1
VTDYLQMGQEVPVK	11.27	1.83	803.912	91.45 - 95.52	2	372390	803.91	95.35	513900	803.913	93.75	529770	803.913	94.23	481910	803.912	91.7	199860	803.912	91.75	217760	803.912	91.66	291150	1.00:1.03:0.94:0.39:0.42:0.57	508520	236260	1.00:0.46	93.07	6	A0A0F6B766|A0A0F6B766_SALT1
TASHAIATSDDSQTC(+57.02)LTELPLR	11.27	0.22	796.389	85.12 - 88.93	3	642310	796.388	88.7	693350	796.39	86.98	728530	796.389	87.78	610580	796.389	85.33	620250	796.389	85.47	284090	796.39	85.3	917070	1.00:1.05:0.88:0.89:0.41:1.32	677480	607140	1.00:0.90	86.59	5	A0A0F6B8D7|A0A0F6B8D7_SALT1	Carbamidomethylation
AAPSYEELSNSQELLETGIK	11.25	2.97	1090.04	103.30 - 107.65	2	1860600	1090.04	107.2	4744200	1090.05	106.11	2746800	1090.04	106.34	991030	1090.04	103.5	939410	1090.04	103.66	985460	1090.04	103.55	756770	1.00:0.58:0.21:0.20:0.21:0.16	2827300	893880	1.00:0.32	105.06	6	A0A0F6B935|A0A0F6B935_SALT1
FDGNAC(+57.02)VILNNNSEQPIGTR	11.23	0.4	1110.03	88.81 - 92.76	2	1293900	1110.03	92.44	2060700	1110.03	91.17	2072400	1110.03	91.37	152840	1110.03	89.06	1234100	1110.03	89.14	1244300	1110.03	89.03	998740	1.00:1.01:0.07:0.60:0.60:0.48	1428700	1159000	1.00:0.81	90.37	6	A0A0F6B7M6|A0A0F6B7M6_SALT1	Carbamidomethylation
IIGIDLGTTNSC(+57.02)VAIMDGTQAR	11.2	0.51	1153.58	109.93 - 114.00	2	618630	1153.58	113.72	744900	1153.58	112.98	858130	1153.58	112.88	488860	1153.58	110.14	565250	1153.58	110.31	628290	1153.58	110.18	426380	1.00:1.15:0.66:0.76:0.84:0.57	697300	539970	1.00:0.77	111.7	6	A0A0F6AWC9|A0A0F6AWC9_SALT1	Carbamidomethylation
IVDDMFETMYAEEGIGLAATQVDIHQR	11.2	3.51	1018.15	120.42 - 124.49	3	463060	1018.15	124.2	819690	1018.15	123.51	1145600	1018.15	123.59	257820	1018.15	120.71	117150	1018.15	120.82	255180	1018.15	120.68	182900	1.00:1.40:0.31:0.14:0.31:0.22	741030	185080	1.00:0.25	122.25	5	A0A0F6B7K2|A0A0F6B7K2_SALT1
QLAAQVPAEPVVLGK	11.19	0.41	760.446	89.12 - 93.05	2	863200	760.445	92.8	1025000	760.447	91.3	1192700	760.445	91.92	643120	760.447	89.39	682570	760.446	89.45	601790	760.446	89.33	1034000	1.00:1.16:0.63:0.67:0.59:1.01	953620	772780	1.00:0.81	90.7	6	A0A0F6B5A8|A0A0F6B5A8_SALT1
YQGLVAQIELLK	11.19	2.78	687.904	107.53 - 112.01	2	702000	687.903	111.57	1726200	687.905	110.25	1076300	687.904	110.82	378110	687.903	107.77	101150	687.903	107.98	55380	687.904	107.87	874890	1.00:0.62:0.22:0.06:0.03:0.51	1060200	343810	1.00:0.32	109.38	5	A0A0F6AXY7|A0A0F6AXY7_SALT1
QAITSAGTGC(+57.02)MAALDAERYLDGLADASK	11.19	2.58	952.788	114.36 - 118.79	3	637690	952.785	118.47	556750	952.79	117.13	1212700	952.79	117.48	1071800	952.788	114.67	205430	952.788	114.86	327870	952.789	114.81	451650	1.00:2.18:1.93:0.37:0.59:0.81	947070	328310	1.00:0.35	116.24	5	A0A0F6AZA0|A0A0F6AZA0_SALT1	Carbamidomethylation
TVINQVTYLPISSEVTDVNRYR	11.18	8.19	856.456	103.28 - 107.63	3	2273100	856.455	107.25	1511900	856.457	105.93	2425200	856.455	106.48	8650200	856.456	103.56	275090	856.455	103.8	256320	856.456	103.62	519690	1.00:1.60:5.72:0.18:0.17:0.34	4195700	350370	1.00:0.08	105.1	5	A0A0F6B238|A0A0F6B238_SALT1
TTDVTGTIELPEGVEMVMPGDNIK	11.18	3.25	849.418	118.00 - 122.54	3	29049000	849.417	121.76	32579000	849.42	121.25	57972000	849.421	120.99	41419000	849.417	118.24	7011700	849.417	118.41	10655000	849.419	118.27	24655000	1.00:1.78:1.27:0.22:0.33:0.76	43990000	14107000	1.00:0.32	119.82	6	A0A0F6B9X6|A0A0F6B9X6_SALT1
LNLTLVNDQVDQTFR	11.17	2.12	888.469	105.47 - 109.50	2	112250	888.468	109.34	204820	888.47	108.33	148460	888.47	108.51	107030	888.471	105.66	90675	888.467	105.84	88096	888.47	105.82	34403	1.00:0.72:0.52:0.44:0.43:0.17	153440	71058	1.00:0.46	107.25	4	A0A0F6AYJ7|A0A0F6AYJ7_SALT1
QFTTVVADTGDIAAMK	11.15	2.73	834.42	94.77 - 99.03	2	1666900	834.419	98.72	2304300	834.422	97.26	3039800	834.42	97.73	1790100	834.42	95.02	937480	834.42	95.15	959360	834.42	95.04	970200	1.00:1.32:0.78:0.41:0.42:0.42	2378000	955680	1.00:0.40	96.49	6	A0A0F6AWC3|A0A0F6AWC3_SALT1
AEQQLDKDSAIVPVYYYVNAR	11.14	7.45	814.749	99.40 - 103.94	3	5679300	814.747	103.17	10919000	814.75	101.71	10406000	814.75	102.26	8443000	814.748	99.66	1217700	814.748	99.8	1102400	814.749	99.76	1988100	1.00:0.95:0.77:0.11:0.10:0.18	9922600	1436100	1.00:0.14	101.06	6	A0A0F6B238|A0A0F6B238_SALT1
QGNALGWATAGGSGFR	11.13	0.97	775.379	90.97 - 95.98	2	11692000	775.378	95.24	15562000	775.38	93.22	19335000	775.38	93.9	6547300	775.379	91.26	8136000	775.379	91.4	7311700	775.38	91.33	13261000	1.00:1.24:0.42:0.52:0.47:0.85	13815000	9569700	1.00:0.69	92.73	6	A0A0F6B7L3|A0A0F6B7L3_SALT1
DYGVGSDVYSVTSFTELAR	11.1	1.98	1033.49	118.09 - 121.99	2	33718	1033.49	121.85	75427	1033.5	121.28	30942	1033.49	120.92	26005	1033.49	118.19	24205	1033.49	118.34	29162	1033.49	118.25	16566	1.00:0.41:0.34:0.32:0.39:0.22	44124	23311	1.00:0.53	119.81	2	A0A0F6AWU8|A0A0F6AWU8_SALT1
YDAVISGMDITPER	11.09	9.65	783.877	94.14 - 98.42	2	1183600	783.874	98.15	285980	783.88	96.62	289260	783.877	96.91	250110	783.877	94.4	1731400	783.878	94.51	1195900	783.878	94.44	3349100	1.00:1.01:0.87:6.05:4.18:11.71	275120	2092100	1.00:7.60	95.84	4	A0A0F6AZ60|A0A0F6AZ60_SALT1
AAILLDTKGPEIR	11.08	0.38	698.912	78.33 - 82.26	2	74693	698.911	82.03	121070	698.914	79.79	67464	698.912	80.91	50716	698.911	78.53	76002	698.913	78.57	62551	698.912	78.55	70356	1.00:0.56:0.42:0.63:0.52:0.58	79750	69636	1.00:0.87	79.73	6	A0A0F6B0X2|A0A0F6B0X2_SALT1
FSLPDQDGEQVNLTDFQGQR	11.08	0.81	1147.54	105.09 - 109.36	2	1445700	1147.54	108.97	2354600	1147.54	108.12	1560100	1147.54	107.96	993100	1147.54	105.33	1223900	1147.54	105.49	1317600	1147.54	105.44	1225200	1.00:0.66:0.42:0.52:0.56:0.52	1635900	1255600	1.00:0.77	106.89	6	A0A0F6B4P5|A0A0F6B4P5_SALT1
EGAELAFTYQNDK	11.06	2.64	743.347	81.70 - 86.22	2	529760	743.346	85.81	1162300	743.348	83.58	611790	743.347	84.2	414720	743.347	81.98	350230	743.348	82.18	287610	743.348	82.06	351870	1.00:0.53:0.36:0.30:0.25:0.30	729610	329900	1.00:0.45	83.3	4	A0A0F6B1Y3|A0A0F6B1Y3_SALT1
QQAITPVAYDSYLNAFTDLK	11.04	0.53	1129.57	120.36 - 124.54	2	140630	1129.57	124.31	173590	1129.57	123.61	139630	1129.57	123.78	59897	1129.57	120.61	165850	1129.57	120.8	147640	1129.57	120.66	157150	1.00:0.80:0.35:0.96:0.85:0.91	124370	156880	1.00:1.26	122.29	4	A0A0F6BAL8|A0A0F6BAL8_SALT1
LGVDVYSVSTDTHFTHK	11.04	5.08	953.47	79.42 - 83.45	2	180310	953.469	83.2	491330	953.473	80.89	324750	953.468	81.83	88961	953.47	79.6	72902	953.47	79.68	68239	953.469	79.68	35704	1.00:0.66:0.18:0.15:0.14:0.07	301680	58948	1.00:0.20	80.81	4	A0A0F6AY97|A0A0F6AY97_SALT1
EC(+57.02)TLETLEEMLEK	11.03	2.11	812.876	120.65 - 125.32	2	22146000	812.874	124.65	37255000	812.878	123.88	26251000	812.876	123.92	28641000	812.876	120.97	7202200	812.875	121.15	7225800	812.876	121	26303000	1.00:0.70:0.77:0.19:0.19:0.71	30716000	13577000	1.00:0.44	122.59	6	A0A0F6B244|HNS_SALT1	Carbamidomethylation
IGTDPTYAPFESK	11.02	1.46	713.349	82.13 - 86.78	2	4839200	713.348	86.15	4301200	713.351	83.94	3409900	713.349	84.59	2556700	713.35	82.39	6080700	713.348	82.49	4748400	713.349	82.43	7938300	1.00:0.79:0.59:1.41:1.10:1.85	3422600	6255800	1.00:1.83	83.67	6	A0A0F6B498|A0A0F6B498_SALT1
ADSAEVSMIPSTK	11.01	1.2	668.327	71.54 - 76.39	2	918930	668.326	76.2	1329900	668.326	73.27	1035700	668.328	74.24	1097700	668.327	71.86	560240	668.327	71.96	472030	668.328	71.93	1018000	1.00:0.78:0.83:0.42:0.35:0.77	1154400	683410	1.00:0.59	73.24	5	A0A0F6B2M8|A0A0F6B2M8_SALT1
STDISVETNQK	11	8.23	611.3	39.54 - 44.08	2	2822200	611.299	43.13	5831000	611.303	40.21	3544900	611.302	41.18	6234200	611.299	39.96	375470	611.3	39.89	491510	611.301	39.81	455950	1.00:0.61:1.07:0.06:0.08:0.08	5203400	440980	1.00:0.08	40.7	5	A0A0F6BBA5|A0A0F6BBA5_SALT1
LPAELVVHENQYQPLDEK	11	3.61	708.033	85.58 - 89.74	3	783180	708.031	89.33	1385500	708.034	87.46	1881000	708.033	88.25	455720	708.033	85.8	140400	708.034	86.02	31678	708.033	85.79	804700	1.00:1.36:0.33:0.10:0.02:0.58	1240800	325590	1.00:0.26	87.11	4	A0A0F6AZ46|A0A0F6AZ46_SALT1
C(+57.02)DMVDDEELLELVEMEVR	11	10.07	1112.49	149.02 - 154.39	2	249840	1112.49	154.09	1236300	1112.49	149.02	17990	1112.49	153.86	153550	1112.5	152.69	14385	1112.49	152.79	52974	1112.5	152.74	23829	1.00:0.02:0.12:0.02:0.04:0.02	469270	30396	1.00:0.06	152.53	4	A0A0F6B9X6|A0A0F6B9X6_SALT1	Carbamidomethylation
TTGYLVGGISPLGQK	11	0.23	745.915	93.29 - 97.44	2	463040	745.914	97.28	592070	745.916	95.56	458030	745.915	96.24	266480	745.915	93.57	461010	745.914	93.7	300520	745.915	93.6	700160	1.00:0.77:0.45:0.78:0.51:1.18	438860	487230	1.00:1.11	94.99	5	A0A0F6AXX8|A0A0F6AXX8_SALT1
DTTTIIDGVGEEAAIQGR	11	3.22	615.979	98.58 - 103.08	3	5457700	615.978	102.44	9276100	615.98	101.44	7218200	615.979	101.25	8330900	615.978	98.88	28553	615.979	98.94	18832	615.978	98.84	7873700	1.00:0.78:0.90:0.02:0.02:0.85	8275100	2640400	1.00:0.32	100.3	5	A0A0F6BAJ3|A0A0F6BAJ3_SALT1
DLAVSSGSAC(+57.02)TSASLEPSYVLR	10.99	0.46	1135.55	100.95 - 108.08	2	51354	1135.55	104.57	102640	1135.56	103.73	51010	1135.56	107.92	16667	1135.55	101.05	38401	1135.55	101.21	66879	1135.55	101.11	32526	1.00:0.50:0.16:0.37:0.65:0.32	56772	45935	1.00:0.81	103.26	3	A0A0F6B4V8|A0A0F6B4V8_SALT1	Carbamidomethylation
IVRGEAEQAR	10.98	2.72	376.875	27.44 - 29.85	3	856890	376.875	29.01	2205300	376.876	27.74	821040	376.875	27.77	804620	376.875	27.54	242530	376.875	27.61	476720	376.875	27.56	591130	1.00:0.37:0.36:0.11:0.22:0.27	1277000	436790	1.00:0.34	27.87	5	A0A0F6AX23|A0A0F6AX23_SALT1
VRADLTQAELGALAGLDEESASAR	10.96	5.28	815.086	103.62 - 107.50	3	371920	815.084	107.26	580360	815.088	106.24	767400	815.087	106.55	593450	815.087	103.88	33197	815.086	104.01	20087	815.086	103.92	237050	1.00:1.32:1.02:0.06:0.03:0.41	647070	96778	1.00:0.15	105.31	4	A0A0F6B5E1|A0A0F6B5E1_SALT1
VGAGSTVNWPTGLGGK	10.94	8.88	750.894	87.94 - 92.21	2	4834600	750.893	92.05	781280	750.895	90.08	667290	750.895	90.75	282750	750.894	88.29	7047200	750.894	88.38	5758700	750.894	88.29	14470000	1.00:0.85:0.36:9.02:7.37:18.52	577110	9092100	1.00:15.75	89.64	6	A0A0F6B926|A0A0F6B926_SALT1
VSGGSYEYFEGMGLPDLISEVK	10.94	1.1	793.048	127.16 - 131.51	3	184560	793.046	131.31	68639	793.052	130.99	179870	793.048	130.97	165120	793.046	127.43	20886	793.045	127.49	49946	793.047	127.53	622920	1.00:2.62:2.41:0.30:0.73:9.08	137880	231250	1.00:1.68	129.29	3	A0A0F6B8B4|A0A0F6B8B4_SALT1
IVVEAFDDPDVKNVTC(+57.02)YVSR	10.94	1.29	776.052	99.96 - 103.99	3	1565500	776.051	103.69	1349400	776.052	102.5	2818000	776.051	102.77	1853900	776.051	100.13	756980	776.051	100.27	541500	776.052	100.17	2073300	1.00:2.09:1.37:0.56:0.40:1.54	2007100	1123900	1.00:0.56	101.59	6	A0A0F6BBD3|A0A0F6BBD3_SALT1	Carbamidomethylation
VEAYPSEPPFDGVISR	10.92	1.03	881.936	97.28 - 101.40	2	161650	881.935	101.26	230350	881.937	99.81	328370	881.936	100.15	30059	881.935	97.63	144350	881.936	97.73	124040	881.937	97.55	112760	1.00:1.43:0.13:0.63:0.54:0.49	196260	127050	1.00:0.65	99.02	4	A0A0F6B944|A0A0F6B944_SALT1
AIDFSDGYYK	10.89	6.34	589.773	84.12 - 88.75	2	2386800	589.771	88.36	4260200	589.773	86.01	3560600	589.773	86.63	4576900	589.773	84.35	121960	589.772	84.47	21881	589.773	84.43	1779500	1.00:0.84:1.07:0.03:0.02:0.42	4132600	641120	1.00:0.16	85.71	6	A0A0F6AYY7|A0A0F6AYY7_SALT1
VFIMDDAEQFMPNYLR	10.88	2.67	994.967	123.78 - 128.06	2	231540	994.966	127.9	297400	994.97	127.17	417690	994.967	127.28	278690	994.967	123.98	114270	994.967	124.2	166740	994.968	124.08	114450	1.00:1.40:0.94:0.38:0.56:0.38	331260	131820	1.00:0.40	125.77	6	A0A0F6AXW7|A0A0F6AXW7_SALT1
ALIAGNEQVGFDLVK	10.87	3.34	787.434	101.96 - 106.29	2	984650	787.432	105.88	1626100	787.435	104.61	1615200	787.434	105.08	1242800	787.433	102.14	450540	787.433	102.28	412030	787.434	102.24	561220	1.00:0.99:0.76:0.28:0.25:0.35	1494700	474600	1.00:0.32	103.71	6	A0A0F6BBB2|A0A0F6BBB2_SALT1
AYGSTNPINVVR	10.85	0.49	645.845	72.71 - 77.86	2	44115000	645.843	77.05	51576000	645.846	74.39	58852000	645.845	75.5	35224000	645.844	73.05	38114000	645.845	73.12	26254000	645.844	73.11	54670000	1.00:1.14:0.68:0.74:0.51:1.06	48551000	39680000	1.00:0.82	74.37	6	A0A0F6B7L9|A0A0F6B7L9_SALT1
ELLSQYDFPGDDTPIVR	10.85	2.32	982.984	108.05 - 112.94	2	57102000	982.982	112.06	103980000	982.984	111.17	100480000	982.985	111.1	33507000	982.983	108.38	31501000	982.983	108.56	35610000	982.985	108.45	37525000	1.00:0.97:0.32:0.30:0.34:0.36	79325000	34878000	1.00:0.44	109.95	6	A0A0F6B9X6|A0A0F6B9X6_SALT1
ALERGEGQPGDIETLEQLC(+57.02)R	10.84	2.5	757.706	88.15 - 92.12	3	346670	757.706	91.8	486040	757.708	90.16	586620	757.707	90.7	426530	757.706	88.35	49625	757.705	88.55	8963	757.707	88.38	522220	1.00:1.21:0.88:0.10:0.02:1.07	499730	193600	1.00:0.39	89.66	4	A0A0F6B463|A0A0F6B463_SALT1	Carbamidomethylation
YAMIGDPTGALTR	10.83	2.93	683.346	90.99 - 95.42	2	13581000	683.345	94.95	15257000	683.348	93.28	25532000	683.346	93.74	20231000	683.346	91.3	2820400	683.346	91.41	1939000	683.346	91.33	15704000	1.00:1.67:1.33:0.18:0.13:1.03	20340000	6821200	1.00:0.34	92.67	6	A0A0F6AY97|A0A0F6AY97_SALT1
EVQVPHEVDFMTASSYGSGMSTTR	10.83	1.34	872.73	96.28 - 100.57	3	781840	872.729	100.27	830530	872.73	98.76	1469100	872.731	99.13	706200	872.729	96.55	526410	872.729	96.76	468720	872.729	96.66	690030	1.00:1.77:0.85:0.63:0.56:0.83	1002000	561720	1.00:0.56	98.02	4	A0A0F6AWW6|A0A0F6AWW6_SALT1
NVGSFDNNDDNVGSGMVGAPAC(+57.02)GDVMK	10.83	0.2	909.72	93.14 - 97.19	3	1911500	909.718	96.93	1387400	909.721	95.79	3035800	909.721	95.8	1032600	909.721	93.37	1610700	909.721	93.52	1870900	909.721	93.41	2531600	1.00:2.19:0.74:1.16:1.35:1.82	1818600	2004400	1.00:1.10	94.8	6	A0A0F6B4V7|A0A0F6B4V7_SALT1	Carbamidomethylation
IADELEAQMESILSANVQDVEQAR	10.82	1.5	887.1	132.86 - 137.61	3	137480	887.096	137.13	176250	887.101	137.27	250020	887.1	136.9	112220	887.1	133.13	68644	887.101	133.28	150360	887.101	133.19	67390	1.00:1.42:0.64:0.39:0.85:0.38	179500	95466	1.00:0.53	135.15	3	A0A0F6AXC9|A0A0F6AXC9_SALT1
SVDEAIAAC(+57.02)GDAPEIMVIGGGR	10.82	0.37	1094.52	106.30 - 110.23	2	93599	1094.52	110.09	113520	1094.53	109.27	120200	1094.52	109.18	71475	1094.53	106.52	110160	1094.52	106.73	90984	1094.53	106.6	55251	1.00:1.06:0.63:0.97:0.80:0.49	101730	85465	1.00:0.84	108.07	6	A0A0F6AWM2|A0A0F6AWM2_SALT1	Carbamidomethylation
LFSVPNPGAAEDFLSVINPESLVIK	10.8	0.31	886.146	144.01 - 147.32	3	209710	886.141	146.94	186060	886.149	147.08	392270	886.146	146.86	94218	886.147	144.38	123500	886.148	144.48	221660	886.147	144.35	240580	1.00:2.11:0.51:0.66:1.19:1.29	224190	195240	1.00:0.87	145.68	5	A0A0F6AYI1|A0A0F6AYI1_SALT1
LDGVIPGWTEGLK	10.78	2.76	692.878	105.44 - 110.07	2	2534900	692.876	109.46	5264000	692.879	108.1	5107100	692.879	108.41	850810	692.878	105.66	217140	692.877	105.82	160560	692.878	105.73	3609500	1.00:0.97:0.16:0.04:0.03:0.69	3740700	1329100	1.00:0.36	107.2	6	A0A0F6B7Q0|A0A0F6B7Q0_SALT1
VFSSTEDAESIFDYQPWFIQK	10.78	2.87	846.401	129.44 - 133.89	3	268380	846.399	133.65	288190	846.401	133.31	535470	846.402	133.21	383260	846.402	129.59	33313	846.402	129.81	20449	846.401	129.7	349620	1.00:1.86:1.33:0.12:0.07:1.21	402300	134460	1.00:0.33	131.55	4	A0A0F6B5A8|A0A0F6B5A8_SALT1
TPEGQAPEEIIMDQHEEVEAVEPNDSAEQVDPRDEK	10.73	1.28	1015.96	90.85 - 95.20	4	2847500	1015.96	94.68	5254000	1015.96	93.26	4365600	1015.96	93.54	1141200	1015.96	91.15	1977800	1015.96	91.29	2208300	1015.96	91.18	2138100	1.00:0.83:0.22:0.38:0.42:0.41	3587000	2108000	1.00:0.59	92.52	6	A0A0F6B5B6|A0A0F6B5B6_SALT1
LATLPTYEEAIAR	10.72	0.44	724.394	91.89 - 96.49	2	7591900	724.393	95.89	9452600	724.396	94.16	12439000	724.394	94.84	3218100	724.393	92.24	6722200	724.393	92.34	5548400	724.394	92.25	8170900	1.00:1.32:0.34:0.71:0.59:0.86	8369900	6813800	1.00:0.81	93.62	6	A0A0F6B9Y2|A0A0F6B9Y2_SALT1
LYNIVPYGIDESGK	10.72	0.37	784.405	99.25 - 103.67	2	1633200	784.402	103.27	2016000	784.407	101.73	914110	784.405	102.17	2403500	784.404	99.51	1310500	784.405	99.64	1187500	784.405	99.56	1967500	1.00:0.45:1.19:0.65:0.59:0.98	1777900	1488500	1.00:0.84	100.98	5	A0A0F6B4X3|A0A0F6B4X3_SALT1
TQTVQSAADIRK	10.71	0.34	439.909	34.75 - 38.57	3	9411600	439.908	37.59	10226000	439.91	34.99	9879400	439.908	36.09	10319000	439.908	35.1	8098200	439.909	35.08	8783300	439.908	35.03	9164500	1.00:0.97:1.01:0.79:0.86:0.90	10141000	8682000	1.00:0.86	35.65	6	A0A0F6B9G2|A0A0F6B9G2_SALT1
ASYTMEFLKYDDAPNNVAQAVIEAR	10.7	6.84	939.457	111.60 - 116.25	3	870030	939.456	115.86	1361300	939.458	114.68	2818700	939.458	114.97	421440	939.457	112.19	144220	939.457	112.52	193260	939.458	112.34	281270	1.00:2.07:0.31:0.11:0.14:0.21	1533800	206250	1.00:0.13	113.76	4	A0A0F6B7P3|A0A0F6B7P3_SALT1
VILAGEVTTPVTVR	10.69	0.02	727.933	89.84 - 94.24	2	21881000	727.932	93.52	25260000	727.934	92.03	27748000	727.933	92.72	12240000	727.933	90.13	20621000	727.933	90.19	14723000	727.933	90.09	30695000	1.00:1.10:0.48:0.82:0.58:1.22	21749000	22013000	1.00:1.01	91.45	6	A0A0F6B7L7|A0A0F6B7L7_SALT1
REAAAAAGEKEDAPR	10.69	0.11	514.594	27.34 - 29.39	3	222700	514.593	28.89	366180	514.595	27.65	252600	514.593	27.63	65406	514.594	27.44	170140	514.594	27.45	218110	514.593	27.43	263750	1.00:0.69:0.18:0.46:0.60:0.72	228060	217330	1.00:0.95	27.75	4	A0A0F6B2F7|A0A0F6B2F7_SALT1
SQQQNLQSQLNANTQR	10.67	0.49	619.977	55.49 - 62.10	3	718530	619.975	61.92	579540	619.977	57.66	329440	619.977	58.8	1025400	619.978	55.9	919120	619.978	56	708300	619.977	56.13	749380	1.00:0.57:1.77:1.59:1.22:1.29	644800	792260	1.00:1.23	57.74	6	A0A0F6B818|A0A0F6B818_SALT1
ADVVLGLDNNLLEAATQTK	10.66	11.09	993.032	115.35 - 119.30	2	662510	993.03	119.16	145210	993.033	118.43	92864	993.032	118.31	29247	993.032	115.57	1251000	993.031	115.7	1344700	993.032	115.6	1112100	1.00:0.64:0.20:8.61:9.26:7.66	89107	1235900	1.00:13.87	117.13	5	A0A0F6AWP3|A0A0F6AWP3_SALT1
TQVNNAVSVDEK	10.66	5.05	652.328	32.99 - 41.25	2	79942	652.328	34.57	24593	652.332	40.85	42953	652.328	33.08	23451	652.328	40.49	125030	652.328	40.53	129320	652.328	40.5	134300	1.00:1.75:0.95:5.08:5.26:5.46	30332	129550	1.00:4.27	38.34	2	A0A0F6B2D7|A0A0F6B2D7_SALT1
FNVLASQPADFDR	10.64	5.97	740.365	93.67 - 98.14	2	1517200	740.363	97.65	3932100	740.368	95.99	2893600	740.367	96.52	712180	740.365	93.93	458880	740.365	94.02	235330	740.366	93.97	870950	1.00:0.74:0.18:0.12:0.06:0.22	2512600	521720	1.00:0.21	95.35	6	A0A0F6B955|A0A0F6B955_SALT1
ANDAAGDGTTTATVLAQSIITEGLK	10.64	1.86	806.751	121.31 - 125.98	3	43442000	806.75	125.19	68070000	806.753	124.75	54359000	806.752	124.62	47129000	806.751	121.57	15300000	806.75	121.74	14848000	806.751	121.64	60944000	1.00:0.80:0.69:0.22:0.22:0.90	56519000	30364000	1.00:0.54	123.25	6	A0A0F6BAJ3|A0A0F6BAJ3_SALT1
SQQQNLQSQLNANTQR	10.64	1.62	929.462	55.57 - 62.35	2	157950	929.461	61.87	246400	929.464	57.46	112310	929.463	58.78	248280	929.462	55.95	132110	929.464	55.93	110230	929.46	56.08	98358	1.00:0.46:1.01:0.54:0.45:0.40	202330	113570	1.00:0.56	57.68	5	A0A0F6B818|A0A0F6B818_SALT1
AVAFMM(+15.99)DDALLAGER	10.64	8.47	813.386	102.28 - 107.01	2	437360	813.386	106.25	1640900	813.387	104.82	403810	813.385	105.22	352560	813.385	102.48	93719	813.385	102.62	46423	813.386	102.56	86743	1.00:0.25:0.21:0.06:0.03:0.05	799090	75629	1.00:0.09	103.99	5	A0A0F6AYG2|A0A0F6AYG2_SALT1	Oxidation (M)
VFSSTEDAESIFDYQPWFIQK	10.63	3.48	1269.1	129.45 - 133.78	2	69702	1269.09	133.59	185520	1269.1	133.29	96109	1269.1	133.2	40934	1269.1	129.55	21218	1269.1	129.81	45083	1269.1	129.72	29346	1.00:0.52:0.22:0.11:0.24:0.16	107520	31882	1.00:0.30	131.53	2	A0A0F6B5A8|A0A0F6B5A8_SALT1
VEVAGWVEDPDTYPMAAK	10.61	4.39	989.467	103.58 - 109.39	2	86491	989.468	107.43	108000	989.467	106.24	151910	989.469	106.4	160540	989.464	103.8	43194	989.464	103.93	48004	989.468	109.2	7302.2	1.00:1.41:1.49:0.40:0.44:0.07	140150	32833	1.00:0.23	106.17	4	A0A0F6AZF2|A0A0F6AZF2_SALT1
QVIQFIDLSLITK	10.61	6.66	759.451	122.54 - 126.77	2	248410	759.45	126.5	339490	759.452	125.75	578430	759.451	125.97	403020	759.451	122.67	14436	759.451	122.83	14009	759.451	122.73	141050	1.00:1.70:1.19:0.04:0.04:0.42	440310	56499	1.00:0.13	124.41	4	A0A0F6AYY9|A0A0F6AYY9_SALT1
LIGIDILTMPGVAGHA	10.6	3.13	789.441	122.39 - 126.63	2	276220	789.441	126.28	368690	789.444	125.61	575140	789.441	125.73	307350	789.439	122.55	45650	789.44	122.84	57928	789.441	122.63	302570	1.00:1.56:0.83:0.12:0.16:0.82	417060	135380	1.00:0.32	124.27	3	A0A0F6B6J9|A0A0F6B6J9_SALT1
SALLVLEDGTQFHGR	10.6	0.18	821.933	87.08 - 93.03	2	104340	821.929	92.94	152090	821.932	90.84	118450	821.939	87.22	56225	821.932	89.25	107040	821.932	89.53	103220	821.934	89.24	89015	1.00:0.78:0.37:0.70:0.68:0.59	108920	99758	1.00:0.92	89.84	5	A0A0F6AWJ3|A0A0F6AWJ3_SALT1
SAPDVQLLMNDSQNDQSKQNDQIDVLLAK	10.59	9.33	1076.53	106.75 - 111.13	3	3010000	1076.53	110.48	6950900	1076.54	109.59	5801000	1076.53	109.68	4194000	1076.53	106.96	332420	1076.53	107.14	460910	1076.53	107.05	320770	1.00:0.83:0.60:0.05:0.07:0.05	5648600	371370	1.00:0.07	108.48	5	A0A0F6B3Q1|A0A0F6B3Q1_SALT1
QIEAGAPADLFISADQK	10.58	5.86	887.455	99.99 - 104.50	2	2989300	887.453	104.04	1168300	887.458	102.68	741400	887.455	103.19	410040	887.455	100.48	5139000	887.455	100.57	4662900	887.455	100.56	5814500	1.00:0.63:0.35:4.40:3.99:4.98	773230	5205500	1.00:6.73	101.92	6	A0A0F6AYT2|A0A0F6AYT2_SALT1
MINNDTTLQLSSVLNQEC(+57.02)TR	10.56	1.75	1169.06	102.92 - 106.87	2	68627	1169.06	106.69	149690	1169.07	105.72	89127	1169.07	105.89	44598	1169.06	103.14	59876	1169.06	103.34	49753	1169.06	103.19	18720	1.00:0.60:0.30:0.40:0.33:0.13	94472	42783	1.00:0.45	104.66	4	A0A0F6B7A9|A0A0F6B7A9_SALT1	Carbamidomethylation
GAFVSQVMPNSSAAK	10.55	2.47	747.376	75.93 - 80.36	2	1465200	747.374	80.05	1933100	747.376	77.57	2705300	747.377	78.69	1859100	747.375	76.24	663440	747.376	76.31	632680	747.375	76.26	997580	1.00:1.40:0.96:0.34:0.33:0.52	2165800	764570	1.00:0.35	77.52	6	A0A0F6AX13|A0A0F6AX13_SALT1
VQGPTTLQGEVTISGAK	10.55	2.78	843.459	79.41 - 91.45	2	198310	843.457	83	423400	843.459	81.15	331680	843.461	81.8	154030	843.455	91.41	2798.4	843.46	79.63	189580	843.46	79.57	88368	1.00:0.78:0.36:0.02:0.45:0.21	303040	93582	1.00:0.31	82.76	4	A0A0F6B793|A0A0F6B793_SALT1
FGQQEAAPVVAPAPAPAPEVQTK	10.54	2.41	768.406	84.36 - 87.72	3	639050	768.404	87.54	334830	768.408	86.49	312840	768.405	86.71	350800	768.407	84.57	996380	768.407	84.66	744760	768.407	84.55	1094700	1.00:0.93:1.05:2.98:2.22:3.27	332820	945280	1.00:2.84	85.75	6	A0A0F6AZN3|A0A0F6AZN3_SALT1
EIQDIEK	10.51	0.15	437.73	29.22 - 43.46	2	576080	437.729	42.74	1453200	437.732	29.35	222890	437.73	40.62	126500	437.73	39.41	384980	437.73	39.38	646260	437.73	39.39	622660	1.00:0.15:0.09:0.26:0.44:0.43	600850	551300	1.00:0.92	38.48	2	A0A0F6B3A4|A0A0F6B3A4_SALT1
STQVYGQDVWLPAETLDLIR	10.5	5.68	768.735	128.08 - 132.87	3	2064600	768.733	132.23	3668900	768.738	131.92	3787600	768.735	131.98	3525500	768.734	128.32	62308	768.734	128.57	65941	768.734	128.46	1277400	1.00:1.03:0.96:0.02:0.02:0.35	3660700	468550	1.00:0.13	130.25	4	A0A0F6B076|A0A0F6B076_SALT1
MLQEENIWIVGTAGEADHTLYQSK	10.49	2.29	911.778	103.69 - 109.77	3	400560	911.777	109.5	707850	911.78	108.19	555130	911.781	108.62	485290	911.773	103.71	1078.3	911.776	106.05	341420	911.777	105.95	312610	1.00:0.78:0.69:0.02:0.48:0.44	582750	218370	1.00:0.37	107	3	A0A0F6BAN4|A0A0F6BAN4_SALT1
DFGSVDNFKAEFEK	10.49	3.11	816.881	94.19 - 98.89	2	740650	816.88	98.21	2018100	816.883	96.37	1393600	816.882	96.93	35708	816.881	94.36	350100	816.881	94.51	276240	816.88	94.44	370100	1.00:0.69:0.02:0.17:0.14:0.18	1149100	332150	1.00:0.29	95.8	5	A0A0F6B9N3|A0A0F6B9N3_SALT1
AELLYGVIDNSDFYRNDVAQANR	10.46	1.2	881.766	106.21 - 110.46	3	433690	881.763	110.16	293340	881.768	108.92	241230	881.768	109.23	389210	881.765	106.49	410080	881.766	106.66	327210	881.766	106.56	941070	1.00:0.82:1.33:1.40:1.12:3.21	307930	559450	1.00:1.82	108	6	A0A0F6AZC5|A0A0F6AZC5_SALT1
LFWQLPGVYSTAAGYAGGYTPNPTYR	10.46	3.38	950.802	123.94 - 127.88	3	230900	950.8	127.6	379150	950.805	127.15	590100	950.801	127.33	135530	950.803	124.24	34602	950.801	124.24	102800	950.805	124.17	143240	1.00:1.56:0.36:0.09:0.27:0.38	368260	93547	1.00:0.25	125.79	4	A0A0F6BAS7|A0A0F6BAS7_SALT1
DGDISILELNVTLPEAEESK	10.44	2.02	1086.55	122.61 - 127.09	2	375570	1086.55	126.7	919740	1086.55	126.46	634820	1086.55	125.71	63620	1086.55	122.82	250320	1086.55	123.01	279750	1086.55	122.89	105150	1.00:0.69:0.07:0.27:0.30:0.11	539390	211740	1.00:0.39	124.6	5	A0A0F6B2C0|A0A0F6B2C0_SALT1
LEAPLIVVATQGGK	10.44	0.88	698.414	98.37 - 102.55	2	526510	698.412	102.11	690310	698.415	100.62	751210	698.415	101.48	488120	698.414	98.68	148520	698.414	98.73	111610	698.415	98.67	969310	1.00:1.09:0.71:0.22:0.16:1.40	643210	409810	1.00:0.64	100.05	3	A0A0F6B0X2|A0A0F6B0X2_SALT1
QIVLNC(+57.02)GEEPSVVANTVK	10.42	1.83	653.007	88.51 - 92.80	3	8076800	653.006	92.31	14105000	653.008	90.81	14804000	653.008	91.34	3812400	653.007	88.81	2099100	653.007	88.89	768400	653.008	88.78	12871000	1.00:1.05:0.27:0.15:0.05:0.91	10907000	5246200	1.00:0.48	90.16	6	A0A0F6BAJ3|A0A0F6BAJ3_SALT1	Carbamidomethylation
QC(+57.02)LVC(+57.02)NER	10.41	2.23	539.741	36.61 - 40.01	2	92156	539.741	39.7	135530	539.744	36.87	165880	539.742	37.97	92541	539.742	36.9	37593	539.74	36.94	53409	539.74	36.99	67979	1.00:1.22:0.68:0.28:0.39:0.50	131320	52994	1.00:0.40	37.56	3	A0A0F6AXN9|A0A0F6AXN9_SALT1	Carbamidomethylation
VVGQLGQVLGPR	10.41	0.74	611.868	82.80 - 87.59	2	25411000	611.868	86.59	26004000	611.869	84.6	43604000	611.868	85.53	19477000	611.867	83.06	9730700	611.868	83.15	4600900	611.869	83.08	49049000	1.00:1.68:0.75:0.37:0.18:1.89	29695000	21127000	1.00:0.71	84.34	6	A0A0F6B9Y1|A0A0F6B9Y1_SALT1
YQTTTIVNTDDAIPGSGMFVR	10.41	5.09	1143.56	106.68 - 110.55	2	108050	1143.55	110.3	347520	1143.56	109.36	185150	1143.56	109.59	22828	1143.55	106.79	31006	1143.56	106.92	38666	1143.56	106.79	23108	1.00:0.53:0.07:0.09:0.11:0.07	185170	30927	1.00:0.17	108.29	3	A0A0F6BAS3|A0A0F6BAS3_SALT1
LIVGLANPGAEYAATR	10.4	0.31	808.445	93.28 - 97.35	2	641150	808.443	97.04	653110	808.446	95.56	804270	808.445	96.21	313500	808.445	93.57	710140	808.444	93.69	632270	808.445	93.6	733630	1.00:1.23:0.48:1.09:0.97:1.12	590290	692010	1.00:1.17	94.95	6	A0A0F6B281|A0A0F6B281_SALT1
TTTPAAESQFYTVK	10.4	2.3	772.386	75.06 - 79.60	2	531390	772.385	79.21	676620	772.387	76.61	446940	772.386	77.62	1195000	772.386	75.28	368790	772.386	75.44	272930	772.386	75.43	228080	1.00:0.66:1.77:0.55:0.40:0.34	772860	289930	1.00:0.38	76.6	5	A0A0F6B5J6|A0A0F6B5J6_SALT1
VKDDLQELAVVESFPTK	10.4	1.67	959.512	98.94 - 102.95	2	102680	959.511	102.74	230970	959.513	101.37	152920	959.515	101.8	34128	959.512	99.2	70647	959.511	99.34	80689	959.511	99.23	46741	1.00:0.66:0.15:0.31:0.35:0.20	139340	66026	1.00:0.47	100.61	3	A0A0F6B0S2|A0A0F6B0S2_SALT1
QAAFSDTIFVVGTR	10.4	6.96	756.397	103.54 - 108.37	2	10479000	756.395	107.65	23162000	756.398	106.22	16520000	756.398	106.66	17535000	756.396	103.8	957110	756.396	104.02	954820	756.397	103.87	3744900	1.00:0.71:0.76:0.04:0.04:0.16	19072000	1885600	1.00:0.10	105.37	6	A0A0F6AYG2|A0A0F6AYG2_SALT1
VWTGGGDEAALAR	10.4	6.69	651.826	71.94 - 76.79	2	625040	651.825	76.46	1061200	651.826	73.56	1282200	651.826	74.51	1042400	651.826	72.15	121650	651.825	72.26	86597	651.826	72.36	156260	1.00:1.21:0.98:0.11:0.08:0.15	1128600	121500	1.00:0.11	73.55	4	A0A0F6B162|A0A0F6B162_SALT1
LVLKPGESAFIGADESPVNASGTGR	10.39	3.02	824.763	88.99 - 92.83	3	894070	824.762	92.51	1758900	824.764	91.03	2022800	824.762	91.73	328460	824.764	89.17	397030	824.763	89.28	279400	824.764	89.19	577750	1.00:1.15:0.19:0.23:0.16:0.33	1370100	418060	1.00:0.31	90.49	6	A0A0F6B161|A0A0F6B161_SALT1
ITVTVDSDSYQLLK	10.39	1.18	791.423	97.02 - 101.12	2	493770	791.422	100.8	794300	791.425	99.67	662740	791.423	99.83	421120	791.423	97.24	381610	791.422	97.35	277160	791.426	97.21	425670	1.00:0.83:0.53:0.48:0.35:0.54	626050	361480	1.00:0.58	98.68	4	A0A0F6AW40|A0A0F6AW40_SALT1
TASITGAC(+57.02)VALADALNK	10.39	0.06	838.44	101.75 - 106.20	2	315870	838.437	105.91	415490	838.443	104.49	337980	838.44	104.95	178500	838.439	102.11	337250	838.439	102.26	280220	838.443	102.22	345780	1.00:0.81:0.43:0.81:0.67:0.83	310660	321090	1.00:1.03	103.66	5	A0A0F6B8N2|A0A0F6B8N2_SALT1	Carbamidomethylation
VGIPWAIVTSGSMPVAR	10.39	0.13	870.977	103.34 - 120.69	2	289900	870.976	120.44	408820	870.977	103.47	132160	870.978	119.87	357370	870.977	116.86	221520	870.977	117.1	268280	870.976	116.99	351220	1.00:0.32:0.87:0.54:0.66:0.86	299450	280340	1.00:0.94	115.79	5	A0A0F6B475|A0A0F6B475_SALT1
VIYSTYESNETMYAK	10.37	0.26	899.914	79.14 - 83.54	2	1867400	899.912	83.02	2168400	899.915	80.91	2213400	899.913	81.6	1566000	899.914	79.44	1586000	899.913	79.52	1668700	899.915	79.49	2001900	1.00:1.02:0.72:0.73:0.77:0.92	1982600	1752200	1.00:0.88	80.66	5	A0A0F6B060|A0A0F6B060_SALT1
LLIGPEGGLSADEIAMTAR	10.36	2.41	957.506	109.21 - 112.96	2	85111	957.508	112.89	64888	957.509	111.99	48326	957.504	112.22	33752	957.503	109.37	113900	957.505	109.53	139820	957.506	109.46	109980	1.00:0.74:0.52:1.76:2.15:1.69	48989	121230	1.00:2.47	110.91	3	A0A0F6B6J7|A0A0F6B6J7_SALT1
LQTLGLTQGTVVTISAEGEDEQKAVEHLVK	10.35	7.36	1065.24	105.21 - 110.00	3	1144100	1065.24	109.61	2888800	1065.24	108.1	2936200	1065.24	108.46	365250	1065.24	105.45	157800	1065.24	105.84	254110	1065.24	105.72	262260	1.00:1.02:0.13:0.05:0.09:0.09	2063400	224720	1.00:0.11	107.2	6	A0A0F6B4I0|A0A0F6B4I0_SALT1
YEGQDIVSNASC(+57.02)TTNC(+57.02)LAPLAK	10.34	0.97	804.712	94.82 - 99.12	3	8518800	804.711	98.65	6331700	804.712	97.55	4090600	804.713	97.64	9739500	804.712	95.07	10639000	804.711	95.18	7224800	804.712	95.11	13088000	1.00:0.65:1.54:1.68:1.14:2.07	6720600	10317000	1.00:1.54	96.53	6	A0A0F6B0L7|A0A0F6B0L7_SALT1	Carbamidomethylation
QLLAPVSSLAR	10.33	5.33	577.849	86.51 - 90.91	2	1031100	577.848	90.33	2499500	577.85	88.39	2224900	577.849	89.45	644800	577.85	86.72	58660	577.849	86.87	19147	577.85	86.78	739290	1.00:0.89:0.26:0.02:0.02:0.30	1789700	272370	1.00:0.15	88.09	4	A0A0F6B143|A0A0F6B143_SALT1
IAVTNLRTPDEI	10.32	6.82	671.373	87.82 - 91.25	2	323900	671.372	88.02	98938	671.375	89.9	275230	671.373	90.61	1376100	671.374	88.07	33663	671.373	88.18	17864	671.373	88.01	141610	1.00:2.78:13.91:0.34:0.18:1.43	583410	64379	1.00:0.11	88.8	3	A0A0F6B466|A0A0F6B466_SALT1
GTLAVTGDAFSR	10.3	0.3	597.81	77.17 - 81.85	2	2004600	597.809	81.41	2618100	597.811	78.87	2028700	597.81	79.85	906230	597.809	77.46	1171400	597.81	77.57	467850	597.81	77.47	4835200	1.00:0.77:0.35:0.45:0.18:1.85	1851000	2158100	1.00:1.17	78.77	5	A0A0F6B2T6|A0A0F6B2T6_SALT1
DAEGQDFQLYPGELGK	10.27	0.8	883.915	101.14 - 105.76	2	3643300	883.914	105.23	5474500	883.918	104.02	4477300	883.916	103.82	2967000	883.915	101.4	2694200	883.915	101.52	2641400	883.915	101.44	3605600	1.00:0.82:0.54:0.49:0.48:0.66	4306200	2980400	1.00:0.69	102.91	6	A0A0F6B6L5|A0A0F6B6L5_SALT1
FKGDDIVDTVTLSR	10.25	0.75	783.413	86.94 - 90.95	2	351830	783.412	90.7	660970	783.414	88.86	476860	783.414	89.59	107930	783.412	87.13	296450	783.412	87.33	264000	783.413	87.21	304790	1.00:0.72:0.16:0.45:0.40:0.46	415250	288410	1.00:0.69	88.47	5	A0A0F6B3T5|A0A0F6B3T5_SALT1
SAGATTANITQAIEQMR	10.24	0.03	881.942	98.25 - 102.65	2	130840	881.94	102.46	190710	881.943	100.83	187710	881.942	101.32	18544	881.941	98.48	133080	881.941	98.62	139470	881.941	98.6	115540	1.00:0.98:0.10:0.70:0.73:0.61	132320	129360	1.00:0.98	100.05	2	A0A0F6B592|A0A0F6B592_SALT1
NTEDLSSYLK	10.23	1.1	585.289	84.20 - 88.66	2	847010	585.288	88.36	1079300	585.29	86.15	1119700	585.289	86.73	1042300	585.289	84.49	110470	585.289	84.55	35259	585.289	84.45	1695000	1.00:1.04:0.97:0.10:0.03:1.57	1080400	613570	1.00:0.57	85.79	4	A0A0F6AWJ3|A0A0F6AWJ3_SALT1
AQVINTNSLSLLTQNNLNK	10.23	14.46	695.716	102.12 - 106.67	3	32128000	695.715	105.9	70128000	695.716	104.84	79000000	695.717	105.15	42431000	695.716	102.3	18531	695.715	102.46	4697.1	695.716	102.31	1186300	1.00:1.13:0.61:0.02:0.02:0.02	63853000	403170	1.00:0.02	103.83	4	A0A0F6B2U2|A0A0F6B2U2_SALT1
VLQFTQQQLAQIGVK	10.23	0.9	850.989	100.22 - 104.36	2	762110	850.987	104.11	701480	850.99	102.93	556020	850.988	103.26	501540	850.989	100.48	953940	850.989	100.63	926160	850.989	100.56	933530	1.00:0.79:0.71:1.36:1.32:1.33	586350	937880	1.00:1.60	101.99	5	A0A0F6AZ15|A0A0F6AZ15_SALT1
VINGFMIQGGGFEPGMK	10.22	0.88	891.441	104.54 - 109.11	2	1022500	891.438	108.48	868070	891.442	107.13	2426300	891.441	107.62	416730	891.443	104.76	675210	891.442	104.93	760800	891.442	104.83	987760	1.00:2.80:0.48:0.78:0.88:1.14	1237000	807920	1.00:0.65	106.29	5	A0A0F6AY21|A0A0F6AY21_SALT1
TVASKQPELAEK	10.21	5.19	650.859	32.85 - 35.34	2	176210	650.859	35.2	34179	650.862	32.94	30720	650.859	33.94	69713	650.858	33.08	265860	650.858	33.07	286350	650.858	33.04	370420	1.00:0.90:2.04:7.78:8.38:10.84	44871	307540	1.00:6.85	33.55	4	A0A0F6AWP3|A0A0F6AWP3_SALT1
IAVIGLTTDDTAK	10.21	12.47	659.368	85.99 - 90.38	2	1780000	659.367	89.88	3807000	659.368	87.94	3936700	659.368	88.6	2685000	659.369	86.15	50115	659.368	86.37	21146	659.368	86.18	180230	1.00:1.03:0.71:0.02:0.02:0.05	3476300	83831	1.00:0.02	87.52	5	A0A0F6AXX7|A0A0F6AXX7_SALT1
AGQWQQVQLESWK	10.18	4.61	794.4	93.92 - 101.96	2	360560	794.398	98.05	656900	794.401	96.18	727710	794.4	96.73	477740	794.404	101.96	1155.9	794.4	100.95	1139.4	794.399	94.14	298740	1.00:1.11:0.73:0.02:0.02:0.45	620780	100340	1.00:0.16	98	4	A0A0F6B5A8|A0A0F6B5A8_SALT1
AINALANPTTNSYK	10.17	2.54	739.386	70.09 - 74.94	2	580660	739.385	74.73	312210	739.388	71.89	298220	739.385	73.04	207480	739.386	70.43	880880	739.386	70.51	896060	739.387	70.56	889130	1.00:0.96:0.66:2.82:2.87:2.85	272630	888690	1.00:3.26	71.86	6	A0A0F6B9H5|A0A0F6B9H5_SALT1
NFDLILPQWELGVK	10.16	2.33	836.459	125.73 - 129.95	2	90602	836.458	129.86	139340	836.461	129.19	184320	836.46	129.3	82481	836.457	125.94	21934	836.457	126.02	24214	836.46	125.98	91324	1.00:1.32:0.59:0.16:0.17:0.66	135380	45824	1.00:0.34	127.72	4	A0A0F6B3E5|A0A0F6B3E5_SALT1
AQYDTVLANEVTAR	10.15	0.66	775.895	84.98 - 89.07	2	77076	775.89	88.91	75609	775.896	87.01	64479	775.895	87.57	50583	775.897	85.25	90808	775.896	85.32	84640	775.896	85.28	96338	1.00:0.85:0.67:1.20:1.12:1.27	63557	90595	1.00:1.43	86.56	4	A0A0F6B6W5|A0A0F6B6W5_SALT1
LGLIEVQAPILSR	10.14	4.28	704.93	108.74 - 112.87	2	442180	704.929	112.49	852300	704.931	111.44	929650	704.93	111.88	470230	704.93	108.93	8218.2	704.929	109.1	14849	704.931	108.93	377850	1.00:1.09:0.55:0.02:0.02:0.44	750730	133640	1.00:0.18	110.46	4	A0A0F6B948|A0A0F6B948_SALT1
IVSYAQGFSQLR	10.13	0.71	684.867	87.62 - 98.15	2	649150	684.866	91.69	1128900	684.869	89.56	1102500	684.868	97.89	49505	684.867	87.91	281660	684.866	87.93	163560	684.868	87.89	1168800	1.00:0.98:0.04:0.25:0.14:1.04	760280	538020	1.00:0.71	90.48	5	A0A0F6B3D0|A0A0F6B3D0_SALT1
FQDEEVQRDVSIMPYK	10.13	2.91	661.988	85.82 - 90.02	3	2088600	661.986	89.69	1449000	661.988	87.75	3375200	661.988	88.41	4720300	661.988	86.01	150640	661.989	86.21	24185	661.989	86.09	2812300	1.00:2.33:3.26:0.10:0.02:1.94	3181500	995700	1.00:0.31	87.36	4	A0A0F6AWC9|A0A0F6AWC9_SALT1
VVNDNTPQAAKEPDYLDIPAFLR	10.12	3.54	862.779	110.39 - 114.98	3	979270	862.778	114.58	1969900	862.781	113	1838700	862.779	113.5	829310	862.778	110.65	211600	862.778	110.85	221000	862.78	110.77	805100	1.00:0.93:0.42:0.11:0.11:0.41	1546000	412570	1.00:0.27	112.22	5	A0A0F6AWS5|A0A0F6AWS5_SALT1
VVADIAGVPAQINIAEVR	10.11	0.62	918.024	106.26 - 110.48	2	4502600	918.022	109.95	6277900	918.024	109.17	4641900	918.025	109.35	606760	918.024	106.49	4718100	918.023	106.63	5096400	918.024	106.51	5674400	1.00:0.74:0.10:0.75:0.81:0.90	3842200	5163000	1.00:1.34	108.02	6	A0A0F6B7N0|A0A0F6B7N0_SALT1
LFDDAGLILVDFK	10.1	1.62	733.4	126.45 - 130.94	2	303080	733.399	130.56	512320	733.402	130.13	301140	733.4	130	396050	733.4	126.7	31753	733.401	126.92	49271	733.401	126.75	527980	1.00:0.59:0.77:0.06:0.10:1.03	403170	203000	1.00:0.50	128.51	4	A0A0F6B4P1|A0A0F6B4P1_SALT1
FC(+57.02)NSEFGDLK	10.08	5	608.769	76.87 - 81.55	2	196940	608.768	81.3	279240	608.77	78.53	314620	608.769	79.48	383340	608.769	77.11	54114	608.768	77.14	14284	608.769	77.17	136060	1.00:1.13:1.37:0.19:0.05:0.49	325730	68152	1.00:0.21	78.46	4	A0A0F6B001|A0A0F6B001_SALT1	Carbamidomethylation
NVEVFDTGGRGATTTFAER	10.07	0.69	676.665	79.55 - 85.97	3	330670	676.666	85.93	6375.2	676.665	81.14	59863	676.665	82.06	789700	676.664	79.82	198580	676.664	79.91	83708	676.664	79.84	845770	1.00:9.39:64.00:31.15:13.13:64.00	285310	376020	1.00:1.32	81.45	4	A0A0F6B4J3|A0A0F6B4J3_SALT1
IDLTIVGPEAPLVIGVVDAFR	10.07	4.87	1097.63	147.53 - 149.61	2	26035	1097.63	149.19	33778	1097.63	149.42	64151	1097.63	149.06	28302	1097.63	147.62	6843.4	1097.63	147.75	12790	1097.63	147.69	10344	1.00:1.90:0.84:0.20:0.38:0.31	42077	9992.4	1.00:0.24	148.46	3	A0A0F6BA09|A0A0F6BA09_SALT1
LDQMEQEGTVLEALR	10.07	2.66	866.436	101.56 - 105.74	2	148350	866.434	105.49	315280	866.437	104.2	289340	866.436	104.52	26735	866.436	101.77	101030	866.435	101.94	100100	866.438	101.88	57640	1.00:0.92:0.08:0.32:0.32:0.18	210450	86254	1.00:0.41	103.3	3	A0A0F6B5M2|A0A0F6B5M2_SALT1
ATLGEVGNAEHMLR	10.06	5.94	749.379	76.15 - 80.68	2	552200	749.377	80.35	1741000	749.379	77.8	1002900	749.379	78.82	114340	749.378	76.49	134130	749.381	76.58	174060	749.38	76.6	146760	1.00:0.58:0.07:0.08:0.10:0.08	952740	151650	1.00:0.16	77.77	4	A0A0F6B7N3|A0A0F6B7N3_SALT1
TGC(+57.02)DMLPETVGR	10.05	2.06	668.304	62.94 - 78.92	2	464390	668.301	62.98	13050	668.306	77.84	719690	668.305	78.67	140920	668.304	76.39	439160	668.304	76.51	202420	668.305	76.45	1271100	1.00:55.15:10.80:33.65:15.51:64.00	291220	637570	1.00:2.19	74.8	2	A0A0F6B4P3|A0A0F6B4P3_SALT1	Carbamidomethylation
SYGSGYVVTVDLTPLQK	10.05	10.27	913.981	104.63 - 108.83	2	528130	913.981	108.47	1401400	913.985	107.43	914890	913.981	107.62	672110	913.981	104.91	53405	913.98	105.08	61489	913.979	104.94	65537	1.00:0.65:0.48:0.04:0.04:0.05	996130	60143	1.00:0.06	106.41	6	A0A0F6B5V1|A0A0F6B5V1_SALT1
TATAQQLEFLK	10.05	1.31	625.344	84.42 - 89.07	2	872870	625.342	88.53	1204800	625.344	86.15	1294000	625.344	87.2	839630	625.344	84.66	235820	625.344	84.82	78691	625.344	84.68	1584300	1.00:1.07:0.70:0.20:0.07:1.32	1112800	632940	1.00:0.57	86	2	A0A0F6AXW3|A0A0F6AXW3_SALT1
VQDQNQIPELNVYQC(+57.02)GTYQMHSLSEAQDIAR	10.03	1.44	1212.57	104.01 - 108.51	3	2920200	1212.57	107.95	5113900	1212.57	106.91	4519200	1212.57	107.01	1851700	1212.57	104.24	1818400	1212.57	104.5	2287300	1212.57	104.36	1930600	1.00:0.88:0.36:0.36:0.45:0.38	3828300	2012100	1.00:0.53	105.83	6	A0A0F6B5M7|A0A0F6B5M7_SALT1	Carbamidomethylation
GAQSLSADNMNNAAGILQYC(+57.02)AK	10.02	0.52	766.357	96.44 - 102.37	3	166920	766.351	102.27	19674	766.358	98.96	196860	766.359	99.22	220670	766.358	96.61	189010	766.359	96.68	86576	766.356	96.61	288750	1.00:10.01:11.22:9.61:4.40:14.68	145730	188110	1.00:1.29	98.39	3	A0A0F6BB85|A0A0F6BB85_SALT1	Carbamidomethylation
IAIVNMGNLFQQVAQK	9.99	0.13	887.488	115.60 - 120.07	2	6331500	887.487	119.56	6683100	887.489	118.5	8911300	887.49	118.9	4115600	887.488	115.86	5096200	887.488	116.03	5861400	887.488	115.93	7321500	1.00:1.33:0.62:0.76:0.88:1.10	6570000	6093000	1.00:0.93	117.46	5	A0A0F6AX29|A0A0F6AX29_SALT1
QAAEDADVSVENIAR	9.99	0.45	794.385	74.99 - 79.53	2	940870	794.384	79.14	1100700	794.385	76.85	913450	794.384	77.44	1150600	794.385	75.23	816810	794.385	75.3	725850	794.384	75.25	937860	1.00:0.83:1.05:0.74:0.66:0.85	1054900	826840	1.00:0.78	76.54	6	A0A0F6BAI0|A0A0F6BAI0_SALT1
TDPTSAFGGIIAFNR	9.97	0.43	783.899	111.88 - 116.00	2	59489	783.899	115.79	118290	783.899	114.72	67538	783.898	114.74	13577	783.901	112.04	25196	783.899	112.17	29793	783.901	112.12	102530	1.00:0.57:0.11:0.21:0.25:0.87	66470	52508	1.00:0.79	113.6	2	A0A0F6BA10|A0A0F6BA10_SALT1
NQQAGGIYLFESEETAQAYIKK	9.97	2.81	830.084	100.29 - 105.12	3	1093500	830.082	104.78	2237200	830.085	102.84	1804800	830.084	103.45	1041700	830.083	100.58	430280	830.084	100.85	442550	830.084	100.74	604350	1.00:0.81:0.47:0.19:0.20:0.27	1694600	492400	1.00:0.29	102.2	4	A0A0F6B7Q8|A0A0F6B7Q8_SALT1
VIVEGINLVK	9.96	4.48	542.343	89.65 - 94.30	2	15829000	542.342	93.56	28644000	542.345	91.8	35461000	542.343	92.57	17262000	542.343	89.92	300840	542.342	90.04	129010	542.343	89.92	13175000	1.00:1.24:0.60:0.02:0.02:0.46	27122000	4534800	1.00:0.17	91.3	4	A0A0F6B7M5|A0A0F6B7M5_SALT1
ALTEANGDIELAIENMR	9.95	1.04	930.462	109.44 - 113.88	2	378670	930.46	113.52	606870	930.462	112.36	642260	930.462	112.46	164900	930.462	109.71	267840	930.461	109.83	345180	930.462	109.8	244990	1.00:1.06:0.27:0.44:0.57:0.40	471340	286000	1.00:0.61	111.28	5	A0A0F6AX21|A0A0F6AX21_SALT1
ITVLPQEVDALAK	9.95	2.14	698.906	97.17 - 101.42	2	1125700	698.906	100.96	1765300	698.907	99.67	1840100	698.906	100.22	1198500	698.906	97.43	390630	698.905	97.55	177090	698.907	97.42	1382700	1.00:1.04:0.68:0.22:0.10:0.78	1601300	650140	1.00:0.41	98.88	6	A0A0F6AWM7|A0A0F6AWM7_SALT1
GEPVTGQVDR	9.93	1.28	529.267	35.67 - 46.53	2	166480	529.266	38.53	445490	529.267	46.53	2323.5	529.267	36.89	194380	529.267	35.98	68307	529.268	35.97	128970	529.268	35.93	159420	1.00:0.02:0.44:0.15:0.29:0.36	214060	118900	1.00:0.56	38.31	3	A0A0F6AZW3|A0A0F6AZW3_SALT1
MKDDAIIILDPVNQDVITDGLNNGVK	9.92	0.31	937.49	100.74 - 117.13	3	94796	937.491	117.01	60549	937.493	116.44	147730	937.482	100.9	96322	937.489	113.72	87479	937.49	113.94	95624	937.494	113.78	81079	1.00:2.44:1.59:1.44:1.58:1.34	101530	88061	1.00:0.87	112.63	3	A0A0F6B801|A0A0F6B801_SALT1
ETQPIDRETLLLEANK	9.9	8.42	624.003	82.19 - 86.27	3	2822000	624.002	85.81	5501500	624.005	83.8	4125000	624.003	84.64	5904800	624.001	82.39	52067	624.003	82.47	3587	624.002	82.42	1344800	1.00:0.75:1.07:0.02:0.02:0.24	5177100	466830	1.00:0.09	83.59	4	A0A0F6B207|A0A0F6B207_SALT1
SGEGLYFIDKELSTLDTQN	9.89	2	1065.52	120.67 - 124.74	2	179680	1065.51	124.6	149200	1065.52	124.14	134080	1065.52	124.05	52224	1065.51	120.92	221120	1065.51	121.13	273130	1065.52	121.02	248330	1.00:0.90:0.35:1.48:1.83:1.66	111840	247520	1.00:2.21	122.65	2	A0A0F6B2S0|A0A0F6B2S0_SALT1
ELYLWPINADQQGTPK	9.89	0.36	936.981	110.41 - 114.44	2	73799	936.98	114.35	65591	936.982	113.03	15641	936.984	113.26	122140	936.979	110.51	68037	936.982	110.69	90776	936.981	110.61	80611	1.00:0.24:1.86:1.04:1.38:1.23	67791	79808	1.00:1.18	112.08	4	A0A0F6B5S8|A0A0F6B5S8_SALT1
IDAALAQVDTLR	9.88	17.99	643.36	87.59 - 92.24	2	44452000	643.359	91.46	128550000	643.361	89.81	106210000	643.36	90.29	28678000	643.36	87.9	413110	643.36	88	211930	643.36	87.87	2641300	1.00:0.83:0.22:0.02:0.02:0.02	87814000	1088800	1.00:0.02	89.22	6	A0A0F6B2U2|A0A0F6B2U2_SALT1
DAGYTAVISHR	9.88	1.1	595.303	55.20 - 61.40	2	4746700	595.302	60.97	7707300	595.304	56.39	5419700	595.303	58.27	4455200	595.302	55.65	3326200	595.303	55.72	3408500	595.302	55.79	4163400	1.00:0.70:0.58:0.43:0.44:0.54	5860800	3632700	1.00:0.62	57.13	6	A0A0F6B623|A0A0F6B623_SALT1
SAIGLGLLLSEGIGDTLR	9.86	2.23	893.011	130.89 - 135.55	2	68552	893.009	134.91	145770	893.014	134.82	118400	893.011	135.16	36391	893.01	131.11	29699	893.01	131.32	56590	893.011	131.23	24470	1.00:0.81:0.25:0.20:0.39:0.17	100180	36920	1.00:0.37	133.09	4	A0A0F6B4T4|A0A0F6B4T4_SALT1
VGTVTPNVAEAVK	9.85	0.31	642.862	69.04 - 74.36	2	39114000	642.86	73.6	36171000	642.863	70.79	45842000	642.862	72.07	25675000	642.861	69.36	39895000	642.862	69.4	30295000	642.862	69.41	56805000	1.00:1.27:0.71:1.10:0.84:1.57	35896000	42332000	1.00:1.18	70.77	6	A0A0F6B9Y1|A0A0F6B9Y1_SALT1
AGIYTSVQDSGR	9.85	0.04	627.311	54.03 - 59.71	2	77285	627.309	59.4	77495	627.312	55.07	87928	627.311	56.73	68994	627.311	54.22	76299	627.311	54.33	90254	627.31	54.39	62740	1.00:1.13:0.89:0.98:1.16:0.81	78139	76431	1.00:0.98	55.69	3	A0A0F6AYL3|A0A0F6AYL3_SALT1
AQIEALESDVSTVVK	9.83	1.91	794.926	96.91 - 101.28	2	437950	794.925	100.91	789300	794.928	99.46	632510	794.925	99.92	420960	794.925	97.09	311650	794.925	97.21	214570	794.926	97.17	258720	1.00:0.80:0.53:0.39:0.27:0.33	614260	261650	1.00:0.43	98.63	6	A0A0F6B088|A0A0F6B088_SALT1
AFNEMQPIVDR	9.83	1.24	660.324	81.76 - 86.71	2	7731300	660.322	85.79	10457000	660.326	83.53	9437900	660.324	84.41	9672300	660.325	82.04	5008900	660.325	82.1	2793400	660.325	82.09	9018800	1.00:0.90:0.92:0.48:0.27:0.86	9855700	5607000	1.00:0.57	83.33	6	A0A0F6AWG8|A0A0F6AWG8_SALT1
QLAQQLNMEFYDSDQEIEK	9.82	0.19	777.026	81.87 - 105.99	3	825390	777.025	105.79	1015000	777.028	104.55	1132900	777.023	82.01	211150	777.027	102.05	499270	777.027	102.07	418600	777.027	102.08	1675400	1.00:1.12:0.21:0.49:0.41:1.65	786350	864430	1.00:1.10	99.76	5	A0A0F6B7U1|A0A0F6B7U1_SALT1
NYLGIDGIPEFAR	9.8	5.17	732.879	109.84 - 114.00	2	163060	732.877	113.74	307660	732.88	112.52	278590	732.88	112.77	242800	732.879	109.86	5628.8	732.876	110.16	3635.7	732.879	110.06	140020	1.00:0.91:0.79:0.02:0.02:0.46	276350	49762	1.00:0.18	111.52	4	A0A0F6AZE8|A0A0F6AZE8_SALT1
AGNNAMDATVLEITK	9.8	0.13	774.391	92.24 - 96.51	2	214150	774.39	96.33	275030	774.392	94.57	302780	774.392	95.09	85738	774.391	92.53	170490	774.39	92.57	169760	774.392	92.53	281100	1.00:1.10:0.31:0.62:0.62:1.02	221190	207120	1.00:0.94	93.94	2	A0A0F6B2F7|A0A0F6B2F7_SALT1
VFVINPGTPNAEC(+57.02)GVSYC(+57.02)PPDAVEATDTALK	9.77	0.97	1098.19	108.98 - 113.03	3	2928500	1098.19	112.63	2107400	1098.19	112.2	2475000	1098.19	112.04	2400800	1098.19	109.33	3221400	1098.19	109.48	3771100	1098.19	109.39	3595500	1.00:1.17:1.14:1.53:1.79:1.71	2327700	3529300	1.00:1.52	110.85	6	A0A0F6B7X0|A0A0F6B7X0_SALT1	Carbamidomethylation
IVQSPDAIPADSEAGR	9.77	2.96	813.412	65.99 - 71.74	2	104280	813.409	71.35	312990	813.414	67.98	133520	813.413	69.22	20722	813.411	66.31	60717	813.412	66.33	55195	813.412	66.35	42505	1.00:0.43:0.07:0.19:0.18:0.14	155740	52806	1.00:0.34	67.92	3	A0A0F6B176|A0A0F6B176_SALT1
MPSAVGYQPTLAEEMGVLQER	9.77	4.26	769.378	111.50 - 115.72	3	2503700	769.375	115.33	3126400	769.381	114.38	4326100	769.378	114.6	4466200	769.377	111.8	452330	769.377	111.95	554250	769.377	111.86	2097000	1.00:1.38:1.43:0.14:0.18:0.67	3972900	1034500	1.00:0.26	113.32	6	A0A0F6B935|A0A0F6B935_SALT1
FTAEGVQEIDYK	9.77	0.69	700.341	79.49 - 83.81	2	909460	700.339	83.47	1615800	700.341	81.38	899510	700.341	81.96	595960	700.34	79.75	930060	700.341	79.89	679060	700.341	79.8	736360	1.00:0.56:0.37:0.58:0.42:0.46	1037100	781830	1.00:0.75	81.04	6	A0A0F6BAR0|A0A0F6BAR0_SALT1
KELTGVAGC(+57.02)DVAIAPPEMYIDLAK	9.76	2.82	854.438	108.54 - 112.40	3	192900	854.438	112.19	287010	854.441	111.22	413000	854.441	111.6	135610	854.438	108.72	66508	854.436	109.11	34718	854.437	108.81	220540	1.00:1.44:0.47:0.23:0.12:0.77	278540	107260	1.00:0.39	110.28	3	A0A0F6B9R1|A0A0F6B9R1_SALT1	Carbamidomethylation
VAFAGYATPATGVVPPSIAYAQSYQPWPYDPAK	9.76	1.38	1161.91	123.58 - 127.55	3	311680	1161.91	127.26	246690	1161.92	123.7	145400	1161.91	127.02	295450	1161.91	123.9	334160	1161.91	123.98	467460	1161.91	123.9	380900	1.00:0.59:1.20:1.35:1.89:1.54	229180	394170	1.00:1.72	124.96	5	A0A0F6AZ15|A0A0F6AZ15_SALT1
VYAGNEHNHAAQQPQVLDI	9.76	3.13	1052.51	74.70 - 79.12	2	671380	1052.51	78.65	1635500	1052.52	76.11	937480	1052.51	77.35	435060	1052.51	74.98	316080	1052.51	75.24	337710	1052.51	75.18	366420	1.00:0.57:0.27:0.19:0.21:0.22	1002700	340070	1.00:0.34	76.25	6	A0A0F6B7D6|A0A0F6B7D6_SALT1
VDGVFTADPAKDPSATMYDQLTYSEVLDK	9.76	1.81	1059.5	111.36 - 115.41	3	322360	1059.5	115.18	329820	1059.51	114.46	198920	1059.51	114.36	105900	1059.5	111.87	280820	1059.5	111.97	547010	1059.5	111.93	471710	1.00:0.60:0.32:0.85:1.66:1.43	211550	433180	1.00:2.05	113.3	3	A0A0F6AX22|A0A0F6AX22_SALT1
QATFEEMIAR	9.74	3.17	598.293	86.56 - 91.78	2	11460000	598.293	90.95	15110000	598.294	88.45	26845000	598.294	89.36	9241600	598.293	86.85	940530	598.293	87.01	446640	598.294	86.94	16176000	1.00:1.78:0.61:0.06:0.03:1.07	17066000	5854300	1.00:0.34	88.26	6	A0A0F6B7D6|A0A0F6B7D6_SALT1
ELTPAAVTGTLTTPVGR	9.73	2.63	842.468	95.91 - 100.20	2	839220	842.467	99.8	686870	842.47	98.57	583880	842.469	98.89	165560	842.468	96.24	1238600	842.468	96.36	1192800	842.469	96.25	1167700	1.00:0.85:0.24:1.80:1.74:1.70	478770	1199700	1.00:2.51	97.69	6	A0A0F6B801|A0A0F6B801_SALT1
TTDVTGTIELPEGVEMVMPGDNIK	9.73	4.23	1273.62	118.00 - 122.45	2	6666500	1273.62	121.78	12031000	1273.62	121.25	13625000	1273.62	121.02	6080300	1273.62	118.19	2269100	1273.62	118.37	3348600	1273.62	118.27	2645200	1.00:1.13:0.51:0.19:0.28:0.22	10579000	2754300	1.00:0.26	119.81	6	A0A0F6B9X6|A0A0F6B9X6_SALT1
LAVGDPQHVPAGIYAK	9.73	3.47	818.447	75.72 - 79.65	2	219210	818.445	79.46	192320	818.449	77.13	97574	818.445	78.13	26209	818.446	75.91	328320	818.447	76.06	302220	818.447	75.98	368590	1.00:0.51:0.14:1.71:1.57:1.92	105370	333040	1.00:3.16	77.11	6	A0A0F6AYT2|A0A0F6AYT2_SALT1
KDIQLGEDFINK	9.73	6.48	710.378	78.47 - 83.09	2	3717900	710.377	82.54	9834700	710.379	80.06	6281200	710.378	81.05	3150100	710.378	78.74	965050	710.379	78.91	790760	710.379	78.78	1285600	1.00:0.64:0.32:0.10:0.08:0.13	6422000	1013800	1.00:0.16	80.01	6	A0A0F6B7F0|A0A0F6B7F0_SALT1
VLYTPEIAENPQMLSLLTPFQNK	9.71	8.63	882.8	130.20 - 134.85	3	278180	882.798	134.24	466240	882.803	134.26	801720	882.8	134.25	305740	882.801	130.45	37962	882.799	130.58	34734	882.801	130.41	22703	1.00:1.72:0.66:0.08:0.07:0.05	524560	31800	1.00:0.06	132.36	4	A0A0F6AXX7|A0A0F6AXX7_SALT1
LAFDEFDELAGDRAYADDK	9.71	3.53	720.996	104.03 - 108.32	3	843970	720.995	108.04	1481400	720.998	106.54	1088800	720.995	106.85	1486700	720.996	104.26	27793	720.994	104.38	13995	720.996	104.31	965040	1.00:0.73:1.00:0.02:0.02:0.65	1352300	335610	1.00:0.25	105.73	4	A0A0F6AX36|A0A0F6AX36_SALT1
LSDYGVQLR	9.7	1.69	525.783	73.98 - 79.35	2	13860000	525.782	78.51	19031000	525.784	75.76	27885000	525.783	76.67	10104000	525.783	74.27	2143800	525.783	74.41	554380	525.783	74.41	23444000	1.00:1.47:0.53:0.11:0.03:1.23	19007000	8714000	1.00:0.46	75.67	6	A0A0F6B7L2|A0A0F6B7L2_SALT1
ITDEQLDQAIANIAK	9.69	1.35	821.937	108.70 - 113.23	2	832200	821.937	112.8	1301600	821.939	111.65	1177400	821.937	111.81	838230	821.936	109.04	405650	821.937	109.18	431360	821.937	109.14	838920	1.00:0.90:0.64:0.31:0.33:0.64	1105800	558650	1.00:0.51	110.6	6	A0A0F6AWM7|A0A0F6AWM7_SALT1
YLNFDQLSQYTEK	9.68	4.2	824.897	102.50 - 106.85	2	422400	824.896	106.6	961880	824.898	105.13	572170	824.899	105.48	611140	824.898	102.71	109440	824.896	102.86	157400	824.897	102.81	122390	1.00:0.59:0.64:0.11:0.16:0.13	715060	129740	1.00:0.18	104.26	5	A0A0F6AWV4|A0A0F6AWV4_SALT1
YLAENISSL	9.68	15.48	505.264	99.71 - 104.75	2	6592400	505.263	103.92	11835000	505.265	102.48	14184000	505.265	102.68	12938000	505.264	99.87	9616.3	505.264	99.97	2336.1	505.264	100.01	585870	1.00:1.20:1.09:0.02:0.02:0.05	12985000	199270	1.00:0.02	101.49	4	A0A0F6AXM4|A0A0F6AXM4_SALT1
AALIDC(+57.02)LAPDR	9.66	0.04	607.814	87.08 - 91.39	2	376100	607.813	91.09	638450	607.815	89.18	409940	607.815	89.84	95276	607.815	87.4	62249	607.814	87.52	25726	607.815	87.41	1025000	1.00:0.64:0.15:0.10:0.04:1.61	381220	370990	1.00:0.97	88.74	5	A0A0F6AZN3|A0A0F6AZN3_SALT1	Carbamidomethylation
YQGEYVAGLAVK	9.65	2.66	649.344	79.70 - 83.89	2	1151300	649.343	83.58	1493100	649.344	81.44	1539100	649.343	82.27	2332900	649.343	79.95	605810	649.344	80.09	239680	649.343	80.01	697250	1.00:1.03:1.56:0.41:0.16:0.47	1788400	514250	1.00:0.29	81.22	6	A0A0F6AZU0|A0A0F6AZU0_SALT1
WKEGEATLAPSLDLVGKI	9.65	2.24	964.03	105.95 - 110.05	2	293380	964.029	109.72	754610	964.031	108.46	392360	964.032	109.11	169810	964.029	106.21	155430	964.03	106.52	159180	964.03	106.32	128890	1.00:0.52:0.23:0.21:0.21:0.17	438930	147830	1.00:0.34	107.73	4	A0A0F6AY97|A0A0F6AY97_SALT1
SGLNVENYENFIQTDAAINR	9.65	3.47	756.702	108.60 - 112.77	3	636870	756.701	112.45	1436700	756.703	111.53	1317200	756.703	111.6	400050	756.7	108.76	24252	756.7	109.08	23861	756.702	108.85	619090	1.00:0.92:0.28:0.02:0.02:0.43	1051300	222400	1.00:0.21	110.38	4	A0A0F6AX13|A0A0F6AX13_SALT1
NIPVELNVLQNDDEATPTR	9.63	0.08	1069.54	100.69 - 104.94	2	616140	1069.54	104.71	718030	1069.54	103.66	716730	1069.54	103.82	373650	1069.54	101.14	655650	1069.54	101.23	770160	1069.54	101.13	462610	1.00:1.00:0.52:0.91:1.07:0.64	602800	629470	1.00:1.04	102.62	6	A0A0F6AZZ8|A0A0F6AZZ8_SALT1
EAVEATGATASVIYVPAPFC(+57.02)K	9.63	8.81	727.702	106.86 - 111.50	3	1723200	727.701	110.99	3537800	727.703	110.05	2056900	727.703	110.19	4142800	727.701	107.4	73379	727.701	107.55	37068	727.703	107.41	491460	1.00:0.58:1.17:0.02:0.02:0.14	3245800	200640	1.00:0.06	108.93	4	A0A0F6AYN9|A0A0F6AYN9_SALT1	Carbamidomethylation
DTVGFQPNLR	9.59	2.62	573.799	79.02 - 83.54	2	418770	573.798	83.16	869570	573.8	80.87	695260	573.8	81.42	278180	573.799	79.22	41450	573.799	79.27	12823	573.8	79.22	615310	1.00:0.80:0.32:0.05:0.02:0.71	614340	223200	1.00:0.36	80.53	5	A0A0F6B638|A0A0F6B638_SALT1
ILDAVNFPEDR	9.59	4.42	644.831	85.56 - 94.19	2	427600	644.831	93.75	770670	644.832	91.84	876590	644.832	92.45	476670	644.83	90.03	26936	644.832	85.7	7999	644.83	90.06	406740	1.00:1.14:0.62:0.03:0.02:0.53	707970	147230	1.00:0.21	90.64	3	A0A0F6AZW4|A0A0F6AZW4_SALT1
STPDFSTAENNQELATEVNC(+57.02)LK	9.58	1.05	823.38	97.70 - 102.27	3	2289700	823.379	101.74	2720500	823.381	100.62	3424200	823.38	100.69	2250700	823.38	98.1	1534800	823.38	98.19	1216600	823.38	98.16	2591500	1.00:1.26:0.83:0.56:0.45:0.95	2798500	1781000	1.00:0.64	99.58	6	A0A0F6B2T1|A0A0F6B2T1_SALT1	Carbamidomethylation
NALPEGYAPAQVAER	9.58	1.23	793.403	77.66 - 81.78	2	753680	793.402	81.46	649460	793.404	79.38	767390	793.404	80.15	233920	793.403	77.93	913840	793.402	78.19	929060	793.404	77.96	1028400	1.00:1.18:0.36:1.41:1.43:1.58	550260	957100	1.00:1.74	79.18	6	A0A0F6B491|A0A0F6B491_SALT1
VPTPNVSVVDLTVR	9.58	0.58	748.428	98.11 - 102.46	2	4042800	748.426	101.9	5816200	748.429	100.65	4265500	748.428	101.15	390950	748.428	98.4	4133500	748.428	98.49	3208100	748.428	98.39	6442900	1.00:0.73:0.07:0.71:0.55:1.11	3490900	4594800	1.00:1.32	99.83	6	A0A0F6B0L7|A0A0F6B0L7_SALT1
IQGIGAGFIPGNLDLK	9.57	1.47	806.957	111.30 - 115.67	2	5265900	806.956	115.23	4679800	806.959	114.19	4623100	806.958	114.48	1832200	806.956	111.55	4357100	806.957	111.71	4721900	806.957	111.61	11381000	1.00:0.99:0.39:0.93:1.01:2.43	3711700	6820100	1.00:1.84	113.13	6	A0A0F6B4H6|A0A0F6B4H6_SALT1
GLMLNVTDPASIESVLENIR	9.57	3.22	1086.07	136.37 - 141.76	2	305770	1086.07	140.54	779090	1086.08	140.98	601170	1086.08	140.8	42127	1086.07	136.68	122170	1086.07	136.8	187190	1086.07	136.77	102850	1.00:0.77:0.05:0.16:0.24:0.13	474130	137400	1.00:0.29	138.76	6	A0A0F6B031|A0A0F6B031_SALT1
EQGLTPVLC(+57.02)IGETEAENEAGKTEEVC(+57.02)AR	9.57	1.61	1030.82	99.20 - 103.67	3	1369000	1030.81	103.35	1208600	1030.82	101.87	4216900	1030.82	102.08	89517	1030.82	99.42	859740	1030.82	99.53	861480	1030.82	99.51	977610	1.00:3.49:0.07:0.71:0.71:0.81	1838400	899610	1.00:0.49	100.96	4	A0A0F6B9R1|A0A0F6B9R1_SALT1	Carbamidomethylation
LYELC(+57.02)EIAREELTEGGYNIGR	9.54	8.21	829.073	112.70 - 116.87	3	1394500	829.072	116.53	3259700	829.075	115.43	2310900	829.074	115.66	2271100	829.072	112.95	70383	829.072	113.17	74272	829.074	113.06	380760	1.00:0.71:0.70:0.02:0.02:0.12	2613900	175140	1.00:0.07	114.47	3	A0A0F6BBB4|A0A0F6BBB4_SALT1	Carbamidomethylation
LMDDTIAQAQTSGEAEKWFDK	9.53	7.33	795.374	97.33 - 102.09	3	8979200	795.373	101.42	16497000	795.376	99.81	16433000	795.374	100.15	16764000	795.374	97.62	834770	795.373	97.72	528100	795.375	97.67	2817600	1.00:1.00:1.02:0.05:0.03:0.17	16565000	1393500	1.00:0.08	99.07	5	A0A0F6AYG2|A0A0F6AYG2_SALT1
FILLDEPFAGVDPISVIDIK	9.52	1.02	1101.11	142.80 - 146.99	2	58658	1101.11	146.54	97345	1101.12	146.71	86425	1101.11	146.37	37953	1101.11	143.03	44512	1101.11	143.14	54423	1101.11	143.11	31288	1.00:0.89:0.39:0.46:0.56:0.32	73908	43408	1.00:0.59	144.81	6	A0A0F6B7A6|A0A0F6B7A6_SALT1
YVGFDVDLWDAIAK	9.5	4.1	806.407	129.33 - 134.13	2	487560	806.405	133.55	925910	806.409	133.18	655020	806.408	133.04	896300	806.407	129.56	87303	806.405	129.72	70134	806.407	129.63	290700	1.00:0.71:0.97:0.09:0.08:0.31	825740	149380	1.00:0.18	131.45	4	A0A0F6AYY7|A0A0F6AYY7_SALT1
LLILGSGPAGYTAAVYAAR	9.49	0.91	932.521	109.89 - 114.16	2	943400	932.519	113.67	1415700	932.524	112.65	1402700	932.523	113.12	679020	932.52	110.13	678850	932.52	110.37	736200	932.52	110.25	747980	1.00:0.99:0.48:0.48:0.52:0.53	1165800	721010	1.00:0.62	111.7	6	A0A0F6AZA0|A0A0F6AZA0_SALT1
QYAPMSVAQQSLVLFAAER	9.48	3.39	1055.04	119.89 - 124.41	2	1732400	1055.04	123.93	3483600	1055.05	122.91	3427600	1055.05	123.35	1446800	1055.04	120.16	578970	1055.04	120.34	790210	1055.04	120.2	667100	1.00:0.98:0.42:0.17:0.23:0.19	2786000	678760	1.00:0.24	121.81	6	A0A0F6B937|A0A0F6B937_SALT1
GAPQNAIIGGASLWVMQGK	9.48	1.27	949.502	111.42 - 115.46	2	82931	949.501	115.37	65434	949.501	114.17	56967	949.501	114.57	51358	949.5	111.61	72692	949.502	111.81	134130	949.504	111.7	117010	1.00:0.87:0.78:1.11:2.05:1.79	57920	107940	1.00:1.86	113.21	4	A0A0F6B823|A0A0F6B823_SALT1
NLTSQMVEYGQVK	9.48	2.34	748.875	82.55 - 87.16	2	1666000	748.874	86.61	2343100	748.876	84.51	2738100	748.876	85.33	2305900	748.876	82.8	821480	748.875	82.97	656160	748.875	82.95	1131200	1.00:1.17:0.98:0.35:0.28:0.48	2462300	869620	1.00:0.35	84.19	6	A0A0F6AX13|A0A0F6AX13_SALT1
FTAQGEDAEQALK	9.46	0.24	704.341	62.65 - 69.43	2	140390	704.338	69.03	180270	704.343	64.74	171430	704.342	66.23	96348	704.341	62.96	134630	704.343	63.12	134110	704.341	63.14	125580	1.00:0.95:0.53:0.75:0.74:0.70	149350	131440	1.00:0.88	64.87	2	A0A0F6B3S6|A0A0F6B3S6_SALT1
IDAIISSLSITDK	9.46	4.97	688.389	101.54 - 105.95	2	989640	688.387	105.46	1881500	688.39	104.16	1084800	688.389	104.42	2268100	688.389	101.73	59988	688.388	101.94	39743	688.389	101.77	603720	1.00:0.58:1.21:0.03:0.02:0.32	1744800	234480	1.00:0.13	103.25	5	A0A0F6B499|A0A0F6B499_SALT1
LTAEEADKIK	9.45	1.4	559.309	37.67 - 41.55	2	407330	559.309	40.86	819420	559.312	37.88	401370	559.309	39.21	426290	559.309	38.01	251310	559.309	37.98	267930	559.309	37.93	277660	1.00:0.49:0.52:0.31:0.33:0.34	549030	265630	1.00:0.48	38.65	3	A0A0F6AY64|A0A0F6AY64_SALT1
LTVLDSLSK	9.43	10.27	488.291	85.44 - 90.42	2	8088500	488.29	89.53	15247000	488.291	87.23	18868000	488.291	88.13	12655000	488.29	85.72	31972	488.29	85.81	7180.6	488.291	85.72	1722200	1.00:1.24:0.83:0.02:0.02:0.11	15590000	587110	1.00:0.04	87.02	4	A0A0F6B6G9|A0A0F6B6G9_SALT1
VGTINVSQSGGQISSPSDLREK	9.42	1.3	753.725	72.64 - 76.88	3	2189800	753.724	76.53	1292400	753.726	74.32	1351500	753.726	75.1	1845300	753.724	72.93	2885300	753.724	73.05	2492500	753.725	72.98	3271700	1.00:1.05:1.43:2.23:1.93:2.53	1496400	2883200	1.00:1.93	74.15	6	A0A0F6AWL4|A0A0F6AWL4_SALT1
FLAIADELFGADWADSR	9.42	2.71	948.961	133.33 - 138.19	2	321050	948.959	137.61	598510	948.965	137.54	565640	948.96	137.28	324800	948.961	133.6	128830	948.96	133.78	160600	948.961	133.67	147910	1.00:0.95:0.54:0.22:0.27:0.25	496320	145780	1.00:0.29	135.58	6	A0A0F6BBB2|A0A0F6BBB2_SALT1
EFADNLDSDFK	9.41	1.05	650.789	87.92 - 92.71	2	1889900	650.788	92.21	3327700	650.79	90.16	2809300	650.789	90.56	1093800	650.788	88.22	432450	650.789	88.31	229930	650.789	88.22	3445900	1.00:0.84:0.33:0.13:0.07:1.04	2410300	1369400	1.00:0.57	89.62	5	A0A0F6B7N0|A0A0F6B7N0_SALT1
YLTEQGFQVR	9.4	3.43	620.82	77.52 - 82.12	2	2299100	620.819	81.73	3793700	620.821	79.23	3872400	620.821	80.12	3704100	620.82	77.77	568420	620.82	77.88	223220	620.821	77.88	1632900	1.00:1.02:0.98:0.15:0.06:0.43	3790000	808180	1.00:0.21	79.1	6	A0A0F6B7V9|A0A0F6B7V9_SALT1
DGYADGWAQAGTAR	9.39	1.17	719.822	78.49 - 83.63	2	18556000	719.819	82.86	28560000	719.823	80.58	29755000	719.822	80.8	14185000	719.822	78.84	11230000	719.822	78.93	9298000	719.822	78.92	18311000	1.00:1.04:0.50:0.39:0.33:0.64	24166000	12946000	1.00:0.54	80.15	6	A0A0F6B7M1|A0A0F6B7M1_SALT1
GFLFDLDGTLVDSLPAVER	9.39	1.28	1032.54	134.76 - 140.13	2	122900	1032.54	138.97	145360	1032.54	139.23	255610	1032.54	138.93	87422	1032.54	135.02	77346	1032.54	135.2	100260	1032.54	135.13	71389	1.00:1.76:0.60:0.53:0.69:0.49	162800	83000	1.00:0.51	137.08	6	A0A0F6B475|A0A0F6B475_SALT1
MIQEQTMLNVADNSGAR	9.39	0.91	939.447	85.76 - 89.92	2	3118000	939.444	89.6	4178800	939.448	87.85	5615800	939.446	88.38	1788700	939.448	86.01	2119400	939.448	86.09	2390200	939.448	86.01	2615200	1.00:1.34:0.43:0.51:0.57:0.63	3861100	2374900	1.00:0.62	87.33	6	A0A0F6B7M6|A0A0F6B7M6_SALT1
FTDAQGNQQEGIITSGTFSPTLGYSIALAR	9.38	6.53	1048.53	118.57 - 122.86	3	1586600	1048.53	122.13	2874400	1048.53	121.74	3541800	1048.53	121.61	2257400	1048.53	118.8	241560	1048.53	118.96	399280	1048.53	118.84	205030	1.00:1.23:0.79:0.08:0.14:0.07	2891200	281960	1.00:0.10	120.34	6	A0A0F6B6E9|A0A0F6B6E9_SALT1
LSMAPSYFSSK	9.37	3.37	609.298	83.94 - 88.13	2	236260	609.298	87.95	266240	609.299	85.52	398150	609.297	86.51	485750	609.299	84.06	18702	609.299	84.23	1325.8	609.297	84.11	247390	1.00:1.50:1.82:0.07:0.02:0.93	383380	89140	1.00:0.23	85.4	3	A0A0F6B7U8|A0A0F6B7U8_SALT1
SLDELKDGSQVAVPNDPTNLGR	9.37	1.59	775.729	86.05 - 93.15	3	525720	775.726	89.67	846320	775.729	88.3	667160	775.729	88.6	661100	775.729	93.1	8726.4	775.729	88.56	14240	775.73	86.3	956780	1.00:0.79:0.78:0.02:0.02:1.13	724860	326580	1.00:0.45	89.09	4	A0A0F6AX48|A0A0F6AX48_SALT1
MAFAEQGITELSK	9.37	7.25	712.859	90.64 - 94.74	2	175700	712.856	94.53	302470	712.859	92.7	443040	712.858	93.33	236810	712.857	90.71	20270	712.861	90.9	15864	712.862	90.8	35746	1.00:1.46:0.78:0.07:0.05:0.12	327440	23960	1.00:0.07	92.16	4	A0A0F6AWS5|A0A0F6AWS5_SALT1
MIQEQTMLNVADNSGAR	9.35	2.22	626.634	85.72 - 90.02	3	3815400	626.633	89.63	4556900	626.635	87.85	8582800	626.634	88.38	3982500	626.634	86.01	228730	626.634	86.13	54582	626.635	86.01	5487100	1.00:1.88:0.87:0.05:0.02:1.20	5707400	1923500	1.00:0.34	87.34	5	A0A0F6B7M6|A0A0F6B7M6_SALT1
AAGEPLPAVVPAGPDNPMGLYALYIGR	9.34	0.09	903.808	130.25 - 134.99	3	342690	903.806	134.24	246160	903.809	134.24	462950	903.808	134.18	347870	903.807	130.53	307870	903.808	130.7	419300	903.808	130.58	272020	1.00:1.88:1.41:1.25:1.70:1.11	352320	333060	1.00:0.95	132.41	6	A0A0F6AZ00|A0A0F6AZ00_SALT1
AYEDAETVTGVINGK	9.34	1.02	783.885	81.95 - 98.52	2	1565100	783.881	98.45	5467.4	783.887	83.96	2836500	783.886	84.39	604810	783.886	82.18	1672200	783.885	82.26	1750400	783.886	82.17	2521300	1.00:64.00:24.73:64.00:64.00:64.00	1148900	1981300	1.00:1.72	85.57	5	A0A0F6AZD0|A0A0F6AZD0_SALT1
GGVPGATGC(+57.02)DLIVKPAVKA	9.34	1.37	905.499	78.45 - 82.42	2	1113200	905.497	81.96	1992900	905.5	80.06	1582100	905.499	81.05	900840	905.498	78.72	632870	905.499	78.8	688720	905.5	78.72	881810	1.00:0.79:0.45:0.32:0.35:0.44	1492000	734470	1.00:0.49	79.88	6	A0A0F6B7N6|A0A0F6B7N6_SALT1	Carbamidomethylation
VANDLPFVLFGGMNVLESR	9.33	2.27	1039.54	136.91 - 142.57	2	398000	1039.54	141.35	744390	1039.55	141.36	760320	1039.54	141.37	285250	1039.54	137.25	165920	1039.54	137.4	251210	1039.54	137.33	180900	1.00:1.02:0.38:0.22:0.34:0.24	596660	199350	1.00:0.33	139.34	6	A0A0F6B267|A0A0F6B267_SALT1
ASPVSLGVPSEAAPVGSQQQQVQEQR	9.32	0.81	893.124	85.32 - 88.98	3	730420	893.121	88.8	583730	893.124	87.5	547480	893.124	87.84	585250	893.124	85.57	857880	893.123	85.7	830860	893.124	85.58	977300	1.00:0.94:1.00:1.47:1.42:1.67	572150	888680	1.00:1.55	86.83	6	D0ZSY8|RSEA_SALT1
LVSWYDNETGYSNK	9.3	0.13	838.384	85.14 - 90.06	2	18032000	838.383	89.3	17694000	838.385	87.08	19219000	838.384	87.71	15145000	838.384	85.47	17064000	838.384	85.61	16019000	838.385	85.53	23053000	1.00:1.09:0.86:0.96:0.91:1.30	17353000	18712000	1.00:1.08	86.78	6	A0A0F6B0L7|A0A0F6B0L7_SALT1
NSLLLTDDAR	9.29	0.84	559.297	73.70 - 78.49	2	592650	559.296	78.35	1078800	559.297	75.34	934720	559.296	76.45	121760	559.297	74.12	319680	559.297	74.06	75434	559.297	74.09	1025500	1.00:0.87:0.11:0.30:0.07:0.95	711770	473540	1.00:0.67	75.4	5	A0A0F6B060|A0A0F6B060_SALT1
ADGQQLVNQAMGGILQDSINEMGAK	9.27	0.78	863.42	122.14 - 128.57	3	136410	863.421	126.15	359330	863.423	128.27	20286	863.422	125.57	109180	863.419	122.38	75654	863.418	122.62	76874	863.42	122.42	177130	1.00:0.06:0.30:0.21:0.21:0.49	162930	109890	1.00:0.67	124.57	2	A0A0F6B6L1|A0A0F6B6L1_SALT1
M(+15.99)IIGGFSAYSGVVDWAK	9.27	3.27	908.952	113.45 - 128.82	2	78771	908.951	117.33	63338	908.954	128.79	2455.4	908.95	116.57	35847	908.952	113.64	112250	908.952	113.84	152830	908.952	113.77	105910	1.00:0.04:0.57:1.77:2.41:1.67	33880	123660	1.00:3.65	117.33	4	A0A0F6B4X3|A0A0F6B4X3_SALT1	Oxidation (M)
TLLQYSPSSTNSQPWHFIVASTEEGK	9.27	0.25	969.812	109.44 - 113.43	3	1015500	969.816	109.92	216170	969.813	112.4	2097900	969.812	112.91	929180	969.81	109.82	746830	969.81	110.09	813190	969.812	110.02	1289600	1.00:9.70:4.30:3.45:3.76:5.97	1081100	949880	1.00:0.88	110.86	4	A0A0F6AY64|A0A0F6AY64_SALT1
LFAGNATPELAQR	9.27	0.91	694.371	78.57 - 82.79	2	2147500	694.37	82.47	2759000	694.372	80.35	3110100	694.371	81.22	1969400	694.371	78.84	1572500	694.371	78.93	1161800	694.371	78.9	2312400	1.00:1.13:0.71:0.57:0.42:0.84	2612800	1682200	1.00:0.64	80.12	6	A0A0F6B278|A0A0F6B278_SALT1
ALMEYDESLR	9.26	0.06	613.791	80.75 - 94.79	2	205320	613.792	94.53	38942	613.791	82.61	456510	613.791	83.34	131230	613.79	81.02	93663	613.792	81.08	32299	613.791	81.07	479250	1.00:11.72:3.37:2.41:0.83:12.31	208900	201740	1.00:0.97	83.94	3	A0A0F6B7D5|A0A0F6B7D5_SALT1
AVAAGMNPMDLK	9.25	3.24	609.305	81.47 - 86.29	2	21338000	609.304	85.61	20113000	609.307	83.22	44674000	609.306	84.22	35089000	609.305	81.82	3716000	609.305	81.89	1725300	609.305	81.81	22710000	1.00:2.22:1.74:0.18:0.09:1.13	33292000	9383800	1.00:0.28	83.09	6	A0A0F6BAJ3|A0A0F6BAJ3_SALT1
GANLVNGLLYIELER	9.25	1.86	837.466	119.50 - 123.48	2	92312	837.464	123.27	93625	837.468	122.47	251010	837.464	122.91	38122	837.466	119.72	18956	837.465	119.81	30376	837.466	119.8	121780	1.00:2.68:0.41:0.20:0.32:1.30	127590	57039	1.00:0.45	121.33	3	A0A0F6B8X6|A0A0F6B8X6_SALT1
DATGNTPFMLIAR	9.24	2.97	703.859	107.84 - 112.38	2	734030	703.857	111.94	900890	703.861	110.6	1320000	703.859	110.73	1130000	703.858	108.09	39644	703.857	108.22	29917	703.859	108.13	983760	1.00:1.47:1.25:0.04:0.03:1.09	1117000	351110	1.00:0.31	109.62	4	A0A0F6AZA5|A0A0F6AZA5_SALT1
LGAWQTLEPK	9.22	1.05	571.815	85.53 - 90.09	2	2158800	571.814	89.81	1845600	571.816	87.46	1800900	571.814	88.45	1229100	571.815	85.93	377260	571.815	86.1	128480	571.816	85.95	7571700	1.00:0.98:0.67:0.20:0.07:4.10	1625200	2692500	1.00:1.66	87.28	6	A0A0F6AYT2|A0A0F6AYT2_SALT1
VGQQFPLPTYATSGSAGLDLR	9.21	1.79	726.712	107.33 - 111.62	3	1159800	726.71	111.27	1560000	726.713	110.39	1619300	726.712	110.52	1667400	726.711	107.71	199020	726.711	107.87	112680	726.712	107.75	1800300	1.00:1.04:1.07:0.13:0.07:1.15	1615600	703990	1.00:0.44	109.25	5	A0A0F6B8M9|A0A0F6B8M9_SALT1
FNQIGSLTETLAAIK	9.21	0.52	803.446	111.06 - 115.69	2	8383100	803.445	115.02	11026000	803.448	113.94	10121000	803.446	114.38	7387500	803.446	111.33	5872400	803.446	111.48	6500600	803.447	111.43	9392000	1.00:0.92:0.67:0.53:0.59:0.85	9511200	7255000	1.00:0.76	112.93	6	A0A0F6B623|A0A0F6B623_SALT1
SNGVEPEVVLYLDTPADAATVR	9.2	1.46	772.73	112.75 - 116.60	3	144770	772.729	116.39	143360	772.731	115.53	352230	772.73	115.58	81703	772.729	112.87	34202	772.729	113.06	24690	772.73	112.92	232440	1.00:2.46:0.57:0.24:0.17:1.62	192430	97112	1.00:0.50	114.39	4	A0A0F6B4Q0|A0A0F6B4Q0_SALT1
GMRPSFSGGAAPDR	9.18	1.59	469.227	45.35 - 50.43	3	204190	469.225	50.07	246260	469.228	45.9	513920	469.228	47.9	68572	469.227	45.61	230100	469.227	46.65	7724.9	469.225	45.77	158560	1.00:2.09:0.28:0.93:0.03:0.64	276250	132130	1.00:0.48	46.98	3	A0A0F6B9J7|A0A0F6B9J7_SALT1
TFVC(+57.02)VETVYATAPQQATEEKPSR	9.18	1.25	871.428	85.64 - 89.65	3	345990	871.426	89.33	583060	871.429	87.54	393250	871.429	88.29	374820	871.427	85.97	265550	871.427	85.96	266900	871.428	85.87	192330	1.00:0.67:0.64:0.46:0.46:0.33	450380	241590	1.00:0.54	87.16	5	A0A0F6B0L5|A0A0F6B0L5_SALT1	Carbamidomethylation
VILVGNLGQDPEVR	9.18	0.2	754.926	92.23 - 96.75	2	7621300	754.925	96.05	7509700	754.927	94.57	10511000	754.927	95.07	6110500	754.926	92.51	6523700	754.926	92.61	4616500	754.926	92.49	10457000	1.00:1.40:0.81:0.87:0.61:1.39	8043600	7199100	1.00:0.90	93.88	6	A0A0F6BAA1|A0A0F6BAA1_SALT1
ELTGVAGC(+57.02)DVAIAPPEMYIDLAK	9.16	0.84	811.741	119.78 - 124.29	3	6178300	811.74	123.57	6187100	811.743	123.14	9267900	811.741	122.95	7080600	811.74	120.07	3033400	811.74	120.26	3399900	811.74	120.13	8100500	1.00:1.50:1.14:0.49:0.55:1.31	7511900	4844600	1.00:0.64	121.69	6	A0A0F6B9R1|A0A0F6B9R1_SALT1	Carbamidomethylation
ALQEASGFIR	9.15	2	546.297	73.70 - 79.01	2	1514600	546.296	78.19	2547300	546.297	75.29	2643300	546.297	76.49	1431000	546.296	74.04	319290	546.296	74.1	73158	546.297	74.03	2073500	1.00:1.04:0.56:0.13:0.03:0.81	2207200	821990	1.00:0.37	75.36	6	A0A0F6B770|A0A0F6B770_SALT1
EMLIADGIDPNELLNSMAAAK	9.15	14.15	1108.55	127.59 - 132.85	2	3747300	1108.55	131.64	199120	1108.55	132.24	21995000	1108.55	130.95	57364	1108.55	127.7	79738	1108.55	127.84	77804	1108.55	127.7	74602	1.00:64.00:0.29:0.40:0.39:0.37	7417100	77381	1.00:0.02	129.68	5	A0A0F6B244|HNS_SALT1
QAGLGGEIIC(+57.02)YVA	9.15	2.44	675.84	114.07 - 118.68	2	11349000	675.839	118.01	17741000	675.841	117.27	18018000	675.842	117.18	15876000	675.84	114.29	357590	675.839	114.45	402920	675.84	114.35	15701000	1.00:1.02:0.89:0.02:0.02:0.89	17212000	5487300	1.00:0.32	115.92	5	A0A0F6B7M2|A0A0F6B7M2_SALT1	Carbamidomethylation
SLAVEYAQSGIR	9.14	6.82	647.343	77.00 - 81.75	2	4840900	647.342	80.86	9530800	647.344	78.58	10236000	647.343	79.53	7029300	647.343	77.14	753170	647.343	77.28	332150	647.343	77.23	1163600	1.00:1.07:0.74:0.08:0.03:0.12	8932100	749630	1.00:0.08	78.44	6	A0A0F6B4J4|A0A0F6B4J4_SALT1
VQAHVAEGSPK	9.12	7.69	561.798	28.20 - 30.69	2	341610	561.797	29.8	1593700	561.8	28.41	294830	561.798	28.59	23571	561.798	28.28	36915	561.798	28.32	64745	561.798	28.27	35897	1.00:0.18:0.02:0.02:0.04:0.02	637380	45852	1.00:0.07	28.61	4	A0A0F6B1T1|A0A0F6B1T1_SALT1
SSFGGQIITVK	9.12	1.14	568.819	79.60 - 83.94	2	553570	568.819	83.65	684280	568.82	81.31	1134000	568.819	82.3	314460	568.819	79.82	103760	568.819	79.91	34791	568.82	79.84	1050100	1.00:1.66:0.46:0.15:0.05:1.53	710920	396220	1.00:0.56	81.14	4	A0A0F6B9S2|A0A0F6B9S2_SALT1
VMMIDEPAVLDR	9.11	3.23	694.85	96.86 - 100.91	2	180010	694.849	100.7	144650	694.852	99.05	414610	694.851	99.71	299990	694.85	97.04	26414	694.85	97.17	12789	694.85	97	181620	1.00:2.87:2.07:0.18:0.09:1.26	286420	73606	1.00:0.26	98.45	4	A0A0F6B8Z9|A0A0F6B8Z9_SALT1
LTGFEVDFAEALAK	9.11	0.65	755.895	117.48 - 121.83	2	888830	755.894	121.39	1373400	755.897	120.36	772710	755.896	120.57	960090	755.894	117.65	259100	755.894	117.82	320100	755.895	117.75	1647600	1.00:0.56:0.70:0.19:0.23:1.20	1035400	742260	1.00:0.72	119.26	6	A0A0F6B2T6|A0A0F6B2T6_SALT1
AEVVAHGRGEK	9.1	3.53	576.81	25.35 - 27.35	2	122510	576.809	26.85	346470	576.811	25.81	39777	576.809	25.42	201680	576.81	25.44	25694	576.81	25.41	51240	576.81	25.4	70180	1.00:0.11:0.58:0.07:0.15:0.20	195980	49038	1.00:0.25	25.72	6	A0A0F6B790|A0A0F6B790_SALT1
DDDVVDAEFEEVKDKK	9.1	1.97	627.63	78.47 - 82.75	3	362350	627.629	82.52	647990	627.631	80.04	251900	627.63	80.74	629570	627.631	78.66	69411	627.631	78.76	3162.5	627.631	78.74	572050	1.00:0.39:0.97:0.11:0.02:0.88	509820	214880	1.00:0.42	79.91	3	A0A0F6AWC9|A0A0F6AWC9_SALT1
GYLADVELAK	9.09	6.7	539.793	85.02 - 90.06	2	9589100	539.793	89.07	18161000	539.794	86.98	21645000	539.794	87.84	12604000	539.794	85.25	134950	539.793	85.41	50583	539.794	85.32	4939600	1.00:1.19:0.69:0.02:0.02:0.27	17470000	1708400	1.00:0.10	86.65	5	A0A0F6B937|A0A0F6B937_SALT1
NQVTAFIGPSGC(+57.02)GK	9.09	3.78	718.354	74.44 - 80.59	2	170910	718.352	80.42	94777	718.355	77.82	28949	718.354	74.51	61864	718.355	76.45	294930	718.355	76.56	213420	718.354	76.47	331540	1.00:0.31:0.65:3.11:2.25:3.50	61863	279960	1.00:4.53	77.04	5	A0A0F6B923|A0A0F6B923_SALT1	Carbamidomethylation
VTVELTPYDLSK	9.09	1.18	682.87	93.32 - 97.89	2	9151300	682.868	97.23	12846000	682.87	95.68	12447000	682.87	96.17	9768100	682.87	93.61	2974700	682.869	93.71	1519900	682.87	93.62	15353000	1.00:0.97:0.76:0.23:0.12:1.20	11687000	6615800	1.00:0.57	95	6	A0A0F6AZ95|A0A0F6AZ95_SALT1
VGAGPFPTELFDETGEFLC(+57.02)K	9.09	0.13	1107.53	127.03 - 131.69	2	178380	1107.52	131.41	242120	1107.53	130.97	206590	1107.53	131.09	105260	1107.53	127.48	191940	1107.53	127.6	209030	1107.53	127.49	115350	1.00:0.85:0.43:0.79:0.86:0.48	184660	172110	1.00:0.93	129.34	5	A0A0F6BAN1|A0A0F6BAN1_SALT1	Carbamidomethylation
VSGGSYEYFEGMGLPDLISEVK	9.07	3.07	1189.07	127.17 - 131.53	2	170110	1189.07	131.34	67331	1189.07	131.01	97169	1189.07	131.04	53026	1189.07	127.42	222910	1189.07	127.61	320980	1189.07	127.55	259260	1.00:1.44:0.79:3.31:4.77:3.85	72509	267720	1.00:3.69	129.33	4	A0A0F6B8B4|A0A0F6B8B4_SALT1
LTLTMPETMSIER	9.06	0.31	761.385	101.18 - 105.53	2	3755400	761.384	105.21	2802000	761.386	103.77	4881800	761.386	104.26	2639500	761.385	101.43	1992500	761.385	101.56	2150200	761.385	101.51	8066300	1.00:1.74:0.94:0.71:0.77:2.88	3441100	4069600	1.00:1.18	102.96	6	A0A0F6B4H6|A0A0F6B4H6_SALT1
VNDGPFADFNGVVEEVDYEK	9.06	0.61	1122.01	115.44 - 120.07	2	503160	1122.01	119.7	908510	1122.01	118.69	738610	1122.01	118.76	98228	1122.01	115.94	421970	1122.01	116.03	483350	1122.01	116.01	368290	1.00:0.81:0.11:0.46:0.53:0.41	581790	424540	1.00:0.73	117.52	5	A0A0F6B9X9|A0A0F6B9X9_SALT1
AGDNAPMAYIELVDRSEK	9.06	2.38	660.324	98.31 - 103.30	3	14187000	660.323	102.59	15174000	660.324	100.69	29464000	660.325	101.41	19563000	660.322	98.73	277310	660.323	98.94	190060	660.324	98.82	20454000	1.00:1.94:1.29:0.02:0.02:1.35	21400000	6973900	1.00:0.33	100.2	5	A0A0F6B7L0|A0A0F6B7L0_SALT1
APAVEPAAQPALGAR	9.06	5.11	709.891	64.56 - 70.42	2	214730	709.889	70.05	600750	709.894	66.24	329400	709.891	68.11	217310	709.892	64.79	53829	709.892	64.76	44572	709.891	64.89	42516	1.00:0.55:0.36:0.09:0.07:0.07	382490	46972	1.00:0.12	66.47	4	A0A0F6AYN7|A0A0F6AYN7_SALT1
LDEEAPHEVMLTIDASTGQNAVSQAK	9.04	1.29	918.779	96.30 - 100.22	3	79942	918.78	100.07	88596	918.781	98.64	141760	918.778	99.03	84942	918.78	96.43	36390	918.778	96.65	80312	918.779	96.46	47648	1.00:1.60:0.96:0.41:0.91:0.54	105100	54783	1.00:0.52	97.88	3	A0A0F6B839|A0A0F6B839_SALT1
TQVVVLGAGPAGYSAAFR	9.04	3.22	882.472	100.22 - 104.31	2	3439100	882.469	104.01	7595200	882.473	102.79	5887700	882.47	103.21	3118600	882.475	100.5	1204900	882.473	100.59	1161100	882.475	100.58	1667300	1.00:0.78:0.41:0.16:0.15:0.22	5533800	1344400	1.00:0.24	101.95	6	A0A0F6AWV0|A0A0F6AWV0_SALT1
IVEIYGPESSGK	9.03	0.05	639.834	70.45 - 85.72	2	187470	639.832	85.42	242270	639.836	71.84	197520	639.835	73.22	131160	639.833	70.74	174730	639.833	70.82	122990	639.834	70.75	256160	1.00:0.82:0.54:0.72:0.51:1.06	190320	184630	1.00:0.97	73.8	5	A0A0F6B5N7|A0A0F6B5N7_SALT1
GEVVASTFDEPASR	9.03	0.79	732.852	70.57 - 75.79	2	750590	732.851	75.29	1065800	732.854	72.36	922540	732.852	73.36	720130	732.852	70.9	571560	732.852	70.96	569370	732.852	70.98	654080	1.00:0.87:0.68:0.54:0.53:0.61	902840	598340	1.00:0.66	72.31	6	A0A0F6B981|A0A0F6B981_SALT1
VGDPVIEFDLPLLEEK	9.01	0.16	906.986	126.91 - 131.96	2	12497000	906.984	131.23	17040000	906.988	130.69	12596000	906.986	130.67	6075900	906.985	127.23	13395000	906.985	127.36	13764000	906.986	127.27	12113000	1.00:0.74:0.36:0.79:0.81:0.71	11904000	13091000	1.00:1.10	129.07	6	A0A0F6B4I2|A0A0F6B4I2_SALT1
AAFDFAVEHQSVER	9	2.71	803.386	79.33 - 83.77	2	979360	803.385	83.4	2340200	803.388	80.82	1714100	803.386	81.87	480030	803.384	79.58	468730	803.385	79.68	420790	803.385	79.69	452310	1.00:0.73:0.21:0.20:0.18:0.19	1511400	447280	1.00:0.30	80.84	6	A0A0F6B938|A0A0F6B938_SALT1
AETLYYIVK	8.99	4.22	550.306	85.79 - 90.65	2	2991900	550.305	90.06	5518500	550.307	87.79	5639100	550.306	88.81	4302100	550.307	86.28	53830	550.307	86.33	18188	550.307	86.26	2419800	1.00:1.02:0.78:0.02:0.02:0.44	5153300	830600	1.00:0.16	87.59	5	A0A0F6B7R5|A0A0F6B7R5_SALT1
EFADNLDSDFKVR	8.99	1.41	778.374	86.76 - 91.19	2	839780	778.373	90.86	1651500	778.375	88.68	1337100	778.373	89.38	424790	778.374	86.96	430460	778.374	87.1	442810	778.374	87.01	752010	1.00:0.81:0.26:0.26:0.27:0.46	1137800	541760	1.00:0.48	88.33	6	A0A0F6B7N0|A0A0F6B7N0_SALT1
SFELPALPYAK	8.98	5.24	618.338	105.78 - 110.99	2	9965100	618.337	110.15	22978000	618.34	108.55	17265000	618.339	109.11	13216000	618.338	106.25	148040	618.338	106.39	91585	618.338	106.3	6092600	1.00:0.75:0.58:0.02:0.02:0.27	17819000	2110700	1.00:0.12	107.79	6	A0A0F6B123|A0A0F6B123_SALT1
ELPELTEEFIK	8.97	3.61	674.357	106.00 - 110.67	2	1209100	674.356	110.07	3631500	674.358	108.72	1847300	674.357	109.02	552680	674.356	106.25	38539	674.356	106.35	28481	674.357	106.27	1155900	1.00:0.51:0.15:0.02:0.02:0.32	2010500	407630	1.00:0.20	107.78	4	A0A0F6AXS5|A0A0F6AXS5_SALT1
VRELAVQSANSTNSQSDLDSIQAEITQR	8.95	13.53	1020.85	92.92 - 98.24	3	36583000	1020.84	96.98	111500000	1020.85	95.54	80065000	1020.85	95.82	25876000	1020.85	93.14	552200	1020.85	93.35	628230	1020.85	93.28	869810	1.00:0.72:0.23:0.02:0.02:0.02	72482000	683420	1.00:0.02	94.68	6	A0A0F6B2U2|A0A0F6B2U2_SALT1
VSDLGLSPTLSAPAPGVLTQTPGTITSFLK	8.95	3.02	990.213	126.54 - 131.56	3	1898400	990.211	130.36	3450600	990.216	130.53	3457000	990.213	130.36	2178800	990.213	126.71	461060	990.212	126.87	1072300	990.214	126.7	770680	1.00:1.00:0.63:0.13:0.31:0.22	3028800	768000	1.00:0.25	128.59	5	D0ZV21|SIPC_SALT1
MAPPQISAEVLK	8.94	2.07	642.356	87.94 - 92.31	2	2193300	642.355	91.96	2241800	642.357	90.19	3799300	642.355	90.95	3478900	642.356	88.39	559350	642.356	88.48	281160	642.356	88.38	2799200	1.00:1.69:1.55:0.25:0.13:1.25	3173300	1213200	1.00:0.38	89.72	4	A0A0F6AWC9|A0A0F6AWC9_SALT1
GDVVSHIASDNVLGGK	8.93	4.95	784.408	75.81 - 80.16	2	589100	784.407	79.69	1466500	784.409	77.37	1099700	784.41	78.32	496040	784.408	76.02	175260	784.408	76.14	153840	784.409	76.06	143300	1.00:0.75:0.34:0.12:0.10:0.10	1020700	157460	1.00:0.15	77.27	5	A0A0F6B955|A0A0F6B955_SALT1
GATTTFAER	8.93	3.44	477.239	38.74 - 42.68	2	1129700	477.239	42.1	599110	477.24	39.1	498080	477.238	40.35	167790	477.238	39.17	1475600	477.238	39.1	2001100	477.239	39.16	2036400	1.00:0.83:0.28:2.46:3.34:3.40	421660	1837700	1.00:4.36	39.83	2	A0A0F6B4J3|A0A0F6B4J3_SALT1
GIPVGTLAIGK	8.92	1.15	513.322	85.55 - 89.95	2	1028500	513.322	89.44	1263000	513.323	87.46	1595800	513.322	88.38	1102700	513.322	85.8	37324	513.322	85.87	7880.9	513.322	85.83	2164200	1.00:1.26:0.87:0.03:0.02:1.71	1320500	736470	1.00:0.56	87.13	4	A0A0F6AY19|A0A0F6AY19_SALT1
AQPIAVIQIDNPAKPGEK	8.92	1.16	630.355	80.38 - 84.63	3	2029200	630.355	84.12	2818900	630.356	82.02	3432000	630.355	83.04	1562300	630.355	80.69	926010	630.356	80.82	289640	630.355	80.72	3146400	1.00:1.22:0.55:0.33:0.10:1.12	2604400	1454000	1.00:0.56	81.9	5	A0A0F6B2J7|A0A0F6B2J7_SALT1
QVGVPYIIVFLNK	8.92	8.76	745.442	131.98 - 151.16	2	290060	745.442	132.55	91124	745.443	150.74	1138700	745.44	150.33	421190	745.444	148.72	26221	745.443	148.82	17972	745.443	148.8	45159	1.00:12.50:4.62:0.29:0.20:0.50	550330	29784	1.00:0.05	146.66	4	A0A0F6B9X6|A0A0F6B9X6_SALT1
YC(+57.02)DSVVC(+57.02)HITGYQGIQAALEK	8.92	1.99	804.716	98.36 - 102.90	3	3017600	804.715	102.42	4613900	804.717	100.87	5493100	804.716	101.41	2849100	804.715	98.73	725520	804.715	98.83	406170	804.716	98.81	4017600	1.00:1.19:0.62:0.16:0.09:0.87	4318700	1716400	1.00:0.40	100.18	5	A0A0F6B464|A0A0F6B464_SALT1	Carbamidomethylation
GLINDPHMDNSFQINDGLR	8.9	0.01	719.345	95.79 - 99.84	3	327210	719.343	99.64	320460	719.346	98.23	390210	719.345	98.62	267560	719.346	96.02	11417	719.345	96.05	1125.1	719.345	96.04	972510	1.00:1.22:0.83:0.04:0.02:3.03	326080	328350	1.00:1.01	97.43	4	A0A0F6AYR0|A0A0F6AYR0_SALT1
GTNTVIVLPIGIGQLGK	8.89	0.32	840.506	115.64 - 119.53	2	459710	840.505	119.42	463020	840.505	118.53	469460	840.507	118.78	335950	840.507	115.84	388120	840.507	116	439650	840.508	115.88	662070	1.00:1.01:0.73:0.84:0.95:1.43	422810	496610	1.00:1.17	117.41	4	A0A0F6AZ00|A0A0F6AZ00_SALT1
DGYADGWAQAGTAR	8.89	1.62	719.821	83.17 - 86.87	2	177950	719.823	86.62	112760	719.823	85.48	425470	719.822	85.46	178040	719.82	83.45	114100	719.819	83.61	60327	719.82	83.45	177000	1.00:3.77:1.58:1.01:0.53:1.57	238760	117140	1.00:0.49	84.68	4	A0A0F6B7M1|A0A0F6B7M1_SALT1
C(+57.02)DEFTPDSLK	8.88	0.89	606.267	74.44 - 79.51	2	485600	606.266	79.01	688270	606.268	76.11	684790	606.266	76.91	358940	606.267	74.78	286930	606.267	74.84	101690	606.268	74.78	793000	1.00:0.99:0.52:0.42:0.15:1.15	577330	393870	1.00:0.68	76.07	4	A0A0F6B490|A0A0F6B490_SALT1	Carbamidomethylation
HPSEIVNVGDEINVK	8.87	2.53	825.429	76.57 - 80.77	2	593170	825.428	80.36	1664300	825.431	78.27	787280	825.429	79.14	117640	825.429	76.9	344550	825.427	77.28	398290	825.43	77	247010	1.00:0.47:0.07:0.21:0.24:0.15	856400	329950	1.00:0.39	78.16	3	A0A0F6AZD0|A0A0F6AZD0_SALT1
SQLDLNALNELPK	8.86	2.73	727.897	102.03 - 106.41	2	426330	727.896	106.04	330520	727.896	104.84	243240	727.897	105.17	113910	727.897	102.3	341840	727.896	102.48	294280	727.897	102.4	1234200	1.00:0.74:0.34:1.03:0.89:3.73	229220	623430	1.00:2.72	103.87	4	A0A0F6B617|A0A0F6B617_SALT1
SLTEIKDVLASR	8.85	2.06	666.381	84.06 - 88.27	2	956210	666.38	88.02	1821600	666.381	85.82	1400800	666.381	86.87	684060	666.381	84.35	604930	666.381	84.61	324740	666.381	84.41	901100	1.00:0.77:0.38:0.33:0.18:0.49	1302200	610260	1.00:0.47	85.68	5	A0A0F6B7L1|A0A0F6B7L1_SALT1
IDAAFQDEVAASEGFLK	8.85	2.18	905.947	109.54 - 115.23	2	163100	905.946	115.04	182440	905.948	113.92	81436	905.945	109.87	46276	905.947	111.21	239850	905.947	111.38	249850	905.947	111.29	178730	1.00:0.45:0.25:1.31:1.37:0.98	103380	222810	1.00:2.16	112.12	4	A0A0F6B498|A0A0F6B498_SALT1
VDPQTGEVVDQGTLDHLTGQLTAFGEFIQR	8.85	6.8	1091.21	126.29 - 131.36	3	1152400	1091.21	130.33	2657400	1091.21	130.11	2198100	1091.21	129.91	1222000	1091.21	126.52	218870	1091.21	126.68	356380	1091.21	126.63	261510	1.00:0.83:0.46:0.08:0.13:0.10	2025800	278920	1.00:0.14	128.37	5	A0A0F6B919|A0A0F6B919_SALT1
EQGLTPVLC(+57.02)IGETEAENEAGK	8.85	0.78	1123.04	101.40 - 105.81	2	1293100	1123.04	105.35	2706900	1123.04	104.18	1222600	1123.04	104.35	581170	1123.04	101.69	1126900	1123.04	101.78	1101700	1123.04	101.72	1019400	1.00:0.45:0.21:0.42:0.41:0.38	1503600	1082700	1.00:0.72	103.18	6	A0A0F6B9R1|A0A0F6B9R1_SALT1	Carbamidomethylation
IVLTRDPDGEER	8.83	0.01	467.245	44.95 - 49.88	3	325660	467.244	49.32	401360	467.246	45.49	437340	467.245	47.16	135120	467.244	45.27	346200	467.244	45.24	359240	467.244	45.25	274710	1.00:1.09:0.34:0.86:0.90:0.68	324610	326720	1.00:1.01	46.29	4	A0A0F6B460|A0A0F6B460_SALT1
GMEGAIAAK	8.82	4.54	424.22	39.53 - 43.84	2	1226400	424.22	43.16	1911300	424.222	40.04	2350800	424.22	41.26	1927800	424.22	40.03	317580	424.22	39.93	478090	424.22	39.99	372760	1.00:1.23:1.01:0.17:0.25:0.20	2063300	389480	1.00:0.19	40.73	5	A0A0F6B076|A0A0F6B076_SALT1
QGYGEPSLK	8.82	0.32	489.749	47.47 - 52.95	2	385460	489.748	52.43	440130	489.75	48.3	484340	489.749	49.88	326460	489.749	47.91	243230	489.749	47.81	283940	489.749	47.9	534630	1.00:1.10:0.74:0.55:0.65:1.21	416980	353930	1.00:0.85	49.04	3	A0A0F6AYI1|A0A0F6AYI1_SALT1
QEDLDIQLEGTR	8.82	0.78	708.853	82.80 - 96.84	2	104040	708.852	86.82	144040	708.854	84.81	68297	708.857	96.68	42067	708.852	83.01	140610	708.853	83.11	80790	708.853	83.1	148400	1.00:0.47:0.29:0.98:0.56:1.03	84802	123270	1.00:1.45	86.26	5	A0A0F6B8X5|A0A0F6B8X5_SALT1
SLELPAIVGTGSVTAQVK	8.82	1.13	885.505	104.93 - 108.92	2	101960	885.504	108.72	142900	885.505	107.75	65369	885.506	108.08	176100	885.504	105.16	92932	885.504	105.33	106220	885.504	105.28	28244	1.00:0.46:1.23:0.65:0.74:0.20	128120	75797	1.00:0.59	106.72	4	A0A0F6B4I1|A0A0F6B4I1_SALT1
VTAERDPANLK	8.81	1.27	405.223	33.71 - 37.46	3	14201000	405.222	36.42	10348000	405.224	33.96	7145800	405.223	35.03	12451000	405.222	34.12	17864000	405.222	34.11	19363000	405.223	34.06	18034000	1.00:0.69:1.20:1.73:1.87:1.74	9981500	18421000	1.00:1.85	34.62	6	A0A0F6B0L7|A0A0F6B0L7_SALT1
AC(+57.02)EESAEGQVVSPVNFNSPGQVVIAGHK	8.78	2.02	970.808	91.88 - 96.03	3	2377600	970.805	95.57	4477300	970.81	94.16	3437100	970.807	94.7	2335700	970.807	92.15	1416800	970.808	92.27	1406400	970.808	92.12	1192600	1.00:0.77:0.52:0.32:0.31:0.27	3416700	1338600	1.00:0.39	93.49	6	A0A0F6B030|A0A0F6B030_SALT1	Carbamidomethylation
NEC(+57.02)QVMPYPNPADIAR	8.78	2.42	937.931	92.68 - 97.21	2	2226200	937.928	96.91	1106500	937.933	95.22	1013700	937.931	95.8	1178400	937.931	93.25	2812700	937.931	93.35	2904700	937.931	93.23	4341300	1.00:0.92:1.07:2.54:2.63:3.92	1099500	3352900	1.00:3.05	94.63	6	A0A0F6B8B4|A0A0F6B8B4_SALT1	Carbamidomethylation
DQIIEAVSAMSVMDVVELISAMEEK	8.77	15.25	913.117	156.63 - 159.58	3	1576100	913.115	157.93	932970	913.12	158.5	7697000	913.116	158.1	743610	913.116	156.71	18759	913.118	156.77	30457	913.119	156.73	34030	1.00:8.25:0.80:0.03:0.03:0.04	3124500	27749	1.00:0.02	157.46	4	A0A0F6B9Y3|A0A0F6B9Y3_SALT1
GNDGIAAFVQR	8.76	5.52	574.298	82.36 - 86.80	2	2658400	574.297	86.58	868310	574.299	84.21	766760	574.298	85.07	172340	574.297	82.68	811820	574.298	82.84	332830	574.298	82.73	12999000	1.00:0.88:0.20:0.93:0.38:14.97	602470	4714400	1.00:7.83	84.02	6	A0A0F6B926|A0A0F6B926_SALT1
SGETEDATIADLAVGTAAGQIK	8.76	0.19	1059.53	105.93 - 110.28	2	4867200	1059.53	109.75	7695700	1059.53	108.92	4064400	1059.53	108.9	3583700	1059.53	106.21	4282600	1059.53	106.37	4808700	1059.53	106.3	4768200	1.00:0.53:0.47:0.56:0.62:0.62	5114600	4619800	1.00:0.90	107.74	6	A0A0F6B623|A0A0F6B623_SALT1
IAAEMGAQIIK	8.75	3.51	572.824	77.42 - 81.71	2	806220	572.824	81.32	1113700	572.825	79.04	1379600	572.824	80.08	1319900	572.823	77.64	183240	572.823	77.68	47650	572.824	77.6	793240	1.00:1.24:1.19:0.16:0.04:0.71	1271100	341380	1.00:0.27	78.89	6	A0A0F6B9Q8|A0A0F6B9Q8_SALT1
DIADAVTAAGVDVAK	8.74	1.35	708.373	97.35 - 102.25	2	27017000	708.372	101.46	42582000	708.374	100.17	44839000	708.372	100.09	17347000	708.373	97.63	11672000	708.372	97.74	7486800	708.373	97.67	38175000	1.00:1.05:0.41:0.27:0.18:0.90	34923000	19112000	1.00:0.55	99.13	6	A0A0F6BAR1|A0A0F6BAR1_SALT1
KLQYVDESLSDDQWIC(+57.02)GQR	8.73	6.18	780.703	93.62 - 97.60	3	437130	780.703	97.47	776460	780.704	95.86	970120	780.703	96.35	627000	780.701	93.84	7288.1	780.703	93.94	2638.1	780.704	93.92	239270	1.00:1.25:0.81:0.02:0.02:0.31	791190	83066	1.00:0.10	95.23	3	A0A0F6B143|A0A0F6B143_SALT1	Carbamidomethylation
GVSFQEIAIDGDAVK	8.73	1.68	774.899	97.68 - 102.27	2	5478000	774.899	101.62	8124400	774.9	100.24	7799000	774.9	100.62	6696000	774.899	97.91	2815100	774.9	98.11	2040200	774.899	97.96	5393600	1.00:0.96:0.82:0.35:0.25:0.66	7539800	3416300	1.00:0.45	99.41	6	A0A0F6B8J8|A0A0F6B8J8_SALT1
VLNQFDDAGIVTR	8.72	1.25	724.381	86.22 - 90.93	2	3439500	724.38	90.33	4538000	724.382	88.61	5160700	724.382	89.17	3811900	724.38	86.72	2248800	724.381	86.87	1627400	724.381	86.75	3250100	1.00:1.14:0.84:0.50:0.36:0.72	4503500	2375400	1.00:0.53	88.08	6	A0A0F6AYJ0|A0A0F6AYJ0_SALT1
AAIADYK	8.72	0.64	376.204	38.16 - 43.19	2	386120	376.203	41.76	919180	376.204	42.74	181650	376.204	39.63	258060	376.203	38.58	179240	376.204	38.5	378460	376.203	38.56	400110	1.00:0.20:0.28:0.20:0.41:0.44	452960	319270	1.00:0.70	39.96	5	A0A0F6B4V7|A0A0F6B4V7_SALT1
LVVATDTAFVPFEFK	8.72	2.41	842.454	118.33 - 122.50	2	6742800	842.452	122.17	14945000	842.456	121.3	8428000	842.456	121.51	7263400	842.453	118.5	2713500	842.453	118.68	2808100	842.454	118.6	4298600	1.00:0.56:0.49:0.18:0.19:0.29	10212000	3273400	1.00:0.32	120.13	6	A0A0F6AYY7|A0A0F6AYY7_SALT1
GLGAGANPEVGR	8.72	0.77	549.289	45.33 - 50.63	2	2512400	549.288	49.61	4385900	549.29	46.1	3372100	549.289	47.54	1330000	549.289	45.7	1876400	549.289	45.64	2076700	549.289	45.73	2033300	1.00:0.77:0.30:0.43:0.47:0.46	3029300	1995400	1.00:0.66	46.72	6	A0A0F6AWS5|A0A0F6AWS5_SALT1
EAEAYTNEVQPR	8.71	0.22	703.832	50.04 - 52.71	2	59341	703.832	51.29	23710	703.833	51.17	140360	703.831	52.43	25559	703.833	50.33	55242	703.832	50.33	51801	703.831	50.35	59368	1.00:5.92:1.08:2.33:2.18:2.50	63211	55470	1.00:0.88	50.98	2	A0A0F6BAM7|A0A0F6BAM7_SALT1
IANLEVQLAEAQTR	8.71	0.34	778.426	89.78 - 94.26	2	8926700	778.425	93.59	13101000	778.427	91.97	9685500	778.426	92.54	6612500	778.426	90.06	8282500	778.425	90.18	6130800	778.426	90.09	9748000	1.00:0.74:0.50:0.63:0.47:0.74	9799500	8053800	1.00:0.82	91.4	6	A0A0F6B5B6|A0A0F6B5B6_SALT1
ASPEYAQMQEK	8.67	0.19	641.293	43.41 - 48.44	2	401580	641.291	47.78	385800	641.294	43.99	423600	641.293	45.33	465090	641.292	43.81	320590	641.293	43.79	380560	641.293	43.84	433850	1.00:1.10:1.21:0.83:0.99:1.12	424830	378340	1.00:0.89	44.76	6	A0A0F6BAL8|A0A0F6BAL8_SALT1
VVEPLITLAK	8.67	2.92	541.846	91.68 - 96.51	2	14824000	541.845	95.64	22589000	541.847	93.68	32519000	541.846	94.72	16347000	541.845	92.06	248570	541.845	92.03	116940	541.846	91.96	17126000	1.00:1.44:0.72:0.02:0.02:0.76	23818000	5830400	1.00:0.24	93.35	5	A0A0F6B7L0|A0A0F6B7L0_SALT1
LQLVGVGYR	8.66	4.01	502.798	83.06 - 87.81	2	14177000	502.798	86.98	23655000	502.8	84.8	30967000	502.799	85.77	18105000	502.798	83.27	267380	502.798	83.36	97795	502.799	83.34	11968000	1.00:1.31:0.77:0.02:0.02:0.51	24242000	4111100	1.00:0.17	84.59	5	A0A0F6B7M1|A0A0F6B7M1_SALT1
IC(+57.02)LFTLSDDGHLVAQEPAEVNTVEGAGPR	8.65	4.35	774.634	107.67 - 111.48	4	261840	774.631	111.27	677930	774.635	110.39	592920	774.635	110.57	96193	774.634	107.81	49924	774.634	108.03	15442	774.634	107.89	138650	1.00:0.87:0.14:0.07:0.02:0.20	455680	68007	1.00:0.15	109.33	4	A0A0F6AYT6|A0A0F6AYT6_SALT1	Carbamidomethylation
FMQEAVPEGTGGMSAIIGLDDASIAK	8.64	2.71	870.093	116.32 - 120.22	3	1060400	870.092	119.88	1519200	870.094	119.28	2082700	870.093	119.23	1348400	870.093	116.44	462160	870.093	116.55	599990	870.093	116.46	349900	1.00:1.37:0.89:0.30:0.39:0.23	1650100	470680	1.00:0.29	117.97	6	A0A0F6B030|A0A0F6B030_SALT1
MNVPFQLADNTLDK	8.64	1.19	803.401	102.80 - 107.10	2	428310	803.399	106.83	330720	803.403	105.4	325860	803.401	105.85	259190	803.401	103.02	429150	803.4	103.15	444630	803.401	103.06	780330	1.00:0.99:0.78:1.30:1.34:2.36	305260	551370	1.00:1.81	104.55	6	A0A0F6AZC5|A0A0F6AZC5_SALT1
IYGVNYSISSAC(+57.02)ATSAHC(+57.02)IGNAVEQIQLGK	8.61	3.52	1071.19	107.17 - 112.43	3	2161000	1071.19	111.76	4823700	1071.19	110.39	3305800	1071.19	110.5	2559000	1071.19	107.46	678570	1071.19	107.7	796080	1071.19	107.63	802890	1.00:0.69:0.53:0.14:0.17:0.17	3562800	759180	1.00:0.21	109.24	6	A0A0F6B4C5|A0A0F6B4C5_SALT1	Carbamidomethylation
AIAQVGTISANSDETVGK	8.61	1.83	587.64	73.45 - 78.19	3	7416600	587.639	77.48	8746600	587.64	75.36	11244000	587.64	75.97	11782000	587.639	73.73	1857800	587.639	73.82	249690	587.64	73.73	10620000	1.00:1.29:1.35:0.21:0.03:1.21	10591000	4242400	1.00:0.40	75.01	5	A0A0F6BAJ3|A0A0F6BAJ3_SALT1
MTGLPAIADDSGLAVDVLGGAPGIYSAR	8.6	0.62	896.464	128.12 - 132.80	3	614910	896.464	132.05	334180	896.465	132.3	715730	896.464	131.88	473110	896.464	128.42	672770	896.462	128.53	866900	896.465	128.46	626750	1.00:2.14:1.42:2.01:2.59:1.88	507670	722140	1.00:1.42	130.27	6	A0A0F6B6K6|A0A0F6B6K6_SALT1
QLAVAVTPVAGQLDLKK	8.6	1.09	584.354	87.05 - 90.93	3	755450	584.353	90.56	939410	584.354	89	1271200	584.353	89.89	713340	584.353	87.33	100660	584.353	87.45	15253	584.354	87.27	1492800	1.00:1.35:0.76:0.11:0.02:1.59	974650	536250	1.00:0.55	88.58	3	A0A0F6AXX8|A0A0F6AXX8_SALT1
NTVVIMTSNLGSDLIQER	8.59	1.1	995.519	106.94 - 114.09	2	85707	995.524	114.02	47217	995.518	109.86	58782	995.519	110.03	75004	995.518	107.09	101930	995.518	107.29	156450	995.519	107.16	74865	1.00:1.24:1.59:2.16:3.31:1.59	60335	111080	1.00:1.84	109.24	5	A0A0F6B592|A0A0F6B592_SALT1
EIAFQELGEQAK	8.59	0.1	681.847	85.58 - 99.97	2	136020	681.847	89.53	225750	681.85	87.41	46109	681.847	99.74	149060	681.848	85.74	122390	681.847	85.79	30821	681.848	85.75	241990	1.00:0.20:0.66:0.54:0.14:1.07	140310	131740	1.00:0.94	88.99	3	A0A0F6AZ66|A0A0F6AZ66_SALT1
AELLYGVIDNSDFYR	8.58	2.49	887.936	108.01 - 118.01	2	161300	887.937	117.87	134670	887.938	116.81	85132	887.93	108.02	6163.3	887.936	114.09	242600	887.936	114.3	285910	887.936	114.21	213340	1.00:0.63:0.05:1.80:2.12:1.58	75322	247280	1.00:3.28	114.22	5	A0A0F6AZC5|A0A0F6AZC5_SALT1
M(+15.99)QLNSTEISELIK	8.57	3.99	761.395	99.14 - 107.57	2	380240	761.395	99.48	1253300	761.395	105.11	31821	761.395	106.89	667770	761.396	103.93	69417	761.393	104.17	46017	761.396	104.03	213080	1.00:0.03:0.53:0.06:0.04:0.17	650970	109510	1.00:0.17	103.94	3	A0A0F6B937|A0A0F6B937_SALT1	Oxidation (M)
VFQTHSPVVDSIAVK	8.57	1.58	542.968	76.69 - 81.39	3	30136000	542.967	80.38	42809000	542.968	78.29	51141000	542.967	79.39	32881000	542.968	76.93	1322600	542.968	77.05	213820	542.967	77.07	52449000	1.00:1.19:0.77:0.03:0.02:1.23	42277000	17995000	1.00:0.43	78.19	6	A0A0F6B5A6|A0A0F6B5A6_SALT1
QIIDEDLASGK	8.57	0.41	594.809	70.90 - 75.95	2	507970	594.809	75.67	683980	594.811	72.7	674790	594.809	73.63	349230	594.81	71.18	271250	594.808	71.31	117810	594.809	71.28	950770	1.00:0.99:0.51:0.40:0.17:1.39	569330	446610	1.00:0.78	72.63	3	A0A0F6AYI1|A0A0F6AYI1_SALT1
AQGTLYIVSAPSGAGK	8.55	0.22	760.41	80.16 - 84.56	2	759830	760.41	84.26	708390	760.412	82.13	828580	760.41	82.93	587650	760.409	80.61	753270	760.41	80.69	735680	760.41	80.65	945380	1.00:1.17:0.83:1.06:1.04:1.33	708210	811440	1.00:1.15	81.88	6	A0A0F6B8P1|A0A0F6B8P1_SALT1
IFYGDSDNDITAAR	8.55	4.61	779.364	80.36 - 85.02	2	2769400	779.364	84.35	5601800	779.365	82.29	5968900	779.364	82.77	3130400	779.363	80.63	611110	779.363	80.69	556790	779.364	80.65	747280	1.00:1.07:0.56:0.11:0.10:0.13	4900300	638390	1.00:0.13	81.9	6	A0A0F6BA94|A0A0F6BA94_SALT1
VLDGAVMVYC(+57.02)AVGGVQPQSETVWR	8.55	3.43	874.434	117.05 - 121.37	3	1945200	874.433	120.68	2504900	874.435	120.13	3788100	874.435	120.03	3347600	874.434	117.24	171150	874.433	117.42	295100	874.434	117.38	1564400	1.00:1.51:1.34:0.07:0.12:0.62	3213500	676870	1.00:0.21	118.81	5	A0A0F6B7P3|A0A0F6B7P3_SALT1	Carbamidomethylation
NANDGISIAQTTEGALNEINNNLQR	8.55	13.86	890.775	114.66 - 119.53	3	26597000	890.774	118.72	58746000	890.778	117.84	61115000	890.775	117.82	38346000	890.774	114.93	215090	890.774	115.1	269420	890.775	115.06	891560	1.00:1.04:0.65:0.02:0.02:0.02	52736000	458690	1.00:0.02	116.58	6	A0A0F6B2U2|A0A0F6B2U2_SALT1
VVNIASYQVSPNDVVSIR	8.54	0.35	980.529	101.86 - 106.41	2	7746100	980.528	105.63	8668800	980.53	104.68	10758000	980.53	104.92	1591200	980.528	102.1	7378900	980.529	102.24	8583300	980.529	102.15	9496200	1.00:1.24:0.18:0.85:0.99:1.10	7006000	8486100	1.00:1.21	103.62	6	A0A0F6B7L2|A0A0F6B7L2_SALT1
VDGVFTADPAKDPSATMYDQLTYSEVLDKELK	8.53	2.92	887.436	110.81 - 114.93	4	2712300	887.435	114.52	4447100	887.438	113.53	5941200	887.437	113.66	2320700	887.435	111.09	723950	887.436	111.24	1251700	887.436	111.17	1589200	1.00:1.34:0.52:0.16:0.28:0.36	4236400	1188300	1.00:0.28	112.53	6	A0A0F6AX22|A0A0F6AX22_SALT1
LFAEGFLVTEIAK	8.53	1.77	719.404	115.22 - 119.42	2	397510	719.402	118.98	574440	719.405	117.91	790640	719.404	118.36	317730	719.404	115.37	34667	719.404	115.56	43456	719.404	115.48	624140	1.00:1.38:0.55:0.06:0.08:1.09	560930	234090	1.00:0.42	116.94	4	A0A0F6B400|A0A0F6B400_SALT1
SMLDVVRK	8.53	2.86	474.272	56.13 - 62.11	2	1171600	474.271	61.76	1616700	474.273	56.86	2462900	474.272	59.53	1422500	474.271	56.62	315790	474.271	58.23	230050	474.271	56.75	981910	1.00:1.52:0.88:0.20:0.14:0.61	1834000	509250	1.00:0.28	58.29	5	A0A0F6B5B6|A0A0F6B5B6_SALT1
VDAALADKEAELMQF	8.53	1.48	825.906	108.89 - 113.84	2	6318300	825.906	112.91	7675000	825.907	111.79	10158000	825.906	111.9	7774100	825.907	109.17	2948800	825.906	109.34	3340100	825.907	109.26	6013600	1.00:1.32:1.01:0.38:0.44:0.78	8535700	4100800	1.00:0.48	110.73	6	A0A0F6AX23|A0A0F6AX23_SALT1
LADVLAAANAR	8.52	2	542.81	74.94 - 80.20	2	32522000	542.809	79.19	44917000	542.81	76.57	61456000	542.81	77.66	33246000	542.81	75.26	6828000	542.81	75.3	1961000	542.81	75.25	46726000	1.00:1.37:0.74:0.15:0.04:1.04	46540000	18505000	1.00:0.40	76.54	6	A0A0F6BAR1|A0A0F6BAR1_SALT1
VEYALQSQINPQLAGHGGR	8.51	0.04	680.021	79.14 - 83.33	3	2989700	680.02	82.91	4255900	680.021	80.85	3775300	680.022	81.64	828600	680.02	79.4	2985100	680.02	79.52	1775900	680.021	79.47	4317100	1.00:0.89:0.19:0.70:0.42:1.01	2953300	3026000	1.00:1.02	80.63	6	A0A0F6B7X0|A0A0F6B7X0_SALT1
SIAFPAISTGVYGYPR	8.5	0.17	849.947	108.56 - 112.77	2	144890	849.947	112.55	131360	849.947	111.37	118830	849.946	111.82	163530	849.947	108.88	165150	849.946	109.1	149090	849.948	109.01	141360	1.00:0.90:1.24:1.26:1.13:1.08	137910	151870	1.00:1.10	110.46	4	A0A0F6AZX7|A0A0F6AZX7_SALT1
ITLNMGVGEAIADKK	8.5	2.76	780.426	83.59 - 89.89	2	164380	780.425	87.44	470990	780.425	88.82	165110	780.424	89.57	130640	780.428	83.8	89839	780.426	83.92	85905	780.426	83.87	43776	1.00:0.35:0.28:0.19:0.18:0.09	255580	73173	1.00:0.29	86.24	3	A0A0F6B7M4|A0A0F6B7M4_SALT1
MNLDEIINSMTPEVYQR	8.5	2.42	1026.99	126.34 - 131.01	2	436860	1026.99	130.6	691170	1026.99	130	802890	1026.99	130.12	485300	1026.99	126.63	177860	1026.99	126.89	254430	1026.99	126.71	209480	1.00:1.16:0.70:0.26:0.37:0.30	659790	213920	1.00:0.32	128.49	6	A0A0F6B0M0|A0A0F6B0M0_SALT1
MQLNSTEISELIK	8.48	3.6	753.398	103.66 - 108.16	2	7680100	753.398	107.63	13115000	753.398	106.4	15726000	753.398	106.85	9896900	753.398	103.93	1451500	753.398	104.04	1467900	753.399	104.01	4424100	1.00:1.20:0.75:0.11:0.11:0.34	12912000	2447800	1.00:0.19	105.48	6	A0A0F6B937|A0A0F6B937_SALT1
VQAHVAEGSPKDK	8.47	2.95	455.909	26.70 - 29.09	3	1795800	455.908	28.21	5569400	455.91	27.13	2488300	455.909	26.94	517910	455.909	26.8	748900	455.908	26.81	856080	455.909	26.81	593890	1.00:0.45:0.09:0.13:0.15:0.11	2858600	732950	1.00:0.26	27.12	6	A0A0F6B1T1|A0A0F6B1T1_SALT1
VQALADAAR	8.47	0.33	457.756	39.87 - 44.87	2	22725000	457.755	43.33	33868000	457.757	40.39	25466000	457.756	41.6	15398000	457.756	40.3	17059000	457.756	40.25	22264000	457.755	40.26	22292000	1.00:0.75:0.45:0.50:0.66:0.66	24911000	20538000	1.00:0.82	41.02	6	A0A0F6B7M0|A0A0F6B7M0_SALT1
MLYVIYAQDNANSLEK	8.46	0.7	936.464	98.16 - 102.37	2	844610	936.462	102.04	983260	936.466	100.62	1302000	936.464	101.06	738560	936.463	98.4	637310	936.465	98.53	671030	936.465	98.45	735490	1.00:1.32:0.75:0.65:0.68:0.75	1007900	681280	1.00:0.68	99.85	6	A0A0F6B230|A0A0F6B230_SALT1
AILAAAGIAENVK	8.46	0.74	620.868	84.66 - 89.21	2	16647000	620.866	88.45	25325000	620.869	86.56	25277000	620.868	87.55	9877200	620.867	84.91	11266000	620.868	85.04	5594000	620.869	84.93	22545000	1.00:1.00:0.39:0.44:0.22:0.89	20160000	13135000	1.00:0.65	86.24	6	A0A0F6B7L4|A0A0F6B7L4_SALT1
MNLMLQNLNNIR	8.45	3.53	737.388	101.03 - 105.74	2	5260800	737.386	105.19	6729800	737.389	103.61	12873000	737.388	104.28	6872900	737.388	101.27	713750	737.388	101.5	667530	737.388	101.41	3707900	1.00:1.91:1.02:0.11:0.10:0.55	8825300	1696400	1.00:0.19	102.88	6	A0A0F6B5K2|A0A0F6B5K2_SALT1
NMAQNEQEMLIR	8.44	4.04	738.851	78.68 - 83.31	2	2700400	738.849	82.89	3609800	738.852	80.38	6084500	738.851	81.35	4164600	738.851	78.95	622860	738.851	78.98	654220	738.851	79.03	1066300	1.00:1.69:1.15:0.17:0.18:0.30	4619700	781140	1.00:0.17	80.26	6	A0A0F6AXK0|A0A0F6AXK0_SALT1
LKDLETQSQDGTFEK	8.43	3.26	869.927	53.00 - 59.38	2	171330	869.926	58.87	413940	869.929	54.21	254510	869.927	56.05	174850	869.926	53.26	62670	869.928	53.31	69123	869.928	53.44	52907	1.00:0.61:0.42:0.15:0.17:0.13	281100	61567	1.00:0.22	54.86	3	A0A0F6AX20|A0A0F6AX20_SALT1
FDTGVDNLQTQVTEALDK	8.43	5.19	997.49	109.33 - 113.91	2	2255300	997.488	113.26	5601800	997.492	112.4	4424500	997.491	112.27	1960300	997.49	109.54	511970	997.489	109.71	511140	997.491	109.63	521910	1.00:0.79:0.35:0.09:0.09:0.09	3995500	515010	1.00:0.13	111.13	6	A0A0F6B5U1|A0A0F6B5U1_SALT1
VIELQGIAGTSAAR	8.42	3.31	693.392	83.45 - 88.02	2	4452100	693.391	87.28	7107000	693.393	85.32	8312800	693.393	86.09	6162400	693.392	83.7	1584400	693.392	83.73	806970	693.392	83.71	2739300	1.00:1.17:0.87:0.22:0.11:0.39	7194100	1710200	1.00:0.24	84.97	6	A0A0F6B955|A0A0F6B955_SALT1
GGDGNYGYNAATEEYGNMIDMGILDPTK	8.41	1.12	1483.65	120.74 - 125.13	2	1421900	1483.64	124.63	2656700	1483.65	124.25	1975000	1483.65	123.82	878850	1483.64	120.99	856760	1483.64	121.22	1236300	1483.65	121.07	927890	1.00:0.74:0.33:0.32:0.47:0.35	1836800	1007000	1.00:0.55	122.66	5	A0A0F6BAJ3|A0A0F6BAJ3_SALT1
GGVPGATGC(+57.02)DLIVKPAVK	8.4	0.95	580.323	76.00 - 80.25	3	5788300	580.322	79.6	9853000	580.324	77.52	10705000	580.324	78.55	1217000	580.323	76.3	2806000	580.323	76.38	573190	580.323	76.32	9575400	1.00:1.09:0.12:0.28:0.06:0.97	7258300	4318200	1.00:0.59	77.45	6	A0A0F6B7N6|A0A0F6B7N6_SALT1	Carbamidomethylation
AVVESIQR	8.39	0.54	451.259	41.18 - 46.65	2	28280000	451.258	44.94	39674000	451.26	41.74	33914000	451.259	43.14	24269000	451.258	41.58	21138000	451.258	41.59	25676000	451.258	41.56	25008000	1.00:0.85:0.61:0.53:0.65:0.63	32619000	23940000	1.00:0.73	42.42	6	A0A0F6B7M2|A0A0F6B7M2_SALT1
ELDAETAQAIISR	8.38	0.74	708.87	90.40 - 103.85	2	72569	708.87	94.24	131370	708.871	92.65	93252	708.866	103.64	37015	708.871	90.52	56884	708.87	90.63	32937	708.87	90.55	83962	1.00:0.71:0.28:0.43:0.25:0.64	87211	57928	1.00:0.66	93.7	2	A0A0F6BA10|A0A0F6BA10_SALT1
ELAESEGAIER	8.38	1.35	602.297	49.38 - 55.16	2	690860	602.296	54.47	1466000	602.298	50.52	927520	602.297	51.93	375340	602.297	49.83	485510	602.297	49.8	496250	602.296	49.82	394490	1.00:0.63:0.26:0.33:0.34:0.27	922960	458750	1.00:0.50	51.06	5	A0A0F6AWC3|A0A0F6AWC3_SALT1
IFALPVIEQLTPVLSR	8.37	1.41	898.538	132.91 - 137.93	2	240810	898.536	137.18	414350	898.54	137.03	398460	898.539	137.35	160490	898.538	133.24	185720	898.538	133.42	182370	898.539	133.24	103450	1.00:0.96:0.39:0.45:0.44:0.25	324430	157180	1.00:0.48	135.24	6	A0A0F6B0L5|A0A0F6B0L5_SALT1
WLVTSEGAFSYLAR	8.37	4.33	800.412	113.34 - 117.47	2	235060	800.409	117.22	386450	800.414	116.1	330220	800.412	116.46	493960	800.414	113.64	55890	800.411	113.8	52919	800.41	113.68	90934	1.00:0.85:1.28:0.14:0.14:0.24	403540	66581	1.00:0.16	115.15	4	A0A0F6B5S8|A0A0F6B5S8_SALT1
TYDGIHR	8.36	2.57	431.214	30.96 - 34.71	2	595120	431.214	33.47	1708600	431.216	31.22	731480	431.214	31.87	231580	431.214	31.51	207340	431.214	31.52	339100	431.214	31.42	352610	1.00:0.43:0.14:0.12:0.20:0.21	890560	299680	1.00:0.34	31.84	5	A0A0F6B4P5|A0A0F6B4P5_SALT1
VVNIASYQVSPNDVVSIR	8.35	1.25	654.022	101.91 - 106.18	3	4862100	654.022	105.63	5791800	654.023	104.68	10696000	654.023	104.92	2624900	654.02	102.08	20223	654.022	102.26	16045	654.023	102.17	10023000	1.00:1.85:0.45:0.02:0.02:1.73	6371000	3353200	1.00:0.53	103.62	3	A0A0F6B7L2|A0A0F6B7L2_SALT1
AIDKPFLLPIEDVFSISGR	8.34	10.89	1059.09	125.98 - 130.54	2	1074700	1059.08	130.04	3139500	1059.09	129.17	3090200	1059.08	129.72	44313	1059.09	126.26	55554	1059.08	126.34	56712	1059.09	126.27	62002	1.00:0.98:0.02:0.02:0.02:0.02	2091400	58089	1.00:0.03	127.97	5	A0A0F6B9X6|A0A0F6B9X6_SALT1
TAELVEGDDKPVLSNC(+57.02)SLAN	8.34	0.68	1066.51	86.96 - 91.28	2	1750100	1066.51	90.7	2359900	1066.51	89.29	1803600	1066.51	89.57	2101200	1066.51	87.2	1453600	1066.51	87.32	1397300	1066.51	87.17	1385200	1.00:0.76:0.89:0.62:0.59:0.59	2088200	1412000	1.00:0.68	88.54	6	A0A0F6B0F8|A0A0F6B0F8_SALT1	Carbamidomethylation
FQDGADFNAAAVK	8.33	0.1	677.325	74.27 - 78.85	2	965430	677.324	78.53	1007900	677.325	76.01	1030000	677.326	76.78	765280	677.325	74.5	990420	677.325	74.62	635330	677.326	74.6	1363700	1.00:1.02:0.76:0.98:0.63:1.35	934400	996460	1.00:1.07	75.84	6	A0A0F6AZ15|A0A0F6AZ15_SALT1
SSALNTLTNQK	8.32	0.38	588.815	52.44 - 58.38	2	368620	588.814	57.81	442090	588.817	53.59	421460	588.816	55.5	375440	588.815	52.84	334830	588.816	52.83	311400	588.815	52.86	326470	1.00:0.95:0.85:0.76:0.70:0.74	413000	324230	1.00:0.79	54.24	4	A0A0F6B9G7|A0A0F6B9G7_SALT1
IGEVHDGAATMDWMEQEQER	8.32	4.25	778.005	88.22 - 92.62	3	2176500	778.004	92.12	3817400	778.006	90.19	6451300	778.004	90.75	1253800	778.004	88.56	200290	778.003	88.65	120120	778.005	88.55	1215900	1.00:1.69:0.33:0.05:0.03:0.32	3840800	512110	1.00:0.13	89.8	5	A0A0F6B7P3|A0A0F6B7P3_SALT1
GEREPVTDAER	8.3	0.32	420.206	30.03 - 33.17	3	1351300	420.205	32.05	3150400	420.208	30.2	1219600	420.205	30.74	114170	420.205	30.35	1125300	420.205	30.36	1324800	420.206	30.34	1173200	1.00:0.39:0.04:0.36:0.42:0.37	1494700	1207800	1.00:0.81	30.67	6	A0A0F6B961|A0A0F6B961_SALT1
VFMQPASEGTGIIAGGAMR	8.3	0.45	946.972	95.86 - 100.38	2	12122000	946.97	99.67	9577600	946.973	98.28	21046000	946.973	98.87	10929000	946.972	96.12	8371400	946.972	96.25	9827700	946.973	96.16	12980000	1.00:2.20:1.14:0.87:1.03:1.36	13851000	10393000	1.00:0.75	97.56	6	A0A0F6B7L9|A0A0F6B7L9_SALT1
GAPDVFEQFNAAVQK	8.29	0.8	810.905	102.57 - 107.29	2	914710	810.904	106.85	872920	810.906	105.29	830100	810.906	105.64	397900	810.905	102.87	951720	810.905	103.03	894210	810.905	103	1541400	1.00:0.95:0.46:1.09:1.02:1.77	700310	1129100	1.00:1.61	104.45	6	A0A0F6AZA3|A0A0F6AZA3_SALT1
DEFGGELIDGGPWLK	8.27	4.85	816.899	118.96 - 123.62	2	1817100	816.898	123.01	5000800	816.902	122.27	3477700	816.899	121.91	999250	816.898	119.17	214370	816.899	119.38	270980	816.9	119.26	939340	1.00:0.70:0.20:0.04:0.05:0.19	3159200	474900	1.00:0.15	120.83	6	A0A0F6B076|A0A0F6B076_SALT1
IGVPFVDGGVIK	8.26	4.39	600.854	102.76 - 107.67	2	23580000	600.853	106.78	40235000	600.855	105.33	45578000	600.854	105.96	31168000	600.853	103.02	462370	600.853	103.19	360780	600.854	103.09	23673000	1.00:1.13:0.77:0.02:0.02:0.59	38994000	8165200	1.00:0.21	104.56	6	A0A0F6B790|A0A0F6B790_SALT1
LAITYSADQQALKGGQMGWGR	8.25	3.34	751.049	91.17 - 95.22	3	212890	751.048	95.02	113990	751.049	93.3	556160	751.048	93.88	323490	751.049	91.3	64059	751.05	91.41	21612	751.05	91.35	198050	1.00:4.88:2.84:0.56:0.19:1.74	331210	94574	1.00:0.29	92.71	4	A0A0F6AWM7|A0A0F6AWM7_SALT1
ANDIDVPSALIDSEIDVLR	8.24	1.57	1028.04	123.99 - 128.50	2	685490	1028.03	128.04	1216900	1028.04	127.61	1064900	1028.04	127.47	404380	1028.03	124.27	464670	1028.03	124.43	555800	1028.04	124.29	406350	1.00:0.88:0.33:0.38:0.46:0.33	895380	475600	1.00:0.53	126.02	6	A0A0F6AXS5|A0A0F6AXS5_SALT1
NTPVSELITLGESMGLENLAR	8.24	5.14	748.723	143.63 - 147.46	3	385400	748.721	146.99	544500	748.727	146.95	798780	748.722	146.88	598980	748.723	144.17	78793	748.723	144.23	71476	748.724	144.08	219870	1.00:1.47:1.10:0.14:0.13:0.40	647420	123380	1.00:0.19	145.55	4	A0A0F6B981|A0A0F6B981_SALT1
LGLSYDDDEEDDEEDEKQEDMMR	8.24	1.94	936.033	85.07 - 89.30	3	1734700	936.031	88.98	1692200	936.035	87.14	3277600	936.034	87.39	2125400	936.033	85.33	894170	936.033	85.45	1003600	936.033	85.37	1415000	1.00:1.94:1.26:0.53:0.59:0.84	2365100	1104200	1.00:0.47	86.61	4	A0A0F6B9G9|A0A0F6B9G9_SALT1
IVILPHQDLC(+57.02)PDGAVLEAETGETILDVALR	8.24	8.86	1086.58	128.47 - 133.61	3	831490	1086.58	132.19	1217300	1086.58	132.24	3145200	1086.58	132.41	259290	1086.58	128.7	65612	1086.58	128.9	148890	1086.58	128.64	152590	1.00:2.58:0.21:0.05:0.12:0.13	1540600	122360	1.00:0.08	130.51	6	A0A0F6B4V3|A0A0F6B4V3_SALT1	Carbamidomethylation
ADSADAEKVIK	8.23	3.63	382.872	36.15 - 39.96	3	1423400	382.871	39.2	842030	382.873	36.39	1454600	382.872	37.56	4408500	382.871	36.55	574620	382.871	36.46	692990	382.871	36.48	567890	1.00:1.73:5.24:0.68:0.82:0.67	2235000	611830	1.00:0.27	37.11	4	A0A0F6B076|A0A0F6B076_SALT1
VLC(+57.02)ATALGHTVAEAQK	8.23	1.92	556.963	70.12 - 74.90	3	524160	556.963	74.5	716380	556.964	71.69	853520	556.963	72.94	594250	556.964	70.34	174180	556.963	70.47	10499	556.963	70.6	796110	1.00:1.19:0.83:0.24:0.02:1.11	721380	326930	1.00:0.45	71.76	3	A0A0F6BA09|A0A0F6BA09_SALT1	Carbamidomethylation
EAGPVKGGSTIIAFVEDPDGYK	8.22	2.27	750.715	102.46 - 106.76	3	147200	750.714	106.53	220540	750.716	105.01	211180	750.716	105.59	187190	750.713	103.83	8219.4	750.715	105.65	34501	750.716	102.88	221570	1.00:0.96:0.85:0.04:0.16:1.00	206300	88096	1.00:0.43	104.92	4	A0A0F6B127|A0A0F6B127_SALT1
IMNVLGEPVDMKGEIGEEER	8.21	4.34	749.034	94.95 - 99.25	3	1123200	749.033	98.86	2752900	749.035	97.24	2576100	749.034	97.84	346570	749.034	95.19	323670	749.033	95.33	226620	749.033	95.3	513500	1.00:0.94:0.13:0.12:0.08:0.19	1891900	354600	1.00:0.19	96.63	3	A0A0F6B935|A0A0F6B935_SALT1
ELAGWMC(+57.02)DVLDNINDEATIER	8.21	2.3	1232.56	131.15 - 136.27	2	134790	1232.56	135.43	289760	1232.56	135.31	265960	1232.56	135.07	43860	1232.56	131.43	53229	1232.56	131.59	86861	1232.56	131.48	69081	1.00:0.92:0.15:0.18:0.30:0.24	199860	69723	1.00:0.35	133.38	5	A0A0F6B4X3|A0A0F6B4X3_SALT1	Carbamidomethylation
LNIDQNPGTAPK	8.21	0.29	634.336	51.77 - 58.27	2	33779000	634.335	57.07	38952000	634.337	53.07	33491000	634.336	54.64	36907000	634.335	52.16	29710000	634.336	52.2	30138000	634.336	52.23	33478000	1.00:0.86:0.95:0.76:0.77:0.86	36450000	31109000	1.00:0.85	53.56	6	A0A0F6B980|A0A0F6B980_SALT1
QLSLPPQVVFEAILTR	8.2	1.28	906.026	130.66 - 135.57	2	265310	906.025	134.85	348590	906.028	134.42	521280	906.027	134.96	176190	906.025	130.97	175720	906.027	131.15	197980	906.026	131.02	172070	1.00:1.50:0.51:0.50:0.57:0.49	348690	181920	1.00:0.52	132.9	4	A0A0F6B7A9|A0A0F6B7A9_SALT1
NNPDYAIMDER	8.19	0.44	669.294	73.18 - 78.31	2	339680	669.291	77.98	463080	669.294	74.9	546410	669.294	75.81	132000	669.294	73.52	277270	669.294	73.59	182790	669.294	73.61	436570	1.00:1.18:0.29:0.60:0.39:0.94	380490	298870	1.00:0.79	74.9	4	A0A0F6BAL8|A0A0F6BAL8_SALT1
VTDAEIAEVLAR	8.19	1.59	643.852	97.28 - 108.32	2	607480	643.851	101.37	868850	643.854	99.92	948900	643.852	100.36	698430	643.853	97.79	35240	643.853	108.29	947.44	643.852	97.83	1092500	1.00:1.09:0.80:0.04:0.02:1.26	838730	376230	1.00:0.45	100.93	4	A0A0F6B592|A0A0F6B592_SALT1
ILEVLQEPDNHHVSAEDLYK	8.17	3.19	783.73	87.40 - 91.44	3	736330	783.728	91.12	1679900	783.731	89.33	1287000	783.729	90.05	575700	783.73	87.66	341080	783.731	88.02	175480	783.731	87.77	358840	1.00:0.77:0.34:0.20:0.10:0.21	1180900	291800	1.00:0.25	88.99	4	A0A0F6AYJ0|A0A0F6AYJ0_SALT1
MHENQQPQTEAFELSAAER	8.17	1.62	739.34	75.20 - 79.63	3	652130	739.339	79.16	1382600	739.341	76.69	1187000	739.339	77.6	124130	739.34	75.55	432220	739.34	75.64	247830	739.341	75.66	538960	1.00:0.86:0.09:0.31:0.18:0.39	897920	406340	1.00:0.45	76.72	5	A0A0F6B464|A0A0F6B464_SALT1
VLYEMDGVPEELAR	8.17	0.43	810.901	99.04 - 103.92	2	9966200	810.9	103.04	10575000	810.903	101.62	11463000	810.901	101.98	4268300	810.901	99.4	8503800	810.9	99.52	9526900	810.901	99.42	15461000	1.00:1.08:0.40:0.80:0.90:1.46	8768500	11164000	1.00:1.27	100.83	6	A0A0F6B7M9|A0A0F6B7M9_SALT1
LAYVTFESGR	8.16	1.6	571.797	82.00 - 86.78	2	2056700	571.796	86.17	2995600	571.798	83.69	2956200	571.796	84.59	2570500	571.796	82.26	187370	571.796	82.38	61477	571.796	82.31	3568700	1.00:0.99:0.86:0.06:0.02:1.19	2840800	1272500	1.00:0.45	83.57	5	A0A0F6AYQ1|A0A0F6AYQ1_SALT1
IQLVGDDLFVTNTK	8.16	0.52	781.925	104.48 - 109.23	2	9669600	781.924	108.53	12710000	781.927	107.25	10235000	781.925	107.59	10240000	781.925	104.77	6542600	781.925	104.93	5793500	781.926	104.8	12497000	1.00:0.81:0.81:0.51:0.46:0.98	11062000	8277600	1.00:0.75	106.31	6	A0A0F6B623|A0A0F6B623_SALT1
QVDSDLAAALK	8.15	0.01	565.807	80.12 - 84.49	2	322310	565.807	84.17	419050	565.808	81.93	450610	565.808	82.71	93121	565.807	80.36	70789	565.807	80.42	17383	565.807	80.33	882920	1.00:1.08:0.22:0.17:0.04:2.11	320930	323700	1.00:1.01	81.66	3	A0A0F6AZ15|A0A0F6AZ15_SALT1
NITC(+57.02)AEGGIVVTDNPQFADKLR	8.14	2.43	806.741	90.83 - 94.65	3	286220	806.738	94.51	98100	806.743	93.01	193030	806.741	93.56	135190	806.741	90.99	249960	806.741	91.23	203760	806.742	91.07	837270	1.00:1.97:1.38:2.55:2.08:8.53	142110	430330	1.00:3.03	92.39	4	A0A0F6B434|A0A0F6B434_SALT1	Carbamidomethylation
ASQPSNIASQAEETPPPHY	8.14	0.6	1012.47	75.52 - 80.11	2	361330	1012.47	79.74	563730	1012.47	77.54	386200	1012.47	78.19	308720	1012.47	75.98	290570	1012.47	76.06	292700	1012.47	76.04	326080	1.00:0.69:0.55:0.52:0.52:0.58	419550	303120	1.00:0.72	77.26	6	A0A0F6B7Q1|A0A0F6B7Q1_SALT1
AVDSMIPIGR	8.14	9.89	529.788	84.23 - 89.05	2	7338700	529.787	88.27	10024000	529.789	86.06	20363000	529.788	86.89	11838000	529.787	84.47	29368	529.788	84.59	8435.2	529.788	84.48	1768600	1.00:2.03:1.18:0.02:0.02:0.18	14075000	602140	1.00:0.04	85.79	4	A0A0F6B937|A0A0F6B937_SALT1
FAYVDILQNPDIR	8.13	0.15	782.413	109.51 - 114.35	2	11292000	782.412	113.51	14782000	782.414	112.4	14432000	782.414	112.6	6149800	782.412	109.78	7462500	782.411	109.98	8122100	782.413	109.86	16801000	1.00:0.98:0.42:0.50:0.55:1.14	11788000	10795000	1.00:0.92	111.36	6	A0A0F6B125|A0A0F6B125_SALT1
LIMNTNR	8.13	0.25	431.234	41.10 - 45.10	2	1142200	431.234	44.62	1174400	431.236	41.42	1731800	431.236	42.91	766410	431.234	41.5	839730	431.234	41.5	1101900	431.234	41.48	1238700	1.00:1.47:0.65:0.72:0.94:1.05	1224200	1060100	1.00:0.87	42.24	5	A0A0F6B042|A0A0F6B042_SALT1
NLNIKPGQTTFDGR	8.12	2.38	780.91	66.60 - 72.35	2	235690	780.908	72.08	612730	780.912	68.34	371600	780.909	69.92	72798	780.911	66.97	126040	780.911	67.07	114300	780.911	67.15	116700	1.00:0.61:0.12:0.21:0.19:0.19	352370	119010	1.00:0.34	68.59	5	A0A0F6B464|A0A0F6B464_SALT1
TAEQYNITNIAQLKDPK	8.11	5.28	649.678	84.27 - 88.91	3	4952300	649.677	88.23	9928400	649.679	86.15	8292400	649.679	86.92	7841700	649.678	84.53	457240	649.679	84.68	56253	649.678	84.56	3137800	1.00:0.84:0.79:0.05:0.02:0.32	8687500	1217100	1.00:0.14	85.85	4	A0A0F6B5L8|A0A0F6B5L8_SALT1
ASNQGEPVILDATADAGK	8.1	1.03	878.939	81.40 - 85.90	2	3837300	878.937	85.31	5496100	878.942	83.29	5090200	878.939	83.95	3648400	878.939	81.68	2947800	878.94	81.75	2905600	878.939	81.68	2936000	1.00:0.93:0.66:0.54:0.53:0.53	4744900	2929800	1.00:0.62	82.94	6	A0A0F6B2B9|A0A0F6B2B9_SALT1
VQSGTHGNATQTSIPGVFAAGDVMDHIYR	8.1	2.77	758.119	99.85 - 104.64	4	1707700	758.118	104.18	2752600	758.121	102.16	3390700	758.119	102.98	1651800	758.119	100.17	610360	758.119	100.61	451000	758.119	100.42	1389400	1.00:1.23:0.60:0.22:0.16:0.50	2598400	816920	1.00:0.31	101.75	4	A0A0F6AZA0|A0A0F6AZA0_SALT1
AQLLEDLADLDVLSTDDLK	8.09	1.48	1044.04	131.32 - 136.08	2	322930	1044.04	135.55	707270	1044.04	135.64	486120	1044.04	135.43	86124	1044.04	131.55	232030	1044.04	131.75	259200	1044.04	131.65	166820	1.00:0.69:0.12:0.33:0.37:0.24	426510	219350	1.00:0.51	133.59	6	A0A0F6AX36|A0A0F6AX36_SALT1
NVTC(+57.02)YVSR	8.08	0.1	499.741	43.89 - 48.88	2	314130	499.74	48.15	432850	499.742	44.57	304330	499.741	46.05	177510	499.741	44.28	332780	499.741	44.28	324710	499.74	44.29	312610	1.00:0.70:0.41:0.77:0.75:0.72	304890	323370	1.00:1.06	45.27	3	A0A0F6BBD3|A0A0F6BBD3_SALT1	Carbamidomethylation
TYDLEVWVPAQNTYR	8.08	1.17	927.956	107.91 - 111.92	2	80710	927.955	111.75	128720	927.956	110.6	153230	927.957	110.78	29541	927.956	108.07	38122	927.955	108.19	71477	927.958	108.08	63171	1.00:1.19:0.23:0.30:0.56:0.49	103830	57590	1.00:0.55	109.58	4	A0A0F6AZA8|A0A0F6AZA8_SALT1
VESRNPSFSVK	8.07	0.1	417.222	39.77 - 43.84	3	1049100	417.221	43.4	221300	417.223	39.96	625650	417.222	41.58	2213500	417.221	40.09	692250	417.222	40.13	920760	417.222	40.08	1621300	1.00:2.83:10.00:3.13:4.16:7.33	1020200	1078100	1.00:1.06	40.88	5	A0A0F6B4H6|A0A0F6B4H6_SALT1
VIYSTYESNETM(+15.99)YAK	8.06	0.45	907.912	75.20 - 81.62	2	98731	907.91	77.1	307830	907.914	75.25	12244	907.913	81.53	10093	907.911	79.48	105700	907.911	79.68	89493	907.914	79.53	67026	1.00:0.04:0.03:0.34:0.29:0.22	110050	87406	1.00:0.79	78.76	2	A0A0F6B060|A0A0F6B060_SALT1	Oxidation (M)
LGGRPEYR	8.06	1.78	474.257	31.10 - 34.43	2	762030	474.256	33.32	956180	474.258	31.29	1102800	474.256	32.14	1102500	474.256	31.61	431670	474.257	31.54	482060	474.256	31.51	496940	1.00:1.15:1.15:0.45:0.50:0.52	1053800	470230	1.00:0.45	31.9	6	A0A0F6B6G1|A0A0F6B6G1_SALT1
FC(+57.02)GAEGLSNVITLSTLRNNEFLK	8.06	6.83	861.781	114.39 - 118.64	3	817930	861.78	118.1	556700	861.783	117.04	328140	861.781	117.47	3588700	861.78	114.53	71841	861.782	114.78	52462	861.783	114.58	309780	1.00:0.59:6.45:0.13:0.09:0.56	1491200	144690	1.00:0.10	116.08	4	A0A0F6B1W1|A0A0F6B1W1_SALT1	Carbamidomethylation
LNAVATQIIAVR	8.06	0.58	634.889	88.71 - 92.76	2	442140	634.888	92.45	627520	634.889	90.81	774450	634.888	91.64	116470	634.889	88.93	120090	634.889	89.06	54817	634.889	88.95	959490	1.00:1.23:0.19:0.19:0.09:1.53	506150	378140	1.00:0.75	90.31	3	A0A0F6B491|A0A0F6B491_SALT1
SFLESMGSDQAK	8.06	3.69	650.298	77.00 - 81.82	2	326110	650.297	81.62	466820	650.3	78.71	576870	650.299	79.8	554660	650.299	77.38	105580	650.297	77.48	50083	650.299	77.46	202670	1.00:1.24:1.19:0.23:0.11:0.43	532780	119440	1.00:0.22	78.74	5	A0A0F6AXW7|A0A0F6AXW7_SALT1
KEAAPAAAPAAAAAK	8.05	0.09	436.914	31.46 - 33.68	3	365650	436.913	33.58	252100	436.914	31.61	424620	436.913	32.36	445850	436.914	32.19	3677	436.913	31.76	485970	436.914	31.72	581670	1.00:1.68:1.77:0.02:1.93:2.31	374190	357100	1.00:0.95	32.2	4	A0A0F6AWU9|A0A0F6AWU9_SALT1
AANSTYKPLPQAGAFGEEVIVNSEY	8.04	5.75	885.77	107.21 - 111.64	3	1366400	885.767	111.13	2638000	885.772	110.14	2437800	885.772	110.4	2285300	885.769	107.44	220710	885.771	107.59	145070	885.77	107.59	471350	1.00:0.92:0.87:0.08:0.05:0.18	2453700	279050	1.00:0.11	109.05	4	A0A0F6BA94|A0A0F6BA94_SALT1
FDVLQDPQVLTR	8.04	0.63	715.886	99.26 - 103.56	2	837150	715.885	103.25	1064500	715.887	101.87	761490	715.887	102.17	288940	715.886	99.47	589800	715.885	99.58	506460	715.886	99.56	1811700	1.00:0.72:0.27:0.55:0.48:1.70	704970	969320	1.00:1.37	100.98	4	A0A0F6B9Q9|A0A0F6B9Q9_SALT1
YAIALNLER	8.04	9.17	531.802	88.70 - 93.49	2	3907900	531.801	92.69	10720000	531.802	90.7	9899500	531.802	91.46	1581500	531.8	88.91	21677	531.802	89.02	6748.1	531.802	88.92	1218200	1.00:0.92:0.15:0.02:0.02:0.11	7400300	415540	1.00:0.06	90.28	5	A0A0F6B937|A0A0F6B937_SALT1
GGYFPVPPVDSAQDIR	8.03	2.39	859.431	99.01 - 104.15	2	481160	859.429	103.93	240100	859.432	101.98	420000	859.433	102.4	70542	859.432	99.64	728080	859.431	99.75	493110	859.432	99.61	935150	1.00:1.75:0.29:3.03:2.05:3.89	243550	718780	1.00:2.95	101.22	4	A0A0F6B9H5|A0A0F6B9H5_SALT1
GITINTSHVEYDTPTR	8.02	2.87	601.968	71.76 - 76.72	3	81700000	601.967	75.95	164830000	601.969	73.43	178630000	601.968	74.33	47311000	601.968	72.13	17495000	601.968	72.28	4002100	601.968	72.2	77927000	1.00:1.08:0.29:0.11:0.02:0.47	130260000	33141000	1.00:0.25	73.39	6	A0A0F6B9X6|A0A0F6B9X6_SALT1
DDANIHAIQR	8.01	1.47	576.792	38.78 - 42.54	2	327400	576.79	42.11	721270	576.793	39.1	174030	576.792	40.26	485880	576.792	39.07	199400	576.791	39.07	212940	576.793	39.03	170890	1.00:0.24:0.67:0.28:0.30:0.24	460390	194410	1.00:0.42	39.77	4	A0A0F6AXB7|A0A0F6AXB7_SALT1
AVEAAGGEVC(+57.02)MTR	8.01	0.79	675.809	53.10 - 58.75	2	192310	675.808	58.48	207360	675.811	54.29	350330	675.81	55.94	157950	675.81	53.53	131890	675.809	53.35	137300	675.809	53.48	169010	1.00:1.69:0.76:0.64:0.66:0.82	238550	146070	1.00:0.61	54.85	5	A0A0F6AZD7|A0A0F6AZD7_SALT1	Carbamidomethylation
GKEGMNASPDGVAK	8	1.57	680.829	32.10 - 35.50	2	1456200	680.829	34.46	2542900	680.832	32.27	2574200	680.83	33.08	1123400	680.828	32.45	726150	680.829	32.43	864470	680.828	32.38	906180	1.00:1.01:0.44:0.29:0.34:0.36	2080200	832260	1.00:0.40	32.84	6	A0A0F6AXM4|A0A0F6AXM4_SALT1
LTLTMPETM(+15.99)SIER	7.99	3.01	769.385	90.77 - 95.00	2	364320	769.386	94.88	255410	769.383	93.17	92367	769.384	93.81	28111	769.384	91.22	656110	769.385	91.4	411000	769.385	91.21	742930	1.00:0.36:0.11:2.57:1.61:2.91	125290	603350	1.00:4.82	92.61	4	A0A0F6B4H6|A0A0F6B4H6_SALT1	Oxidation (M)
SELEAFEVALENVRPTVEVK	7.99	3.72	1130.1	116.56 - 121.00	2	1004200	1130.1	120.51	2925200	1130.1	119.3	1921800	1130.1	119.7	344660	1130.1	116.83	215720	1130.1	117.04	294410	1130.1	116.92	323560	1.00:0.66:0.12:0.07:0.10:0.11	1730600	277900	1.00:0.16	118.38	6	A0A0F6B7P4|A0A0F6B7P4_SALT1
TQTVQSAADIRK	7.99	1.89	659.359	34.75 - 38.50	2	2388200	659.358	37.59	4995200	659.361	34.96	2432200	659.358	36.09	3184300	659.359	35.1	1132900	659.359	35.08	1232900	659.358	35.03	1352000	1.00:0.49:0.64:0.23:0.25:0.27	3537200	1239300	1.00:0.35	35.64	6	A0A0F6B9G2|A0A0F6B9G2_SALT1
LASATNVENVK	7.98	0.51	573.312	42.59 - 47.14	2	544460	573.311	46.47	709990	573.313	43.24	542420	573.312	44.64	627840	573.311	42.87	436620	573.312	42.86	478540	573.312	42.86	471350	1.00:0.76:0.88:0.61:0.67:0.66	626750	462170	1.00:0.74	43.82	2	A0A0F6BB85|A0A0F6BB85_SALT1
SLGQFNLDGINPAPR	7.98	0.52	799.918	99.85 - 104.29	2	6109500	799.917	103.81	6279200	799.919	102.54	7599200	799.918	102.86	7243600	799.918	100.13	4166100	799.919	100.28	3297800	799.919	100.21	8070900	1.00:1.21:1.15:0.66:0.53:1.29	7040700	5178300	1.00:0.74	101.64	6	A0A0F6AWC9|A0A0F6AWC9_SALT1
QGHSATVFEDPELSDWQQYQDK	7.98	1.23	870.058	96.32 - 101.14	3	1963100	870.056	100.45	3039500	870.06	98.76	2602700	870.059	99.17	2145300	870.058	96.61	1061600	870.058	96.82	622770	870.058	96.73	2307000	1.00:0.86:0.71:0.35:0.20:0.76	2595800	1330400	1.00:0.51	98.09	6	A0A0F6B638|A0A0F6B638_SALT1
LDKDQLIAGVQDAFADKSK	7.97	3.84	688.033	95.53 - 100.29	3	1398200	688.031	99.8	2202000	688.033	97.91	3575900	688.033	98.45	1250900	688.033	95.94	123030	688.032	96.14	18312	688.033	96.06	1219200	1.00:1.62:0.57:0.06:0.02:0.55	2343000	453510	1.00:0.19	97.38	5	A0A0F6B7Q0|A0A0F6B7Q0_SALT1
TNPQLGPATEK	7.97	7.65	578.304	40.06 - 43.84	2	1293400	578.304	43.65	168700	578.307	40.64	96752	578.304	41.87	237010	578.304	40.6	2128300	578.304	40.57	2585600	578.304	40.52	2544100	1.00:0.57:1.40:12.62:15.33:15.08	167490	2419300	1.00:14.44	41.31	4	A0A0F6AZ60|A0A0F6AZ60_SALT1
YAGVGDIIK	7.96	3.68	468.264	78.22 - 83.47	2	7946900	468.264	82.49	12051000	468.265	79.9	18517000	468.265	80.87	8896800	468.264	78.53	129910	468.264	78.53	34392	468.265	78.57	8052300	1.00:1.54:0.74:0.02:0.02:0.67	13155000	2738900	1.00:0.21	79.82	4	A0A0F6B7M6|A0A0F6B7M6_SALT1
ESSVPFSYYDNQQK	7.96	4.5	846.381	81.82 - 87.21	2	12508000	846.38	86.27	30404000	846.383	83.98	21556000	846.381	84.66	12726000	846.381	82.48	3253100	846.381	82.57	3292000	846.382	82.58	3818900	1.00:0.71:0.42:0.11:0.11:0.13	21562000	3454700	1.00:0.16	83.76	6	A0A0F6AYG2|A0A0F6AYG2_SALT1
STPFAAQVAAER	7.96	0.79	624.323	70.78 - 76.72	2	31697000	624.322	75.63	42839000	624.324	72.46	44104000	624.323	73.77	28679000	624.323	71.18	23085000	624.323	71.31	12102000	624.323	71.31	39373000	1.00:1.03:0.67:0.54:0.28:0.92	38541000	24853000	1.00:0.64	72.61	6	A0A0F6B7L3|A0A0F6B7L3_SALT1
TGRNPQTGKEIK	7.95	3.47	664.866	25.85 - 28.49	2	1478300	664.866	27.4	2736100	664.867	26.31	1731700	664.865	25.95	2822500	664.867	25.95	261550	664.867	25.94	535660	664.867	25.93	782140	1.00:0.63:1.03:0.10:0.20:0.29	2430100	526450	1.00:0.22	26.25	5	A0A0F6BA04|A0A0F6BA04_SALT1
GFGFIC(+57.02)PEGGGEDIFAHYSTIQMDGYR	7.95	12.04	1008.78	118.35 - 122.85	3	5376600	1008.78	122.13	11316000	1008.78	121.23	16408000	1008.78	121.42	3857700	1008.78	118.48	74385	1008.78	118.77	88636	1008.78	118.62	514910	1.00:1.45:0.34:0.02:0.02:0.05	10527000	225980	1.00:0.02	120.11	5	A0A0F6AZ83|A0A0F6AZ83_SALT1	Carbamidomethylation
EYAVGTESYELGFSK	7.95	0.21	840.394	93.67 - 97.85	2	488100	840.392	97.65	654370	840.395	96.02	485520	840.393	96.38	231800	840.393	93.91	504270	840.393	94	505780	840.394	93.94	546880	1.00:0.74:0.35:0.77:0.77:0.84	457230	518980	1.00:1.14	95.31	6	A0A0F6B7U8|A0A0F6B7U8_SALT1
TVLDSGWITTGPK	7.95	2.14	687.867	94.91 - 99.14	2	392700	687.867	99.02	165600	687.869	97.26	326400	687.867	97.75	129160	687.867	95.14	176690	687.868	95.24	95805	687.867	95.18	1462600	1.00:1.97:0.78:1.07:0.58:8.83	207050	578350	1.00:2.79	96.6	4	A0A0F6B434|A0A0F6B434_SALT1
IVGDDEADFKQNLISVNSPIAR	7.95	1.99	801.085	96.73 - 100.91	3	3043400	801.083	100.62	6850000	801.087	99.35	5499100	801.085	99.69	874220	801.084	97.11	882570	801.084	97.27	300160	801.084	97.09	3854300	1.00:0.80:0.13:0.13:0.04:0.56	4407800	1679000	1.00:0.38	98.52	6	A0A0F6B784|A0A0F6B784_SALT1
LYNIVPYGIDESGKIDYDEMAK	7.93	0.28	845.075	105.66 - 109.98	3	2276400	845.074	109.48	2661500	845.077	108.28	3142900	845.077	108.55	1561400	845.074	105.86	1419800	845.074	106	920300	845.077	105.91	3952500	1.00:1.18:0.59:0.53:0.35:1.49	2455300	2097500	1.00:0.85	107.35	4	A0A0F6B4X3|A0A0F6B4X3_SALT1
EIDASC(+57.02)TFTNQAFDSLIPSLK	7.92	0.54	1179.07	124.02 - 128.40	2	463520	1179.07	128.08	655230	1179.08	127.78	341810	1179.07	127.5	178170	1179.07	124.35	580810	1179.07	124.52	590810	1179.07	124.36	434290	1.00:0.52:0.27:0.89:0.90:0.66	391740	535300	1.00:1.37	126.1	5	A0A0F6AZ63|A0A0F6AZ63_SALT1	Carbamidomethylation
NMPMNVGDSLDIPGIGK	7.92	0.67	879.433	109.00 - 113.28	2	1250200	879.437	113.23	12772	879.433	111.9	1155300	879.433	112.06	1879500	879.432	109.19	1511700	879.432	109.34	1544200	879.433	109.26	1397800	1.00:59.14:64.00:64.00:64.00:64.00	1015800	1484600	1.00:1.46	110.83	5	A0A0F6B9Q7|A0A0F6B9Q7_SALT1
AVGESLEAQQYGVAFPK	7.92	1.8	897.457	93.45 - 98.10	2	14751000	897.457	97.35	26978000	897.459	95.9	19720000	897.458	96.33	16546000	897.457	93.7	8439500	897.457	93.84	7647000	897.457	93.76	9176600	1.00:0.73:0.61:0.31:0.28:0.34	21081000	8421000	1.00:0.40	95.15	6	A0A0F6AYY7|A0A0F6AYY7_SALT1
QNVPSFRPGDTVEVK	7.91	1.08	836.937	72.74 - 77.37	2	964870	836.935	76.88	2185800	836.939	74.21	1135200	836.937	75.25	402690	836.937	73	754310	836.936	73.12	714160	836.937	73.07	596990	1.00:0.52:0.18:0.35:0.33:0.27	1241200	688490	1.00:0.55	74.25	6	A0A0F6B5A6|A0A0F6B5A6_SALT1
AVIESENSAERDQLLENLQEGMEVK	7.91	1.63	944.463	102.87 - 107.54	3	4352900	944.462	107.04	6617100	944.465	105.61	7343800	944.464	105.99	4416400	944.463	103.14	1947100	944.462	103.39	2517400	944.463	103.3	3275500	1.00:1.11:0.67:0.29:0.38:0.50	6125800	2580000	1.00:0.42	104.74	6	A0A0F6AZD0|A0A0F6AZD0_SALT1
VGDEVNVER	7.9	0.77	508.754	40.02 - 44.47	2	657430	508.753	43.68	1187600	508.756	40.54	828310	508.754	41.68	387290	508.754	40.34	468000	508.753	40.23	590120	508.753	40.34	483290	1.00:0.70:0.33:0.39:0.50:0.41	801060	513800	1.00:0.64	41.14	6	A0A0F6B117|A0A0F6B117_SALT1
TQLIDVIADK	7.89	3.63	558.32	90.45 - 95.20	2	46170000	558.319	94.49	87061000	558.321	92.6	58866000	558.32	93.31	85623000	558.32	90.76	890980	558.319	90.86	435790	558.32	90.73	44146000	1.00:0.68:0.98:0.02:0.02:0.51	77183000	15157000	1.00:0.20	92.13	6	A0A0F6BA04|A0A0F6BA04_SALT1
MLQQTIEQALLDQGR	7.87	1.26	872.458	109.39 - 138.25	2	286220	872.456	113.3	547750	872.459	112.31	556240	872.463	137.96	28013	872.456	109.65	195410	872.456	109.81	192510	872.457	109.77	197370	1.00:1.02:0.05:0.36:0.35:0.36	377330	195100	1.00:0.52	115.47	5	A0A0F6B6F7|A0A0F6B6F7_SALT1
GGLGLAEDTSDAAISC(+57.02)QQVGPIELSDKIK	7.87	0.23	991.502	102.33 - 106.46	3	1320100	991.5	106.13	1819100	991.504	105.15	1572000	991.504	105.38	848100	991.502	102.58	1214800	991.501	102.73	1289000	991.503	102.65	1177900	1.00:0.86:0.47:0.67:0.71:0.65	1413100	1227200	1.00:0.87	104.11	6	A0A0F6BBD3|A0A0F6BBD3_SALT1	Carbamidomethylation
EFGLWDVVQQGK	7.86	2.33	703.36	110.59 - 115.28	2	1421100	703.359	114.74	2178500	703.362	113.41	1979600	703.36	113.59	2350700	703.359	110.79	122360	703.359	111	124680	703.36	110.95	1770800	1.00:0.91:1.08:0.06:0.06:0.81	2169600	672600	1.00:0.31	112.42	5	A0A0F6B9Q7|A0A0F6B9Q7_SALT1
FDVAVGANDAYGQYDENLVQRVPK	7.85	1.19	890.105	98.48 - 102.53	3	308340	890.103	102.3	201890	890.105	101.07	129660	890.106	101.32	892780	890.105	98.73	202600	890.106	98.75	186570	890.106	98.77	236530	1.00:0.64:4.42:1.00:0.92:1.17	408110	208570	1.00:0.51	100.15	5	A0A0F6B7Q2|A0A0F6B7Q2_SALT1
ASAQLEAIK	7.84	0.77	465.767	46.23 - 51.24	2	197240	465.766	50.48	331980	465.768	46.73	240120	465.767	48.47	149770	465.767	46.56	144310	465.768	46.57	171040	465.767	46.6	146210	1.00:0.72:0.45:0.43:0.52:0.44	240620	153850	1.00:0.64	47.57	2	A0A0F6B4I1|A0A0F6B4I1_SALT1
EDGIYVSMEGK	7.82	7.76	614.282	75.96 - 80.79	2	620760	614.282	80.36	1315200	614.282	77.68	1055500	614.283	78.39	1167200	614.281	76.15	33476	614.283	76.29	3451.4	614.281	76.28	149750	1.00:0.80:0.89:0.03:0.02:0.11	1179300	62225	1.00:0.05	77.52	4	A0A0F6AWV0|A0A0F6AWV0_SALT1
VINDNFGIIEGLMTTVHATTATQK	7.82	0.77	858.78	120.20 - 125.26	3	23866000	858.779	124.29	28539000	858.784	123.26	31915000	858.782	123.68	26837000	858.779	120.54	10541000	858.779	120.73	12678000	858.781	120.59	32686000	1.00:1.12:0.94:0.37:0.44:1.15	29097000	18635000	1.00:0.64	122.18	6	A0A0F6B0L7|A0A0F6B0L7_SALT1
AGVDVLGISTDKPEK	7.82	1.65	764.914	76.84 - 81.41	2	1314900	764.912	80.84	3128000	764.916	78.33	1418600	764.914	79.37	1015800	764.915	77.12	794410	764.915	77.2	703710	764.915	77.14	828880	1.00:0.45:0.32:0.25:0.22:0.26	1854100	775670	1.00:0.42	78.33	6	A0A0F6B4P5|A0A0F6B4P5_SALT1
DLVESAPAALKEGVSK	7.8	2.08	538.631	80.47 - 84.97	3	13278000	538.63	84.35	14141000	538.631	82.34	25086000	538.631	83.09	19829000	538.631	80.77	167320	538.63	80.92	36944	538.631	80.83	20409000	1.00:1.77:1.40:0.02:0.02:1.44	19685000	6871000	1.00:0.35	82.05	4	A0A0F6B9Y3|A0A0F6B9Y3_SALT1
ALAINLVDPAAAGTVIEK	7.8	5.92	883.507	108.62 - 112.91	2	5910500	883.505	112.36	13795000	883.509	111.53	10978000	883.508	111.76	7714500	883.506	108.88	1025300	883.506	109.03	999820	883.507	108.9	950100	1.00:0.80:0.56:0.07:0.07:0.07	10829000	991750	1.00:0.09	110.41	6	A0A0F6B3Q1|A0A0F6B3Q1_SALT1
QYDINEAIALLK	7.8	0.97	695.883	114.06 - 118.77	2	9821900	695.881	118.05	13976000	695.884	116.97	17360000	695.883	117.11	5722500	695.882	114.35	1372600	695.882	114.49	1676500	695.883	114.41	18824000	1.00:1.24:0.41:0.10:0.12:1.35	12353000	7290900	1.00:0.59	115.9	6	A0A0F6B9Y1|A0A0F6B9Y1_SALT1
AIAAVGADNIATNQIELSPYLQNR	7.8	1.76	848.115	108.00 - 119.77	3	126870	848.113	119.73	9039.4	848.117	110.97	203390	848.115	119.04	5297.3	848.114	108.14	191410	848.113	108.35	159850	848.115	108.18	192250	1.00:22.50:0.59:21.17:17.68:21.27	72575	181170	1.00:2.50	112.4	3	A0A0F6AX55|A0A0F6AX55_SALT1
GGSTIIAFVEDPDGYK	7.79	1.04	834.91	107.28 - 111.96	2	288870	834.907	111.51	532470	834.912	110.19	153850	834.911	110.52	427430	834.909	107.57	207080	834.909	107.79	176660	834.909	107.71	235750	1.00:0.29:0.80:0.39:0.33:0.44	371250	206500	1.00:0.56	109.21	6	A0A0F6B127|A0A0F6B127_SALT1
TGTTEVIPGLAEK	7.79	1.89	658.359	79.96 - 84.52	2	2674600	658.358	84.08	1599800	658.361	81.74	773830	658.36	82.66	1946300	658.359	80.32	2844600	658.359	80.31	1700400	658.359	80.28	7182800	1.00:0.48:1.22:1.78:1.06:4.49	1440000	3909300	1.00:2.71	81.56	6	A0A0F6B8B4|A0A0F6B8B4_SALT1
SMGPAVEK	7.78	3.38	409.707	34.33 - 38.17	2	372510	409.706	37.28	1089000	409.709	34.67	479740	409.708	35.64	243990	409.707	34.83	79880	409.707	34.76	153420	409.708	34.71	189010	1.00:0.44:0.22:0.07:0.14:0.17	604260	140770	1.00:0.23	35.31	3	A0A0F6AX23|A0A0F6AX23_SALT1
QADLMVVAGTC(+57.02)FTK	7.78	0.5	770.88	96.62 - 100.11	2	374350	770.881	97.89	14863	770.88	98.96	719970	770.88	99.48	553620	770.879	96.88	183230	770.88	96.94	181330	770.88	96.86	593090	1.00:48.44:37.25:12.33:12.20:39.90	429480	319220	1.00:0.74	97.83	3	A0A0F6B466|A0A0F6B466_SALT1	Carbamidomethylation
C(+57.02)TEEHQAIVRK	7.77	0.43	457.566	27.32 - 29.57	3	1087400	457.566	28.91	1170500	457.567	27.63	1248800	457.565	27.57	1263700	457.566	27.44	845230	457.566	27.49	941280	457.566	27.47	1055200	1.00:1.07:1.08:0.72:0.80:0.90	1227700	947230	1.00:0.77	27.75	4	A0A0F6B6L2|A0A0F6B6L2_SALT1	Carbamidomethylation
VLVPTQEAIQK	7.74	0.07	613.361	69.43 - 74.34	2	354330	613.361	73.97	312670	613.362	71.07	290340	613.361	72.37	433370	613.36	69.67	639850	613.361	69.7	221590	613.361	69.77	228120	1.00:0.93:1.39:2.05:0.71:0.73	345460	363190	1.00:1.05	71.09	4	A0A0F6BA19|A0A0F6BA19_SALT1
ASTISNVVRK	7.73	4.14	537.817	33.98 - 37.89	2	2735300	537.816	36.62	5617900	537.819	34.18	3850900	537.818	35.44	4653100	537.817	34.43	686480	537.817	34.42	772570	537.817	34.35	830650	1.00:0.69:0.83:0.12:0.14:0.15	4707300	763230	1.00:0.16	34.91	6	A0A0F6B937|A0A0F6B937_SALT1
GEFIGFDIDLGNEMC(+57.02)K	7.72	4.82	922.914	118.45 - 122.83	2	431650	922.913	122.45	350840	922.915	121.6	346540	922.915	121.49	1572800	922.914	118.67	91534	922.912	118.85	120760	922.913	118.84	107360	1.00:0.99:4.48:0.26:0.34:0.31	756740	106550	1.00:0.14	120.32	3	A0A0F6B499|A0A0F6B499_SALT1	Carbamidomethylation
IVGFLYLGTPQLK	7.72	2.24	724.929	114.26 - 118.56	2	819500	724.928	118.1	1325700	724.93	116.92	1364500	724.931	117.42	943380	724.929	114.49	102830	724.93	114.64	104340	724.93	114.51	1076300	1.00:1.03:0.71:0.08:0.08:0.81	1211200	427810	1.00:0.35	116.01	6	A0A0F6B0M6|A0A0F6B0M6_SALT1
GPVVDNAALLAR	7.72	3.21	598.344	79.98 - 84.24	2	232000	598.343	83.94	482450	598.345	81.8	515910	598.345	82.78	124730	598.344	80.38	25961	598.344	80.42	9592.5	598.345	80.43	233330	1.00:1.07:0.26:0.05:0.02:0.48	374360	89627	1.00:0.24	81.62	3	A0A0F6B4B6|A0A0F6B4B6_SALT1
AAPNTIPTAAK	7.71	6.31	527.798	41.25 - 45.55	2	1839200	527.797	44.95	362390	527.8	41.74	371670	527.798	43.21	311640	527.797	41.68	2907100	527.797	41.63	3342000	527.798	41.62	3740200	1.00:1.03:0.86:8.02:9.22:10.32	348570	3329800	1.00:9.55	42.47	6	A0A0F6B967|A0A0F6B967_SALT1
NYDQVPANKPIVDAIK	7.71	6.22	595.657	76.00 - 80.11	3	3587200	595.656	79.72	739560	595.658	77.52	767240	595.658	78.46	554400	595.657	76.3	736500	595.657	76.35	187770	595.657	76.3	18537000	1.00:1.04:0.75:1.00:0.25:25.07	687070	6487200	1.00:9.44	77.44	3	A0A0F6B834|A0A0F6B834_SALT1
LIPITSQNRIPLLQNGTFDFEC(+57.02)GSTTNNLER	7.71	8.12	1183.6	113.18 - 117.37	3	1347200	1183.6	116.9	2148300	1183.6	115.96	3611400	1183.6	116.32	1820100	1183.6	113.41	147230	1183.6	113.58	164180	1183.6	113.52	191770	1.00:1.68:0.85:0.07:0.08:0.09	2526600	167730	1.00:0.07	114.95	4	A0A0F6AYG2|A0A0F6AYG2_SALT1	Carbamidomethylation
FTIADAYLFTVLR	7.7	6.79	765.423	130.99 - 135.92	2	367080	765.423	134.96	712200	765.425	134.63	893150	765.423	134.85	411420	765.42	131.23	15365	765.421	131.39	5069.1	765.423	131.27	165260	1.00:1.25:0.58:0.02:0.02:0.23	672260	61899	1.00:0.09	133.05	4	A0A0F6B143|A0A0F6B143_SALT1
ADLNVPVKEGK	7.7	3.18	585.331	43.74 - 48.67	2	2335000	585.329	47.84	5663900	585.332	44.15	3300000	585.331	45.81	2133000	585.33	44.03	967460	585.331	43.99	1032800	585.331	43.96	912480	1.00:0.58:0.38:0.17:0.18:0.16	3699000	970930	1.00:0.26	44.96	6	A0A0F6B6G9|A0A0F6B6G9_SALT1
SDDVALPLQFTDAAANKVK	7.68	1.69	668.354	96.89 - 101.40	3	1485300	668.353	100.91	1336300	668.356	99.23	2349800	668.353	99.95	2560300	668.354	97.17	65656	668.352	97.42	13073	668.354	97.21	2586900	1.00:1.76:1.92:0.05:0.02:1.94	2082100	888540	1.00:0.43	98.65	4	A0A0F6AX08|A0A0F6AX08_SALT1
FTAEGVQEIDYKDIATLK	7.68	1.47	1021.03	97.28 - 101.44	2	549180	1021.03	101.24	1516200	1021.03	99.74	423350	1021.03	100.18	290110	1021.03	97.51	376890	1021.03	97.67	436200	1021.03	97.58	252350	1.00:0.28:0.19:0.25:0.29:0.17	743200	355150	1.00:0.48	98.98	6	A0A0F6BAR0|A0A0F6BAR0_SALT1
VAIDAINAAGAPHC(+57.02)FLSVTK	7.68	0.5	685.695	95.28 - 99.30	3	562140	685.692	99.07	377440	685.696	97.51	591930	685.696	98.22	481900	685.695	95.51	140360	685.695	95.68	23049	685.695	95.49	1758200	1.00:1.57:1.28:0.37:0.06:4.66	483750	640530	1.00:1.32	96.91	4	A0A0F6AYR0|A0A0F6AYR0_SALT1	Carbamidomethylation
GYNIESLTVAPTDDPTLSR	7.68	8.36	1025.01	101.54 - 105.51	2	616190	1025.01	105.33	97396	1025.02	104.46	64288	1025.01	104.4	20809	1025.01	101.78	1147100	1025.01	101.9	1177300	1025.01	101.84	1190200	1.00:0.66:0.21:11.78:12.09:12.22	60831	1171500	1.00:19.26	103.28	5	A0A0F6AWQ6|A0A0F6AWQ6_SALT1
AAAFEGELIPASQIDR	7.66	0.25	844.437	96.64 - 101.17	2	6001600	844.435	100.52	8083600	844.439	99.12	9036700	844.438	99.55	2262200	844.436	96.89	5490300	844.436	97.04	4817900	844.437	96.92	6318600	1.00:1.12:0.28:0.68:0.60:0.78	6460800	5542300	1.00:0.86	98.34	6	A0A0F6B9Y2|A0A0F6B9Y2_SALT1
DNDMKELYLWPINADQQGTPK	7.66	2.17	826.066	110.56 - 114.58	3	207100	826.065	114.3	222370	826.067	113.25	444090	826.067	113.31	266650	826.065	112.16	35402	826.065	111.78	4098.3	826.066	110.79	269970	1.00:2.00:1.20:0.16:0.02:1.21	311030	103160	1.00:0.33	112.6	2	A0A0F6B5S8|A0A0F6B5S8_SALT1
NYGVEIVDGPLK	7.65	1.31	652.349	90.86 - 95.59	2	13072000	652.348	94.88	19160000	652.35	93.06	16746000	652.35	93.72	16414000	652.349	91.15	1720700	652.349	91.32	984210	652.35	91.17	23408000	1.00:0.87:0.86:0.09:0.05:1.22	17440000	8704200	1.00:0.50	92.55	6	A0A0F6B1W1|A0A0F6B1W1_SALT1
VNADYVEAFTK	7.64	4.34	628.813	86.01 - 90.84	2	9741800	628.811	90.13	19762000	628.814	88	17584000	628.813	88.74	14615000	628.813	86.3	571110	628.812	86.44	272310	628.813	86.35	5646100	1.00:0.89:0.74:0.03:0.02:0.29	17320000	2163200	1.00:0.12	87.66	6	A0A0F6B937|A0A0F6B937_SALT1
QITANTVDFGASDAPLSDEK	7.63	8.42	1040	90.57 - 94.63	2	1515200	1040	94.46	202350	1040	93.01	61577	1040	93.26	107000	1040	90.83	2560900	1040	90.94	2684000	1040	90.82	3475500	1.00:0.30:0.53:12.66:13.26:17.18	123640	2906800	1.00:23.51	92.22	5	A0A0F6B926|A0A0F6B926_SALT1
FATAGVNVPDSVFYTSAMATADFLR	7.63	0.24	884.433	134.82 - 139.78	3	89191	884.43	139.07	86409	884.436	139.18	179440	884.434	139.33	21068	884.431	135.1	81021	884.433	135.2	135800	884.435	135.14	31413	1.00:2.08:0.24:0.94:1.57:0.36	95637	82745	1.00:0.87	137.17	2	A0A0F6AYH5|A0A0F6AYH5_SALT1
VALDPLTGPMPYQGR	7.63	3.7	807.92	99.25 - 103.83	2	2027100	807.918	103.33	3135900	807.92	101.96	4101000	807.92	102.36	2991100	807.92	99.69	566900	807.92	100.23	432180	807.92	99.73	935640	1.00:1.31:0.95:0.18:0.14:0.30	3409300	644910	1.00:0.19	101.22	5	A0A0F6AYN8|A0A0F6AYN8_SALT1
INALETVTIASK	7.62	1.79	630.365	84.86 - 89.49	2	31833000	630.363	88.64	46596000	630.365	86.76	56859000	630.364	87.64	32178000	630.365	85.14	7118300	630.365	85.21	3097600	630.365	85.14	45147000	1.00:1.22:0.69:0.15:0.07:0.97	45211000	18454000	1.00:0.41	86.42	6	A0A0F6BAR1|A0A0F6BAR1_SALT1
LIELVEESGISELEISEGEESVR	7.62	3.17	1273.64	117.55 - 121.48	2	311700	1273.64	121.15	830140	1273.64	120.79	373960	1273.64	120.48	296710	1273.64	117.71	73142	1273.64	117.95	148410	1273.64	117.85	147830	1.00:0.45:0.36:0.09:0.18:0.18	500270	123130	1.00:0.25	119.32	6	A0A0F6B7H4|A0A0F6B7H4_SALT1
GDLGVEIPVEEVIFAQK	7.62	0.52	921.996	122.92 - 136.73	2	445450	921.995	136.47	157160	921.998	126.37	471920	921.995	135.47	522890	921.995	123.26	566550	921.995	123.45	455340	921.996	123.3	498840	1.00:3.00:3.33:3.60:2.90:3.17	383990	506910	1.00:1.32	128.05	4	A0A0F6B0X2|A0A0F6B0X2_SALT1
VFM(+15.99)QPASEGTGIIAGGAM(+15.99)R	7.61	1.31	962.968	80.06 - 83.87	2	166090	962.967	83.68	282460	962.968	81.89	19481	962.967	82.5	35638	962.967	80.26	322920	962.968	80.32	228770	962.969	80.25	107280	1.00:0.07:0.13:1.14:0.81:0.38	112530	219660	1.00:1.95	81.48	4	A0A0F6B7L9|A0A0F6B7L9_SALT1	Oxidation (M)
LFC(+57.02)TLGGNIETVAIDGDFDAC(+57.02)QALVK	7.61	3.21	943.127	122.36 - 126.56	3	277710	943.126	126.28	124320	943.129	126.05	132270	943.129	125.92	53052	943.125	122.69	341450	943.127	122.83	626860	943.128	122.77	388310	1.00:1.06:0.43:2.75:5.04:3.12	103210	452210	1.00:4.38	124.42	4	A0A0F6AWC0|A0A0F6AWC0_SALT1	Carbamidomethylation
TTDVEATVNQIK	7.61	0.91	659.846	69.24 - 75.17	2	566510	659.845	74.71	811930	659.848	71.87	796110	659.846	72.78	510300	659.846	70.2	401120	659.846	70.26	407580	659.847	70.29	472010	1.00:0.98:0.63:0.49:0.50:0.58	706120	426900	1.00:0.60	71.69	6	A0A0F6B4T4|A0A0F6B4T4_SALT1
IADIYANC(+57.02)GITK	7.6	3.53	669.841	74.33 - 78.78	2	1541800	669.839	78.51	2520600	669.842	75.96	3055900	669.84	76.86	2123200	669.841	74.52	525500	669.841	74.64	367390	669.842	74.58	658170	1.00:1.21:0.84:0.21:0.15:0.26	2566500	517020	1.00:0.20	75.84	6	A0A0F6BBB4|A0A0F6BBB4_SALT1	Carbamidomethylation
ITDMQAAC(+57.02)GLAQLER	7.6	2.18	838.91	93.37 - 108.32	2	212940	838.907	97.3	570260	838.909	95.7	368800	838.914	108.27	9680.5	838.91	93.57	105810	838.91	93.68	101850	838.91	93.67	121230	1.00:0.65:0.02:0.19:0.18:0.21	316250	109630	1.00:0.35	97.03	3	A0A0F6B3D9|A0A0F6B3D9_SALT1	Carbamidomethylation
DLSDVSLSQYAGK	7.6	0.64	691.844	90.40 - 95.20	2	15218000	691.843	94.42	20932000	691.845	92.92	18506000	691.845	92.91	14398000	691.845	90.66	6802100	691.844	90.79	3872000	691.845	90.68	26801000	1.00:0.88:0.69:0.32:0.18:1.28	17945000	12492000	1.00:0.70	92.06	6	A0A0F6B1W1|A0A0F6B1W1_SALT1
MQVILLDK	7.6	7.64	480.284	86.07 - 91.05	2	14067000	480.283	90.15	21596000	480.285	87.88	36705000	480.284	89.02	21998000	480.284	86.39	60372	480.284	86.53	19925	480.284	86.42	4020600	1.00:1.70:1.02:0.02:0.02:0.19	26766000	1367000	1.00:0.05	87.73	4	A0A0F6BAR1|A0A0F6BAR1_SALT1
SELEAFEVALENVRPTVEVK	7.6	2.66	753.735	116.53 - 121.29	3	22003000	753.734	120.51	34239000	753.736	119.33	51433000	753.736	119.72	19512000	753.734	116.9	642080	753.734	117.05	745150	753.735	116.92	25448000	1.00:1.50:0.57:0.02:0.02:0.74	35061000	8945100	1.00:0.26	118.41	6	A0A0F6B7P4|A0A0F6B7P4_SALT1
VANAC(+57.02)DGATVIYLYGDLGAGK	7.6	1.44	1064.52	106.83 - 111.43	2	83352	1064.52	106.88	19012	1064.52	111.15	73821	1064.53	111.26	61184	1064.52	108.48	137140	1064.52	108.65	139200	1064.52	108.56	69752	1.00:3.88:3.22:7.21:7.32:3.67	51339	115360	1.00:2.25	109.16	4	A0A0F6BAM1|A0A0F6BAM1_SALT1	Carbamidomethylation
DAPVVLYVFADPFC(+57.02)PYC(+57.02)K	7.58	4.83	1081.01	137.90 - 143.04	2	61922	1081.01	142.19	162900	1081.01	142.43	127700	1081.01	141.87	44783	1081.01	138.08	18076	1081.01	138.29	12740	1081.01	138.09	5335.2	1.00:0.78:0.27:0.11:0.08:0.03	111790	12050	1.00:0.11	140.16	3	A0A0F6AY96|A0A0F6AY96_SALT1	Carbamidomethylation
GQNEDQNVGIK	7.58	2.18	601.294	35.06 - 39.17	2	1801700	601.293	38.02	5872500	601.296	35.48	1229400	601.294	36.27	1168400	601.294	35.37	577650	601.294	35.37	1017700	601.294	35.35	944430	1.00:0.21:0.20:0.10:0.17:0.16	2756800	846610	1.00:0.31	35.97	6	A0A0F6BAJ3|A0A0F6BAJ3_SALT1
LNSLTELTAAHLLG	7.57	1.74	726.907	110.75 - 115.02	2	792430	726.906	114.54	1243800	726.909	113.55	1333800	726.908	113.92	877900	726.907	111.01	111660	726.907	111.1	108880	726.908	111.03	1078600	1.00:1.07:0.71:0.09:0.09:0.87	1151800	433050	1.00:0.38	112.52	4	A0A0F6B0Q8|A0A0F6B0Q8_SALT1
STLIHQGEK	7.56	2.84	506.774	29.35 - 33.43	2	574560	506.774	31.31	1809400	506.776	29.51	622900	506.774	30.01	369410	506.774	29.75	155550	506.774	29.73	229740	506.774	29.69	260390	1.00:0.34:0.20:0.09:0.13:0.14	933890	215230	1.00:0.23	30	5	A0A0F6B7R5|A0A0F6B7R5_SALT1
GFSTSAGGC(+57.02)TTTFVESTDTK	7.56	0.29	1027.45	79.87 - 83.68	2	23145	1027.45	83.61	39851	1027.46	81.78	26645	1027.45	82.16	9306.4	1027.45	80.01	26364	1027.45	80.09	21608	1027.45	80.05	15095	1.00:0.67:0.23:0.66:0.54:0.38	25268	21022	1.00:0.83	81.28	3	A0A0F6BAZ8|A0A0F6BAZ8_SALT1	Carbamidomethylation
SGETEDATIADLAVGTAAGQIK	7.55	1.1	706.691	105.95 - 110.55	3	5616900	706.69	109.78	7825300	706.693	108.92	6602000	706.692	108.9	7663300	706.691	106.16	1074400	706.69	106.35	714560	706.691	106.3	9821700	1.00:0.84:0.98:0.14:0.09:1.26	7363500	3870200	1.00:0.53	107.73	6	A0A0F6B623|A0A0F6B623_SALT1
VVGYSQDYSNAIVEAVKK	7.55	6.31	657.346	88.60 - 93.38	3	13597000	657.346	92.58	28260000	657.346	90.63	24831000	657.346	91.32	23046000	657.346	88.81	401270	657.346	88.93	135150	657.347	88.9	4907700	1.00:0.88:0.82:0.02:0.02:0.17	25379000	1814700	1.00:0.07	90.2	6	A0A0F6AYG2|A0A0F6AYG2_SALT1
QVYGNANLYNK	7.55	1.51	642.323	54.54 - 60.79	2	242960	642.322	60.36	181300	642.325	55.75	239590	642.324	57.56	595970	642.323	54.88	178090	642.323	54.96	150940	642.323	55.02	111890	1.00:1.32:3.29:0.98:0.83:0.62	338950	146970	1.00:0.43	56.42	5	A0A0F6B5J6|A0A0F6B5J6_SALT1
DLVESAPAALK	7.54	2.67	557.312	79.73 - 84.56	2	9497400	557.311	83.83	17203000	557.313	81.69	14010000	557.311	82.25	13239000	557.311	79.99	845160	557.312	80.06	361790	557.312	80.01	11325000	1.00:0.81:0.77:0.05:0.02:0.66	14817000	4177200	1.00:0.28	81.31	6	A0A0F6B9Y3|A0A0F6B9Y3_SALT1
VLESAIANAEHNDGADIDDLK	7.53	0.95	737.358	87.29 - 91.46	3	2847600	737.357	91.19	4274700	737.358	89.54	3914000	737.357	90.03	2365000	737.358	87.54	2046300	737.357	87.74	1037500	737.358	87.59	3448100	1.00:0.92:0.55:0.48:0.24:0.81	3517900	2177300	1.00:0.62	88.94	6	A0A0F6B7N1|A0A0F6B7N1_SALT1
ADITLISGSTLGGAEYVAEHLAEK	7.52	1.14	815.756	117.07 - 121.39	3	1537200	815.755	120.93	2217800	815.756	120.05	2484000	815.756	120.34	1208300	815.755	117.34	650220	815.755	117.47	933290	815.756	117.46	1729300	1.00:1.12:0.54:0.29:0.42:0.78	1970000	1104300	1.00:0.56	118.93	6	A0A0F6B946|A0A0F6B946_SALT1
LPEQPLAGKPVLIQTSSMGAIGGAR	7.52	1.5	831.13	94.88 - 99.05	3	1577800	831.128	98.49	2400200	831.131	97.12	3110700	831.13	97.84	896790	831.13	95.1	1069100	831.129	95.24	872700	831.129	95.11	1117200	1.00:1.30:0.37:0.45:0.36:0.47	2135900	1019700	1.00:0.48	96.48	6	A0A0F6B919|A0A0F6B919_SALT1
FNSSLSEDGQR	7.52	0.1	620.284	44.44 - 49.64	2	377500	620.283	48.9	448080	620.286	45.21	470350	620.284	46.47	245120	620.284	44.84	321640	620.285	44.81	370510	620.285	44.83	409290	1.00:1.05:0.55:0.72:0.83:0.91	387850	367150	1.00:0.95	45.85	6	A0A0F6AWU9|A0A0F6AWU9_SALT1
AEYTPHVDTGDYIIVLNADK	7.51	2.1	745.372	100.00 - 104.38	3	32018000	745.37	103.81	47638000	745.373	102.54	59188000	745.371	102.89	30535000	745.371	100.28	3081500	745.371	100.41	2175100	745.373	100.35	49491000	1.00:1.24:0.64:0.06:0.05:1.04	45787000	18249000	1.00:0.40	101.71	6	A0A0F6B7D6|A0A0F6B7D6_SALT1
LFSQLTGDTPVAATPAYDLQK	7.51	0.88	1118.58	103.50 - 107.56	2	1919900	1118.58	107.2	2147900	1118.58	106.31	1455300	1118.58	106.55	871290	1118.58	103.72	2661100	1118.58	103.89	2560800	1118.58	103.77	1823000	1.00:0.68:0.41:1.24:1.19:0.85	1491500	2348300	1.00:1.57	105.24	6	A0A0F6B0G2|A0A0F6B0G2_SALT1
SLEQYFGR	7.5	4.39	500.249	83.78 - 89.05	2	9384600	500.248	88.13	20398000	500.249	85.56	20079000	500.248	86.49	7913700	500.249	84.06	191040	500.249	84.23	63689	500.249	84.16	7662200	1.00:0.98:0.39:0.02:0.02:0.38	16130000	2639000	1.00:0.16	85.44	5	A0A0F6B7D5|A0A0F6B7D5_SALT1
TTADYVDAGYWAASAIK	7.5	0.76	901.934	107.61 - 111.99	2	214510	901.933	111.69	215540	901.937	110.57	201870	901.936	110.73	95866	901.933	108.01	229410	901.933	108.17	263560	901.934	108.08	280840	1.00:0.94:0.44:1.06:1.22:1.30	171090	257930	1.00:1.51	109.54	6	A0A0F6AZC5|A0A0F6AZC5_SALT1
DLQESFGGPTGEK	7.49	0.59	682.821	72.93 - 77.97	2	678330	682.819	77.63	943840	682.823	74.81	751480	682.821	75.42	699880	682.82	73.22	462250	682.82	73.33	383020	682.82	73.26	829510	1.00:0.80:0.74:0.49:0.41:0.88	798400	558260	1.00:0.70	74.61	6	A0A0F6AWD0|A0A0F6AWD0_SALT1
LATQQSHIPAK	7.49	0.4	398.559	29.84 - 38.98	3	6297300	398.558	33.98	9821900	398.56	31.94	4900400	398.56	32.73	6436800	398.558	32.12	5335900	398.559	32.08	5892100	398.558	32.04	5396800	1.00:0.50:0.66:0.54:0.60:0.55	7053000	5541600	1.00:0.79	32.48	6	A0A0F6AZD1|A0A0F6AZD1_SALT1
LAALVDPGGDAEK	7.48	1.64	628.33	71.20 - 76.37	2	531180	628.328	75.79	1112500	628.332	72.82	858100	628.329	73.95	303780	628.33	71.46	312790	628.331	71.59	179100	628.331	71.54	420830	1.00:0.77:0.27:0.28:0.16:0.38	758120	304240	1.00:0.40	72.86	5	A0A0F6AZE7|A0A0F6AZE7_SALT1
VLNIFPSIDTGVC(+57.02)AASVRK	7.46	1.09	1024.05	101.02 - 104.99	2	62431	1024.05	104.98	70911	1024.05	104.82	105180	1024.05	104.19	67384	1024.05	101.21	57261	1024.05	101.44	66015	1024.05	101.2	7831.2	1.00:1.48:0.95:0.81:0.93:0.11	81159	43703	1.00:0.54	102.97	3	A0A0F6B1W1|A0A0F6B1W1_SALT1	Carbamidomethylation
SEFAENDAYVHATPLIR	7.46	1.33	644.987	86.20 - 90.22	3	466890	644.985	89.95	696220	644.988	88.02	897260	644.987	88.84	304080	644.987	86.43	70786	644.987	86.51	1577.7	644.988	86.44	831410	1.00:1.29:0.44:0.10:0.02:1.19	632520	301260	1.00:0.48	87.7	2	A0A0F6AWU9|A0A0F6AWU9_SALT1
VVNTLGAPIDGKGPVDNDGFSAVEAIAPGVIDRQSVDQPVQTGYK	7.46	4.9	1149.34	109.28 - 113.28	4	5032400	1149.34	112.91	3469100	1149.34	112.1	8369300	1149.34	112.22	15265000	1149.34	109.51	651610	1149.34	109.71	1155800	1149.34	109.6	1283700	1.00:2.41:4.40:0.19:0.33:0.37	9034500	1030400	1.00:0.11	111.01	5	A0A0F6B937|A0A0F6B937_SALT1
C(+57.02)TEEHQAIVR	7.46	0.55	414.868	30.51 - 33.57	3	386420	414.868	32.55	724710	414.869	30.67	485340	414.868	31.33	133830	414.868	30.9	310210	414.868	30.86	347570	414.867	30.84	316850	1.00:0.67:0.18:0.43:0.48:0.44	447960	324880	1.00:0.73	31.19	5	A0A0F6B6L2|A0A0F6B6L2_SALT1	Carbamidomethylation
TLVYC(+57.02)SEGSPEGFNPQLFTSGTTYDASSVPIYNR	7.46	2.85	1253.25	118.11 - 121.92	3	1169600	1253.25	121.71	441470	1253.25	121.41	268790	1253.25	121.11	706220	1253.25	118.35	1634900	1253.25	118.56	1904800	1253.25	118.44	2061400	1.00:0.61:1.60:3.70:4.31:4.67	472160	1867000	1.00:3.95	119.93	5	A0A0F6B8B4|A0A0F6B8B4_SALT1	Carbamidomethylation
TSAEAILTTGPVVPVIVVNK	7.45	0	1004.59	112.89 - 116.81	2	1419400	1004.59	116.46	1884300	1004.59	115.91	1639100	1004.59	115.94	725600	1004.59	113.1	1472600	1004.59	113.21	1505000	1004.59	113.11	1289800	1.00:0.87:0.39:0.78:0.80:0.68	1416300	1422400	1.00:1.00	114.62	6	A0A0F6B2K8|A0A0F6B2K8_SALT1
INAEDPNTFLPSPGK	7.45	0.79	800.405	89.72 - 94.00	2	416920	800.405	93.72	526670	800.406	92.07	506310	800.405	92.57	492270	800.404	90.04	308740	800.403	90.15	268420	800.404	90.04	399080	1.00:0.96:0.93:0.59:0.51:0.76	508420	325410	1.00:0.64	91.43	4	A0A0F6B7H5|A0A0F6B7H5_SALT1
AEMSEYLFDK	7.45	3.28	616.78	89.67 - 94.86	2	4837800	616.779	93.96	6032800	616.781	91.66	9017800	616.78	92.43	8309500	616.779	89.92	270110	616.779	90.12	120790	616.78	90	5275900	1.00:1.49:1.38:0.04:0.02:0.87	7786700	1888900	1.00:0.24	91.35	4	A0A0F6B0S8|A0A0F6B0S8_SALT1
GTLIDGKEFDNSYTR	7.45	1.57	858.417	77.52 - 106.22	2	300430	858.414	81.5	858600	858.416	79.07	319570	858.424	106.13	46002	858.415	77.7	199390	858.415	77.8	199530	858.417	77.83	179490	1.00:0.37:0.05:0.23:0.23:0.21	408060	192800	1.00:0.47	83.34	4	A0A0F6B7Q0|A0A0F6B7Q0_SALT1
GLGAGANPEVGRNAADEDREALR	7.45	2.33	585.294	70.32 - 83.87	4	807140	585.293	83.47	1308000	585.296	81.31	1554600	585.294	81.94	722100	585.296	79.63	31886	585.291	70.51	18379	585.296	79.87	1207900	1.00:1.19:0.55:0.02:0.02:0.92	1194900	419380	1.00:0.35	79.46	4	A0A0F6AWS5|A0A0F6AWS5_SALT1
VDVRDATGIDPVSLIAFDK	7.44	0.97	1016.04	113.72 - 117.75	2	256470	1016.04	117.38	229220	1016.04	116.44	342270	1016.04	116.53	377560	1016.04	113.96	168230	1016.04	114.13	235850	1016.04	113.95	185680	1.00:1.49:1.65:0.73:1.03:0.81	316350	196590	1.00:0.62	115.4	4	A0A0F6B7N5|A0A0F6B7N5_SALT1
MYVDEIFAGLDYANFPK	7.43	2.15	996.975	127.12 - 134.22	2	109330	996.975	134.16	8110.8	996.975	133.91	50597	996.978	127.31	124440	996.974	130.25	138000	996.975	130.43	196850	996.974	130.26	137960	1.00:6.24:15.34:17.01:24.27:17.01	61051	157600	1.00:2.58	131.05	5	A0A0F6B3Q6|A0A0F6B3Q6_SALT1
VITQLTGGLAGMAK	7.42	6.79	680.388	90.71 - 95.31	2	3789300	680.386	94.51	5962200	680.389	92.92	9590900	680.388	93.69	4774200	680.387	90.97	321150	680.388	91.12	215930	680.388	90.97	1871200	1.00:1.61:0.80:0.05:0.04:0.31	6775800	802770	1.00:0.12	92.37	6	A0A0F6AWV0|A0A0F6AWV0_SALT1
VVLTGPSKDNTPMFVK	7.41	1.77	578.316	78.72 - 83.36	3	8702800	578.315	82.54	7641300	578.317	80.2	14326000	578.316	81.35	13087000	578.316	78.95	400740	578.317	79.06	91581	578.316	79.03	16671000	1.00:1.87:1.71:0.05:0.02:2.18	11685000	5721100	1.00:0.49	80.19	4	A0A0F6B0L7|A0A0F6B0L7_SALT1
MVVTLIHPIAMDDGLR	7.41	7.5	890.976	102.44 - 106.96	2	2737900	890.975	106.23	5827600	890.976	104.82	7779900	890.977	105.66	1261700	890.977	102.71	395340	890.977	102.91	519440	890.977	102.74	643500	1.00:1.34:0.22:0.07:0.09:0.11	4956400	519420	1.00:0.10	104.18	4	A0A0F6B9X6|A0A0F6B9X6_SALT1
DMGTVVFPDAPVK	7.41	4.65	688.35	87.98 - 103.83	2	250550	688.35	103.6	462880	688.352	102.21	667290	688.349	102.33	127470	688.35	99.81	5374	688.351	88	13823	688.35	99.8	226430	1.00:1.44:0.28:0.02:0.03:0.49	419210	81877	1.00:0.20	99.29	4	A0A0F6AZC9|A0A0F6AZC9_SALT1
MEFPEPVISIAVEPK	7.4	2.27	843.445	113.81 - 117.98	2	2271100	843.445	117.59	3579500	843.447	116.63	4703300	843.446	116.85	1547300	843.443	114.04	1018000	843.444	114.2	1259200	843.445	114.09	1519700	1.00:1.31:0.43:0.28:0.35:0.42	3276700	1265600	1.00:0.39	115.57	6	A0A0F6B7P3|A0A0F6B7P3_SALT1
LLSPEVANDKSLYPDAQTISK	7.39	0.8	763.738	87.08 - 91.14	3	591280	763.737	90.86	675760	763.738	89.18	1179300	763.739	89.87	271340	763.738	87.43	348090	763.738	87.56	163950	763.739	87.36	909170	1.00:1.75:0.40:0.52:0.24:1.35	708810	473740	1.00:0.67	88.71	4	A0A0F6B060|A0A0F6B060_SALT1
ILEVPVGR	7.39	7.64	441.774	74.11 - 79.65	2	13520000	441.774	78.47	24913000	441.775	75.63	31751000	441.775	76.86	19293000	441.774	74.4	82238	441.774	74.52	12983	441.774	74.41	5066700	1.00:1.27:0.77:0.02:0.02:0.20	25319000	1720700	1.00:0.07	75.71	4	A0A0F6B937|A0A0F6B937_SALT1
MASGANYEAIDKNYTYK	7.39	1.17	646.968	70.83 - 75.86	3	3290000	646.967	75.42	3767500	646.969	72.55	5401200	646.968	73.38	3790900	646.968	71.18	2351500	646.968	71.36	1436000	646.969	71.35	2992900	1.00:1.43:1.01:0.62:0.38:0.79	4319900	2260100	1.00:0.52	72.54	6	A0A0F6B0F8|A0A0F6B0F8_SALT1
AVLEVAGVHNVLAK	7.37	1.88	473.95	80.27 - 84.88	3	26988000	473.949	84.01	30578000	473.951	81.8	55467000	473.95	83	31535000	473.949	80.5	80326	473.95	80.69	10551	473.95	80.56	44261000	1.00:1.81:1.03:0.02:0.02:1.45	39193000	14784000	1.00:0.38	81.76	4	A0A0F6B7L9|A0A0F6B7L9_SALT1
VEYPIAIVEGHK	7.36	1.09	677.872	83.15 - 87.46	2	283730	677.872	87.1	333060	677.874	84.51	239810	677.873	85.84	41758	677.871	83.41	384280	677.872	83.52	209670	677.873	83.45	493790	1.00:0.72:0.13:1.15:0.63:1.48	204870	362580	1.00:1.77	84.64	4	A0A0F6AYT2|A0A0F6AYT2_SALT1
AAPSYEELSNSQELLETGIK	7.35	3.76	727.031	103.32 - 107.67	3	2689000	727.03	107.22	5096500	727.033	106.11	5276100	727.032	106.34	3226800	727.031	103.54	91109	727.03	103.68	66025	727.031	103.57	2377700	1.00:1.04:0.63:0.02:0.02:0.47	4533100	844930	1.00:0.19	105.07	4	A0A0F6B935|A0A0F6B935_SALT1
DYNALGITVR	7.35	2.76	561.302	91.17 - 95.73	2	699260	561.301	95.27	908760	561.303	93.61	379160	561.301	93.81	2056000	561.302	91.49	5822.2	561.303	91.56	1070.7	561.302	91.49	844720	1.00:0.42:2.26:0.02:0.02:0.93	1114600	283870	1.00:0.25	92.87	4	A0A0F6B6D5|A0A0F6B6D5_SALT1
YHDADVTAFGYEYGQLPGC(+57.02)PAGFKADDK	7.34	4.14	773.85	96.82 - 101.10	4	802140	773.848	100.64	1735500	773.851	99.12	1855000	773.851	99.53	568280	773.848	97.05	146650	773.851	97.29	38873	773.85	97.21	468510	1.00:1.07:0.33:0.08:0.02:0.27	1386300	218010	1.00:0.16	98.47	4	A0A0F6AX11|A0A0F6AX11_SALT1	Carbamidomethylation
QFDALLQEQSAQR	7.34	1	767.388	78.45 - 85.81	2	1277800	767.392	78.49	12936	767.388	84.57	1806000	767.388	85.23	1017700	767.388	82.94	1531300	767.387	83.06	1282300	767.388	82.99	2016900	1.00:64.00:50.97:64.00:64.00:64.00	945550	1610100	1.00:1.70	82.88	5	A0A0F6B638|A0A0F6B638_SALT1
ADGINPEELFAMDSAMPR	7.34	1.73	982.448	118.64 - 123.29	2	6373800	982.447	122.76	8111000	982.451	122	10880000	982.448	121.91	7923200	982.447	119.05	3243200	982.447	119.21	3921200	982.448	119.15	4163800	1.00:1.34:0.98:0.40:0.48:0.51	8971500	3776100	1.00:0.42	120.68	6	A0A0F6B5K2|A0A0F6B5K2_SALT1
EGEATLAPSLDLVGKI	7.33	0.8	806.944	112.77 - 117.38	2	8478500	806.942	116.71	12248000	806.944	115.73	11169000	806.945	115.84	7432400	806.943	113.02	5965900	806.944	113.14	6163800	806.944	113.09	7891500	1.00:0.91:0.61:0.49:0.50:0.64	10283000	6673700	1.00:0.65	114.59	6	A0A0F6AY97|A0A0F6AY97_SALT1
IYYITADSYAAAK	7.33	1.68	725.368	85.47 - 89.92	2	778050	725.366	89.37	1219700	725.37	87.36	1287300	725.368	88.04	812940	725.368	85.76	444340	725.367	85.85	312240	725.37	85.75	591830	1.00:1.06:0.67:0.36:0.26:0.49	1106600	449470	1.00:0.41	87.02	6	A0A0F6AXW7|A0A0F6AXW7_SALT1
AGKPLLIIAEDVEGEALATLVVNTMR	7.33	11.34	908.506	145.92 - 148.79	3	5577700	908.504	147.48	8876200	908.508	147.55	22662000	908.504	147.61	1211300	908.507	146.29	225510	908.506	146.53	231540	908.507	146.38	259890	1.00:2.55:0.14:0.03:0.03:0.03	10916000	238980	1.00:0.02	146.97	6	A0A0F6BAJ3|A0A0F6BAJ3_SALT1
AVAAGM(+15.99)NPM(+15.99)DLK	7.33	0.34	625.299	41.74 - 46.12	2	207730	625.298	45.38	246520	625.301	42.32	122170	625.299	43.49	317670	625.299	42.13	194830	625.299	41.99	193090	625.299	41.96	172120	1.00:0.50:1.29:0.79:0.78:0.70	228780	186680	1.00:0.82	42.88	3	A0A0F6BAJ3|A0A0F6BAJ3_SALT1	Oxidation (M)
FFSQPLLLGK	7.32	6.34	575.337	100.65 - 105.83	2	30002000	575.337	104.61	57747000	575.339	103	67039000	575.337	103.82	43603000	575.337	100.86	199780	575.337	101.07	140220	575.338	100.94	11282000	1.00:1.16:0.76:0.02:0.02:0.20	56130000	3873800	1.00:0.07	102.38	5	A0A0F6B7F0|A0A0F6B7F0_SALT1
TILVPIDISDSELTQR	7.31	1.87	900.491	111.74 - 116.87	2	19281000	900.491	115.55	33877000	900.492	114.7	26004000	900.492	114.74	25727000	900.491	112	11933000	900.491	112.1	9874700	900.492	112.02	8272300	1.00:0.77:0.76:0.35:0.29:0.24	28536000	10027000	1.00:0.35	113.52	6	A0A0F6B1T1|A0A0F6B1T1_SALT1
AQGVDAPLNIIAC(+57.02)ENMVR	7.31	2.56	985.995	106.30 - 111.64	2	153140	985.991	110.16	307300	985.996	109.06	260190	985.995	111.2	161850	985.993	106.49	113640	985.999	108.34	11303	985.993	106.53	64586	1.00:0.85:0.53:0.37:0.04:0.21	243110	63176	1.00:0.26	108.63	4	A0A0F6B8I0|A0A0F6B8I0_SALT1	Carbamidomethylation
LASGLYTWLPTGLR	7.31	2.82	774.434	117.29 - 121.25	2	82428	774.434	121.02	172820	774.435	120.02	130730	774.433	120.43	97313	774.434	117.44	708.97	774.435	117.56	3917.3	774.436	117.44	89079	1.00:0.76:0.56:0.02:0.02:0.52	133620	31235	1.00:0.23	118.99	4	A0A0F6AX45|A0A0F6AX45_SALT1
TGRNPQTGKEIK	7.31	1.33	443.581	25.85 - 28.56	3	5317700	443.58	27.41	12564000	443.581	26.33	5927900	443.58	25.95	3310900	443.581	25.95	1848200	443.581	25.94	3662800	443.581	25.93	4592000	1.00:0.47:0.26:0.15:0.29:0.37	7267700	3367700	1.00:0.46	26.25	5	A0A0F6BA04|A0A0F6BA04_SALT1
VGAATEVEMKEK	7.31	0.29	431.224	36.79 - 40.95	3	25712000	431.223	39.98	23036000	431.225	37.06	28308000	431.224	38.4	32876000	431.224	37.25	20793000	431.223	37.2	24700000	431.224	37.16	24560000	1.00:1.23:1.43:0.90:1.07:1.07	28073000	23351000	1.00:0.83	37.84	6	A0A0F6BAJ3|A0A0F6BAJ3_SALT1
VDVRDATGIDPVSLIAFDK	7.31	4.26	677.697	113.70 - 117.78	3	5213300	677.696	117.36	3562000	677.699	116.44	8286800	677.698	116.55	15569000	677.696	113.93	8643.2	677.697	114.05	4061	677.697	113.95	3849200	1.00:2.33:4.37:0.02:0.02:1.08	9139400	1287300	1.00:0.14	115.38	4	A0A0F6B7N5|A0A0F6B7N5_SALT1
YIQTVWGLGYVFVPDGSKA	7.3	2.74	1050.54	126.06 - 130.57	2	462210	1050.54	130.04	783150	1050.55	129.61	902360	1050.54	129.72	532790	1050.54	126.29	179210	1050.54	126.5	198030	1050.54	126.41	177690	1.00:1.15:0.68:0.23:0.25:0.23	739430	184980	1.00:0.25	128.09	5	A0A0F6B7V9|A0A0F6B7V9_SALT1
TIESVEGPYGEEGMIVQQFYPLPK	7.29	0.3	904.446	120.52 - 124.27	3	110950	904.444	124.27	30259	904.447	123.79	72571	904.446	123.78	199130	904.448	120.74	89114	904.446	120.88	117210	904.445	120.86	157410	1.00:2.40:6.58:2.95:3.87:5.20	100650	121240	1.00:1.20	122.39	3	A0A0F6B6W8|A0A0F6B6W8_SALT1
ATPVELDFSQVEKA	7.29	0.88	767.394	97.25 - 101.95	2	4646000	767.392	101.28	6379100	767.395	99.81	6695200	767.394	100.15	4371100	767.394	97.51	2912900	767.393	97.64	1860800	767.393	97.53	5656800	1.00:1.05:0.69:0.46:0.29:0.89	5815100	3476800	1.00:0.60	98.99	6	A0A0F6B9X9|A0A0F6B9X9_SALT1
SITLSDSAAAR	7.29	0.21	546.289	52.08 - 57.96	2	703730	546.288	57.36	767960	546.29	53.13	669360	546.289	54.88	821340	546.289	52.42	507040	546.289	52.45	588000	546.289	52.55	868660	1.00:0.87:1.07:0.66:0.77:1.13	752890	654570	1.00:0.87	53.8	6	A0A0F6B4V6|A0A0F6B4V6_SALT1
AEEAGVDLVEISPNAEPPVC(+57.02)R	7.29	0.12	1126.55	98.96 - 102.97	2	1149100	1126.54	102.69	1530800	1126.55	101.71	852490	1126.55	101.74	924950	1126.55	99.2	1092000	1126.55	99.29	1194500	1126.55	99.21	1300000	1.00:0.56:0.60:0.71:0.78:0.85	1102800	1195500	1.00:1.08	100.64	6	A0A0F6B0S2|A0A0F6B0S2_SALT1	Carbamidomethylation
LYTSLGDAAVGR	7.28	1.42	611.826	77.73 - 82.36	2	1238100	611.825	81.78	2352700	611.826	79.49	2159800	611.826	80.26	572660	611.826	78.02	597320	611.826	78.07	285920	611.826	78.03	1460200	1.00:0.92:0.24:0.25:0.12:0.62	1695000	781160	1.00:0.46	79.28	5	A0A0F6B278|A0A0F6B278_SALT1
LAAKPSDPALLAAYQSK	7.28	6.16	581.993	77.15 - 81.66	3	6263300	581.992	80.95	12988000	581.994	78.69	14177000	581.993	79.69	7602000	581.992	77.44	318030	581.993	77.74	37505	581.994	77.52	2457300	1.00:1.09:0.59:0.02:0.02:0.19	11589000	937600	1.00:0.08	78.67	5	A0A0F6B5U1|A0A0F6B5U1_SALT1
GTVSTESGVLNQQPYGFNTR	7.27	1.72	1078.02	87.66 - 91.53	2	92861	1078.02	91.37	260080	1078.03	89.76	119890	1078.02	90.18	20280	1078.03	87.77	77825	1078.02	87.95	69286	1078.02	87.87	9803.4	1.00:0.46:0.08:0.30:0.27:0.04	133420	52305	1.00:0.39	89.15	5	A0A0F6B1H5|A0A0F6B1H5_SALT1
SDLFNVNAGIVK	7.26	3.48	638.849	95.18 - 99.91	2	9220400	638.847	99.21	22633000	638.85	97.53	19636000	638.849	98.08	4280600	638.849	95.38	553000	638.848	95.45	262430	638.849	95.4	7957500	1.00:0.87:0.19:0.02:0.02:0.35	15517000	2924300	1.00:0.19	96.84	6	A0A0F6B7F0|A0A0F6B7F0_SALT1
YLSLLPYTDRHQ	7.26	2.27	753.392	88.08 - 92.71	2	1558800	753.391	92.31	2967700	753.392	89.92	2301800	753.392	91.11	1885000	753.392	89.94	3048.9	753.391	88.75	991160	753.393	88.62	1204200	1.00:0.78:0.64:0.02:0.33:0.41	2384800	732810	1.00:0.31	90.11	4	A0A0F6BAR0|A0A0F6BAR0_SALT1
QVEGALEGVKPDASVPDHDTELLR	7.23	2.17	644.581	83.75 - 88.23	4	9641500	644.58	87.42	15015000	644.581	85.65	18423000	644.581	86.33	10880000	644.581	83.94	4848800	644.582	84.23	1008000	644.58	84.04	7673800	1.00:1.23:0.72:0.32:0.07:0.51	14773000	4510200	1.00:0.31	85.27	6	A0A0F6AXK0|A0A0F6AXK0_SALT1
RLEQISAEANAR	7.23	0.41	453.244	40.32 - 44.57	3	366660	453.243	43.83	597650	453.245	40.69	450170	453.245	42.31	186340	453.244	40.56	330930	453.245	40.68	315600	453.244	40.62	319270	1.00:0.75:0.31:0.55:0.53:0.53	411380	321930	1.00:0.78	41.45	3	A0A0F6AW60|A0A0F6AW60_SALT1
NIVVILPSSGER	7.22	0.33	642.371	88.69 - 93.12	2	3445200	642.37	92.54	3420300	642.372	90.68	3376700	642.371	91.48	2475500	642.371	88.91	716990	642.37	89.06	432920	642.371	88.92	10249000	1.00:0.99:0.72:0.21:0.13:3.00	3090800	3799600	1.00:1.23	90.26	6	A0A0F6B4H6|A0A0F6B4H6_SALT1
GTLLVGLEGTYPPFSFQGEDGK	7.22	0.5	1156.58	121.34 - 125.58	2	361120	1156.57	125.32	481130	1156.58	124.78	236730	1156.58	124.74	201230	1156.58	121.63	456360	1156.58	121.84	493980	1156.58	121.76	297310	1.00:0.49:0.42:0.95:1.03:0.62	306360	415880	1.00:1.36	123.34	6	A0A0F6B2T6|A0A0F6B2T6_SALT1
VLDAAVAGK	7.22	0.89	422.251	42.54 - 48.07	2	18153000	422.25	46.37	29895000	422.251	43.24	19496000	422.251	44.54	18816000	422.251	43	11084000	422.251	42.98	14661000	422.251	42.97	14967000	1.00:0.65:0.63:0.37:0.49:0.50	22736000	13571000	1.00:0.60	43.85	6	A0A0F6AX21|A0A0F6AX21_SALT1
VQDQNQIPELNVYQC(+57.02)GTYQMHSLSEAQDIAR	7.22	0.58	909.678	103.97 - 108.58	4	2202400	909.677	108	2386000	909.679	106.91	3147900	909.679	107.03	2205700	909.677	104.22	1706700	909.676	104.58	1760700	909.678	104.36	2007200	1.00:1.32:0.92:0.72:0.74:0.84	2579900	1824900	1.00:0.71	105.85	6	A0A0F6B5M7|A0A0F6B5M7_SALT1	Carbamidomethylation
SSEVYGQTNIGGK	7.21	2.57	670.329	47.33 - 52.79	2	338620	670.327	52.19	554310	670.331	48.29	454930	670.329	49.64	568800	670.329	47.75	148610	670.329	47.63	174500	670.329	47.63	130580	1.00:0.82:1.03:0.27:0.31:0.24	526010	151230	1.00:0.29	48.86	5	A0A0F6B9R7|A0A0F6B9R7_SALT1
AQFGDDFPVVEGATGGR	7.21	0.02	861.908	96.74 - 101.17	2	496590	861.907	100.82	814700	861.91	99.23	580680	861.909	99.74	83093	861.908	97.05	534580	861.908	97.15	483900	861.908	97.07	482600	1.00:0.71:0.10:0.66:0.59:0.59	492820	500360	1.00:1.02	98.51	5	A0A0F6B7J8|A0A0F6B7J8_SALT1
ILPTTMEFVDIAGLVK	7.21	1.63	873.99	126.78 - 131.39	2	407960	873.989	130.76	588580	873.992	130.34	772860	873.99	130.67	373070	873.989	127.01	213410	873.989	127.15	273890	873.99	127.08	225940	1.00:1.31:0.63:0.36:0.47:0.38	578170	237750	1.00:0.41	128.84	4	A0A0F6B282|A0A0F6B282_SALT1
NQASDWQQYNIKQDGDNFVLTPK	7.21	0.78	903.769	95.91 - 100.29	3	1134200	903.768	99.96	1211900	903.77	98.42	1914500	903.77	98.71	1007200	903.769	96.2	757120	903.769	96.36	593330	903.77	96.25	1321400	1.00:1.58:0.83:0.62:0.49:1.09	1377900	890600	1.00:0.65	97.65	6	A0A0F6AZA5|A0A0F6AZA5_SALT1
MIIVTGGAGFIGSNIVK	7.21	2.71	838.975	107.89 - 111.87	2	407260	838.973	111.5	582950	838.976	110.55	609170	838.975	111.01	721070	838.972	107.99	149520	838.975	108.19	176100	838.976	108	204760	1.00:1.04:1.24:0.26:0.30:0.35	637730	176790	1.00:0.28	109.54	4	A0A0F6B8K7|A0A0F6B8K7_SALT1
MFTPGDIVQPR	7.2	4.76	630.824	90.45 - 94.67	2	562450	630.823	94.32	721220	630.826	92.35	1324300	630.825	93.06	955600	630.823	90.62	12686	630.823	90.75	4171	630.825	90.66	356740	1.00:1.84:1.32:0.02:0.02:0.49	1000400	124530	1.00:0.12	91.96	4	A0A0F6B5K1|A0A0F6B5K1_SALT1
ALGASSILVLPIEK	7.18	1.61	705.933	109.77 - 114.00	2	578620	705.932	113.63	408400	705.935	112.54	406150	705.934	113.03	240330	705.932	110.02	257200	705.932	110.18	284920	705.933	110.06	1874700	1.00:0.99:0.59:0.63:0.70:4.59	351630	805620	1.00:2.29	111.58	6	A0A0F6B3C0|A0A0F6B3C0_SALT1
VNSDVLTVSTVNSQDQVTQKPLR	7.17	0.33	843.449	79.79 - 83.68	3	1931300	843.448	83.33	3237200	843.45	81.6	2954000	843.448	82.25	163100	843.45	79.99	1593700	843.45	80.06	1747600	843.45	80.04	1892000	1.00:0.91:0.05:0.49:0.54:0.58	2118100	1744400	1.00:0.82	81.21	4	A0A0F6B7I1|A0A0F6B7I1_SALT1
TPGGDVEYEVLKVEYL	7.16	1.62	905.961	115.09 - 119.58	2	588390	905.959	119.12	1448300	905.961	118.05	986340	905.963	118.25	56648	905.959	115.35	318480	905.96	115.48	373430	905.961	115.46	347070	1.00:0.68:0.04:0.22:0.26:0.24	830440	346330	1.00:0.42	116.95	5	A0A0F6B784|A0A0F6B784_SALT1
TSTPGLGLLLWMR	7.16	2.79	722.903	125.36 - 129.80	2	309610	722.902	129.58	110540	722.905	128.59	193000	722.903	129.2	80793	722.902	125.71	31390	722.903	125.85	50067	722.904	125.73	1391900	1.00:1.75:0.73:0.28:0.45:12.59	128110	491100	1.00:3.83	127.44	3	A0A0F6AWP3|A0A0F6AWP3_SALT1
QVIGQVAADLR	7.15	0.78	585.336	78.81 - 83.56	2	15012000	585.335	82.84	19582000	585.337	80.71	20033000	585.335	81.71	15432000	585.337	79.07	6286100	585.337	79.21	2661500	585.336	79.18	26076000	1.00:1.02:0.79:0.32:0.14:1.33	18349000	11674000	1.00:0.64	80.45	6	A0A0F6B7M1|A0A0F6B7M1_SALT1
ADGINPEELFAMDSAM(+15.99)PR	7.15	0.47	990.446	111.93 - 122.60	2	434880	990.444	116.16	992160	990.448	118.12	179920	990.444	121.91	318380	990.445	112.41	530960	990.446	112.61	326340	990.446	112.53	261500	1.00:0.18:0.32:0.54:0.33:0.26	496820	372930	1.00:0.75	115.62	5	A0A0F6B5K2|A0A0F6B5K2_SALT1	Oxidation (M)
VPAGIGETAIVQIR	7.15	7.37	712.418	91.68 - 96.24	2	3714800	712.416	95.45	8073000	712.419	93.95	7890100	712.418	94.63	5093900	712.417	91.94	346720	712.417	92.05	201090	712.418	92	684220	1.00:0.98:0.63:0.04:0.02:0.08	7019000	410680	1.00:0.06	93.34	6	A0A0F6B6E9|A0A0F6B6E9_SALT1
IEITQGVDSARPIGVVPFK	7.14	1.37	676.05	95.51 - 99.71	3	1792100	676.049	99.23	3537800	676.051	97.8	3232100	676.05	98.5	574680	676.05	95.74	94877	676.05	95.83	18533	676.05	95.76	3294900	1.00:0.91:0.16:0.03:0.02:0.93	2448200	1136100	1.00:0.46	97.14	4	A0A0F6AYQ1|A0A0F6AYQ1_SALT1
EAFATLAVAADNVGALK	7.14	0.71	830.95	106.49 - 110.65	2	320630	830.949	110.35	511460	830.951	109.31	316780	830.95	109.66	331500	830.949	106.73	258460	830.949	106.87	290190	830.949	106.79	215410	1.00:0.62:0.65:0.51:0.57:0.42	386580	254690	1.00:0.66	108.28	5	A0A0F6AXC2|A0A0F6AXC2_SALT1
TQGAAAFEGAVIAYEPVWAIGTGK	7.14	0.91	1204.12	123.07 - 127.38	2	1118400	1204.12	127.07	1877300	1204.12	126.53	1627000	1204.12	126.62	733590	1204.12	123.42	699680	1204.12	123.51	974370	1204.12	123.44	798610	1.00:0.87:0.39:0.37:0.52:0.43	1412600	824220	1.00:0.58	125.1	6	A0A0F6B9R1|A0A0F6B9R1_SALT1
AVDLLC(+57.02)SVAC(+57.02)DSVTYR	7.13	1.12	914.932	102.42 - 106.34	2	29994	914.929	106.32	17429	914.937	105.15	34632	914.933	105.36	10116	914.931	102.64	45797	914.932	102.76	41922	914.932	102.68	30066	1.00:1.99:0.58:2.63:2.41:1.73	20726	39262	1.00:1.89	104.15	5	A0A0F6B4V1|A0A0F6B4V1_SALT1	Carbamidomethylation
VFMQPASEGTGIIAGGAMR	7.13	2.17	631.651	95.88 - 100.31	3	7105500	631.65	99.67	6674100	631.652	98.28	15211000	631.651	98.85	9927600	631.651	96.1	176410	631.651	96.33	43162	631.651	96.13	10600000	1.00:2.28:1.49:0.03:0.02:1.59	10604000	3606600	1.00:0.34	97.56	6	A0A0F6B7L9|A0A0F6B7L9_SALT1
FGEVEEVELGR	7.12	1	632.316	70.26 - 88.68	2	500260	632.314	88.61	425290	632.316	86.69	896270	632.315	87.22	572470	632.314	84.96	96181	632.321	70.59	25130	632.315	84.93	986230	1.00:2.11:1.35:0.23:0.06:2.32	631340	369180	1.00:0.58	83.84	4	A0A0F6AWU9|A0A0F6AWU9_SALT1
LMEEEGILAGISSGAAVAAALK	7.12	1.21	1051.07	124.21 - 128.38	2	191600	1051.06	128.17	171790	1051.07	127.64	174410	1051.07	127.92	56020	1051.07	124.39	159080	1051.06	124.63	310780	1051.07	124.49	277500	1.00:1.02:0.33:0.93:1.81:1.62	134070	249120	1.00:1.86	126.21	4	A0A0F6B4H6|A0A0F6B4H6_SALT1
VVNTLGAPIDGKGPVDNDGFSAVEAIAPGVIDR	7.12	2.33	1088.57	113.30 - 117.45	3	10939000	1088.57	116.87	23857000	1088.57	116.24	21854000	1088.57	116.25	3762400	1088.57	113.54	5147100	1088.57	113.7	6270800	1088.57	113.58	4743300	1.00:0.92:0.16:0.22:0.26:0.20	16491000	5387000	1.00:0.33	115.03	6	A0A0F6B937|A0A0F6B937_SALT1
ISINSPALADPTLITR	7.11	2.22	841.479	102.38 - 106.43	2	939660	841.477	106.11	554640	841.481	105.15	503610	841.48	105.38	336080	841.478	102.62	1367900	841.479	102.73	1364200	841.479	102.65	1511500	1.00:0.91:0.61:2.47:2.46:2.73	464780	1414500	1.00:3.04	104.11	6	A0A0F6B3C6|A0A0F6B3C6_SALT1
LQDGNVMPQLGLGVWK	7.11	4.78	877.97	112.67 - 116.71	2	91623	877.969	116.66	98292	877.972	115.43	272260	877.971	115.73	116700	877.97	112.85	33363	877.97	116.12	6768.1	877.967	112.94	22356	1.00:2.77:1.19:0.34:0.07:0.23	162420	20829	1.00:0.13	114.96	4	A0A0F6B6T8|A0A0F6B6T8_SALT1
ADIDYNTSEAHTTYGVIGVK	7.11	0.53	718.684	81.98 - 86.48	3	12170000	718.683	85.72	14997000	718.686	83.84	19510000	718.683	84.46	7627300	718.683	82.24	5330500	718.683	82.38	2212300	718.684	82.29	23341000	1.00:1.30:0.51:0.36:0.15:1.56	14045000	10295000	1.00:0.73	83.49	6	A0A0F6B7N0|A0A0F6B7N0_SALT1
ATHRPSELSGGER	7.1	0.05	466.235	28.30 - 30.25	3	193840	466.235	29.91	195220	466.236	28.46	192150	466.235	28.73	184950	466.234	28.4	192800	466.235	28.48	205940	466.235	28.47	192000	1.00:0.98:0.95:0.99:1.05:0.98	190770	196910	1.00:1.03	28.74	3	A0A0F6B056|A0A0F6B056_SALT1
SNPWQQFAETHNK	7.1	3.61	793.872	76.55 - 81.85	2	665510	793.871	81.33	1570500	793.872	78.06	1006900	793.872	79.31	805540	793.872	76.96	178600	793.871	77.18	175350	793.872	77.21	256240	1.00:0.64:0.51:0.11:0.11:0.16	1127600	203400	1.00:0.18	78.34	5	A0A0F6AZD0|A0A0F6AZD0_SALT1
VLPIIDWDNR	7.09	0.18	620.838	102.02 - 111.04	2	196630	620.838	110.88	232050	620.84	109.29	327490	620.839	109.75	66638	620.839	106.96	3291.8	620.833	102.08	2867.3	620.839	107	547440	1.00:1.41:0.29:0.02:0.02:2.36	208730	184530	1.00:0.88	107.66	3	A0A0F6B617|A0A0F6B617_SALT1
IVELEAPQLPR	7.09	0.92	632.867	91.68 - 96.07	2	325190	632.867	95.74	407200	632.869	94.06	443600	632.867	94.7	398550	632.867	92.08	33063	632.867	92.19	5297.1	632.867	92.07	663410	1.00:1.09:0.98:0.08:0.02:1.63	416450	233920	1.00:0.56	93.47	2	A0A0F6AX48|A0A0F6AX48_SALT1
ISNEESISAMFEH	7.09	1.95	747.332	97.53 - 102.02	2	897900	747.332	101.7	1209200	747.332	99.92	1599600	747.331	100.29	1240800	747.332	97.73	263220	747.332	97.83	168070	747.332	97.82	906520	1.00:1.32:1.03:0.22:0.14:0.75	1349900	445940	1.00:0.33	99.22	6	A0A0F6B278|A0A0F6B278_SALT1
IVDYSPQQEGK	7.09	0.61	632.315	45.47 - 50.05	2	196860	632.314	49.88	222080	632.315	46.14	222630	632.316	47.49	31312	632.314	45.72	265730	632.315	45.72	156750	632.315	45.84	282630	1.00:1.00:0.14:1.20:0.71:1.27	158670	235040	1.00:1.48	46.8	6	A0A0F6B7W0|A0A0F6B7W0_SALT1
GAFVSEVLPNSGSAK	7.09	0.03	731.881	83.17 - 98.24	2	1059500	731.88	97.65	763090	731.882	95.99	1094600	731.882	85.9	1283600	731.88	83.39	1096200	731.881	83.5	776360	731.881	83.43	1343500	1.00:1.43:1.68:1.44:1.02:1.76	1047100	1072000	1.00:1.02	88.31	2	A0A0F6B7D9|A0A0F6B7D9_SALT1
GEILGGMAAVEQPEKPAAQPK	7.08	3.21	1061.05	78.19 - 81.98	2	45896	1061.05	81.82	120600	1061.06	79.65	88791	1061.06	80.71	24655	1061.05	78.33	16802	1061.05	78.4	10171	1061.05	78.32	14357	1.00:0.74:0.20:0.14:0.08:0.12	78016	13777	1.00:0.18	79.54	4	A0A0F6B7N0|A0A0F6B7N0_SALT1
FTGEVSLTGQPFVMEPSK	7.08	0.65	977.486	103.93 - 108.69	2	13964000	977.484	107.86	19009000	977.488	106.77	19245000	977.486	107.01	12549000	977.485	104.24	10268000	977.485	104.42	11441000	977.486	104.29	11273000	1.00:1.01:0.66:0.54:0.60:0.59	16934000	10994000	1.00:0.65	105.76	6	A0A0F6AX21|A0A0F6AX21_SALT1
IFEALESALATATK	7.08	2.43	732.901	117.50 - 121.73	2	297330	732.9	121.39	514490	732.901	120.41	526140	732.901	120.64	379870	732.901	117.65	14647	732.901	117.87	13302	732.902	117.78	335560	1.00:1.02:0.74:0.03:0.03:0.65	473500	121170	1.00:0.26	119.29	4	A0A0F6B772|A0A0F6B772_SALT1
HANPC(+57.02)GVAVSTTILDAYDR	7.07	1.13	687.333	90.66 - 94.65	3	136120	687.332	94.46	145880	687.335	92.67	320010	687.333	93.54	80293	687.333	90.99	87491	687.333	91.12	38911	687.332	90.99	144160	1.00:2.19:0.55:0.60:0.27:0.99	182060	90188	1.00:0.50	92.3	4	A0A0F6BA10|A0A0F6BA10_SALT1	Carbamidomethylation
VVGITNEEAISTAR	7.07	1.67	730.391	73.56 - 77.97	2	3234900	730.39	77.67	2189800	730.393	75.31	1716000	730.391	76.15	1582400	730.391	73.82	4075600	730.391	73.9	4318700	730.392	73.86	5526700	1.00:0.78:0.72:1.86:1.97:2.52	1829400	4640300	1.00:2.54	75.12	6	A0A0F6B4H6|A0A0F6B4H6_SALT1
LFVEPNPIPVK	7.06	0.53	626.87	91.56 - 95.94	2	1280600	626.869	95.45	1094700	626.872	93.86	1477900	626.87	94.68	650250	626.869	92.07	184110	626.869	92.12	74704	626.87	91.98	4202100	1.00:1.35:0.59:0.17:0.07:3.84	1074300	1487000	1.00:1.38	93.36	5	A0A0F6B4P3|A0A0F6B4P3_SALT1
QAESIVEEAR	7.06	0.69	566.287	48.26 - 53.77	2	612680	566.285	53.1	1124500	566.288	49.19	962730	566.286	50.75	147300	566.287	48.7	452400	566.287	48.7	478330	566.287	48.7	510760	1.00:0.86:0.13:0.40:0.43:0.45	744860	480500	1.00:0.65	49.86	5	A0A0F6AWM7|A0A0F6AWM7_SALT1
LTGLEGEQLGIVSLR	7.05	0.15	792.952	105.41 - 109.91	2	4249300	792.951	109.27	6302300	792.954	108.26	5647600	792.953	108.53	1418900	792.952	105.66	3301400	792.952	105.85	2865100	792.952	105.71	5960200	1.00:0.90:0.23:0.52:0.45:0.95	4456300	4042200	1.00:0.91	107.21	6	A0A0F6B0S2|A0A0F6B0S2_SALT1
QLEDFLIKE	7.05	4.33	567.807	97.84 - 102.95	2	17733000	567.805	102.04	34396000	567.807	100.24	27508000	567.807	100.78	31094000	567.807	98.13	280870	567.806	98.29	172000	567.807	98.21	12945000	1.00:0.80:0.90:0.02:0.02:0.38	31000000	4466100	1.00:0.14	99.61	5	A0A0F6B244|HNS_SALT1
QVGMATLAVPIHSAEEAFNPNAVK	7.05	0.8	832.097	106.52 - 111.06	3	411350	832.097	110.87	576180	832.099	109.32	582930	832.098	109.97	360200	832.096	106.88	185690	832.096	107.1	88290	832.098	107	674840	1.00:1.01:0.63:0.32:0.15:1.17	506440	316270	1.00:0.62	108.52	5	A0A0F6AZD7|A0A0F6AZD7_SALT1
LVFSITPDASVR	7.05	1.29	652.865	97.93 - 102.53	2	3736900	652.863	101.9	2657700	652.866	100.31	2683000	652.865	100.87	1987800	652.865	98.2	833780	652.864	98.35	567780	652.865	98.21	13692000	1.00:1.01:0.75:0.31:0.21:5.15	2442800	5031100	1.00:2.06	99.64	6	A0A0F6B8B4|A0A0F6B8B4_SALT1
QYPIVSIEDGLDESDWDGFAYQTK	7.05	1.3	1388.64	124.64 - 129.34	2	441990	1388.63	129.05	874440	1388.64	128.57	572110	1388.64	128.28	344430	1388.63	125.17	226900	1388.64	125.19	357000	1388.64	125.15	277090	1.00:0.65:0.39:0.26:0.41:0.32	596990	287000	1.00:0.48	126.9	5	A0A0F6B623|A0A0F6B623_SALT1
VLNNEIILVTC(+57.02)GSAFK	7.04	1.69	889.481	106.37 - 110.62	2	1415300	889.479	110.18	2719800	889.482	109.08	2112900	889.481	109.58	1203900	889.481	106.64	786310	889.48	106.81	888450	889.48	106.74	780470	1.00:0.78:0.44:0.29:0.33:0.29	2012200	818410	1.00:0.41	108.17	5	A0A0F6B7P3|A0A0F6B7P3_SALT1	Carbamidomethylation
YDDAPNNVAQAVIEAR	7.04	1.43	873.427	93.02 - 97.56	2	2126800	873.425	97.07	4455400	873.428	95.54	2360100	873.427	95.91	1902300	873.427	93.38	1268800	873.427	93.52	1303700	873.427	93.43	1470300	1.00:0.53:0.43:0.28:0.29:0.33	2905900	1347600	1.00:0.46	94.81	6	A0A0F6B7P3|A0A0F6B7P3_SALT1
VIEFSDDSIEAR	7.04	1.79	690.837	85.42 - 90.04	2	4079600	690.835	89.44	7412400	690.838	87.48	5885700	690.836	87.95	4190800	690.836	85.65	1849100	690.837	85.81	1113800	690.837	85.66	4025900	1.00:0.79:0.57:0.25:0.15:0.54	5829600	2329600	1.00:0.40	87	6	A0A0F6AYJ0|A0A0F6AYJ0_SALT1
ATC(+57.02)PFC(+57.02)HR	7.03	4.38	524.726	32.67 - 36.85	2	953680	524.726	35.36	2146300	524.728	32.88	1446600	524.726	34.01	1363500	524.726	33.3	223760	524.726	33.29	224770	524.726	33.27	317130	1.00:0.67:0.64:0.10:0.10:0.15	1652100	255220	1.00:0.15	33.68	4	A0A0F6B8J8|A0A0F6B8J8_SALT1	Carbamidomethylation
YNTLGGVC(+57.02)LNVGC(+57.02)IPSK	7.03	3.18	926.459	98.32 - 102.60	2	2668600	926.457	102.15	5543600	926.461	100.99	5535200	926.459	101.29	2037300	926.458	98.61	938460	926.458	98.71	897780	926.459	98.67	1059500	1.00:1.00:0.37:0.17:0.16:0.19	4372000	965230	1.00:0.22	100.07	6	A0A0F6AWV0|A0A0F6AWV0_SALT1	Carbamidomethylation
GGVPGATGC(+57.02)DLIVKPAVKA	7.03	1.13	604.003	78.40 - 82.91	3	28554000	604.001	81.96	30442000	604.004	80.06	51301000	604.003	81.05	30357000	604.002	78.66	5459400	604.002	78.77	1296400	604.003	78.72	52470000	1.00:1.69:1.00:0.18:0.04:1.72	37367000	19742000	1.00:0.53	79.87	5	A0A0F6B7N6|A0A0F6B7N6_SALT1	Carbamidomethylation
VGEEVEIVGIK	7.03	3.94	586.333	84.82 - 89.86	2	13581000	586.332	88.78	35809000	586.334	86.83	27744000	586.334	87.5	6484300	586.333	85.14	710770	586.333	85.24	283220	586.333	85.12	10453000	1.00:0.77:0.18:0.02:0.02:0.29	23346000	3815700	1.00:0.16	86.43	6	A0A0F6B9X6|A0A0F6B9X6_SALT1
TYLYQGIAER	7.02	0.87	607.315	77.96 - 82.84	2	2236800	607.315	82.26	2629600	607.316	79.52	3326100	607.316	80.64	2331400	607.315	78.21	1272300	607.315	78.33	520350	607.315	78.34	3340700	1.00:1.26:0.89:0.48:0.20:1.27	2762400	1711100	1.00:0.62	79.55	6	A0A0F6B8X6|A0A0F6B8X6_SALT1
EILAVVEAVSNEK	7.02	2.15	700.885	100.85 - 105.28	2	649180	700.885	104.77	1081000	700.887	103.41	949770	700.885	103.96	848700	700.885	101.05	165300	700.885	101.26	113210	700.886	101.16	737100	1.00:0.88:0.79:0.15:0.10:0.68	959820	338540	1.00:0.35	102.6	6	A0A0F6B772|A0A0F6B772_SALT1
TILWNGPVGVFEFPNFR	7.02	3.76	997.021	133.34 - 138.76	2	364020	997.02	137.65	761360	997.024	137.4	976140	997.021	137.61	102520	997.02	133.6	85304	997.02	133.72	91101	997.021	133.67	167720	1.00:1.28:0.13:0.11:0.12:0.22	613340	114710	1.00:0.19	135.61	6	A0A0F6B6G9|A0A0F6B6G9_SALT1
NINLMEQAGLNVGYLSYNVQK	7.01	1.02	790.071	115.58 - 119.60	3	782000	790.069	119.4	409690	790.072	118.59	365510	790.072	118.69	920270	790.071	115.82	284110	790.07	115.98	592760	790.071	115.88	2119700	1.00:0.89:2.25:0.69:1.45:5.17	565160	998850	1.00:1.77	117.39	6	A0A0F6B8B4|A0A0F6B8B4_SALT1
AVVVTSGTTSEILLHK	7.01	8.35	827.973	79.63 - 83.87	2	2313600	827.971	83.2	8114200	827.974	81.22	3401000	827.973	82.23	1703400	827.972	79.84	238760	827.973	79.93	234510	827.972	79.89	189600	1.00:0.42:0.21:0.03:0.03:0.02	4406200	220960	1.00:0.05	81.05	6	A0A0F6AYG2|A0A0F6AYG2_SALT1
ILDATIFLSDK	7.01	2.51	618.348	107.28 - 111.38	2	332040	618.348	111.15	963830	618.35	109.89	319400	618.345	110.15	231000	618.346	107.46	8235.4	618.349	107.57	2114.6	618.35	107.42	467670	1.00:0.33:0.24:0.02:0.02:0.49	504740	159340	1.00:0.32	108.94	3	A0A0F6B2C9|A0A0F6B2C9_SALT1
AIMASDLGLNPSSAGTDIRVPLPPLTEER	7	1.07	1007.53	114.09 - 118.36	3	12561000	1007.53	117.8	14880000	1007.53	117.06	20423000	1007.53	117.25	12760000	1007.53	114.42	7860900	1007.53	114.57	9498700	1007.53	114.41	9941100	1.00:1.37:0.86:0.53:0.64:0.67	16021000	9100200	1.00:0.57	115.92	6	A0A0F6AX23|A0A0F6AX23_SALT1
TNILAEFPVAWVDK	7	2.02	801.931	122.73 - 127.07	2	303820	801.928	126.91	176250	801.933	126.03	135220	801.932	126.34	186080	801.93	123	159770	801.931	123.19	192070	801.931	123.08	973510	1.00:0.77:1.06:0.91:1.09:5.52	165850	441790	1.00:2.66	124.76	4	A0A0F6B4J3|A0A0F6B4J3_SALT1
ALLNSMVIGVTEGFTKK	7	3.71	904.502	107.88 - 112.70	2	687810	904.501	112.27	1781900	904.505	110.48	1573000	904.503	111.41	107340	904.501	108.25	216810	904.501	108.56	221820	904.503	108.31	226000	1.00:0.88:0.06:0.12:0.12:0.13	1154100	221540	1.00:0.19	109.88	6	A0A0F6B7M1|A0A0F6B7M1_SALT1
LPSC(+57.02)GFSAQAVQALSAC(+57.02)GER	7	0.52	703.667	98.80 - 103.35	3	7590600	703.666	102.71	10304000	703.668	101.42	11169000	703.668	101.85	4589400	703.667	99.01	1725700	703.667	99.23	1217100	703.668	99.17	16538000	1.00:1.08:0.45:0.17:0.12:1.60	8687600	6493600	1.00:0.75	100.57	6	A0A0F6B125|A0A0F6B125_SALT1	Carbamidomethylation
AMEAPLRQIVLNC(+57.02)GEEPSVVANTVK	6.99	1.77	909.139	99.47 - 104.01	3	7778900	909.136	103.27	1470100	909.141	102.09	5532100	909.14	102.75	25831000	909.139	99.79	2976400	909.139	100.02	3365000	909.14	99.91	7499000	1.00:3.76:17.57:2.02:2.29:5.10	10944000	4613500	1.00:0.42	101.3	6	A0A0F6BAJ3|A0A0F6BAJ3_SALT1	Carbamidomethylation
SILLDC(+57.02)VEPLPLVEVVK	6.99	0.08	962.048	125.86 - 130.19	2	340670	962.046	129.75	410700	962.048	129.45	429890	962.049	129.67	205580	962.047	126.1	369810	962.046	126.26	379720	962.048	126.08	248290	1.00:1.05:0.50:0.90:0.92:0.60	348730	332610	1.00:0.95	127.89	6	A0A0F6B5N0|A0A0F6B5N0_SALT1	Carbamidomethylation
LFGVTTLDIIR	6.99	7.56	624.372	114.53 - 119.12	2	19734000	624.371	118.38	42865000	624.374	117.27	41534000	624.372	117.7	27654000	624.372	114.68	107280	624.371	114.88	111030	624.373	114.81	6130900	1.00:0.97:0.65:0.02:0.02:0.14	37351000	2116400	1.00:0.06	116.29	5	A0A0F6B7F0|A0A0F6B7F0_SALT1
GYDYDTYNFQAR	6.99	4.44	756.824	83.85 - 88.39	2	3101300	756.823	87.95	1071600	756.825	85.89	779280	756.823	86.3	537470	756.823	84.17	5425000	756.824	84.33	3913400	756.824	84.27	6880900	1.00:0.73:0.50:5.06:3.65:6.42	796130	5406400	1.00:6.79	85.49	6	A0A0F6B0B4|A0A0F6B0B4_SALT1
QLDPLVVGQEHYDTAR	6.98	3.23	614.312	81.08 - 85.63	3	7528400	614.31	84.91	13027000	614.313	82.81	14206000	614.312	83.68	9863500	614.312	81.36	1658600	614.311	81.52	353100	614.312	81.47	6063000	1.00:1.09:0.76:0.13:0.03:0.47	12365000	2691600	1.00:0.22	82.62	5	A0A0F6B935|A0A0F6B935_SALT1
ILTEPNASVTVQYK	6.97	0.24	781.925	79.58 - 83.61	2	872820	781.924	83.23	994420	781.926	81.42	916790	781.926	82.07	496200	781.925	79.82	929730	781.925	79.89	1006300	781.926	79.84	893540	1.00:0.92:0.50:0.93:1.01:0.90	802470	943180	1.00:1.18	81.05	6	A0A0F6B9S4|A0A0F6B9S4_SALT1
VYSGVVNSGDTVLNSVK	6.97	1.46	869.455	87.25 - 91.49	2	2870500	869.453	91.16	4629000	869.457	89.49	4884500	869.455	90.07	2543800	869.455	87.5	1532200	869.455	87.61	1717800	869.456	87.5	1915800	1.00:1.06:0.55:0.33:0.37:0.41	4019100	1722000	1.00:0.43	88.89	6	A0A0F6B7P3|A0A0F6B7P3_SALT1
VVGYSQDYSNAIVEAVK	6.97	3.56	921.468	96.96 - 101.62	2	6866800	921.467	100.89	15475000	921.471	99.56	10731000	921.466	99.92	8952200	921.468	97.26	1932900	921.467	97.39	1891400	921.468	97.3	2218700	1.00:0.69:0.58:0.12:0.12:0.14	11719000	2014300	1.00:0.17	98.72	6	A0A0F6AYG2|A0A0F6AYG2_SALT1
NLALNIESR	6.97	1.74	515.289	75.49 - 80.36	2	525610	515.288	79.91	895440	515.29	77.09	811050	515.291	78.21	596680	515.289	75.75	54946	515.289	75.82	4841.1	515.289	75.81	790680	1.00:0.91:0.67:0.06:0.02:0.88	767720	283490	1.00:0.37	77.1	4	A0A0F6B3D0|A0A0F6B3D0_SALT1
VAFTALVEK	6.96	4.02	489.288	83.78 - 88.78	2	9718700	489.287	87.76	16192000	489.288	85.5	23011000	489.287	86.63	12649000	489.288	84.08	126470	489.288	84.13	42968	489.288	84.06	6290300	1.00:1.42:0.78:0.02:0.02:0.39	17284000	2153200	1.00:0.12	85.36	4	A0A0F6B0S4|A0A0F6B0S4_SALT1
VETDFAAEVAAM(+15.99)SK	6.95	0.36	742.851	98.38 - 106.34	2	225940	742.851	98.56	307140	742.851	106.09	72200	742.851	104.26	382210	742.851	101.56	113240	742.851	101.73	80270	742.852	101.68	400560	1.00:0.24:1.24:0.37:0.26:1.30	253850	198020	1.00:0.78	102.31	2	A0A0F6AX21|A0A0F6AX21_SALT1	Oxidation (M)
LYDQMLEPK	6.95	3.12	568.788	78.16 - 82.56	2	437210	568.787	82.31	587880	568.788	79.72	859690	568.788	80.66	760980	568.787	78.34	42237	568.788	78.52	13878	568.789	78.4	358610	1.00:1.46:1.29:0.07:0.02:0.61	736180	138240	1.00:0.19	79.66	3	A0A0F6B466|A0A0F6B466_SALT1
NSGIATLMC(+57.02)YTPK	6.95	0.58	728.353	95.59 - 99.80	2	43190	728.352	99.62	66558	728.354	97.88	30460	728.353	98.6	57144	728.352	95.83	28794	728.353	95.93	7221.8	728.353	95.83	68964	1.00:0.46:0.86:0.43:0.11:1.04	51388	34993	1.00:0.68	97.28	3	A0A0F6BAZ8|A0A0F6BAZ8_SALT1	Carbamidomethylation
FTFTPPQGVTIDDQR	6.95	0.15	861.429	98.48 - 102.78	2	208910	861.427	102.44	401580	861.432	101.1	219890	861.431	101.87	36256	861.429	98.8	217060	861.428	98.94	190590	861.428	98.84	188070	1.00:0.55:0.09:0.54:0.47:0.47	219240	198570	1.00:0.91	100.33	4	A0A0F6AZA5|A0A0F6AZA5_SALT1
SMAVVGC(+57.02)DPSIMGYGPVPASK	6.94	5.4	1062	100.63 - 104.54	2	256000	1062	104.31	455580	1062.01	103.22	501970	1062	103.45	446840	1062	100.83	65147	1062.01	100.96	45827	1062	100.88	20618	1.00:1.10:0.98:0.14:0.10:0.05	468130	43864	1.00:0.09	102.27	5	A0A0F6B9E9|A0A0F6B9E9_SALT1	Carbamidomethylation
ISHASLQPGGQAPVAPSAINAGTR	6.94	1.65	767.409	72.60 - 76.45	3	1099500	767.407	76.13	1607300	767.41	74.09	1940200	767.41	75	1155100	767.409	72.83	566130	767.41	72.92	576300	767.409	72.88	751710	1.00:1.21:0.72:0.35:0.36:0.47	1567600	631380	1.00:0.40	73.97	5	A0A0F6B128|A0A0F6B128_SALT1
NQLPSGSELSLYDIAPVTPGVAVDLSHIPTAVK	6.94	2.37	1130.27	121.73 - 126.23	3	13347000	1130.27	125.35	28943000	1130.27	125.1	22937000	1130.27	125.16	9739200	1130.27	122	5059900	1130.27	122.13	8966700	1130.27	122.02	4433200	1.00:0.79:0.34:0.17:0.31:0.15	20540000	6153200	1.00:0.30	123.63	6	A0A0F6B7F0|A0A0F6B7F0_SALT1
YADEVVR	6.93	0.41	426.216	39.68 - 45.02	2	13251000	426.215	43.33	16452000	426.218	40.28	15892000	426.216	41.39	12084000	426.216	40.15	9485100	426.216	40.12	12516000	426.216	40.13	13077000	1.00:0.97:0.73:0.58:0.76:0.79	14809000	11693000	1.00:0.79	40.9	6	A0A0F6B7M1|A0A0F6B7M1_SALT1
NVNVEFDKGQNSAR	6.92	3.01	789.387	43.55 - 48.17	2	141640	789.386	48	68876	789.388	44	25097	789.387	45.55	70511	789.386	43.85	206990	789.387	43.87	235550	789.386	43.91	242840	1.00:0.36:1.02:3.01:3.42:3.53	54828	228460	1.00:4.17	44.86	5	A0A0F6B0B4|A0A0F6B0B4_SALT1
IGTISTTGEMSPLDAREDLIK	6.92	2.18	749.726	94.99 - 99.07	3	2556100	749.722	98.77	2095100	749.725	97.28	2302000	749.726	97.87	7069100	749.727	95.2	931390	749.728	95.33	237150	749.725	95.25	2701900	1.00:1.10:3.37:0.44:0.11:1.29	3822100	1290100	1.00:0.34	96.62	5	A0A0F6AXH6|A0A0F6AXH6_SALT1
QLLNEFPELK	6.92	2.13	615.841	98.71 - 103.29	2	1267900	615.84	102.87	2166000	615.842	101.1	2345800	615.841	101.8	1116000	615.84	98.88	58828	615.839	99.12	31190	615.841	98.98	1889600	1.00:1.08:0.52:0.03:0.02:0.87	1875900	659880	1.00:0.35	100.46	4	A0A0F6B7X0|A0A0F6B7X0_SALT1
SVVSASQVDVLLVPLAGD	6.92	1.04	884.989	133.33 - 139.18	2	213530	884.987	137.76	124230	884.99	138.41	166170	884.989	137.25	179220	884.989	133.61	325600	884.989	133.75	280020	884.99	133.61	205940	1.00:1.34:1.44:2.62:2.25:1.66	156540	270520	1.00:1.73	135.73	2	A0A0F6B2R2|A0A0F6B2R2_SALT1
GTVVTGRVER	6.92	3.17	537.306	31.44 - 34.93	2	9529700	537.305	33.61	13780000	537.307	31.61	13361000	537.306	32.46	18897000	537.306	31.85	2942000	537.306	31.81	3707400	537.306	31.76	4491200	1.00:0.97:1.37:0.21:0.27:0.33	15346000	3713500	1.00:0.24	32.18	6	A0A0F6B9X6|A0A0F6B9X6_SALT1
SQDLASQAEESFVEAE	6.91	0.13	870.384	108.65 - 113.86	2	9273600	870.384	112.94	7697600	870.386	112.1	10854000	870.386	111.55	8184900	870.383	108.98	7633100	870.384	109.18	8609400	870.384	109.1	12663000	1.00:1.41:1.06:0.99:1.12:1.65	8912100	9635200	1.00:1.08	110.64	6	A0A0F6AX20|A0A0F6AX20_SALT1
VAINEAIELAK	6.9	2.24	585.841	87.08 - 91.37	2	1456500	585.84	90.93	2295300	585.842	89.11	2907300	585.841	89.91	1451900	585.841	87.4	128390	585.841	87.43	54448	585.842	87.36	1901500	1.00:1.27:0.63:0.06:0.02:0.83	2218200	694760	1.00:0.31	88.69	5	A0A0F6AXP2|A0A0F6AXP2_SALT1
LMTEFNYNSVMQVPRVEK	6.9	2.96	729.032	98.61 - 102.88	3	1621300	729.03	102.67	772350	729.033	100.94	1270200	729.032	101.64	5936400	729.032	98.89	56797	729.031	98.99	34172	729.032	98.89	1657700	1.00:1.64:7.69:0.07:0.04:2.15	2659600	582880	1.00:0.22	100.34	4	A0A0F6B7M4|A0A0F6B7M4_SALT1
ALSVPC(+57.02)SDSK	6.9	0.42	532.259	44.79 - 50.77	2	39862000	532.257	49.31	51341000	532.261	45.61	39075000	532.259	46.98	44963000	532.259	45.25	30874000	532.259	45.28	37109000	532.259	45.24	35807000	1.00:0.76:0.88:0.60:0.72:0.70	45127000	34596000	1.00:0.77	46.28	6	A0A0F6BAJ3|A0A0F6BAJ3_SALT1	Carbamidomethylation
VVMTADAVKQVEEMLA	6.9	0.43	867.446	122.14 - 126.30	2	1311800	867.445	126.08	619090	867.447	125.45	2333300	867.446	125.64	1523300	867.445	122.41	698240	867.444	122.62	986080	867.444	122.53	1711000	1.00:3.77:2.46:1.13:1.59:2.76	1491900	1131800	1.00:0.76	124.12	6	A0A0F6B7N5|A0A0F6B7N5_SALT1
VIESESLDLR	6.89	1.96	580.812	74.98 - 79.56	2	341140	580.811	79.26	505370	580.813	76.61	544680	580.812	77.5	464090	580.813	75.23	80454	580.814	75.24	37158	580.812	75.16	415100	1.00:1.08:0.92:0.16:0.07:0.82	504720	177570	1.00:0.35	76.5	3	A0A0F6B771|A0A0F6B771_SALT1
AGIALNDNFVK	6.89	0.87	581.318	84.55 - 89.37	2	17256000	581.317	88.61	20559000	581.319	86.42	25230000	581.318	87.29	18910000	581.318	84.77	2502800	581.318	84.92	923450	581.318	84.76	35409000	1.00:1.23:0.92:0.12:0.04:1.72	21566000	12945000	1.00:0.60	86.13	6	A0A0F6B0L7|A0A0F6B0L7_SALT1
VVADFLSSVGVDR	6.89	2.18	682.365	102.83 - 107.43	2	1664100	682.365	106.94	3240600	682.367	105.47	3204700	682.365	105.8	1120000	682.365	103.02	154910	682.365	103.3	137410	682.365	103.16	2127000	1.00:0.99:0.35:0.05:0.04:0.66	2521800	806440	1.00:0.32	104.62	6	A0A0F6B278|A0A0F6B278_SALT1
DDAAGQAIANR	6.88	12.29	551.269	39.21 - 44.31	2	20704000	551.267	42.88	72658000	551.27	40.05	35665000	551.268	40.69	15364000	551.269	39.63	85923	551.268	39.53	164420	551.269	39.54	288350	1.00:0.49:0.21:0.02:0.02:0.02	41229000	179560	1.00:0.02	40.39	6	A0A0F6B2U2|A0A0F6B2U2_SALT1
GVLTNLGAVAVDTGIFTGR	6.88	12.56	931.013	120.99 - 125.97	2	4407900	931.011	124.61	12833000	931.014	124.32	10849000	931.012	124.6	2355600	931.011	121.17	149380	931.013	121.41	130560	931.014	121.32	130570	1.00:0.85:0.18:0.02:0.02:0.02	8679000	136840	1.00:0.02	122.9	6	A0A0F6B7V7|A0A0F6B7V7_SALT1
IC(+57.02)LFTLSDDGHLVAQEPAEVNTVEGAGPR	6.88	1.82	1032.51	107.61 - 111.85	3	1423200	1032.51	111.29	3345000	1032.51	110.39	2384200	1032.51	110.59	533640	1032.51	107.83	728910	1032.51	108.03	902780	1032.51	107.89	644460	1.00:0.71:0.16:0.22:0.27:0.19	2087600	758710	1.00:0.36	109.34	6	A0A0F6AYT6|A0A0F6AYT6_SALT1	Carbamidomethylation
EANNLGIPVFAIVDTNSDPDGVDFVIPGNDDAIR	6.87	0.22	893.19	139.67 - 145.75	4	437270	893.185	144.12	332720	893.192	145.08	810370	893.192	143.85	80248	893.19	139.94	428130	893.191	140.13	739010	893.192	139.99	233130	1.00:2.44:0.24:1.29:2.22:0.70	407780	466760	1.00:1.14	142.19	5	A0A0F6AX20|A0A0F6AX20_SALT1
EQKTPEGQAPEEIIMDQHEEVEAVEPNDSAEQVDPR	6.87	0.45	1019.22	90.15 - 94.39	4	2279900	1019.22	93.93	3892900	1019.22	92.51	3392600	1019.22	92.77	488800	1019.22	90.44	1978500	1019.22	90.59	2013000	1019.22	90.45	1913600	1.00:0.87:0.13:0.51:0.52:0.49	2591400	1968400	1.00:0.76	91.78	5	A0A0F6B5B6|A0A0F6B5B6_SALT1
IEDSDYATEVSNMSR	6.87	13.22	858.873	81.69 - 86.10	2	2655200	858.872	85.56	6350800	858.875	83.62	5992100	858.872	83.97	3512600	858.874	81.87	16782	858.873	81.9	28345	858.872	81.96	30734	1.00:0.94:0.55:0.02:0.02:0.02	5285200	25287	1.00:0.02	83.15	4	A0A0F6B2U2|A0A0F6B2U2_SALT1
ADITPPNVDTVTR	6.87	2.61	699.865	76.87 - 81.09	2	288540	699.864	81	77616	699.867	78.89	172940	699.865	79.37	122250	699.865	77.21	419660	699.865	77.28	309230	699.866	77.25	629550	1.00:2.23:1.58:5.41:3.98:8.11	124270	452810	1.00:3.64	78.5	5	A0A0F6AX16|A0A0F6AX16_SALT1
IYYITADSYAAAK	6.87	0.1	725.366	83.27 - 87.03	2	45882	725.366	86.94	78225	725.366	85.16	48085	725.366	85.72	15798	725.367	83.36	37207	725.366	83.43	40104	725.367	83.32	55873	1.00:0.61:0.20:0.48:0.51:0.71	47369	44395	1.00:0.94	84.65	2	A0A0F6AXW7|A0A0F6AXW7_SALT1
YEQEIDVR	6.87	1.01	526.258	50.89 - 56.59	2	153970	526.257	56.04	300720	526.259	51.98	249360	526.257	53.36	37651	526.258	51.19	121940	526.258	51.36	116300	526.259	51.38	97877	1.00:0.83:0.13:0.41:0.39:0.33	195910	112040	1.00:0.57	52.55	3	A0A0F6B772|A0A0F6B772_SALT1
AAMVTVAK	6.87	1.03	395.728	38.97 - 43.25	2	1349900	395.728	42.24	1514900	395.729	39.33	2066300	395.728	40.58	1534000	395.728	39.3	711650	395.728	39.28	1108700	395.728	39.24	1164000	1.00:1.36:1.01:0.47:0.73:0.77	1705100	994760	1.00:0.58	40	6	A0A0F6B5B6|A0A0F6B5B6_SALT1
ALDILNATPPDVFNHNLENVPR	6.86	4.42	820.428	109.39 - 113.70	3	583150	820.426	113.19	1050300	820.428	112.13	1308300	820.428	112.37	693570	820.428	109.57	31789	820.431	109.73	21804	820.429	109.66	393180	1.00:1.25:0.66:0.03:0.02:0.37	1017400	148920	1.00:0.15	111.11	4	A0A0F6AYC7|A0A0F6AYC7_SALT1
GGGISGQAGAIR	6.86	0.33	522.283	41.30 - 46.51	2	18572000	522.283	45.02	21687000	522.285	41.83	14012000	522.283	43.24	14592000	522.283	41.7	19266000	522.283	41.68	23551000	522.283	41.65	18325000	1.00:0.65:0.67:0.89:1.09:0.84	16764000	20381000	1.00:1.22	42.52	6	A0A0F6B7D5|A0A0F6B7D5_SALT1
ISELSEEQIDTLRDEVAK	6.86	1.56	692.356	94.30 - 98.42	3	22864000	692.355	98.12	39523000	692.357	96.67	36219000	692.356	97.07	19255000	692.356	94.53	3297000	692.355	94.69	1071300	692.356	94.6	37819000	1.00:0.92:0.49:0.08:0.03:0.96	31666000	14062000	1.00:0.44	95.95	6	A0A0F6B7L4|A0A0F6B7L4_SALT1
QIAENPILLYMK	6.85	1.22	716.898	108.50 - 113.42	2	8896000	716.897	112.68	10466000	716.898	111.19	14230000	716.897	111.88	10497000	716.897	108.86	1618600	716.898	109.1	1788500	716.898	108.95	14776000	1.00:1.36:1.00:0.15:0.17:1.41	11731000	6061100	1.00:0.52	110.44	6	A0A0F6B125|A0A0F6B125_SALT1
GANFDKYEGQDIVSNASC(+57.02)TTNC(+57.02)LAPLAK	6.85	0.45	1015.48	93.97 - 98.72	3	20929000	1015.47	97.98	18753000	1015.48	96.69	24910000	1015.47	96.98	11118000	1015.47	94.36	23048000	1015.48	94.51	21415000	1015.47	94.42	26326000	1.00:1.33:0.59:1.23:1.14:1.40	18261000	23597000	1.00:1.29	95.82	6	A0A0F6B0L7|A0A0F6B0L7_SALT1	Carbamidomethylation
EGMNASPDGVAK	6.85	1.28	588.271	39.93 - 44.66	2	2167400	588.27	43.53	2799400	588.273	40.54	2386900	588.271	41.58	3434100	588.271	40.3	1245800	588.271	40.28	1588100	588.271	40.26	1550300	1.00:0.85:1.23:0.45:0.57:0.55	2873400	1461400	1.00:0.51	41.08	6	A0A0F6AXM4|A0A0F6AXM4_SALT1
VVVPVEGKK	6.84	3.4	477.803	34.75 - 38.82	2	1141000	477.802	37.48	2319600	477.804	34.96	1715500	477.803	36.25	1688100	477.802	35.31	370990	477.803	35.32	419570	477.802	35.24	332090	1.00:0.74:0.73:0.16:0.18:0.14	1907700	374210	1.00:0.20	35.76	5	A0A0F6B076|A0A0F6B076_SALT1
TQLIDVIADKAELSK	6.84	3.55	822.465	95.20 - 99.51	2	9071300	822.463	99.12	21368000	822.466	97.48	20857000	822.465	98.19	2938900	822.465	95.53	2859500	822.465	95.63	2977000	822.465	95.56	3427700	1.00:0.98:0.14:0.13:0.14:0.16	15055000	3088100	1.00:0.21	96.92	6	A0A0F6BA04|A0A0F6BA04_SALT1
DAIATVNKQEDANFSNNAMAEAFK	6.84	1.01	867.076	94.45 - 99.16	3	1487800	867.074	98.61	2073200	867.077	96.94	1720800	867.076	97.28	1859800	867.075	94.75	983290	867.075	94.89	812440	867.075	94.81	1477500	1.00:0.83:0.90:0.47:0.39:0.71	1884600	1091100	1.00:0.58	96.21	6	A0A0F6AZD0|A0A0F6AZD0_SALT1
AAIAYGADEVDVVFPYR	6.83	1.86	928.465	110.49 - 114.98	2	818930	928.464	114.42	1474000	928.467	113.49	1277400	928.465	113.59	821190	928.465	110.79	427990	928.465	110.97	492510	928.467	110.86	420480	1.00:0.87:0.56:0.29:0.33:0.29	1190900	446990	1.00:0.38	112.35	6	A0A0F6BBB2|A0A0F6BBB2_SALT1
EVFGDNSPAISATK	6.83	1.79	718.358	73.32 - 78.21	2	1529400	718.356	77.67	3667000	718.36	75.04	2424500	718.358	75.86	523600	718.357	73.58	902350	718.357	73.69	825050	718.358	73.64	833840	1.00:0.66:0.14:0.25:0.22:0.23	2205000	853750	1.00:0.39	74.91	6	A0A0F6B4C5|A0A0F6B4C5_SALT1
SLDEAQAIKNTDIADELELPPVK	6.83	0.42	837.106	104.63 - 110.07	3	7021300	837.105	108.67	8094400	837.108	107.68	8749600	837.108	107.92	6807200	837.106	105.18	4750400	837.106	105.49	4706900	837.107	105.3	9019200	1.00:1.08:0.84:0.59:0.58:1.11	7883700	6158800	1.00:0.78	106.71	6	A0A0F6B4V7|A0A0F6B4V7_SALT1
IGAAIGSGIGGLGLIEENHSSLVK	6.83	2.19	764.757	102.35 - 106.69	3	1514800	764.756	106.2	2545000	764.758	104.9	2810400	764.758	105.59	1474500	764.757	102.6	466880	764.757	102.85	391060	764.758	102.74	1401000	1.00:1.10:0.58:0.18:0.15:0.55	2276600	752970	1.00:0.33	104.15	6	A0A0F6B033|A0A0F6B033_SALT1
GTDYPDPVQAAFIAEQAGADGITVHLR	6.82	1.03	938.136	118.27 - 122.82	3	684260	938.136	122.48	1015200	938.136	121.44	1114500	938.137	121.65	481970	938.135	118.8	361020	938.135	118.91	599030	938.135	118.82	533850	1.00:1.10:0.47:0.36:0.59:0.53	870550	497970	1.00:0.57	120.35	6	A0A0F6B4Z8|A0A0F6B4Z8_SALT1
AVESGDKKPLR	6.82	2.95	600.34	26.50 - 29.54	2	790860	600.34	28.02	1969900	600.341	26.89	1376000	600.34	26.69	452160	600.34	26.61	238410	600.34	26.65	403920	600.341	26.61	304700	1.00:0.70:0.23:0.12:0.21:0.15	1266000	315670	1.00:0.25	26.91	4	A0A0F6B7N2|A0A0F6B7N2_SALT1
LIAMAENMPIDILR	6.82	2.49	800.434	116.61 - 120.69	2	381380	800.433	120.53	116500	800.435	119.6	250430	800.433	119.94	158870	800.433	116.93	278550	800.433	117.17	366310	800.434	117.01	1117600	1.00:2.15:1.36:2.39:3.14:9.59	175270	587490	1.00:3.35	118.53	4	A0A0F6B3C0|A0A0F6B3C0_SALT1
QHVIYKEAK	6.82	5.1	558.314	27.48 - 29.68	2	601160	558.313	28.97	444420	558.315	27.7	968130	558.313	27.76	1819700	558.314	27.65	97068	558.314	27.76	145620	558.314	27.65	132030	1.00:2.18:4.09:0.22:0.33:0.30	1077400	124910	1.00:0.12	27.91	4	A0A0F6B8M5|A0A0F6B8M5_SALT1
AGDIAAAIGLKDVTTGDTLC(+57.02)DPENPIILER	6.82	2.5	1046.87	114.89 - 118.91	3	3208400	1046.87	118.42	5537800	1046.87	117.82	6500600	1046.87	117.77	2858300	1046.87	115.06	1133500	1046.87	115.24	1696900	1046.87	115.15	1523300	1.00:1.17:0.52:0.20:0.31:0.28	4965600	1451200	1.00:0.29	116.58	6	A0A0F6B7P3|A0A0F6B7P3_SALT1	Carbamidomethylation
FGVAAGSAATLNQGTR	6.81	0.92	760.895	71.86 - 76.48	2	711160	760.893	76.11	938130	760.895	73.56	794710	760.895	74.51	942170	760.895	72.11	539630	760.895	72.23	546990	760.895	72.22	505360	1.00:0.85:1.00:0.58:0.58:0.54	891670	530660	1.00:0.60	73.46	6	A0A0F6B0R2|A0A0F6B0R2_SALT1
VADGATVVSTSTR	6.81	2.17	632.33	44.14 - 48.81	2	833470	632.33	48.25	1012500	632.331	44.99	2059100	632.332	46.19	657850	632.329	44.74	483530	632.329	44.8	375380	632.328	44.82	412500	1.00:2.03:0.65:0.48:0.37:0.41	1243100	423800	1.00:0.34	45.63	4	A0A0F6AWV4|A0A0F6AWV4_SALT1
VLVVDGEPVPYC(+57.02)LAR	6.81	3.28	843.949	87.20 - 105.42	2	76446	843.948	105.07	132440	843.951	103.98	176680	843.95	104.33	62881	843.95	87.37	13748	843.948	101.82	41955	843.949	101.74	30971	1.00:1.33:0.47:0.10:0.32:0.23	124000	28892	1.00:0.23	100.72	4	A0A0F6B6J8|A0A0F6B6J8_SALT1	Carbamidomethylation
EEESAAAAEVEER	6.8	1.14	710.316	48.03 - 54.22	2	1062300	710.314	53.31	2643900	710.318	49.3	1086500	710.315	50.53	416350	710.317	48.48	764310	710.316	48.43	763410	710.317	48.53	699150	1.00:0.41:0.16:0.29:0.29:0.26	1382300	742290	1.00:0.54	49.76	6	A0A0F6B244|HNS_SALT1
LIGDDEHGWDDDGVFNFEGGC(+57.02)YAK	6.8	12.51	906.046	109.44 - 114.28	3	8334300	906.046	113.37	21760000	906.049	112.22	20569000	906.047	112.18	7391600	906.042	109.65	52315	906.044	109.88	37041	906.048	109.82	196640	1.00:0.95:0.34:0.02:0.02:0.02	16573000	95332	1.00:0.02	111.19	4	A0A0F6B7V7|A0A0F6B7V7_SALT1	Carbamidomethylation
AESFTTTNR	6.8	2	513.747	35.90 - 40.17	2	1228300	513.746	39.02	3667600	513.748	36.22	1413200	513.746	37.11	293980	513.747	36.23	423960	513.746	36.17	759930	513.747	36.21	811230	1.00:0.39:0.08:0.12:0.21:0.22	1791600	665040	1.00:0.37	36.83	4	A0A0F6B961|A0A0F6B961_SALT1
YSAAITGAEGK	6.8	0.19	534.273	43.52 - 48.99	2	36865000	534.272	47.74	39529000	534.274	44.24	40408000	534.273	45.61	36824000	534.272	43.96	30841000	534.273	43.92	36175000	534.272	43.94	37411000	1.00:1.02:0.93:0.78:0.92:0.95	38920000	34809000	1.00:0.89	44.9	6	A0A0F6BAQ8|A0A0F6BAQ8_SALT1
ESGVIQGDLIAK	6.79	8.26	615.341	76.79 - 81.75	2	7436500	615.34	81	16411000	615.342	78.54	12612000	615.34	79.42	13411000	615.342	77.12	570910	615.342	77.16	223650	615.341	77.1	1389900	1.00:0.77:0.82:0.03:0.02:0.08	14145000	728160	1.00:0.05	78.39	4	A0A0F6B3Q1|A0A0F6B3Q1_SALT1
SGFAEDEVVAVSK	6.79	2.74	669.332	79.28 - 84.03	2	15659000	669.332	83.23	21743000	669.334	81.04	34989000	669.333	81.75	16916000	669.332	79.58	14457000	669.333	79.72	5837500	669.326	82.95	11248	1.00:1.61:0.78:0.66:0.27:0.02	24549000	6768700	1.00:0.28	81.38	5	A0A0F6B578|A0A0F6B578_SALT1
VLPAVAMLEER	6.78	4.96	614.343	102.72 - 107.79	2	7909200	614.342	107.33	12258000	614.344	105.33	18417000	614.342	106.38	11533000	614.343	103.34	120460	614.343	103.58	105450	614.343	103.4	5022100	1.00:1.50:0.94:0.02:0.02:0.41	14069000	1749300	1.00:0.12	104.89	4	A0A0F6B6G9|A0A0F6B6G9_SALT1
LEGGNDVSLK	6.78	0.16	516.273	45.89 - 50.95	2	365860	516.272	50.28	344630	516.275	46.7	333110	516.273	48.1	363190	516.273	46.19	324010	516.272	46.18	416640	516.273	46.25	413560	1.00:0.97:1.05:0.94:1.21:1.20	346970	384740	1.00:1.11	47.28	2	A0A0F6B0X2|A0A0F6B0X2_SALT1
GEGIAC(+57.02)EAVALLMK	6.78	2.83	731.377	116.65 - 120.83	2	187440	731.375	120.59	487380	731.378	119.44	393080	731.38	119.94	15751	731.375	116.9	10058	731.375	117.02	7599.1	731.376	116.9	210780	1.00:0.81:0.03:0.02:0.02:0.43	298740	76145	1.00:0.25	118.46	3	A0A0F6B5Z8|A0A0F6B5Z8_SALT1	Carbamidomethylation
QTMEIHHTK	6.76	1.69	375.522	26.69 - 29.57	3	709580	375.522	28.21	1729500	375.522	27.05	1016200	375.522	27.01	261820	375.522	26.81	210540	375.522	26.86	490970	375.522	26.82	548360	1.00:0.59:0.15:0.12:0.28:0.32	1002500	416620	1.00:0.42	27.13	6	A0A0F6B9N3|A0A0F6B9N3_SALT1
AGNVAADGVIK	6.76	0.61	507.784	45.39 - 51.13	2	26808000	507.782	49.6	38992000	507.785	46.1	29462000	507.783	47.71	26721000	507.784	45.84	19488000	507.784	45.84	22532000	507.783	45.85	23652000	1.00:0.76:0.69:0.50:0.58:0.61	31725000	21891000	1.00:0.69	46.82	6	A0A0F6AX21|A0A0F6AX21_SALT1
KVVTEGDTSSVVNNPTGRK	6.76	0.96	663.353	38.31 - 42.32	3	468000	663.352	42	296610	663.355	38.77	907260	663.352	40.12	590510	663.352	38.61	286150	663.352	38.66	330110	663.352	38.59	397380	1.00:3.06:1.99:0.96:1.11:1.34	598130	337880	1.00:0.56	39.46	4	A0A0F6B1H7|A0A0F6B1H7_SALT1
VLENAEGDRTTPSIIAYTQDGETLVGQPAK	6.75	0.05	1058.54	98.24 - 102.85	3	8546100	1058.53	102.09	8486000	1058.54	100.87	9406700	1058.54	101.22	7316800	1058.54	98.55	8673300	1058.54	98.69	8594000	1058.54	98.62	8799800	1.00:1.11:0.86:1.02:1.01:1.04	8403200	8689000	1.00:1.03	100.01	6	A0A0F6AWC9|A0A0F6AWC9_SALT1
AMTPGC(+57.02)TVQAC(+57.02)GLR	6.74	0.95	761.352	67.80 - 72.92	2	616590	761.351	72.74	1101500	761.354	69.64	1205800	761.352	70.91	88703	761.352	68.1	450480	761.352	68.1	353330	761.35	68.3	499750	1.00:1.09:0.08:0.41:0.32:0.45	798650	434520	1.00:0.54	69.63	6	A0A0F6B4P5|A0A0F6B4P5_SALT1	Carbamidomethylation
DRVEDATLVLSVGDDVEAK	6.74	2.9	677.68	97.39 - 103.18	3	2061300	677.679	101.05	5429000	677.68	101.98	1385600	677.68	100.13	3433400	677.679	97.68	71023	677.681	97.86	22582	677.681	97.76	2026400	1.00:0.26:0.63:0.02:0.02:0.37	3416000	706660	1.00:0.21	99.41	6	A0A0F6AZD0|A0A0F6AZD0_SALT1
TGAVAEDVSAQAR	6.73	2.26	637.821	43.27 - 48.84	2	35593000	637.819	47.41	65261000	637.823	44.15	45923000	637.821	45.5	53706000	637.821	43.67	15308000	637.821	43.63	16497000	637.821	43.68	16864000	1.00:0.70:0.82:0.23:0.25:0.26	54963000	16223000	1.00:0.30	44.67	6	A0A0F6BAY1|A0A0F6BAY1_SALT1
WDEVGVDVVAEATGIFLTDETAR	6.73	2.04	831.743	145.80 - 148.85	3	203590	831.74	147.91	137680	831.745	148.18	215940	831.743	147.71	567700	831.743	145.96	42945	831.744	146	138920	831.744	145.95	118360	1.00:1.57:4.12:0.31:1.01:0.86	307110	100080	1.00:0.33	146.95	4	A0A0F6B0L7|A0A0F6B0L7_SALT1
EIELEDKFENMGAQMVK	6.71	2.13	670.99	98.94 - 104.15	3	32793000	670.988	103.2	46821000	670.991	101.44	67297000	670.99	101.94	34626000	670.989	99.26	588100	670.989	99.34	452910	670.99	99.32	46970000	1.00:1.44:0.74:0.02:0.02:1.00	49581000	16004000	1.00:0.32	100.75	6	A0A0F6BAJ3|A0A0F6BAJ3_SALT1
FEVKGPK	6.71	2.37	402.735	34.00 - 38.26	2	1718700	402.734	36.98	2420800	402.736	34.31	2880200	402.735	35.63	2769900	402.734	34.7	842590	402.735	34.77	880730	402.735	34.78	518090	1.00:1.19:1.14:0.35:0.36:0.21	2690300	747140	1.00:0.28	35.2	6	A0A0F6B789|A0A0F6B789_SALT1
DRGEDALIIYDDLSK	6.71	5.3	861.932	101.85 - 106.50	2	1391800	861.93	105.7	4542500	861.933	104.34	2681300	861.932	104.75	469620	861.932	102.1	177190	861.932	102.26	207890	861.932	102.26	272360	1.00:0.59:0.10:0.04:0.05:0.06	2564500	219150	1.00:0.09	103.57	6	A0A0F6B937|A0A0F6B937_SALT1
LVDIVEPTEK	6.7	1.62	571.819	73.80 - 78.85	2	2737500	571.818	78.27	4523900	571.82	75.45	5451500	571.819	76.57	1777500	571.82	74.12	1098100	571.819	74.27	307720	571.819	74.2	3266300	1.00:1.21:0.39:0.24:0.07:0.72	3917600	1557400	1.00:0.40	75.48	6	A0A0F6B7N7|A0A0F6B7N7_SALT1
AGVDFEIVNNESDPR	6.7	6.88	831.393	66.29 - 92.78	2	97748	831.392	92.54	277970	831.392	90.84	217790	831.392	91.11	62794	831.39	88.77	14918	831.391	88.9	9467.3	831.4	66.33	3551.3	1.00:0.78:0.23:0.05:0.03:0.02	186180	9312.3	1.00:0.05	86.41	3	A0A0F6B4M2|A0A0F6B4M2_SALT1
VEVLSSGADDYVTKPFHIEEVMAR	6.7	6.54	898.115	100.50 - 104.61	3	747390	898.113	104.29	2499000	898.116	102.93	1208200	898.116	103.45	563200	898.116	100.72	97914	898.113	100.95	9215.9	898.115	100.86	106750	1.00:0.48:0.23:0.04:0.02:0.04	1423500	71293	1.00:0.05	102.2	4	D0ZV90|PHOP_SALT1
VNDGPFADFNGVVEEVDYEKSR	6.7	1.69	829.387	108.52 - 113.33	3	688040	829.388	112.91	401960	829.389	111.37	1776100	829.385	111.67	843300	829.386	108.88	202190	829.388	109.1	237870	829.386	109.1	666780	1.00:4.42:2.10:0.50:0.59:1.66	1007100	368950	1.00:0.37	110.51	3	A0A0F6B9X9|A0A0F6B9X9_SALT1
KAGNVAADGVIK	6.68	1.74	571.83	34.16 - 37.66	2	926570	571.829	37.23	1343100	571.832	34.23	1941600	571.83	35.93	690850	571.829	35	320860	571.83	34.99	322580	571.83	35.72	940520	1.00:1.45:0.51:0.24:0.24:0.70	1325200	527990	1.00:0.40	35.52	2	A0A0F6AX21|A0A0F6AX21_SALT1
AAPAPVAAAPK	6.68	0.26	482.286	38.85 - 43.07	2	2245700	482.285	42.03	2250700	482.287	39.22	1984700	482.285	40.46	1969000	482.286	39.22	2136600	482.285	39.18	2533300	482.286	39.12	2599600	1.00:0.88:0.87:0.95:1.13:1.16	2068100	2423200	1.00:1.17	39.87	6	A0A0F6B2D7|A0A0F6B2D7_SALT1
ILNTASVIPVDGLC(+57.02)VR	6.68	1.8	863.98	105.78 - 109.72	2	505090	863.978	109.51	435560	863.982	108.58	165890	863.981	108.9	225880	863.98	105.97	729330	863.98	106.18	768700	863.981	106.01	705210	1.00:0.38:0.52:1.67:1.76:1.62	275780	734410	1.00:2.66	107.52	6	A0A0F6B801|A0A0F6B801_SALT1	Carbamidomethylation
GGSPVPYDR	6.68	0.8	474.233	43.21 - 48.02	2	903500	474.232	47.3	1105400	474.235	43.8	1171300	474.233	45.12	1060300	474.233	43.59	620100	474.233	43.56	811050	474.233	43.63	652840	1.00:1.06:0.96:0.56:0.73:0.59	1112300	694660	1.00:0.62	44.5	4	A0A0F6B9P0|A0A0F6B9P0_SALT1
LDYTLKPMDFSGIIPALQTK	6.67	5.94	751.073	120.52 - 125.26	3	12854000	751.072	124.51	25796000	751.076	123.67	23289000	751.073	123.85	21511000	751.074	120.81	40909	751.072	121.1	31495	751.074	120.9	6452900	1.00:0.90:0.83:0.02:0.02:0.25	23532000	2175100	1.00:0.09	122.47	4	A0A0F6AYY7|A0A0F6AYY7_SALT1
DLLPLVEGC(+57.02)TVSTK	6.66	0.15	766.405	104.20 - 116.67	2	707840	766.405	108.25	1549700	766.402	116.65	2836.5	766.407	107.15	673630	766.406	104.47	450420	766.405	104.65	410180	766.406	104.58	1160200	1.00:0.02:0.43:0.29:0.26:0.75	742060	673610	1.00:0.91	107.63	5	A0A0F6B9S4|A0A0F6B9S4_SALT1	Carbamidomethylation
NEAALQEKPEETE	6.66	0.06	744.347	42.55 - 47.26	2	876490	744.345	46.76	1109600	744.348	43.39	786030	744.346	44.56	790360	744.347	42.94	787070	744.347	42.89	923060	744.346	42.88	862880	1.00:0.71:0.71:0.71:0.83:0.78	895320	857670	1.00:0.96	43.9	6	A0A0F6B490|A0A0F6B490_SALT1
SMQDPIADMLTR	6.66	2.59	689.329	104.37 - 109.34	2	15852000	689.328	108.6	17013000	689.331	107.11	36301000	689.33	107.48	22765000	689.329	104.7	784030	689.329	104.81	708320	689.33	104.77	17540000	1.00:2.13:1.34:0.05:0.04:1.03	25360000	6344000	1.00:0.25	106.24	6	A0A0F6B7M2|A0A0F6B7M2_SALT1
VADDTQRSELYAK	6.65	3.43	499.252	38.49 - 43.13	3	2890100	499.251	41.84	4256400	499.254	38.77	3799200	499.252	40.01	6744800	499.252	38.86	766890	499.251	38.8	940020	499.252	38.74	833080	1.00:0.89:1.58:0.18:0.22:0.20	4933500	846670	1.00:0.17	39.5	5	A0A0F6B238|A0A0F6B238_SALT1
SLYPDAQTISK	6.64	0.4	611.82	70.55 - 75.84	2	1151400	611.819	75.38	1871500	611.822	72.36	943450	611.82	73.4	1085900	611.82	70.92	964370	611.82	71.08	455970	611.82	71.12	1587200	1.00:0.50:0.58:0.52:0.24:0.85	1300300	1002500	1.00:0.77	72.38	5	A0A0F6B060|A0A0F6B060_SALT1
DATGIDPVSLIAFDK	6.64	0.61	781.409	120.44 - 125.23	2	9924200	781.408	124.54	16567000	781.411	123.93	15454000	781.411	123.42	3425900	781.409	120.68	2171500	781.409	120.84	2438400	781.409	120.72	19488000	1.00:0.93:0.21:0.13:0.15:1.18	11816000	8032500	1.00:0.68	122.36	6	A0A0F6B7N5|A0A0F6B7N5_SALT1
YYAIDFTLDEIK	6.64	5.88	745.875	114.09 - 118.42	2	602910	745.872	118.01	1496400	745.876	116.81	1657500	745.876	116.92	224950	745.875	114.18	12235	745.874	114.42	17776	745.874	114.28	208640	1.00:1.11:0.15:0.02:0.02:0.14	1126300	79551	1.00:0.07	115.77	4	A0A0F6B416|A0A0F6B416_SALT1
INIVDTPGHADFGGEVER	6.64	0.87	642.65	82.31 - 88.95	3	359780	642.65	86.02	457280	642.652	84.12	558470	642.652	84.85	347060	642.648	88.91	2001.7	642.65	82.81	3220.1	642.651	82.64	790640	1.00:1.22:0.76:0.02:0.02:1.73	454270	265290	1.00:0.58	84.89	3	A0A0F6B9H7|A0A0F6B9H7_SALT1
LTVVPAQTSAEEVLK	6.63	0.72	792.946	89.12 - 93.05	2	1504300	792.945	92.83	1390700	792.947	91.32	1214000	792.946	91.96	933660	792.946	89.39	1776700	792.947	89.47	1774000	792.947	89.34	1936500	1.00:0.87:0.67:1.28:1.28:1.39	1179500	1829100	1.00:1.55	90.72	5	A0A0F6AWJ3|A0A0F6AWJ3_SALT1
LATQQSHIPAK	6.63	1.32	597.335	31.77 - 35.06	2	1607600	597.334	33.98	2893000	597.337	31.94	1509900	597.335	32.73	2106600	597.335	32.13	1027400	597.335	32.07	1082700	597.334	32.05	1026400	1.00:0.52:0.73:0.36:0.37:0.35	2169800	1045500	1.00:0.48	32.48	6	A0A0F6AZD1|A0A0F6AZD1_SALT1
TGAGMMDC(+57.02)K	6.63	2.82	485.693	35.27 - 39.22	2	299550	485.693	38.49	791080	485.695	35.64	345290	485.693	36.53	306580	485.693	35.69	62609	485.693	35.64	128740	485.693	35.64	163000	1.00:0.44:0.39:0.08:0.16:0.21	480980	118120	1.00:0.25	36.27	5	A0A0F6AX21|A0A0F6AX21_SALT1	Carbamidomethylation
LGMMTTVSGVEMSR	6.63	1.23	749.858	90.19 - 94.28	2	551660	749.857	94.07	309360	749.859	92.31	1469600	749.858	92.99	420910	749.857	90.44	150960	749.857	90.49	130310	749.858	90.43	828800	1.00:4.75:1.36:0.49:0.42:2.68	733300	370020	1.00:0.50	91.79	5	A0A0F6B770|A0A0F6B770_SALT1
KVYAAIEAGDK	6.62	0.3	582.818	38.57 - 42.29	2	331720	582.817	41.76	506750	582.821	38.82	467510	582.82	40.47	115220	582.817	39.13	320060	582.817	39.18	357110	582.817	39.07	223670	1.00:0.92:0.23:0.63:0.70:0.44	363160	300280	1.00:0.83	39.74	4	A0A0F6AWG8|A0A0F6AWG8_SALT1
VTAERDPANLK	6.62	0.17	607.33	33.71 - 37.50	2	4195300	607.329	36.43	6627300	607.332	33.94	2442200	607.33	35.03	4214500	607.329	34.12	3849500	607.329	34.09	4095500	607.329	34.07	3942600	1.00:0.37:0.64:0.58:0.62:0.59	4428000	3962500	1.00:0.89	34.61	6	A0A0F6B0L7|A0A0F6B0L7_SALT1
ANPDYLRDVVDQELLPYVQVK	6.62	4.67	825.436	119.82 - 124.20	3	1858400	825.436	123.52	3991300	825.439	122.89	4031300	825.436	122.98	1894000	825.436	120.11	15476	825.434	120.32	5569.6	825.436	120.08	1212600	1.00:1.01:0.47:0.02:0.02:0.30	3305500	411210	1.00:0.12	121.65	4	A0A0F6B797|A0A0F6B797_SALT1
LYPANATTNSSHGVTSVDAIMPVLER	6.62	0.36	915.13	100.03 - 104.47	3	1597900	915.128	103.92	1607600	915.131	102.54	2276700	915.131	103.19	1433300	915.129	100.4	1303000	915.129	100.57	1177400	915.129	100.45	1789600	1.00:1.42:0.89:0.81:0.73:1.11	1772500	1423300	1.00:0.80	101.85	6	A0A0F6AZZ6|A0A0F6AZZ6_SALT1
YVQFSDHIIAPR	6.62	12.95	482.59	76.02 - 83.94	3	15539000	482.589	83.61	463280	482.59	81.13	580290	482.589	76.33	379890	482.59	79.88	241630	482.59	80.09	47942	482.59	79.99	91520000	1.00:1.25:0.82:0.52:0.52:64.00	474480	30603000	1.00:64.00	80.17	4	A0A0F6B0H5|A0A0F6B0H5_SALT1
MQPNDITFFQR	6.62	2.57	698.838	95.27 - 99.51	2	398670	698.837	99.46	613660	698.84	97.55	915490	698.838	98.08	333300	698.836	95.53	56372	698.839	95.68	20750	698.838	95.56	452440	1.00:1.49:0.54:0.09:0.03:0.74	620820	176520	1.00:0.28	96.98	5	A0A0F6B6E3|A0A0F6B6E3_SALT1
TTANAGFPVMQQAYAAPMMQQPALSNAVAPAATPAMEAPAAAEISGHIVR	6.61	2.65	1255.87	118.09 - 122.57	4	6457900	1255.87	121.5	6716700	1255.87	121.18	13428000	1255.87	121.32	9450100	1255.87	118.35	2174600	1255.87	118.49	4545200	1255.87	118.39	2432200	1.00:2.00:1.41:0.32:0.68:0.36	9865100	3050600	1.00:0.31	119.87	5	A0A0F6B7H4|A0A0F6B7H4_SALT1
ENSEDIYAGIEWK	6.6	2.82	777.359	97.91 - 102.60	2	76638	777.358	102.48	14651	777.355	101.78	200240	777.361	100.61	149620	777.358	98.23	84197	777.364	100.87	1569	777.36	98.58	9545.6	1.00:13.67:10.21:5.75:0.11:0.65	121510	31770	1.00:0.26	100.43	2	A0A0F6B076|A0A0F6B076_SALT1
NFPIQLSGGEQQR	6.6	2.54	737.377	83.97 - 87.97	2	67337	737.376	87.85	108810	737.377	85.67	114660	737.378	86.47	90188	737.377	84.04	73057	737.38	87.32	3065.9	737.373	84.04	14237	1.00:1.05:0.83:0.67:0.03:0.13	104550	30120	1.00:0.29	85.9	2	A0A0F6B838|A0A0F6B838_SALT1
TALITGASQGIGEGIAR	6.59	4.88	807.944	86.20 - 90.75	2	4054700	807.942	89.95	8216700	807.946	88.36	7607100	807.944	89.02	5820700	807.945	86.43	984720	807.945	86.59	804390	807.945	86.44	894470	1.00:0.93:0.71:0.12:0.10:0.11	7214800	894530	1.00:0.12	87.8	6	A0A0F6B4J4|A0A0F6B4J4_SALT1
LAEAGIPTQMER	6.59	0.1	658.338	73.93 - 78.58	2	2673200	658.336	78.19	2321500	658.338	75.64	3291400	658.338	76.52	2661000	658.338	74.23	2459200	658.338	74.29	1403700	658.338	74.29	3902200	1.00:1.42:1.15:1.06:0.60:1.68	2758000	2588400	1.00:0.94	75.53	3	A0A0F6B4P1|A0A0F6B4P1_SALT1
VAC(+57.02)ETYVK	6.58	1.95	485.24	37.37 - 41.51	2	853340	485.238	40.58	546700	485.242	37.71	450810	485.239	38.86	363200	485.239	37.78	1060500	485.239	37.74	1488200	485.239	37.77	1210700	1.00:0.82:0.66:1.94:2.72:2.21	453570	1253100	1.00:2.76	38.41	6	A0A0F6B6J2|A0A0F6B6J2_SALT1	Carbamidomethylation
GGIESIVATQK	6.58	1.61	551.809	71.86 - 76.94	2	707940	551.808	76.39	1051100	551.81	73.44	1139500	551.809	74.65	817040	551.809	72.15	203540	551.809	72.3	49489	551.809	72.16	986990	1.00:1.08:0.78:0.19:0.05:0.94	1002600	413340	1.00:0.41	73.51	5	A0A0F6B8N2|A0A0F6B8N2_SALT1
ANEVVQTQLR	6.58	2.83	579.317	49.09 - 54.78	2	1526300	579.317	53.87	3936700	579.318	50.12	2615000	579.317	51.67	869930	579.317	49.49	320200	579.317	49.49	703090	579.317	49.45	712550	1.00:0.66:0.22:0.08:0.18:0.18	2473900	578610	1.00:0.23	50.68	5	D0ZV21|SIPC_SALT1
ANWGAYATSK	6.58	2.4	534.76	59.03 - 66.28	2	356000	534.757	65.61	708190	534.761	60.3	590530	534.76	62.25	370100	534.761	59.53	142790	534.761	59.5	70404	534.759	59.72	253970	1.00:0.83:0.52:0.20:0.10:0.36	556280	155720	1.00:0.28	61.15	4	A0A0F6B210|A0A0F6B210_SALT1
LQDGLPVELVDVVEGLDGC(+57.02)HSANITPDNR	6.57	3.58	1044.85	126.55 - 131.35	3	1926600	1044.85	130.69	4412800	1044.85	130.2	3765700	1044.85	130.36	1726500	1044.85	126.86	442400	1044.85	126.96	625690	1044.85	126.87	586810	1.00:0.85:0.39:0.10:0.14:0.13	3301700	551630	1.00:0.17	128.66	5	A0A0F6AYT6|A0A0F6AYT6_SALT1	Carbamidomethylation
YAGLSEQALYYIGGVIK	6.57	2.47	922.994	120.61 - 124.67	2	109580	922.991	124.54	60536	922.994	123.88	11261	922.995	124.05	68092	922.993	120.83	167070	922.993	121.1	197470	922.994	120.95	153060	1.00:0.19:1.12:2.76:3.26:2.53	46629	172530	1.00:3.70	122.56	4	A0A0F6B9H5|A0A0F6B9H5_SALT1
EVAAEFANPVMLYSIGK	6.57	2.37	919.973	115.58 - 119.65	2	156590	919.972	119.54	66540	919.974	118.66	110660	919.977	117.94	26067	919.972	116.03	257240	919.972	116.2	174580	919.973	116.09	304440	1.00:1.66:0.39:3.87:2.62:4.58	67756	245420	1.00:3.62	117.41	4	A0A0F6B605|A0A0F6B605_SALT1
ITQLATELNDK	6.57	0.84	623.339	68.61 - 74.25	2	625750	623.337	73.68	939080	623.34	70.45	800930	623.339	71.82	614040	623.339	68.95	484080	623.339	68.99	314690	623.339	69.06	601660	1.00:0.85:0.65:0.52:0.34:0.64	784680	466810	1.00:0.59	70.49	6	A0A0F6AW60|A0A0F6AW60_SALT1
IILLGAPGAGK	6.57	3.48	505.324	83.64 - 88.50	2	5795400	505.324	87.5	9272500	505.326	85.32	14342000	505.324	86.42	5980700	505.324	83.89	114680	505.324	83.97	27127	505.325	83.9	5036000	1.00:1.55:0.64:0.02:0.02:0.54	9864900	1725900	1.00:0.17	85.17	4	A0A0F6AXW9|A0A0F6AXW9_SALT1
C(+57.02)ADLGLETVIVER	6.57	3.03	737.882	99.13 - 103.81	2	1466100	737.881	103.01	3852500	737.88	103.02	1511200	737.883	101.98	1929900	737.882	99.32	258130	737.882	99.43	225290	737.883	99.37	1019600	1.00:0.39:0.50:0.07:0.06:0.26	2431200	501010	1.00:0.21	101.02	5	A0A0F6AWV0|A0A0F6AWV0_SALT1	Carbamidomethylation
DLETQSQDGTFEK	6.56	0.13	749.34	61.02 - 68.35	2	10032000	749.337	67.57	12666000	749.342	63.3	10051000	749.339	64.29	8745200	749.339	61.51	8895200	749.34	61.58	8835500	749.34	61.63	11000000	1.00:0.79:0.69:0.70:0.70:0.87	10487000	9577000	1.00:0.91	63.31	6	A0A0F6AX20|A0A0F6AX20_SALT1
VGEEVEIVGIKETQK	6.56	2.97	553.306	74.02 - 78.85	3	85552000	553.305	78	132640000	553.307	75.53	178120000	553.306	76.52	119340000	553.306	74.27	7394100	553.306	74.42	994180	553.306	74.36	74817000	1.00:1.34:0.90:0.06:0.02:0.56	143370000	27735000	1.00:0.19	75.52	6	A0A0F6B9X6|A0A0F6B9X6_SALT1
ALLENTELGAR	6.56	0.59	593.826	75.42 - 80.29	2	1726300	593.824	79.74	2335500	593.828	77.11	2945100	593.826	78.18	900690	593.826	75.75	1314300	593.826	75.75	420560	593.826	75.75	2441600	1.00:1.26:0.39:0.56:0.18:1.05	2060400	1392100	1.00:0.68	77.05	2	A0A0F6B9S5|A0A0F6B9S5_SALT1
VLVLTGAGISAESGIR	6.55	1.6	771.946	95.81 - 99.87	2	203510	771.945	99.53	413810	771.948	98.23	267490	771.947	98.76	196860	771.947	95.98	104480	771.946	96.12	94223	771.946	95.99	144190	1.00:0.65:0.48:0.25:0.23:0.35	292720	114300	1.00:0.39	97.44	6	A0A0F6B059|A0A0F6B059_SALT1
FSLPDQDGEQVNLTDFQGQR	6.54	1.15	765.361	105.12 - 109.36	3	4982000	765.359	108.97	6151600	765.362	108.1	7180300	765.362	107.99	6920600	765.361	105.31	729360	765.36	105.49	466070	765.362	105.44	8443900	1.00:1.17:1.13:0.12:0.08:1.37	6750800	3213100	1.00:0.48	106.88	6	A0A0F6B4P5|A0A0F6B4P5_SALT1
SGAQAVC(+57.02)FAPDKPQADVINHLTGEAMAETR	6.54	1.98	796.885	98.42 - 103.13	4	3013300	796.884	102.62	4852900	796.885	100.92	5437000	796.886	101.41	3526500	796.885	98.73	1154400	796.883	98.97	898510	796.885	98.84	2210500	1.00:1.12:0.73:0.24:0.19:0.46	4605500	1421100	1.00:0.31	100.25	5	A0A0F6B7B4|A0A0F6B7B4_SALT1	Carbamidomethylation
[truncated: 1,841 more rows]

## Sheet: 37°C LB + 20°C LB
Peptide	Quality	Significance	m/z	RT range	z	Avg. Area	aWT37WC-1 m/z	aWT37WC-1 RT mean	aWT37WC-1 Normalized Area	WT37WC-2 m/z	WT37WC-2 RT mean	WT37WC-2 Normalized Area	WT37LB-WC-Wdh m/z	WT37LB-WC-Wdh RT mean	WT37LB-WC-Wdh Normalized Area	WT20WC-JD m/z	WT20WC-JD RT mean	WT20WC-JD Normalized Area	WT20LBWC-Neu-A m/z	WT20LBWC-Neu-A RT mean	WT20LBWC-Neu-A Normalized Area	WT20LBWC-NEU-B m/z	WT20LBWC-NEU-B RT mean	WT20LBWC-NEU-B Normalized Area	Sample Profile (Ratio)	37LBWC Normalized Area	20LBWC Normalized Area	Group Profile (Ratio)	RT mean	Id Count	Accession	PTM
[truncated: 6,641 more rows]
[truncated: 1 more columns]

[truncated: 7 more sheets: 37°C LB + 16°C LB, 37°C LB + 12°C LB, 37°C LB + 8°C LB, 37°C PCN + 20°C PCN, 37°C PCN + 16°C PCN, 37°C PCN + 12°C PCN, 37°C PCN + 8°C PCN]
