# Supplementary material for: Effect of Environmental Temperatures on Proteome Composition of Salmonella enterica Serovar Typhimurium
Source: Mol Cell Proteomics. 2022 Jul 2;21(8):100265. doi: 10.1016/j.mcpro.2022.100265 (PMC9396072; doi:10.1016/j.mcpro.2022.100265)
Supplement: Suppl. Table 10 [file mmc16.xlsx]

## Sheet: All proteins LB
Names	total	elements
LB 12 °C LB 16 °C LB 20 °C LB 37 °C LB 8 °C	586	dapE
		gmhA
		yhgI
		STM14_3035
		glmM
		glpR
		pth
		cysQ
		pyrE
		mdoD
		STM14_2170
		yrdC
		creA
		rpoB
		rfbB
		yqjD
		glpD
		STM14_1968
		pgk
		dapD
		rplW
		folA
		rpsV
		kdsB
		yeaD
		yjgF
		pheS
		yhbS
		artI
		rfaE
		dsbG
		ydjA
		yrbA
		hupA
		tlpA
		yahO
		yfbT
		fabG
		crr
		accC
		yebC
		grxC
		tldD
		malE
		argS
		yrbC
		acs
		tpiA
		nusB
		rplN
		yaaA
		ileS
		mrp
		ynfB
		mglB
		atpD
		rpmC
		sodB
		purC
		STM14_1155
		sucD
		STM14_5430
		pckA
		mogA
		yeeX
		yniC
		glnS
		potD
		ydhD
		pmbA
		rpsA
		rbsK
		serS
		cysS
		yhbH
		fklB
		efp
		yaeH
		yghA
		galE
		fadB
		rne
		acpP
		mdoG
		selD
		yliJ
		clpP
		fumC
		STM14_0098
		ygfZ
		yadR
		pdxY
		kbl
		agp
		yejG
		yhiR
		psd
		psiF
		rpsJ
		phnA
		lpdA
		lipA
		glpK
		yghU
		nuoF
		sfcA
		nifU
		rfbA
		tig
		yfcL
		ybeL
		typA
		yjbR
		hscA
		ychF
		nagZ
		proV
		rfbH
		rpsQ
		aroK
		ybeD
		rimM
		gcvT
		ppiC
		rpsE
		slyD
		yobA
		icc
		deoC
		yfgD
		mdh
		msrA
		tolB
		btuR
		grpE
		alaS
		oppA
		htpG
		prmA
		hisF
		kgd
		yihD
		hha
		rpsC
		yeeN
		rpmE
		sitA
		sdhB
		fmt
		fbp
		ihfA
		ssb
		yggV
		gor
		yhbN
		rcsB
		fusA
		rpiA
		STM14_2186
		rfbI
		hflK
		sucC
		maeB
		rpoS
		wraB
		slyA
		rpsL
		rpsG
		rpoZ
		aphA
		sspB
		ptsH
		cspC
		ompA
		atpC
		rplD
		menG
		ybdQ
		rplJ
		ptsN
		yqiC
		glpX
		ubiE
		rplY
		groES
		nagD
		hemC
		pyrF
		murA
		yjgA
		arcA
		gltL
		pyrB
		prfB
		cspE
		pstB
		ahpF
		minE
		ygfE
		ispF
		fabA
		trxA
		rplQ
		deoB
		pepD
		yfiF
		hlpA
		moaB
		ppa
		gltI
		yccJ
		glnH
		STM14_1869
		yihI
		udp
		gltX
		STM14_0362
		STM14_3361
		tpx
		aspC
		gpmA
		purD
		ydgH
		yjjK
		lpp
		rplS
		ribH
		lexA
		ybaB
		lolA
		emrR
		rplB
		ycfF
		guaB
		rplM
		yrdA
		cspA
		proC
		argT
		fkpA
		rsmC
		eno
		yhbG
		serC
		yggX
		yqgE
		rfbD
		infB
		dnaK
		STM14_2892
		luxS
		grxA
		yjdC
		STM14_1562
		yfhJ
		yaeP
		sbmC
		gshB
		murD
		clpX
		fdx
		bcp
		btuE
		yoaB
		ampD
		parB
		yfbU
		rbsB
		yjfH
		glnB
		STM14_1428
		yeiP
		accA
		lon
		aroG
		dsbA
		STM14_0476
		cysK
		nemA
		pykA
		cpxR
		STM14_1296
		yqhD
		mppA
		rpoA
		aceA
		ppiB
		osmY
		asd
		gcvH
		gmk
		hscB
		dld
		ydfG
		gpt
		tdh
		ycbL
		metQ
		mreB
		aspA
		argR
		sdhA
		nuoG
		yggE
		yeaA
		glmU
		nusA
		def
		clpA
		uspA
		dppA
		bglX
		ushA
		pdxJ
		cmk
		yggL
		cdd
		purH
		ahpC
		acnB
		rpsK
		yfhP
		aroD
		ihfB
		asnA
		tktA
		hns
		trxB
		rho
		menB
		yadF
		dacA
		rplF
		yciN
		fabH
		yaeT
		map
		gnd
		yicC
		groEL
		argD_1
		fba
		rplT
		STM14_3572
		nanE
		spy
		prsA
		ynaF
		yggN
		ydaA
		trpA
		STM14_1918
		minD
		pstS
		pfkB
		artJ
		lpxA
		yhbY
		upp
		ybhE
		glnA
		osmE
		ycfP
		pgm
		xthA
		hupB
		frr
		rpsN
		STM14_1277
		pykF
		gapA
		dksA
		STM14_4166
		leuD
		rpsP
		glnQ
		accB
		holC
		rpsB
		degQ
		STM14_5232
		mgsA
		yrbB
		cobB
		rfbC
		icdA
		ilvE
		rplV
		ackA
		rpmD
		rplP
		aceE
		yhbC
		metJ
		fbaB
		yggJ
		ycaR
		yihE
		obgE
		aceF
		murQ
		purA
		atpA
		gabT
		malM
		deoD
		rpsM
		nagB
		bfr
		pspA
		yceH
		aspS
		surA
		cpdB
		gst
		modA
		ftsY
		nfnB
		pfs
		ucpA
		iscA
		sspA
		STM14_0383
		hslU
		yajF
		gltA
		ybbN
		phoL
		ribE
		dut
		galF
		rfaD
		nuoE
		adk
		rnk
		sodC_1
		nifS
		gyrB
		secB
		tsf
		fghA
		hisJ
		yeaC
		sdaA
		proS
		rpsD
		nikR
		ycdW
		yidA
		nuoB
		livJ
		trpS
		yaiB
		manX
		prfA
		kdsA
		pmgI
		yhbL
		uvrY
		rof
		STM14_2888
		deoA
		accD
		fabB
		oxyR
		cysP
		yhdH
		carA
		sodC_2
		pyrH
		yehZ
		yiiU
		proX
		greA
		glpQ
		suhB
		yhjJ
		dsbC
		rseA
		adhP
		udhA
		yliB
		garR
		rpsR
		hpt
		rpmF
		atpH
		lrp
		rpsF
		yecF
		ddl_1
		yieF
		fabD
		speD
		talB
		ndk
		panB
		htrA
		ygiN
		treA
		rplI
		rsd
		yibF
		cspD
		yejL
		STM14_1223
		ompR
		nanA
		elaB
		fre
		rplC
		fabI
		glyA
		ubiG
		mioC
		fliY
		rbfA
		nusG
		ybiB
		dadX
		tuf_2
		yaiE
		yfiA
		rplU
		dlhH
		pepQ
		fadA
		guaC
		ygiC
		csrA
		ptsI
		gcvP
		manA
		rpsT
		rpsO
		ybaY
		yajQ
		dapA
		ppiA
		ansB
		nadE
		proQ
		pnp
		pflA
		STM14_3796
		yihA
		STM14_5569
		rph
		ybiS
		dnaN
		cybC
		metK
		galU
		dps
		yjbJ
		sodA
		fur
		sucB
		rplX
		rpsH
		fabF
		crp
		rplL
		rplR
		infA
		atpG
		ytfJ
		ygaU
		rplA
		ycdY
		fumA
		eco
		cheY
		recA
		dnaJ
		nrdB
		eda
		rplE
		ispG
		ftsZ
		pfkA
		celA
		potF
		phoP
		infC
		rplK
LB 12 °C LB 16 °C LB 20 °C LB 37 °C	18	cheW
		gloA
		frdB
		ugpB
		yneA
		flgE
		STM14_1259
		pepE
		STM14_5465
		fliC
		yciI
		STM14_1608
		flgD
		yneB
		yfbE
		flgM
		clpB
		fliN
LB 16 °C LB 20 °C LB 37 °C LB 8 °C	19	sbp
		yciH
		yjbN
		serB
		apt
		rpsU
		rpsI
		cheA
		menI
		sseA
		rplO
		STM14_5039
		yaeD
		rpmG
		yciK
		yqaB
		ybgI
		solA
		ffh
LB 12 °C LB 20 °C LB 37 °C LB 8 °C	40	ygcF
		tolC
		gpsA
		STM14_2278
		pflB
		STM14_1438
		STM14_3505
		livK
		arcB
		pliC
		fnr
		galM
		yeaK
		ygaM
		pps
		yhhA
		yhfA
		slpA
		STM14_1977
		narL
		ftsA
		fpr
		mtlD
		ygfY
		hisA
		yfcZ
		asnS
		yigL
		talA
		yhbO
		grxB
		ydiZ
		yffB
		yihZ
		STM14_5332
		dkgA
		osmC
		glpE
		purE
		glaH
LB 12 °C LB 16 °C LB 37 °C LB 8 °C	65	pdxA_2
		recR
		lolD
		orn
		moaC
		rpe
		yeaZ
		cutA
		trxC
		dsdA
		alr
		ycdX
		trmU
		elaA
		pyrG
		yoaH
		add
		aroB
		slyX
		panC
		yacG
		srmB
		argE
		moaD
		rfbG
		fabZ
		dapB
		hslO
		mukE
		cyaY
		ribA
		hisH
		mraW
		yrbI
		sseB
		fdhE
		rpmI
		rpmB
		thrS
		STM14_3004
		yggS
		yhcH
		crl
		usg
		gutQ
		uxuA
		ybgF
		tag
		mdaA
		ybfF
		STM14_1860
		hemB
		pal
		thrC
		folD
		STM14_2684
		gldA_2
		pdxB
		nuoI
		ribB
		yceD
		speB
		yiiM
		tdk_1
		ftn
LB 12 °C LB 16 °C LB 20 °C LB 8 °C	56	entA
		ybcJ
		ais
		yjeI
		glgB
		gudD
		lysS
		ydgJ
		folP
		yecA
		surE
		ruvB
		prc
		STM14_1964
		rsuA
		yedO
		astB
		ygbL
		yqeF
		STM14_1467
		ydhF
		leuC
		yaiA
		STM14_0191
		cysI
		nlpB
		purR
		rcsF
		nanK
		sitB
		ydgA
		yjeQ
		yhhX
		trpB
		rpoC
		prpD
		topA
		ydgT
		STM14_5395
		hisP
		garL
		slt
		leuB
		aldB
		tas
		STM14_4880
		rfbF
		yrbH
		STM14_5404
		astD
		traT
		STM14_2239
		pheT
		entB
		astA
		ycfM
LB 16 °C LB 20 °C LB 37 °C	14	flgN
		amiB
		pyrI
		pspE
		cheZ
		yibL
		ybeB
		coaD
		ygiW
		yneC
		STM14_3313
		stpA
		pyrC
		cheB
LB 12 °C LB 20 °C LB 37 °C	4	prpB
		dadA
		tbpA
		frdA
LB 20 °C LB 37 °C LB 8 °C	11	cysH
		tdk_2
		STM14_5574
		narP
		cpxP
		yqjC
		phoB
		rmf
		ynhG
		ymdB
		yebF
LB 12 °C LB 16 °C LB 37 °C	9	yraM
		ybaX
		hisD
		ibpA
		lpxD
		fliD
		yqjH
		hpaF
		STM14_4253
LB 16 °C LB 37 °C LB 8 °C	20	folE
		ycfX
		allR
		minC
		mug
		STM14_1439
		yjeE
		rpsS
		apaG
		ispB
		yraO
		pyrD
		STM14_2889
		hisG
		sixA
		rpoE
		speE
		apaH
		rpmA
		STM14_1156
LB 12 °C LB 37 °C LB 8 °C	23	murE
		proA
		tesB
		yceI
		nudE
		thiL
		hmpA
		panD
		ybaD
		ybiK
		yheV
		wecC
		trpR
		ygaD
		gloB
		pepP
		STM14_3376
		yraP
		fadJ
		ybhA
		ytgA
		purU
		STM14_1969
LB 12 °C LB 16 °C LB 20 °C	7	hpaE
		nanM
		srlD
		hutG
		dppF
		STM14_3180
		lldD
LB 16 °C LB 20 °C LB 8 °C	4	nrdA
		gph
		guaA
		fdoG
LB 12 °C LB 20 °C LB 8 °C	30	ispA
		yciF
		yfbR
		aroC
		hslV
		chaB
		STM14_2094
		katE
		ycfS
		yqjG
		yfaO
		ispH
		cueO
		yncB
		thiJ
		ynfD
		yciE
		ycbB
		qor
		adhE
		STM14_4446
		fruF
		gabD
		STM14_3223
		fadL
		yajD
		yjjA
		galK
		hisI
		ycgB
LB 12 °C LB 16 °C LB 8 °C	54	yqjI
		ydaO
		mazG
		yacC
		mpl
		ompC
		rpoD
		ycfH
		deaD
		yraL
		gidB
		ycfD
		rnb
		truB
		STM14_4554
		ddl_2
		hpaG
		cafA
		yggG
		STM14_1945
		hemE
		yceA
		ygfB
		leuA
		nadC
		yjeA
		ybjP
		seqA
		yebE
		yedD
		yjgD
		ybhC
		thyA
		ycgM
		yecM
		pepB
		nfo
		ybfN
		glyS
		yfiO
		prfC
		artP
		yccW
		yfgL
		pgi
		miaB
		malK
		nhoA
		aroF
		yfaZ
		yjaG
		cspB
		iclR
		rdgC
LB 20 °C LB 37 °C	25	ybhB
		pdgL
		yccV
		yfjF
		STM14_2852
		STM14_4356
		ymdF
		STM14_3799
		ydeI
		STM14_5326
		msrP
		STM14_2409
		tctD
		fljB
		znuA
		purM
		ydcI
		STM14_1578
		yajO
		STM14_5454
		yjcO
		ccdA
		STM14_2249
		ybaV
		rna
LB 16 °C LB 37 °C	9	STM14_3841
		STM14_2886
		rnc
		cysD
		fliG
		bolA
		yedF
		STM14_1982
		STM14_2650
LB 12 °C LB 37 °C	10	STM14_4328
		pepA
		STM14_5191
		STM14_0414
		xseB
		yibP
		STM14_1465
		sipD
		ygbK
		srlR
LB 37 °C LB 8 °C	25	yfiD
		ymfB
		trmB
		uxaC
		yigB
		baeR
		ybeY
		moaE
		ygdK
		aroE_2
		dkgB
		STM14_1871
		pheA
		STM14_4402
		STM14_2474
		fldA
		ycjG
		ydcF
		pcm
		yciT
		ybaK
		pefI
		yaeR
		yibK
		STM14_1148
LB 16 °C LB 20 °C	6	gcp
		STM14_4400
		sufI
		cysM
		ygjR
		flgI
LB 12 °C LB 20 °C	3	ggt
		epd
		STM14_4863
LB 20 °C LB 8 °C	10	yfeJ
		ydcW
		yegS
		carB
		fic
		fis
		clpS
		tyrB
		yeaG
		STM14_2188
LB 12 °C LB 16 °C	7	hutI
		STM14_5393
		hpaH
		hpaD
		fliT
		ilvD
		ygbJ
LB 16 °C LB 8 °C	23	yciL
		syd
		yajG
		metG
		hflB
		ygiB
		rhlE
		trmJ
		envE
		yiiD
		hisC
		STM14_3727
		yihX
		yigW
		yfbQ
		yfcB
		orfB
		STM14_5496
		dcp
		rihA
		rfaH
		rnt
		rlpA
LB 12 °C LB 8 °C	53	trmD
		zur
		STM14_1468
		ychN
		yrfG
		pta
		uup
		STM14_0421
		secA
		yfhA
		ybiJ
		hisS
		yjiA
		thrB
		STM14_5338
		dbpA
		hemL
		hflX
		dxr
		STM14_1460
		acrA
		rlpB
		dacC
		parA
		yiaC
		tktB
		ybiT
		STM14_1459
		hsdM
		STM14_1434
		purB
		tgt
		yebG
		ispD
		wecB
		ylbA
		STM14_4308
		lepA
		yrbF
		ygdI
		rnhA
		ecnB
		sufC
		murC
		ybbA
		aroA
		msgA
		yafV
		prkB
		gsk
		folK
		yhbJ
		yeeZ
LB 37 °C	112	phoN
		STM14_1523
		pipB2
		sgaB
		yheO
		htpX
		yfeC
		maf_1
		fliZ
		prgH
		STM14_5442
		STM14_4848
		sptP
		dnaT
		fucO
		bioD_2
		yiiQ
		kdgK
		STM14_1693
		STM14_1861
		mdaB
		greB
		STM14_3219
		STM14_4557
		sipB
		STM14_3893
		yohL
		flgL
		yhhP
		acpD
		STM14_5417
		flgK
		ytfP
		sipA
		yifE
		ccdB
		coaE
		sopB
		pduE
		pepT
		phsB
		prgI
		yfcF
		STM14_3785
		slyB
		sipC
		basR
		yebR
		yhhV
		spaO
		napB
		STM14_5387
		STM14_3660
		sicA
		nudF
		invB
		mdoB
		pipC
		gcvR
		fliA
		SiiE
		ybeA
		ung
		copA
		amiC
		yhdA
		speG
		invJ
		STM14_1612
		STM14_3836
		yjaB
		pduA
		celC
		tehB
		gpmB
		STM14_4236
		STM14_1515
		yieH
		ycgL
		STM14_4891
		zntR
		caiD
		STM14_1454
		yfeD
		ibpB
		rspB
		yacL
		yigI
		yfiH
		yqfB
		cbpA
		narH
		orgB
		yeaO
		bepA
		yeeI
		pduJ
		iadA
		STM14_1509
		dsbL
		cobT
		orf245
		STM14_3217
		narY
		ydfZ
		pdxH
		napA
		yfcE
		tesA
		tsr
		hypB
		ygeA
LB 20 °C	14	orf70
		STM14_1072
		STM14_1829
		oat
		ycgN
		ybgS
		STM14_4552
		erfK
		rfaB
		STM14_4439
		yciG
		eutL
		sufA
		iolG
LB 16 °C	13	yjgM
		yjbD
		lolB
		hfq
		yhhK
		fepB
		pncB
		tsx
		sfbA
		fliK
		ygdH
		ruvA
		hutH
LB 12 °C	21	STM14_3780
		iroC
		yegE
		STM14_1145
		garD
		iciA
		STM14_1884
		idi
		pgtP
		STM14_3516
		dxs
		entC
		STM14_2685
		STM14_0598
		nfi
		yfgB
		STM14_975
		STM14_3771
		thiG
		STM14_2885
		yihQ
LB 8 °C	171	yciS
		valS
		yqgF
		STM14_1461
		nagA
		polA
		yecC
		pepN
		dnaB
		traI
		STM14_2185
		yfhK
		rbsD
		STM14_3310
		ydfH
		STM14_5336
		glmS
		rluD
		yadG
		yaeQ
		yaiI
		STM14_3224
		hflC
		moeA
		phoU
		otsA
		argG
		nudC
		rfbK
		metB
		hemK
		STM14_1883
		ydeJ
		gyrA
		yjjG
		yhiN
		ycjX
		phrB
		truA
		rob
		ycfC
		ycaO
		galT
		yffH
		ribD
		dinI
		secG
		otsB
		nlpD
		aroL
		ybaW
		ltaA
		murB
		STM14_3218
		yiaE
		nuoC
		gdhA
		STM14_2189
		engA
		moeB
		modE
		prlC
		ipk
		treF
		ompX
		bcfH
		atpF
		ymbA
		ybjN
		ppnK
		rrmA
		glk
		STM14_1424
		folC
		STM14_1189
		ybaO
		yqiA
		yciZ
		STM14_3222
		STM14_5307
		yejK
		speA
		zwf
		STM14_1527
		yegQ
		wecE
		uvrA
		ugpQ
		lipB
		coaA
		holD
		STM14_2012
		STM14_1521
		csdA
		scsC
		yjjX
		hemX
		kdgR
		amyA
		STM14_2419
		gntR
		glgA
		endA
		STM14_1423
		STM14_1425
		pflF
		vacB
		STM14_3171
		gltD
		ybgK
		rffG
		rpoN
		mukF
		bioB
		dnaA
		trmE
		yidC
		STM14_1144
		sufS
		ldhA
		leuS
		yidR
		gshA
		sdaC
		potA
		ompD
		udg
		STM14_1479
		rhlB
		damX
		ytfE
		fadR
		tyrR
		yheU
		gsp
		STM14_3212
		STM14_1422
		yhcO
		yjgB
		yfcN
		STM14_1881
		hepA
		menC
		lamB
		truD
		STM14_1447
		rluA
		yehS
		ftsE
		STM14_1430
		maf_2
		ybdB
		STM14_1436
		pncA
		STM14_3225
		glyQ
		cutC
		STM14_0095
		acnA
		hisB
		STM14_4331
		ygjO
		lrhA
		ydiA
		aroM
		yjhP
		cysJ
		asnC
		ybiV(1)
		udk
		asnB

## Sheet: All proteins PCN
Names	total	elements
PCN 12 °C PCN 16 °C PCN 20 °C PCN 37 °C PCN 8 °C	378	dapE
		gmhA
		yhgI
		STM14_3035
		trpC
		STM14_1523
		cysQ
		creA
		yqjD
		pgk
		dapD
		rplW
		folA
		folE
		kdsB
		yjgF
		artI
		rfaE
		dsbG
		ydjA
		yrbA
		hupA
		lolD
		yahO
		ais
		yfbT
		fabG
		crr
		accC
		yebC
		grxC
		argS
		yrbC
		tpiA
		nusB
		rplN
		yaaA
		mglB
		atpD
		rpmC
		sodB
		purC
		sucD
		yeeX
		yniC
		glnS
		potD
		ydhD
		rpsA
		yhbH
		fklB
		efp
		yaeH
		argD_2
		acpP
		mdoG
		sbp
		rpmE2
		STM14_0098
		ygfZ
		yadR
		cysH
		argG
		rpsJ
		lpdA
		nifU
		tig
		yfcL
		typA
		ychF
		rfbH
		rpsQ
		aroK
		ybeD
		rimM
		gcvT
		rpsE
		slyD
		deoC
		yfgD
		mdh
		tolB
		grpE
		oppA
		htpG
		hisF
		thiE
		rpsC
		yeeN
		sdhB
		fmt
		ihfA
		ssb
		yggV
		fusA
		rpiA
		STM14_4400
		sucC
		cysD
		rpsG
		rpoZ
		aphA
		ptsH
		cspC
		ompA
		atpC
		rplD
		ilvC
		argI
		ybdQ
		rplJ
		ptsN
		yqiC
		rplY
		groES
		slyX
		apt
		arcA
		livK
		cspE
		pstB
		minE
		ygfE
		hisD
		fabA
		trxA
		rplQ
		deoB
		pepD
		hlpA
		ppa
		gltI
		carB
		glnH
		leuC
		tpx
		gpmA
		purD
		pliC
		ydgH
		lpp
		ribH
		lexA
		ybaB
		lolA
		rplB
		ycfF
		guaB
		metE
		rplM
		cysI
		proC
		argT
		fkpA
		cysM
		eno
		yhbG
		fabZ
		serC
		yggX
		infB
		znuA
		dnaK
		STM14_2892
		luxS
		yfhJ
		yaeP
		tbpA
		clpX
		fdx
		bcp
		btuE
		parB
		purM
		rbsB
		glnB
		STM14_1428
		yeiP
		accA
		aroG
		leuA
		STM14_0476
		dsbA
		cysK
		nemA
		pykA
		rpoA
		ppiB
		osmY
		gcvH
		asd
		gmk
		sfbA
		hisH
		ydfG
		gpt
		metQ
		mreB
		argB
		hisC
		nusA
		def
		dppA
		uspA
		pdxJ
		cmk
		purH
		ahpC
		acnB
		rplO
		aroD
		ihfB
		hns
		trxB
		rho
		yhhX
		rplF
		fabH
		map
		gnd
		yicC
		groEL
		trpB
		fba
		rplT
		STM14_3572
		prsA
		ynaF
		trpA
		minD
		pstS
		pfkB
		artJ
		yhbY
		upp
		gltD
		glnA
		ybhE
		hupB
		frr
		pykF
		gapA
		leuD
		thiD
		accB
		rpsB
		degQ
		STM14_5232
		hisG
		rfbC
		icdA
		yciI
		ilvE
		rplV
		ackA
		rpmD
		rplP
		aceF
		purA
		atpA
		rpsM
		surA
		modA
		yecM
		udg
		nfnB
		pfs
		iscA
		sspA
		STM14_0383
		pepB
		hslU
		ybbN
		ribE
		rpoE
		galF
		rfaD
		adk
		sodC_1
		thiM
		usg
		secB
		tsf
		hisJ
		proS
		yidA
		leuB
		nuoB
		livJ
		manX
		kdsA
		pmgI
		rof
		accD
		fabB
		cysP
		carA
		thiF
		asnS
		yiiU
		thiG
		proX
		greA
		suhB
		dsbC
		rseA
		yliB
		rpsR
		rpmF
		atpH
		lrp
		yecF
		rpsF
		fabD
		talB
		ndk
		htrA
		rplI
		yejL
		STM14_1223
		ompR
		ilvD
		serA
		fabI
		rplC
		glyA
		mioC
		fliY
		rbfA
		nusG
		thrC
		yjjA
		yaiE
		tuf_2
		rplU
		folD
		pepQ
		guaC
		manA
		rpsT
		rpsO
		yajQ
		dapA
		ppiA
		nadE
		pnp
		aroF
		rph
		ybiS
		cybC
		metK
		yfbE
		galU
		sodA
		fur
		rpsH
		fabF
		crp
		rplL
		rplR
		infA
		atpG
		rplA
		purE
		cheY
		rna
		recA
		dnaJ
		eda
		rplE
		ispG
		ftsZ
		pfkA
		metF
		potF
		infC
		phoP
		rplK
PCN 12 °C PCN 16 °C PCN 20 °C PCN 37 °C	6	pth
		grxA
		murD
		yfhP
		dppF
		fliC
PCN 16 °C PCN 20 °C PCN 37 °C PCN 8 °C	1	STM14_1454
PCN 12 °C PCN 20 °C PCN 37 °C PCN 8 °C	12	ilvH
		rpe
		STM14_1155
		cutA
		gloA
		thrB
		nagD
		rpsP
		dut
		yieF
		yfiA
		speB
PCN 12 °C PCN 16 °C PCN 37 °C PCN 8 °C	20	yeaD
		tlpA
		pckA
		rcsB
		hflK
		rpsL
		sspB
		rpsU
		moaB
		gshB
		STM14_1918
		dksA
		rpmG
		ycaR
		pspA
		yggS
		hisA
		rpsD
		grxB
		yihZ
PCN 12 °C PCN 16 °C PCN 20 °C PCN 8 °C	129	glmM
		proA
		pyrE
		mdoD
		rpoB
		rfbB
		STM14_1968
		pheS
		ybcJ
		yjeI
		tldD
		sfbB
		thiC
		ileS
		mrp
		pmbA
		serS
		cysS
		galE
		rne
		folP
		yliJ
		yejG
		yhiR
		nuoF
		metB
		rfbA
		deaD
		nagZ
		proV
		alaS
		prc
		aroC
		rsuA
		gor
		yhbN
		ydiJ
		STM14_1438
		glpX
		murA
		yjgA
		ydhF
		gdhA
		prfB
		hemL
		trpR
		ybdH
		yfiF
		yccJ
		gltX
		STM14_0362
		aspC
		nlpB
		rfbG
		cspA
		rsmC
		fnr
		rfbD
		ygfB
		cueO
		mppA
		hscB
		seqA
		argR
		sdhA
		ydgA
		nuoG
		yjeQ
		clpA
		ushA
		livF
		asnA
		tktA
		copA
		yadF
		yaeT
		rpoC
		lpxA
		yjgD
		pgm
		xthA
		rpmI
		thrS
		aceE
		yhbC
		metJ
		ydgT
		nagB
		aspS
		ftsY
		gltA
		phoL
		nifS
		yfiO
		ycdW
		tas
		tyrB
		lpxD
		yhdH
		STM14_4880
		mdaA
		yhjJ
		yigL
		yfgL
		panB
		ygiN
		argH
		fre
		guaA
		hemB
		yajD
		ubiG
		pal
		aroA
		traT
		ptsI
		hisI
		hisB
		yihA
		STM14_5569
		pdxB
		ycfM
		ycdY
		fumA
		yfaZ
		cspB
		nrdB
		ybiV(1)
		ftn
PCN 16 °C PCN 20 °C PCN 37 °C	2	prgI
		sipC
PCN 12 °C PCN 20 °C PCN 37 °C	2	yqaB
		stpA
PCN 20 °C PCN 37 °C PCN 8 °C	3	rpsV
		ugpB
		sipD
PCN 12 °C PCN 16 °C PCN 37 °C	2	yeaC
		pyrC
PCN 12 °C PCN 37 °C PCN 8 °C	62	yrdC
		yhbS
		nudE
		ynfB
		agp
		icc
		msrA
		yjeE
		rpmE
		sitA
		yoaH
		ybiK
		wraB
		panC
		rpsS
		pyrB
		arcB
		dkgB
		rplS
		basR
		ibpA
		rpsI
		galM
		STM14_1562
		fis
		yoaB
		cpxR
		ycbL
		yggE
		yeaA
		yhhA
		yggL
		rpsK
		mraW
		narL
		rpsN
		STM14_4166
		glnQ
		mtlD
		yceH
		ilvN
		ucpA
		ybaK
		nuoE
		rnk
		ycfR
		fghA
		yaiB
		yhbL
		STM14_2888
		pyrH
		ytgA
		hpt
		speD
		cspD
		csrA
		dps
		rpmA
		rplX
		tesA
		ybgI
		ygaU
PCN 12 °C PCN 16 °C PCN 20 °C	14	mogA
		minC
		ruvB
		fbp
		yheV
		dapB
		glmU
		ilvG
		uvrY
		adhP
		flgD
		murC
		ilvI
		solA
PCN 12 °C PCN 20 °C PCN 8 °C	12	tolC
		yobA
		prlC
		udp
		yrdA
		rcsF
		STM14_1977
		deoD
		pgi
		ybiB
		STM14_2239
		osmC
PCN 12 °C PCN 16 °C PCN 8 °C	83	ybdL
		moaC
		yacC
		argC
		mpl
		lysS
		ydgJ
		STM14_2278
		selD
		pta
		lipA
		hscA
		yfbR
		trmU
		kgd
		pyrG
		purT
		slyA
		rnb
		wecC
		truB
		aroB
		ddl_2
		gltL
		ahpF
		dxr
		yihI
		nadA
		yfcF
		yjjK
		STM14_0191
		emrR
		purR
		yedF
		hslO
		ampD
		yjfH
		lon
		yqhD
		yjeA
		bglX
		purB
		yhfA
		gph
		ptr
		dacA
		tgt
		osmE
		rpmB
		bioB
		ybhC
		adhE
		yrbB
		obgE
		trpD
		purF
		nfo
		glyS
		purN
		fruF
		metN
		gutQ
		gyrB
		trpS
		prfA
		ybgF
		oxyR
		metH
		rfbF
		ilvB
		mrcA
		purU
		STM14_1860
		galK
		ygiC
		entB
		proQ
		dnaN
		nuoI
		glpE
		sucB
		cysJ
		celA
PCN 20 °C PCN 37 °C	3	phoB
		STM14_3193
		clpB
PCN 12 °C PCN 37 °C	10	ybgJ
		glpK
		gidB
		panD
		yifE
		STM14_5465
		STM14_5039
		murQ
		yffB
		yfcE
PCN 37 °C PCN 8 °C	6	STM14_2186
		cobB
		rmf
		yfcZ
		fadL
		STM14_1465
PCN 16 °C PCN 20 °C	4	sipA
		tdk_2
		pipC
		yjcO
PCN 12 °C PCN 20 °C	3	cheW
		potG
		stcC
PCN 20 °C PCN 8 °C	4	STM14_5430
		spy
		malM
		STM14_4308
PCN 12 °C PCN 16 °C	28	trmD
		tyrS
		yraM
		pdxK
		yrfG
		dnaT
		secA
		flgE
		purK
		cysB
		yceA
		cheA
		ansA
		nudF
		fliK
		yfgM
		hsdM
		ompF
		yliG
		gidA
		trmE
		yggJ
		rhlB
		ybhA
		ddl_1
		fliD
		rdgC
		fliN
PCN 16 °C PCN 8 °C	1	lolB
PCN 12 °C PCN 8 °C	229	glpR
		STM14_1461
		yjgM
		zur
		entA
		ygcF
		ispA
		yceI
		recR
		yecC
		orf70
		pdhR
		yciF
		htpX
		orn
		pepN
		yfeJ
		ychN
		malE
		yhiQ
		yigB
		rluD
		yadG
		gpsA
		yeaZ
		rbsK
		bioA
		yaiI
		yghA
		hflC
		clpP
		allR
		pdxY
		alr
		psd
		phnA
		yghU
		yjbN
		ycfH
		ybeY
		sfcA
		thiL
		yecA
		surE
		yraL
		yjbR
		STM14_0414
		gyrA
		ycdX
		hmpA
		ppiC
		ybaX
		pflB
		prmA
		yihD
		hha
		amiB
		truA
		moaE
		yedO
		ycfD
		sufI
		rfbI
		maeB
		lysA
		galT
		hslV
		purG
		yffH
		acpD
		metG
		STM14_2094
		aroL
		ybaW
		add
		menG
		ubiE
		STM14_5338
		hemC
		pyrF
		yiaE
		dbpA
		STM14_1467
		yacG
		fepB
		pyrI
		ispF
		STM14_1869
		srmB
		rseB
		ygiX
		ygaD
		rhlE
		argE
		yafE
		ppnK
		yebR
		STM14_5574
		metC
		STM14_1871
		gloB
		moaD
		acrA
		yqjG
		hemE
		yfaO
		ispH
		yjdC
		yciZ
		pncB
		menI
		yfbU
		yejK
		trmJ
		yraO
		yncB
		mukE
		mviM
		aceA
		ybiT
		yibL
		cyaY
		ribA
		nadC
		gcvR
		dld
		sitB
		yciE
		fruR
		yebE
		cdd
		slpA
		yedD
		menB
		fldA
		yciN
		pyrD
		ydgP
		yrbI
		vacB
		yggN
		ydaA
		ldcA
		ftsA
		yqcC
		ybgK
		qor
		ycfP
		rpoN
		fpr
		yaeD
		yidC
		ispD
		tehB
		yigW
		ldhA
		mgsA
		wecB
		thyA
		pcm
		ylbA
		STM14_3180
		dapF
		yidR
		yihE
		ycgL
		ycgM
		dcd
		ygfY
		STM14_4891
		STM14_5395
		crl
		lepA
		ynhG
		yajF
		yfbQ
		bioD_1
		speE
		slt
		fadR
		sdaA
		nikR
		yheU
		prfC
		yfcB
		deoA
		ybeB
		artP
		tag
		sodC_2
		yehZ
		yccW
		orfB
		ccdA
		talA
		ppc
		yibF
		truD
		sufC
		cysC
		elaB
		apaH
		ybfF
		STM14_2650
		ybbA
		rfaQ
		dadX
		ydiZ
		dlhH
		yafV
		gcvP
		rfaH
		cutC
		pheT
		nhoA
		pflA
		aroM
		ribB
		sufA
		yebF
		yibD
		yceD
		eco
		ffh
		yiiM
		tdk_1
		ygeA
		yeeZ
		udk
PCN 37 °C	22	yfiD
		phoN
		STM14_4931
		mdaB
		btuR
		greB
		STM14_1531
		yneA
		coaE
		sopB
		xseB
		pepE
		STM14_3806
		ibpB
		yciK
		garR
		yneC
		STM14_2249
		ftsE
		yneB
		STM14_1509
		ydfZ
PCN 20 °C	10	sipB
		pheA
		ydbH
		phnS
		STM14_1296
		STM14_0760
		ugpC
		yjiW
		STM14_1866
		citX2
PCN 16 °C	7	yheO
		uup
		treF
		yqjC
		invH
		ompD
		yciT
PCN 12 °C	140	murE
		yqgF
		rfbM
		ydaO
		polA
		STM14_3944
		rnhB
		trmB
		mazG
		dnaB
		ydfH
		flgN
		glmS
		STM14_0662
		fliS
		trxC
		ycfX
		sppA
		trpE
		ilvM
		pepA
		baeR
		moeA
		yciL
		kbl
		ompC
		STM14_5191
		era
		fliH
		rpoD
		rfbK
		syd
		yhiN
		rnc
		iciA
		gcp
		STM14_2852
		yjiA
		ybaD
		flgL
		STM14_3822
		yfbG
		ribD
		flgK
		dinI
		secG
		ybdZ
		yheM
		ilvA
		serB
		ltaA
		STM14_4380
		aroE_2
		murB
		fliG
		ydiS
		cafA
		ccdB
		hflX
		yfcM
		yaiA
		ksgA
		rrmA
		ispB
		pepP
		tctD
		yqgE
		cheZ
		parA
		dedD
		flgG
		STM14_5387
		STM14_4025
		speA
		STM14_1527
		wecE
		entC
		ugpQ
		thiJ
		cypD
		STM14_1459
		pps
		holD
		cbiG
		yfgJ
		yiiD
		tdh
		csdA
		aroH
		STM14_2419
		gntR
		STM14_3727
		yrdB
		ogt
		yfgB
		yafK
		sseB
		ycbB
		rffG
		STM14_1203
		fdhE
		STM14_3836
		clpS
		dnaA
		yebG
		ydcF
		celC
		holC
		dppD
		vapC
		yieH
		flgI
		STM14_3004
		potA
		fliT
		ybeX
		sixA
		arnD
		pefI
		norV
		yfiH
		yiaF
		glpQ
		rnhA
		yrbH
		yqjH
		yehS
		mukB
		miaB
		pmrF
		murF
		galR
		glyQ
		rnt
		ygjO
		STM14_2476
		gsk
		yjaG
		iclR
		cheB
PCN 8 °C	104	valS
		yajC
		ymfB
		tesB
		hemG
		ybhB
		nrdA
		maf_1
		STM14_2185
		ybiH
		1
		yaeQ
		glgB
		lepB
		STM14_0421
		psiF
		rhmA
		STM14_1883
		ydbL
		ybiJ
		bssS
		phrB
		ycaO
		chaB
		hflB
		ydeI
		STM14_3505
		nuoC
		yhcN
		engA
		wzzB
		xni
		STM14_1460
		ytfG
		apaG
		bcfH
		STM14_3269
		ycfS
		narP
		rlpB
		STM14_1804
		dacC
		STM14_1945
		yqiA
		STM14_1706
		sbmC
		yeaK
		ygaM
		fruK
		zwf
		tktB
		ynfD
		nlp
		STM14_1521
		ygdH
		hemX
		yraP
		ycjG
		STM14_2430
		nanE
		STM14_4439
		topA
		fbaB
		ydcY
		bfr
		STM14_4446
		gst
		fldB
		ytfE
		yacL
		rihC
		ygdI
		yhcO
		STM14_1427
		yeaG
		coaD
		ygiW
		eutL
		yaeR
		rimL
		treA
		ecnB
		rsd
		STM14_1608
		dcp
		ydjN
		yhbO
		maf_2
		fadA
		STM14_2188
		STM14_2684
		prkB
		STM14_0095
		ycgB
		acnA
		ybaY
		STM14_5332
		dkgA
		yjbJ
		ytfJ
		yhhW
		cysN
		rlpA
		srlR

## Sheet: LB 37 °C +  PCN 37 °C
Names	total	elements
LB 37 °C PCN 37 °C	481	dapE
		yfiD
		gmhA
		yhgI
		STM14_3035
		phoN
		pth
		STM14_1523
		cysQ
		yrdC
		creA
		yqjD
		pgk
		dapD
		rplW
		folA
		rpsV
		folE
		kdsB
		yeaD
		yjgF
		yhbS
		artI
		rfaE
		dsbG
		ydjA
		yrbA
		hupA
		tlpA
		lolD
		yahO
		yfbT
		fabG
		nudE
		crr
		accC
		yebC
		grxC
		argS
		yrbC
		tpiA
		nusB
		rplN
		yaaA
		rpe
		ynfB
		mglB
		atpD
		rpmC
		sodB
		purC
		STM14_1155
		sucD
		pckA
		yeeX
		yniC
		glnS
		potD
		ydhD
		rpsA
		cutA
		yhbH
		fklB
		efp
		yaeH
		gloA
		acpP
		mdoG
		sbp
		STM14_0098
		ygfZ
		yadR
		agp
		cysH
		rpsJ
		lpdA
		glpK
		nifU
		tig
		yfcL
		typA
		ychF
		rfbH
		rpsQ
		aroK
		ybeD
		rimM
		gcvT
		rpsE
		slyD
		icc
		deoC
		yfgD
		mdh
		msrA
		tolB
		mdaB
		btuR
		yjeE
		grpE
		greB
		oppA
		panD
		htpG
		hisF
		rpsC
		yeeN
		ugpB
		rpmE
		sitA
		sdhB
		fmt
		ihfA
		ssb
		yggV
		yoaH
		rcsB
		fusA
		rpiA
		STM14_2186
		hflK
		sucC
		ybiK
		wraB
		rpsL
		yneA
		cysD
		rpsG
		rpoZ
		aphA
		sspB
		ptsH
		cspC
		ompA
		atpC
		rplD
		ybdQ
		rplJ
		ptsN
		yqiC
		rplY
		groES
		nagD
		slyX
		panC
		rpsS
		apt
		arcA
		yifE
		livK
		pyrB
		arcB
		cspE
		pstB
		coaE
		minE
		sopB
		ygfE
		hisD
		fabA
		rpsU
		trxA
		rplQ
		deoB
		pepD
		hlpA
		moaB
		ppa
		gltI
		glnH
		prgI
		tpx
		gpmA
		purD
		pliC
		dkgB
		ydgH
		sipC
		lpp
		xseB
		rplS
		basR
		ribH
		lexA
		ybaB
		lolA
		rplB
		ycfF
		pepE
		guaB
		rplM
		ibpA
		proC
		argT
		fkpA
		eno
		yhbG
		fabZ
		serC
		yggX
		infB
		znuA
		dnaK
		STM14_2892
		luxS
		rpsI
		grxA
		galM
		STM14_1562
		yfhJ
		tbpA
		STM14_5465
		yaeP
		gshB
		murD
		clpX
		fdx
		bcp
		btuE
		yoaB
		purM
		parB
		rbsB
		glnB
		STM14_1428
		yeiP
		accA
		aroG
		dsbA
		STM14_0476
		cysK
		nemA
		pykA
		cpxR
		rpoA
		ppiB
		osmY
		asd
		gcvH
		gmk
		hisH
		ydfG
		gpt
		ycbL
		metQ
		mreB
		yggE
		yeaA
		nusA
		def
		uspA
		dppA
		yhhA
		pdxJ
		cmk
		yggL
		purH
		ahpC
		acnB
		rpsK
		rplO
		yfhP
		aroD
		ihfB
		hns
		mraW
		trxB
		rho
		rplF
		fabH
		map
		gnd
		yicC
		groEL
		fba
		rplT
		narL
		STM14_3572
		prsA
		ynaF
		trpA
		STM14_1918
		minD
		pstS
		pfkB
		artJ
		yhbY
		upp
		ybhE
		glnA
		STM14_5039
		hupB
		frr
		rpsN
		pykF
		gapA
		dksA
		STM14_4166
		leuD
		rpsP
		glnQ
		rpmG
		accB
		rpsB
		degQ
		STM14_5232
		hisG
		cobB
		rfbC
		icdA
		fliC
		yciI
		ilvE
		rplV
		ackA
		rpmD
		rplP
		ycaR
		aceF
		murQ
		mtlD
		purA
		atpA
		rpsM
		pspA
		yceH
		yggS
		surA
		modA
		phoB
		nfnB
		pfs
		ucpA
		iscA
		sspA
		rmf
		ybaK
		STM14_0383
		hslU
		STM14_1454
		ybbN
		ribE
		rpoE
		dut
		galF
		rfaD
		nuoE
		adk
		rnk
		ibpB
		sodC_1
		usg
		secB
		tsf
		fghA
		hisJ
		yeaC
		hisA
		proS
		rpsD
		yidA
		nuoB
		livJ
		yaiB
		manX
		kdsA
		pmgI
		yhbL
		rof
		STM14_2888
		accD
		fabB
		yfcZ
		cysP
		carA
		pyrH
		asnS
		yiiU
		proX
		STM14_1465
		greA
		suhB
		yciK
		ytgA
		dsbC
		rseA
		yliB
		garR
		rpsR
		hpt
		rpmF
		atpH
		lrp
		rpsF
		yecF
		yieF
		fabD
		sipD
		yneC
		speD
		talB
		ndk
		htrA
		rplI
		STM14_2249
		cspD
		yejL
		STM14_1223
		ompR
		rplC
		fabI
		glyA
		yneB
		mioC
		fliY
		rbfA
		nusG
		thrC
		STM14_1509
		grxB
		tuf_2
		yaiE
		yfiA
		rplU
		folD
		pepQ
		guaC
		csrA
		yffB
		manA
		yqaB
		rpsT
		yihZ
		ydfZ
		rpsO
		yajQ
		dapA
		ppiA
		nadE
		pnp
		rph
		ybiS
		cybC
		metK
		yfbE
		galU
		dps
		sodA
		fur
		rpmA
		rplX
		yfcE
		tesA
		rpsH
		fabF
		crp
		stpA
		rplL
		rplR
		infA
		atpG
		ybgI
		clpB
		ygaU
		rplA
		purE
		cheY
		rna
		speB
		recA
		dnaJ
		eda
		rplE
		ispG
		ftsZ
		pfkA
		pyrC
		potF
		phoP
		infC
		rplK
LB 37 °C	509	murE
		STM14_3841
		glmM
		glpR
		proA
		pipB2
		pyrE
		mdoD
		STM14_2170
		ymfB
		pdxA_2
		sgaB
		tesB
		rpoB
		rfbB
		glpD
		STM14_1968
		ygcF
		yheO
		yceI
		recR
		pheS
		trmB
		ybhB
		htpX
		orn
		yfeC
		uxaC
		yraM
		cheW
		maf_1
		moaC
		fliZ
		tldD
		tolC
		malE
		acs
		prgH
		ileS
		mrp
		flgN
		yigB
		pdgL
		STM14_5430
		mogA
		STM14_5442
		pmbA
		gpsA
		yeaZ
		rbsK
		serS
		cysS
		trxC
		yghA
		galE
		fadB
		rne
		STM14_4848
		ycfX
		STM14_4328
		STM14_2278
		dsdA
		sptP
		selD
		yciH
		pepA
		baeR
		yliJ
		clpP
		fumC
		allR
		pdxY
		dnaT
		kbl
		yejG
		STM14_5191
		yhiR
		minC
		alr
		psd
		psiF
		phnA
		lipA
		yghU
		yjbN
		nuoF
		ybeY
		mug
		sfcA
		rfbA
		thiL
		fucO
		ybeL
		STM14_2886
		STM14_0414
		yjbR
		bioD_2
		hscA
		nagZ
		proV
		STM14_1439
		ycdX
		yiiQ
		kdgK
		hmpA
		ppiC
		STM14_1693
		STM14_1861
		frdB
		ybaX
		trmU
		yobA
		pflB
		yccV
		yfjF
		rnc
		alaS
		elaA
		prmA
		STM14_3219
		kgd
		yihD
		hha
		amiB
		STM14_4557
		pyrG
		sipB
		fbp
		moaE
		STM14_3893
		yohL
		STM14_2852
		gor
		ybaD
		yhbN
		flgL
		prpB
		STM14_4356
		rfbI
		ygdK
		yhhP
		maeB
		rpoS
		slyA
		ymdF
		flgE
		yheV
		acpD
		STM14_5417
		flgK
		wecC
		STM14_1438
		serB
		add
		menG
		ytfP
		aroE_2
		sipA
		glpX
		ubiE
		STM14_3799
		hemC
		aroB
		pyrF
		murA
		ydeI
		STM14_1259
		fliG
		STM14_3505
		STM14_5326
		yjgA
		gltL
		ccdB
		prfB
		yacG
		ahpF
		tdk_2
		pyrI
		trpR
		ispF
		pduE
		yfiF
		yccJ
		pepT
		STM14_1869
		yihI
		udp
		phsB
		pspE
		gltX
		msrP
		yfcF
		STM14_0362
		STM14_3361
		STM14_3785
		srmB
		aspC
		ygaD
		slyB
		yjjK
		apaG
		argE
		STM14_2409
		dadA
		yebR
		STM14_5574
		emrR
		ispB
		STM14_1871
		gloB
		moaD
		yhhV
		rfbG
		yrdA
		cspA
		narP
		rsmC
		fnr
		pepP
		tctD
		fljB
		spaO
		yqgE
		cheZ
		rfbD
		napB
		pheA
		STM14_3376
		bolA
		yedF
		yjdC
		cheA
		dapB
		STM14_5387
		sbmC
		yeaK
		menI
		hslO
		ygaM
		STM14_3660
		ampD
		yfbU
		STM14_4402
		yjfH
		sicA
		lon
		nudF
		sseA
		invB
		yraO
		mukE
		ydcI
		mdoB
		STM14_1296
		yqhD
		mppA
		aceA
		yibL
		pps
		cyaY
		ribA
		pipC
		gcvR
		hscB
		dld
		fliA
		tdh
		aspA
		argR
		sdhA
		SiiE
		nuoG
		glmU
		ybeA
		clpA
		bglX
		ushA
		ung
		STM14_2474
		cdd
		yhfA
		slpA
		asnA
		tktA
		yraP
		copA
		menB
		yadF
		cpxP
		dacA
		fldA
		amiC
		yciN
		STM14_1578
		STM14_1977
		ycjG
		yaeT
		pyrD
		yqjC
		fadJ
		argD_1
		yrbI
		yhdA
		nanE
		spy
		yggN
		ydaA
		sseB
		ftsA
		lpxA
		osmE
		STM14_2889
		speG
		ycfP
		pgm
		invJ
		xthA
		STM14_1982
		STM14_1612
		fdhE
		rpmI
		STM14_3836
		STM14_1277
		rpmB
		fpr
		yjaB
		yajO
		pduA
		yaeD
		ydcF
		thrS
		celC
		tehB
		holC
		mgsA
		yrbB
		pcm
		gpmB
		STM14_4236
		aceE
		yhbC
		STM14_1515
		metJ
		fbaB
		yggJ
		yihE
		obgE
		yieH
		gabT
		malM
		STM14_3004
		deoD
		ycgL
		nagB
		bfr
		aspS
		cpdB
		gst
		ygfY
		STM14_4891
		zntR
		yciT
		ftsY
		caiD
		yhcH
		crl
		ynhG
		yajF
		gltA
		sixA
		phoL
		frdA
		yfeD
		pefI
		rspB
		speE
		yibP
		nifS
		gutQ
		gyrB
		yacL
		uxuA
		yigI
		sdaA
		yfiH
		nikR
		ycdW
		yqfB
		STM14_5454
		cbpA
		trpS
		prfA
		ybgF
		ybhA
		lpxD
		uvrY
		deoA
		oxyR
		narH
		ybeB
		yhdH
		orgB
		tag
		sodC_2
		yehZ
		yjcO
		mdaA
		glpQ
		coaD
		yhjJ
		yigL
		ygiW
		adhP
		udhA
		ccdA
		talA
		ddl_1
		yeaO
		yaeR
		bepA
		yibK
		panB
		STM14_3313
		ygiN
		treA
		rsd
		STM14_1608
		purU
		yibF
		yeeI
		fliD
		pduJ
		flgD
		nanA
		yhbO
		yqjH
		elaB
		ybaV
		apaH
		ybfF
		ygbK
		fre
		iadA
		STM14_2650
		STM14_1860
		hemB
		ubiG
		hpaF
		pal
		ybiB
		dsbL
		dadX
		ydiZ
		cobT
		dlhH
		fadA
		orf245
		ygiC
		STM14_3217
		ptsI
		gcvP
		narY
		STM14_2684
		gldA_2
		ybaY
		pdxH
		ansB
		proQ
		pflA
		STM14_5332
		STM14_3796
		yihA
		ymdB
		STM14_5569
		dkgA
		pdxB
		dnaN
		STM14_1969
		nuoI
		yjbJ
		osmC
		glpE
		ribB
		napA
		sucB
		STM14_1156
		yebF
		yceD
		STM14_1148
		flgM
		ytfJ
		ycdY
		tsr
		fumA
		eco
		solA
		hypB
		STM14_4253
		ffh
		yiiM
		nrdB
		tdk_1
		glaH
		ygeA
		ftn
		srlR
		celA
		cheB
		fliN
PCN 37 °C	48	trpC
		ybgJ
		ais
		ilvH
		STM14_4931
		argD_2
		rpmE2
		argG
		gidB
		thiE
		STM14_4400
		STM14_1531
		thrB
		ilvC
		argI
		carB
		leuC
		metE
		cysI
		cysM
		fis
		leuA
		sfbA
		STM14_3806
		argB
		hisC
		yhhX
		trpB
		dppF
		gltD
		thiD
		ilvN
		yecM
		udg
		pepB
		STM14_3193
		ycfR
		thiM
		leuB
		thiF
		thiG
		fadL
		ilvD
		serA
		ftsE
		yjjA
		aroF
		metF

## Sheet: ABC transporter LB
Names	total	elements
LB 12 °C LB 16 °C LB 20 °C LB 37 °C LB 8 °C	30	pstS
		artJ
		argT
		cysP
		proV
		artI
		oppA
		malE
		yhbG
		yehZ
		gltL
		livJ
		gltI
		glnQ
		yrbC
		pstB
		proX
		potD
		mppA
		modA
		glnH
		rbsB
		fliY
		sitA
		dppA
		yrbB
		potF
		yliB
		mglB
		hisJ
LB 12 °C LB 16 °C LB 20 °C LB 37 °C	2	yneA
		ugpB
LB 16 °C LB 20 °C LB 37 °C LB 8 °C	1	sbp
LB 12 °C LB 20 °C LB 37 °C LB 8 °C	1	livK
LB 12 °C LB 16 °C LB 20 °C LB 8 °C	2	sitB
		hisP
LB 12 °C LB 20 °C LB 37 °C	1	tbpA
LB 12 °C LB 16 °C LB 20 °C	1	dppF
LB 12 °C LB 16 °C LB 8 °C	2	artP
		malK
LB 20 °C LB 37 °C	1	znuA
LB 12 °C LB 8 °C	1	yrbF
LB 16 °C	2	sfbA
		fepB
LB 12 °C	1	iroC
LB 8 °C	4	potA
		yecC
		ftsE
		rbsD

## Sheet: ABC transporter PCN
Names	total	elements
PCN 12 °C PCN 16 °C PCN 20 °C PCN 37 °C PCN 8 °C	27	pstS
		artJ
		argT
		cysP
		tbpA
		sbp
		sfbA
		artI
		oppA
		yhbG
		livK
		livJ
		gltI
		yrbC
		proX
		pstB
		potD
		znuA
		modA
		glnH
		rbsB
		fliY
		dppA
		potF
		yliB
		mglB
		hisJ
PCN 12 °C PCN 16 °C PCN 20 °C PCN 37 °C	1	dppF
PCN 12 °C PCN 16 °C PCN 20 °C PCN 8 °C	4	proV
		mppA
		sfbB
		livF
PCN 20 °C PCN 37 °C PCN 8 °C	1	ugpB
PCN 12 °C PCN 37 °C PCN 8 °C	2	glnQ
		sitA
PCN 12 °C PCN 16 °C PCN 8 °C	2	gltL
		yrbB
PCN 12 °C PCN 20 °C	1	potG
PCN 12 °C PCN 8 °C	6	artP
		sitB
		yecC
		malE
		yehZ
		fepB
PCN 37 °C	2	ftsE
		yneA
PCN 20 °C	2	phnS
		ugpC
PCN 12 °C	2	potA
		dppD

## Sheet: Amino acids LB
Names	total	elements
LB 12 °C LB 16 °C LB 20 °C LB 37 °C LB 8 °C	59	gor
		sdaA
		dapE
		ycdW
		leuD
		selD
		STM14_2186
		ydfG
		tdh
		yliJ
		aspA
		fadA
		pmgI
		gcvP
		bglX
		kbl
		icdA
		dapD
		proC
		carA
		ilvE
		lpdA
		ackA
		serC
		dapA
		aroD
		ansB
		asnA
		trxB
		luxS
		adhP
		purA
		gabT
		metK
		speD
		gnd
		gshB
		murD
		aroK
		pyrB
		sucB
		gst
		btuE
		gcvT
		pfs
		trpA
		mdh
		aroG
		glnA
		pepD
		cysK
		hisF
		glyA
		gcvH
		asd
		aspC
		fadB
		dadX
		gpmA
LB 16 °C LB 20 °C LB 37 °C LB 8 °C	2	serB
		sseA
LB 12 °C LB 20 °C LB 37 °C LB 8 °C	1	hisA
LB 12 °C LB 16 °C LB 37 °C LB 8 °C	9	argE
		hisH
		dsdA
		alr
		aroB
		panC
		dapB
		speB
		thrC
LB 12 °C LB 16 °C LB 20 °C LB 8 °C	8	yedO
		astD
		leuB
		astB
		astA
		yqeF
		trpB
		leuC
LB 16 °C LB 20 °C LB 37 °C	1	pyrI
LB 12 °C LB 20 °C LB 37 °C	1	dadA
LB 12 °C LB 16 °C LB 37 °C	2	hisD
		hpaF
LB 16 °C LB 37 °C LB 8 °C	2	hisG
		speE
LB 12 °C LB 37 °C LB 8 °C	4	murE
		proA
		ybiK
		panD
LB 12 °C LB 16 °C LB 20 °C	2	hpaE
		hutG
LB 12 °C LB 20 °C LB 8 °C	6	gabD
		adhE
		hisI
		STM14_4446
		katE
		aroC
LB 12 °C LB 16 °C LB 8 °C	4	aroF
		hpaG
		pepB
		leuA
LB 16 °C LB 37 °C	1	cysD
LB 12 °C LB 37 °C	1	pepA
LB 37 °C LB 8 °C	1	pheA
LB 16 °C LB 20 °C	1	cysM
LB 12 °C LB 20 °C	1	ggt
LB 20 °C LB 8 °C	3	ydcW
		tyrB
		carB
LB 12 °C LB 16 °C	4	hpaH
		hutI
		ilvD
		hpaD
LB 16 °C LB 8 °C	3	hisC
		metG
		yfbQ
LB 12 °C LB 8 °C	6	pta
		yafV
		purB
		thrB
		murC
		aroA
LB 37 °C	4	yebR
		gpmB
		speG
		yfcF
LB 20 °C	1	oat
LB 16 °C	1	hutH
LB 8 °C	17	sufS
		gsp
		argG
		aroL
		metB
		ltaA
		hisB
		pepN
		gshA
		yiaE
		gdhA
		speA
		zwf
		glmS
		ybgK
		gltD
		asnB

## Sheet: Amino acids PCN
Names	total	elements
PCN 12 °C PCN 16 °C PCN 20 °C PCN 37 °C PCN 8 °C	57	dapE
		leuD
		hisH
		leuB
		trpC
		ydfG
		argB
		hisC
		pmgI
		cysD
		hisG
		metE
		icdA
		dapD
		proC
		argG
		carA
		ilvE
		lpdA
		cysM
		ackA
		ilvC
		serC
		argI
		dapA
		aroD
		aroF
		trxB
		luxS
		purA
		metK
		gnd
		aroK
		trpB
		btuE
		gcvT
		pfs
		hisD
		trpA
		pepB
		ilvD
		mdh
		aroG
		leuA
		gltD
		glnA
		pepD
		serA
		cysK
		hisF
		carB
		glyA
		leuC
		thrC
		gcvH
		asd
		gpmA
PCN 12 °C PCN 16 °C PCN 20 °C PCN 37 °C	1	murD
PCN 12 °C PCN 20 °C PCN 37 °C PCN 8 °C	3	thrB
		ilvH
		speB
PCN 12 °C PCN 16 °C PCN 37 °C PCN 8 °C	2	gshB
		hisA
PCN 12 °C PCN 16 °C PCN 20 °C PCN 8 °C	14	gor
		ycdW
		proA
		tyrB
		yliJ
		hisI
		metB
		hisB
		asnA
		gdhA
		argH
		aroC
		aspC
		aroA
PCN 12 °C PCN 37 °C PCN 8 °C	5	ybiK
		panC
		speD
		pyrB
		ilvN
PCN 12 °C PCN 16 °C PCN 20 °C	5	ilvG
		adhP
		dapB
		ilvI
		murC
PCN 12 °C PCN 16 °C PCN 8 °C	13	selD
		pta
		adhE
		bglX
		purB
		metH
		aroB
		trpD
		ilvB
		purF
		sucB
		argC
		yfcF
PCN 12 °C PCN 37 °C	2	ybgJ
		panD
PCN 37 °C PCN 8 °C	1	STM14_2186
PCN 12 °C PCN 16 °C	1	ansA
PCN 12 °C PCN 8 °C	19	yedO
		sdaA
		argE
		yebR
		lysA
		metC
		yafV
		gcvP
		metG
		alr
		aroL
		dapF
		pepN
		yiaE
		pyrI
		yfbQ
		ybgK
		speE
		dadX
PCN 20 °C	1	pheA
PCN 12 °C	13	trpE
		ilvM
		murE
		pepA
		tdh
		murF
		kbl
		aroH
		ilvA
		serB
		ltaA
		speA
		glmS
PCN 8 °C	5	fadA
		STM14_4446
		gst
		zwf
		cysN

## Sheet: Flagella + chemotaxis LB
Names	total	elements
LB 12 °C LB 16 °C LB 20 °C LB 37 °C	5	fliC
		flgE
		fliN
		flgD
		flgM
LB 16 °C LB 20 °C LB 37 °C	1	flgN
LB 12 °C LB 16 °C LB 37 °C	1	fliD
LB 20 °C LB 37 °C	1	fljB
LB 16 °C LB 37 °C	1	fliG
LB 16 °C LB 20 °C	1	flgI
LB 12 °C LB 16 °C	1	fliT
LB 37 °C	3	flgK
		fliA
		flgL
LB 16 °C	1	fliK

## Sheet: Flagella + chemotaxis PCN
Names	total	elements
PCN 12 °C PCN 16 °C PCN 20 °C PCN 37 °C	1	fliC
PCN 12 °C PCN 16 °C PCN 20 °C	1	flgD
PCN 12 °C PCN 16 °C	4	fliK
		fliD
		flgE
		fliN
PCN 12 °C	9	flgN
		fliG
		flgK
		fliT
		flgG
		flgI
		flgL
		fliS
		fliH

## Sheet: NAPs LB
Names	total	elements
LB 12 °C LB 16 °C LB 20 °C LB 37 °C LB 8 °C	5	ihfB
		hns
		hupB
		ihfA
		dps
LB 12 °C LB 16 °C LB 37 °C LB 8 °C	1	hupA
LB 16 °C LB 20 °C LB 37 °C	1	stpA
LB 20 °C LB 8 °C	1	fis
LB 16 °C	1	hfq

[truncated: 7 more sheets: NAPs PCN, Pathogenesis LB, Pathogenesis PCN, Stress response LB, Stress response PCN, TCA + glycolysis LB, TCA + glycolysis PCN]
